# Supplementary material for: ZNF804A Transcriptional Networks in Differentiating Neurons Derived from Induced Pluripotent Stem Cells of Human Origin
Source: PLoS One. 2015 Apr 23;10(4):e0124597. doi: 10.1371/journal.pone.0124597 (PMC4408091; doi:10.1371/journal.pone.0124597)
Supplement: S1 Table — All genes showing genome-wide significance (FDR; q-value <0.05) are highlighted in bold type. (XLSX) [file pone.0124597.s002.xlsx]

## Sheet: Sheet1
ENSEMBL_ID	biotype	gene symbol	coordinates	CONTROL 1	CONTROL 2	CONTROL 3	KD1	KD2	KD3	mean_TPM_CONT	mean_TPM_KD	log2fc(kd/control)	p-value	q-value
ENSG00000102265.7	protein_coding	TIMP1	chrX:47441712-47446188	116.824	96.9962	84.9754	31.3071	33.8916	35.1441	99.5985	33.4476	-1.57422	1.61446613830304e-15	2.30174437337864e-11
ENSG00000258548.1	lincRNA	LINC00645	chr14:28081794-28108842	10.9612	8.4478	8.74736	2.28585	2.58173	1.49015	9.38545	2.11925	-2.14688	4.55262214624492e-14	3.24533669695069e-10
ENSG00000126259.14	protein_coding	KIRREL2	chr19:36346763-36358048	15.2773	21.7714	20.118	106.38	57.6189	93.861	19.0556	85.9535	2.17334	1.24875559953529e-13	5.93450286085822e-10
ENSG00000142089.11	protein_coding	IFITM3	chr11:319669-327537	723.808	636.789	566.266	148.797	162.55	239.681	642.288	183.676	-1.80606	3.02034850433546e-13	1.07652771565776e-09
ENSG00000185201.12	protein_coding	IFITM2	chr11:307631-315272	315.629	299.356	335.867	92.712	82.4879	129.272	316.951	101.491	-1.64291	4.12037885651164e-13	1.17488482714573e-09
ENSG00000011201.6	protein_coding	KAL1	chrX:8496915-8700227	24.7958	25.2134	25.3954	12.7753	10.1832	9.11615	25.1349	10.6916	-1.23322	2.91675607865857e-11	6.93069856890587e-08
ENSG00000156925.7	protein_coding	ZIC3	chrX:136648301-136659850	6.23496	13.3128	17.7494	94.6372	89.4138	51.8847	12.4324	78.6452	2.66126	3.02065551551808e-10	6.15221224067732e-07
ENSG00000254656.1	protein_coding	RTL1	chr14:101346992-101351184	26.5344	21.3592	20.4782	4.28165	3.78313	8.02946	22.7906	5.36475	-2.08686	5.34976078770022e-10	9.53394244378025e-07
ENSG00000242114.1	protein_coding	MTFP1	chr22:30821518-30825045	4.20478	4.50662	3.82273	10.6106	12.93	12.6274	4.17804	12.056	1.52885	1.12844923694468e-09	1.78758897456893e-06
ENSG00000169851.11	protein_coding	PCDH7	chr4:30722037-31148422	19.7793	14.4104	15.0635	5.58214	7.81376	6.16836	16.4177	6.52142	-1.332	8.75882772680575e-09	1.16978185810845e-05
ENSG00000187867.4	protein_coding	PALM3	chr19:14164177-14169971	5.11635	8.20835	8.59818	20.9312	22.6992	19.1805	7.30763	20.937	1.51858	9.18600377506233e-09	1.16978185810845e-05
ENSG00000090889.10	protein_coding	KIF4A	chrX:69509879-69640682	11.7582	19.8843	19.4387	50.1159	44.2247	45.331	17.027	46.5572	1.45118	9.84595798365816e-09	1.16978185810845e-05
ENSG00000006453.9	protein_coding	BAIAP2L1	chr7:97920963-98030380	0.713684	0.850778	1.00441	2.69304	2.84893	3.04367	0.856291	2.86188	1.74079	1.42934596003562e-08	1.56755271940214e-05
ENSG00000064309.10	protein_coding	CDON	chr11:125825691-125933230	10.6798	16.5001	13.2849	47.6116	46.5696	28.6657	13.4883	40.949	1.60212	1.74077256030472e-08	1.77272817087603e-05
ENSG00000166803.5	protein_coding	KIAA0101	chr15:64657193-64679886	46.8857	51.3901	43.471	83.9489	110.894	101.829	47.2489	98.8907	1.06555	1.87453732163871e-08	1.7816852396402e-05
ENSG00000152377.8	protein_coding	SPOCK1	chr5:136310987-136934068	27.4309	25.1553	24.7629	12.5073	13.3015	9.05453	25.783	11.6211	-1.14967	2.43176861799026e-08	2.16685782416794e-05
ENSG00000116711.8	protein_coding	PLA2G4A	chr1:186798085-186958113	2.04681	3.78445	2.00932	9.53339	9.35828	8.2973	2.61353	9.06299	1.79399	2.59196859610329e-08	2.17374683968498e-05
ENSG00000181938.9	protein_coding	GINS3	chr16:58328984-58440048	6.35587	8.16446	8.88674	16.4093	17.2609	18.7709	7.80236	17.4804	1.16375	5.1240272634061e-08	4.05851426079894e-05
ENSG00000154358.15	protein_coding	OBSCN	chr1:228395831-228566577	6.77425	6.56519	6.09949	10.8424	10.7383	10.4436	6.47964	10.6748	0.72022	9.08324890705174e-08	6.724286519472e-05
ENSG00000170396.6	protein_coding	ZNF804A	chr2:185463093-185804219	4.82886	5.49284	3.11979	1.32231	1.29204	1.63899	4.48049	1.41778	-1.66002	9.43296137963386e-08	6.724286519472e-05
ENSG00000167774.2	protein_coding	NDUFA7	chr19:8373167-8386263	Inf	Inf	Inf	1	1	1	Inf	1	1	1.24351974963327e-07	8.18343484071369e-05
ENSG00000162975.3	protein_coding	KCNF1	chr2:11052063-11054350	17.5258	11.348	12.8992	3.71996	3.1785	5.73312	13.9243	4.21053	-1.72554	1.26278716767694e-07	8.18343484071369e-05
ENSG00000112280.11	protein_coding	COL9A1	chr6:70924764-71012786	1.41249	2.38803	2.80864	6.09048	8.00437	7.89106	2.20305	7.32864	1.73404	1.43156758594259e-07	8.50965950420236e-05
ENSG00000109861.11	protein_coding	CTSC	chr11:88026760-88070955	6.85984	11.076	14.2012	28.9076	32.7023	41.8883	10.7124	34.4994	1.68729	1.50724631967334e-07	8.50965950420236e-05
ENSG00000113296.10	protein_coding	THBS4	chr5:79287134-79379110	19.2092	18.5326	14.5274	8.71892	7.85465	8.66338	17.4231	8.41232	-1.05042	1.52509441067957e-07	8.50965950420236e-05
ENSG00000189060.4	protein_coding	H1F0	chr22:38201114-38203442	9.88244	13.7576	6.32485	33.1889	47.6831	28.0487	9.98829	36.3069	1.86193	1.55187730314415e-07	8.50965950420236e-05
ENSG00000196353.7	protein_coding	CPNE4	chr3:131252399-132004254	40.0997	39.5326	26.2662	16.5778	14.9197	13.3642	35.2995	14.9539	-1.23913	2.03082409895229e-07	0.000106723
ENSG00000171246.5	protein_coding	NPTX1	chr17:78440948-78451643	5.1689	4.8416	7.5479	14.9186	12.8061	13.9074	5.8528	13.8773	1.24553	2.1201730469851e-07	0.000106723
ENSG00000105048.12	protein_coding	TNNT1	chr19:55644162-55660722	0.852808	2.57334	1.55702	8.49976	8.15066	8.92716	1.66106	8.52586	2.35974	2.1708483574771e-07	0.000106723
ENSG00000250021.3	protein_coding	C15orf38-AP3S2	chr15:90377540-90456114	7.03258	7.96636	7.88854	13.9882	15.3548	18.5829	7.62916	15.9753	1.06625	2.52993019171366e-07	0.000120231
ENSG00000109846.3	protein_coding	CRYAB	chr11:111779289-111794446	11.9668	6.32959	5.08545	1.0282	0.427649	1.16989	7.79396	0.875246	-3.15459	2.68045307550836e-07	0.000123275
ENSG00000162817.6	protein_coding	C1orf115	chr1:220863187-220872499	1.0649	1.21716	1.19306	2.94822	3.56163	5.44697	1.15837	3.98561	1.7827	2.93372827425803e-07	0.000130707
ENSG00000162551.9	protein_coding	ALPL	chr1:21835858-21904905	4.99119	10.3176	11.0295	27.713	26.0058	39.7863	8.77943	31.1683	1.82788	3.66052864341049e-07	0.000157468
ENSG00000069667.11	protein_coding	RORA	chr15:60780483-61521518	3.14171	3.65201	2.99467	7.03132	5.66373	7.59823	3.2628	6.76443	1.05186	3.75527489787817e-07	0.000157468
ENSG00000229214.1	lincRNA	LINC00242	chr6:170188886-170198921	0.793165	1.17934	0.743741	2.82605	3.43094	3.09852	0.905416	3.11851	1.7842	4.37091073391354e-07	0.000178046
ENSG00000214402.6	protein_coding	LCNL1	chr9:139876356-139880862	11.2381	5.16307	3.76184	0.469114	0.593951	1.43464	6.72101	0.832567	-3.01304	6.5680847112334e-07	0.000260114
ENSG00000123374.6	protein_coding	CDK2	chr12:56360553-56366568	19.2746	29.7392	25.1376	52.4717	48.2509	57.918	24.7171	52.8802	1.09722	9.82842529328242e-07	0.000378713
ENSG00000006047.8	protein_coding	YBX2	chr17:7191571-7197934	3.66542	5.16873	3.87507	12.2969	11.2842	8.40117	4.23641	10.6608	1.3314	1.17600705158482e-06	0.000441219
ENSG00000099994.10	protein_coding	SUSD2	chr22:24577227-24585078	0.493407	0.5414	0.506725	1.73858	1.627	1.50645	0.513844	1.62401	1.66016	1.28066380500097e-06	0.000468165
ENSG00000125618.12	protein_coding	PAX8	chr2:113973574-114036527	1.26636	1.38954	0.413809	14.9801	12.2291	3.28895	1.02324	10.1661	3.31255	1.39287540387347e-06	0.000496456
ENSG00000117971.7	protein_coding	CHRNB4	chr15:78916461-79020096	3.33923	4.12639	5.19302	14.1226	15.0948	8.26711	4.21955	12.4948	1.56617	1.90696260128265e-06	0.000663111
ENSG00000186340.10	protein_coding	THBS2	chr6:169615875-169654139	23.0599	15.9249	15.8083	4.15606	4.77051	8.67042	18.2644	5.86566	-1.63867	2.11744726010574e-06	0.000718773
ENSG00000101447.9	protein_coding	FAM83D	chr20:37554955-37581703	6.54853	12.4492	11.1618	29.5395	27.8569	22.3116	10.0532	26.5693	1.40211	2.36292850141169e-06	0.000783448
ENSG00000204130.8	protein_coding	RUFY2	chr10:70100864-70167051	43.0049	39.5364	41.7716	26.2009	25.2691	28.2352	41.4376	26.5684	-0.641229	2.59480004234136e-06	0.000840774
ENSG00000171848.9	protein_coding	RRM2	chr2:10262455-10271545	26.5204	45.3448	34.9857	71.3951	79.2282	91.4813	35.617	80.7015	1.18003	3.2705526191852e-06	0.00103219
ENSG00000163362.6	protein_coding	C1orf106	chr1:200860176-200884863	6.87672	10.8474	11.1538	26.4151	19.7233	21.6708	9.62596	22.6031	1.23152	3.33035905809964e-06	0.00103219
ENSG00000166508.13	protein_coding	MCM7	chr7:99690351-99699563	104.44	151.546	147.752	254.498	259.039	254.616	134.579	256.051	0.927975	3.5751816404218e-06	0.0010845
ENSG00000255248.2	sense_overlapping	RP11-166D19.1	chr11:121899063-121987031	100.622	57.9249	52.4305	17.0917	25.7798	28.8274	70.3259	23.8997	-1.55707	3.8637924027936e-06	0.0011238
ENSG00000152910.14	protein_coding	CNTNAP4	chr16:76311176-76593135	3.07667	1.48812	1.58849	0.595789	0.505282	0.513309	2.05109	0.538127	-1.93037	3.98669630641794e-06	0.0011238
ENSG00000123892.7	protein_coding	RAB38	chr11:87846410-87908635	0.543981	1.64146	1.05525	4.7524	5.38699	4.37624	1.08023	4.83854	2.16323	3.993688896536e-06	0.0011238
ENSG00000135476.7	protein_coding	ESPL1	chr12:53662083-53687427	4.30675	9.52729	6.94026	20.7185	17.4226	18.4221	6.92477	18.8544	1.44506	4.0200370608303e-06	0.0011238
ENSG00000112294.8	protein_coding	ALDH5A1	chr6:24495080-24537435	23.2132	18.5038	17.4869	10.454	11.2856	11.2701	19.7346	11.0032	-0.842806	4.30101125431839e-06	0.00117922
ENSG00000123416.11	protein_coding	TUBA1B	chr12:49521565-49525180	772.19	1015.56	732.699	1522.24	1636.58	1443.18	840.15	1534	0.86858	5.22328912960817e-06	0.00140506
ENSG00000161921.10	protein_coding	CXCL16	chr17:4636821-4643217	5.79401	3.87101	2.04138	0.608857	0.394464	0.922316	3.90213	0.641879	-2.60389	5.84542574332608e-06	0.00153226
ENSG00000167900.7	protein_coding	TK1	chr17:76170160-76183314	6.2616	14.2898	10.5916	26.9794	30.3738	29.4683	10.381	28.9405	1.47914	5.91106548152576e-06	0.00153226
ENSG00000119632.3	protein_coding	IFI27L2	chr14:94594116-94596590	118.483	111.748	107.812	60.4209	68.2997	72.4125	112.681	67.0444	-0.749059	6.19658631752756e-06	0.00157758
ENSG00000113532.8	protein_coding	ST8SIA4	chr5:100142639-100238970	18.9445	14.4225	19.0708	9.54829	10.0455	10.009	17.4793	9.86758	-0.824878	6.70659712556058e-06	0.00166527
ENSG00000168264.6	protein_coding	IRF2BP2	chr1:234740015-234745271	64.6335	59.9966	65.2055	37.2531	36.4207	43.8957	63.2785	39.1898	-0.691237	6.7765162046604e-06	0.00166527
ENSG00000150753.7	protein_coding	CCT5	chr5:10250033-10266524	138.161	149.159	155.229	211.274	225.523	220.251	147.516	219.016	0.570163	6.89141078847247e-06	0.00166527
ENSG00000140534.9	protein_coding	TICRR	chr15:90118713-90174287	5.15222	9.62419	6.47443	19.013	15.8693	15.9539	7.08361	16.9454	1.25834	7.08065981090208e-06	0.00167555
ENSG00000166340.10	protein_coding	TPP1	chr11:6634000-6640692	95.8551	85.9517	66.3421	44.9493	43.4154	47.0276	82.7163	45.1308	-0.874061	7.27958350895213e-06	0.00167555
ENSG00000051180.12	protein_coding	RAD51	chr15:40986972-41024354	4.61829	6.41039	7.2567	12.6837	13.0184	14.1407	6.09513	13.2809	1.12362	7.28654928844278e-06	0.00167555
ENSG00000108691.5	protein_coding	CCL2	chr17:32582304-32584222	11.8418	10.808	9.90928	2.18564	1.36358	4.11285	10.853	2.55402	-2.08725	7.4757366010838e-06	0.00169177
ENSG00000076382.11	protein_coding	SPAG5	chr17:26904592-26926297	15.1469	21.5778	23.4757	47.3964	42.1027	36.1826	20.0668	41.8939	1.06193	7.82677919086718e-06	0.00174354
ENSG00000118432.11	protein_coding	CNR1	chr6:88849583-88876078	44.0365	32.8517	33.9069	14.6113	13.9132	21.6879	36.9317	16.7375	-1.14178	8.01346662757331e-06	0.00175766
ENSG00000178403.3	protein_coding	NEUROG2	chr4:113434672-113437328	10.2856	12.5467	8.98993	24.1138	22.7174	17.9766	10.6074	21.6026	1.02614	8.72608866156109e-06	0.00188415
ENSG00000213988.5	protein_coding	ZNF90	chr19:20188803-20237885	4.30414	5.91956	3.87905	11.1867	9.42187	11.1107	4.70092	10.5731	1.16938	8.85445280781121e-06	0.00188415
ENSG00000138759.13	protein_coding	FRAS1	chr4:78978724-79465423	14.865	16.461	14.338	54.0403	26.682	32.8697	15.2213	37.864	1.31473	9.6399763192736e-06	0.00202113
ENSG00000156395.8	protein_coding	SORCS3	chr10:106400859-107024993	3.12021	1.84611	1.85596	0.672314	0.585271	0.936021	2.27409	0.731202	-1.63695	9.86229591236459e-06	0.00203778
ENSG00000105894.7	protein_coding	PTN	chr7:136912088-137028611	352.707	361.562	379.609	557.777	681.8	877.822	364.626	705.8	0.952843	1.19261510191424e-05	0.00242902
ENSG00000106484.9	protein_coding	MEST	chr7:130126046-130146133	418.326	477.149	306.485	215.612	197.816	216.921	400.653	210.117	-0.931164	1.23926855905321e-05	0.00247316
ENSG00000146670.5	protein_coding	CDCA5	chr11:64833772-64851636	12.3048	22.251	17.7461	36.2885	38.2217	53.1772	17.434	42.5625	1.28768	1.25821079550533e-05	0.00247316
ENSG00000104889.4	protein_coding	RNASEH2A	chr19:12917394-12924452	35.4705	45.6998	39.0244	85.5613	86.5435	62.2732	40.0649	78.126	0.963464	1.27665946602537e-05	0.00247316
ENSG00000131652.9	protein_coding	THOC6	chr16:3074028-3077756	17.1198	23.3258	21.7591	40.4052	41.1466	34.4756	20.7349	38.6758	0.899367	1.29984760030877e-05	0.00247316
ENSG00000115380.14	protein_coding	EFEMP1	chr2:56093102-56151274	16.2299	15.9679	10.8423	3.5336	4.98064	7.04456	14.3467	5.18627	-1.46795	1.30102628169737e-05	0.00247316
ENSG00000178999.8	protein_coding	AURKB	chr17:8108056-8113918	24.4685	59.0364	52.9556	165.158	158.448	101.354	45.4868	141.653	1.63884	1.40923585309891e-05	0.00261123
ENSG00000120437.7	protein_coding	ACAT2	chr6:160181360-160200144	52.1472	56.7841	60.7729	83.2086	100.989	110.52	56.568	98.2392	0.796313	1.41028758266855e-05	0.00261123
ENSG00000013573.12	protein_coding	DDX11	chr12:31226779-31257725	24.2287	34.4947	33.2671	59.0421	54.4341	54.2426	30.6635	55.9063	0.866487	1.48419984524877e-05	0.00268031
ENSG00000149503.8	protein_coding	INCENP	chr11:61891445-61920635	18.3033	28.4049	24.3984	55.4328	53.6508	40.2028	23.7022	49.7621	1.07003	1.48519483944653e-05	0.00268031
ENSG00000172687.9	protein_coding	ZNF738	chr19:21541732-21562104	58.2252	52.9173	55.8993	85.0328	79.4139	85.7562	55.6806	83.401	0.582889	1.54875418823452e-05	0.0027587
ENSG00000125835.13	protein_coding	SNRPB	chr20:2442280-2451499	111.007	162.202	120.454	234.409	242.628	244.459	131.221	240.498	0.874028	1.56733393079694e-05	0.0027587
ENSG00000229743.2	antisense	AC018730.3	chr2:105481955-105489053	1.44322	2.54035	3.70542	9.37434	7.42086	7.11798	2.563	7.97106	1.63694	1.60075420682237e-05	0.00278316
ENSG00000144369.8	protein_coding	FAM171B	chr2:187558698-187630685	32.7649	26.1101	31.3385	16.5694	15.9724	19.7251	30.0712	17.4223	-0.787446	1.65062526467425e-05	0.00282334
ENSG00000138074.10	protein_coding	SLC5A6	chr2:27422455-27435826	25.1727	25.6512	26.5295	36.7227	39.6063	40.4019	25.7845	38.9103	0.59365	1.66346543243282e-05	0.00282334
ENSG00000101057.11	protein_coding	MYBL2	chr20:42295754-42345136	19.2577	40.7055	28.3553	71.1695	74.8986	67.7738	29.4395	71.2806	1.27576	1.68814531193335e-05	0.00283152
ENSG00000140451.8	protein_coding	PIF1	chr15:65107831-65117867	6.15432	11.8771	11.3048	30.9188	24.838	20.9943	9.77876	25.5837	1.3875	1.85960851078207e-05	0.00305866
ENSG00000102879.11	protein_coding	CORO1A	chr16:30194148-30200397	17.4087	17.8666	14.2392	38.067	38.9752	25.6194	16.5049	34.2205	1.05197	1.86647514020838e-05	0.00305866
ENSG00000078295.11	protein_coding	ADCY2	chr5:7396321-7830194	27.2817	21.9669	14.9953	9.09914	10.045	10.2548	21.4146	9.79964	-1.12779	1.92012653133358e-05	0.00308091
ENSG00000170456.10	protein_coding	DENND5B	chr12:31535157-31744031	52.884	47.8917	39.7366	25.3201	24.1646	30.1957	46.8374	26.5601	-0.818399	1.92327120387273e-05	0.00308091
ENSG00000177084.12	protein_coding	POLE	chr12:133200348-133263951	18.7057	28.9348	26.0669	48.4573	43.1934	58.5124	24.5691	50.0544	1.02665	2.0714259588683e-05	0.00328137
ENSG00000146938.10	protein_coding	NLGN4X	chrX:5758678-6146904	22.3175	22.4765	23.0822	16.1848	15.0716	15.9832	22.6254	15.7466	-0.522905	2.17303980930466e-05	0.00334594
ENSG00000183856.6	protein_coding	IQGAP3	chr1:156495197-156542396	5.15777	9.07154	7.15531	19.4391	16.3163	13.2493	7.12821	16.3349	1.19635	2.20935148054957e-05	0.00334594
ENSG00000237649.3	protein_coding	KIFC1	chr6:33359313-33377701	14.8261	32.8076	23.7	63.355	63.7315	52.6047	23.7779	59.897	1.33286	2.21919463768316e-05	0.00334594
ENSG00000164114.14	protein_coding	MAP9	chr4:156263810-156298122	24.0307	19.0796	25.4267	11.8555	12.7705	14.3043	22.8457	12.9768	-0.81599	2.24035978574475e-05	0.00334594
ENSG00000179958.4	protein_coding	DCTPP1	chr16:30434940-30441396	28.3025	31.7107	30.7589	45.5463	48.341	47.3782	30.2574	47.0885	0.638088	2.26047302745581e-05	0.00334594
ENSG00000013810.14	protein_coding	TACC3	chr4:1723227-1746898	25.0986	52.8173	45.0075	112.44	100.502	89.223	40.9745	100.722	1.29758	2.27416187295635e-05	0.00334594
ENSG00000010626.10	protein_coding	LRRC23	chr12:6982733-7023407	20.4263	19.5451	17.6778	10.5054	11.4169	10.5443	19.2164	10.8222	-0.828344	2.27646775182332e-05	0.00334594
ENSG00000180198.11	protein_coding	RCC1	chr1:28832455-28865812	21.0318	29.0918	26.2201	44.7236	41.7053	49.5267	25.4479	45.3185	0.832555	2.64037345145825e-05	0.00382769
ENSG00000187741.10	protein_coding	FANCA	chr16:89803957-89883065	16.4315	25.2524	19.7304	37.8095	37.2271	48.0943	20.4714	41.0437	1.00355	2.65793224992581e-05	0.00382769
ENSG00000168267.5	protein_coding	PTF1A	chr10:23481256-23483181	0.772149	1.38687	2.37897	6.90183	4.45834	12.1242	1.51266	7.82814	2.37158	3.05141008533369e-05	0.0043504
ENSG00000156687.6	protein_coding	UNC5D	chr8:35092975-35654068	5.59785	4.99173	5.90595	3.59448	2.82754	3.04685	5.49851	3.15629	-0.80081	3.25029563206494e-05	0.00458807
ENSG00000160957.7	protein_coding	RECQL4	chr8:145736667-145743229	12.397	20.8731	13.7229	34.4053	36.5423	29.0486	15.6643	33.332	1.08943	3.53727628535913e-05	0.00494421
ENSG00000067225.13	protein_coding	PKM	chr15:72491370-72524164	335.462	416.974	401.677	631.78	722.317	566.723	384.704	640.273	0.734937	3.80793559449476e-05	0.00527085
ENSG00000041515.11	protein_coding	MYO16	chr13:109248500-109860355	8.22891	6.22586	7.65796	2.13792	3.00107	4.19964	7.37091	3.11287	-1.2436	3.88615706107878e-05	0.00532514
ENSG00000127564.12	protein_coding	PKMYT1	chr16:3018025-3030540	7.05475	12.4178	6.31504	25.1797	24.7	17.5474	8.59586	22.4757	1.38665	3.92186191357261e-05	0.00532514
ENSG00000153234.9	protein_coding	NR4A2	chr2:157180944-157198860	7.09635	5.09837	4.03437	1.8524	2.39015	2.40982	5.40969	2.21745	-1.28664	4.07937594807349e-05	0.00544617
ENSG00000130203.5	protein_coding	APOE	chr19:45409011-45412650	101.443	61.806	42.8675	8.53628	17.7102	26.6428	68.7057	17.6298	-1.96242	4.09256768883521e-05	0.00544617
ENSG00000185483.7	protein_coding	ROR1	chr1:64239693-64647181	4.77198	6.60209	8.27127	14.7049	11.9629	16.1903	6.54844	14.286	1.12538	4.12559850459993e-05	0.00544617
ENSG00000156398.7	protein_coding	SFXN2	chr10:104474295-104498952	4.47443	6.87884	6.76205	12.7704	12.2524	11.5192	6.03844	12.1807	1.01235	4.37975936305327e-05	0.00572864
ENSG00000101444.8	protein_coding	AHCY	chr20:32868074-32899608	64.423	88.2212	73.6076	124.229	126.996	122.33	75.4173	124.518	0.723392	4.4866866910558e-05	0.00581515
ENSG00000114554.7	protein_coding	PLXNA1	chr3:126707437-126756235	53.1821	63.8977	58.0936	98.3733	86.8642	84.7682	58.3911	90.0019	0.624207	4.84757749216551e-05	0.00615297
ENSG00000105011.4	protein_coding	ASF1B	chr19:14230321-14247768	8.07289	17.0857	11.7453	28.45	31.8531	27.472	12.3013	29.2583	1.25004	4.86788059229581e-05	0.00615297
ENSG00000101868.6	protein_coding	POLA1	chrX:24712036-25015103	9.56864	13.0239	10.7679	18.4482	18.0271	20.6251	11.1202	19.0335	0.775361	4.87680537048156e-05	0.00615297
ENSG00000124772.7	protein_coding	CPNE5	chr6:36708552-36807778	6.75754	4.46263	5.56129	2.82204	2.82957	2.08402	5.59382	2.57854	-1.11728	4.97805742314765e-05	0.00622563
ENSG00000134690.6	protein_coding	CDCA8	chr1:38158090-38175391	8.74394	16.1646	21.4738	43.8233	39.7214	37.2034	15.4608	40.2493	1.38035	5.0424768637543e-05	0.00625136
ENSG00000168779.15	protein_coding	SHOX2	chr3:157814948-157824292	11.5097	5.52004	18.3567	4.05172	2.13283	2.85914	11.7955	3.01456	-1.96821	5.21429301870874e-05	0.00640864
ENSG00000132481.2	protein_coding	TRIM47	chr17:73870242-73874656	7.71756	6.64771	3.75214	1.90934	1.95698	2.47088	6.03914	2.1124	-1.51546	5.53105690347967e-05	0.00671509
ENSG00000204516.5	protein_coding	MICB	chr6:31462658-31478901	0.78804	1.71042	1.32045	6.24664	6.18961	2.71354	1.27297	5.04993	1.98806	5.5578371672112e-05	0.00671509
ENSG00000129195.11	protein_coding	FAM64A	chr17:6347735-6354789	19.4991	44.6529	34.824	80.6029	73.6507	90.8786	32.992	81.7108	1.30841	5.9921077617466e-05	0.00715338
ENSG00000085999.7	protein_coding	RAD54L	chr1:46713360-46744145	4.3512	9.2896	6.28492	15.0154	15.4773	16.9459	6.64191	15.8129	1.25143	6.02093954257371e-05	0.00715338
ENSG00000085840.7	protein_coding	ORC1	chr1:52838501-52870131	4.09554	6.83928	8.30432	13.5774	14.3385	18.3901	6.41305	15.4353	1.26715	6.25478926738276e-05	0.00730958
ENSG00000134057.10	protein_coding	CCNB1	chr5:68462837-68474072	54.1862	105.423	107.588	250	232.925	169.389	89.0657	217.438	1.28766	6.26625203234546e-05	0.00730958
ENSG00000142945.8	protein_coding	KIF2C	chr1:45205490-45233439	13.4251	26.1665	28.586	53.1255	51.5711	56.1613	22.7258	53.6193	1.23842	6.34325524301806e-05	0.00730958
ENSG00000114737.11	protein_coding	CISH	chr3:50643921-50649262	0.762207	1.42876	1.20975	2.99266	3.55461	2.84092	1.13357	3.1294	1.46501	6.35749325186566e-05	0.00730958
ENSG00000137573.9	protein_coding	SULF1	chr8:70378859-70573150	1.17234	3.62684	0.747926	0.216378	0.239308	0.325393	1.84903	0.26036	-2.82819	6.56124228860437e-05	0.00748349
ENSG00000014138.4	protein_coding	POLA2	chr11:65029233-65073060	10.1646	17.4495	13.9901	27.1345	27.8335	26.9128	13.8681	27.2936	0.976794	6.70483409141293e-05	0.00758657
ENSG00000123130.12	protein_coding	ACOT9	chrX:23720370-23784592	7.68021	6.60915	7.27404	12.8051	13.133	11.2034	7.1878	12.3805	0.784445	7.83553613797967e-05	0.00879616
ENSG00000162641.14	protein_coding	AKNAD1	chr1:109358520-109506106	0.486828	0.826312	0.656209	2.1565	1.57664	2.33571	0.65645	2.02295	1.6237	8.00364831236981e-05	0.00891469
ENSG00000073111.9	protein_coding	MCM2	chr3:127317066-127341276	26.2171	51.2788	44.1164	81.958	87.1614	92.0407	40.5375	87.0534	1.10264	8.20457931791494e-05	0.00903394
ENSG00000171540.6	protein_coding	OTP	chr5:76924538-76935513	9.92077	5.85923	2.87369	0.788773	1.21268	0.133141	6.2179	0.71153	-3.12743	8.23744036797707e-05	0.00903394
ENSG00000108179.9	protein_coding	PPIF	chr10:81107225-81115093	21.2389	25.3894	25.8802	38.4073	39.6545	53.6336	24.1695	43.8985	0.860984	8.56894943173362e-05	0.00926273
ENSG00000130643.4	protein_coding	CALY	chr10:135138927-135150475	58.1573	44.6138	34.7701	19.4651	25.4288	16.5678	45.847	20.4872	-1.1621	8.59097810467119e-05	0.00926273
ENSG00000163808.12	protein_coding	KIF15	chr3:44803209-44914868	9.22801	17.0497	16.9299	31.2334	29.1174	32.4809	14.4025	30.9439	1.10333	8.64097074157876e-05	0.00926273
ENSG00000135723.8	protein_coding	FHOD1	chr16:67263290-67281561	4.88507	6.03664	7.41788	11.863	10.74	12.5102	6.1132	11.7044	0.937054	9.06915645944219e-05	0.00964918
ENSG00000164197.7	protein_coding	RNF180	chr5:63461671-63668696	4.82508	3.29325	3.06758	1.48428	1.50808	1.93751	3.72863	1.64329	-1.18206	9.30436793531488e-05	0.0098261
ENSG00000167178.11	protein_coding	ISLR2	chr15:74392652-74430881	7.21222	3.98676	6.50463	1.51594	1.48217	2.99423	5.90121	1.99745	-1.56285	9.72312632937164e-05	0.0101365
ENSG00000123485.7	protein_coding	HJURP	chr2:234742062-234763212	9.31309	21.6096	18.1395	41.752	39.3387	37.763	16.3541	39.6179	1.2765	9.7404344907156e-05	0.0101365
ENSG00000138814.12	protein_coding	PPP3CA	chr4:101944566-102269435	38.8504	32.6832	33.7671	19.6564	24.751	18.1233	35.1002	20.8436	-0.751876	9.91890326590606e-05	0.0102474
ENSG00000143171.8	protein_coding	RXRG	chr1:165370159-165414433	2.886	1.65238	2.41671	0.688373	0.736222	0.348583	2.31836	0.591059	-1.97173	0.000102767	0.0104949
ENSG00000010278.7	protein_coding	CD9	chr12:6308881-6347425	20.5592	25.6186	39.1509	74.479	50.6353	76.8203	28.4429	67.3115	1.24279	0.000103057	0.0104949
ENSG00000131153.4	protein_coding	GINS2	chr16:85709804-85723679	8.85339	15.9665	14.3882	25.4571	25.6906	33.6835	13.0694	28.2771	1.11344	0.00010855	0.0109759
ENSG00000187094.7	protein_coding	CCK	chr3:42299317-42307699	26.2493	11.9719	4.14735	1.29457	1.54189	2.87384	14.1228	1.90344	-2.89135	0.000116765	0.0117233
ENSG00000141441.11	protein_coding	GAREM	chr18:29704840-30050447	5.0989	4.92088	3.31425	1.44382	2.2341	2.28589	4.44468	1.98794	-1.16081	0.000119496	0.0119137
ENSG00000174963.13	protein_coding	ZIC4	chr3:147103833-147124647	11.4033	12.8492	17.2145	45.4505	51.7457	19.6069	13.8224	38.9344	1.49404	0.0001213	0.0120095
ENSG00000144642.16	protein_coding	RBMS3	chr3:29322473-30051886	3.22264	2.41383	2.8167	1.20226	1.4804	1.66479	2.81772	1.44915	-0.959321	0.000122718	0.0120661
ENSG00000173894.6	protein_coding	CBX2	chr17:77751931-77761782	33.4295	44.5527	42.1446	68.2338	63.2989	61.182	40.0423	64.2383	0.68191	0.000124631	0.0121415
ENSG00000158715.5	protein_coding	SLC45A3	chr1:205626979-205649587	1.56445	4.10252	6.16848	15.2832	12.6231	12.7455	3.94515	13.5506	1.7802	0.000125188	0.0121415
ENSG00000156298.8	protein_coding	TSPAN7	chrX:38420623-38548169	87.9085	73.0393	91.6302	48.2603	58.4835	43.6623	84.1927	50.1354	-0.747866	0.000126066	0.0121441
ENSG00000139641.8	protein_coding	ESYT1	chr12:56512034-56538455	22.7506	22.2496	26.2511	35.7929	34.475	35.1058	23.7504	35.1245	0.564526	0.000130183	0.0124492
ENSG00000080986.7	protein_coding	NDC80	chr18:2571510-2616634	12.2558	20.215	25.2613	41.9985	38.4593	49.7923	19.2441	43.4167	1.17384	0.00013098	0.0124492
ENSG00000100297.10	protein_coding	MCM5	chr22:35796056-35821423	24.0162	44.3469	40.3876	79.2424	85.0522	65.1429	36.2502	76.4792	1.07708	0.000131979	0.0124611
ENSG00000107295.8	protein_coding	SH3GL2	chr9:17579080-17797127	35.7536	28.8218	41.7786	21.0356	16.763	21.3487	35.4513	19.7158	-0.846491	0.000136562	0.0125976
ENSG00000107968.5	protein_coding	MAP3K8	chr10:30722866-30750762	7.39683	8.09835	8.84015	16.0566	15.5349	11.7629	8.11178	14.4515	0.833128	0.00013682	0.0125976
ENSG00000169679.10	protein_coding	BUB1	chr2:111395275-111435691	13.0787	25.568	26.5604	52.1628	44.4584	49.4316	21.7357	48.6843	1.16339	0.000137489	0.0125976
ENSG00000088325.11	protein_coding	TPX2	chr20:30327074-30389608	28.736	58.4714	60.1619	129.381	109.22	102.327	49.1231	113.643	1.21003	0.000137876	0.0125976
ENSG00000137700.12	protein_coding	SLC37A4	chr11:118894824-118901616	21.4872	29.3533	26.272	43.8408	40.8996	40.5761	25.7042	41.7722	0.70054	0.00013805	0.0125976
ENSG00000129625.8	protein_coding	REEP5	chr5:112212084-112258236	49.3098	45.1117	49.8817	25.5396	29.869	34.456	48.1011	29.9549	-0.683279	0.000138727	0.0125976
ENSG00000175040.4	protein_coding	CHST2	chr3:142838173-142841800	7.39423	9.64971	9.32404	31.3807	29.0758	11.9819	8.78933	24.1461	1.45797	0.00014157	0.0127744
ENSG00000126787.8	protein_coding	DLGAP5	chr14:55614830-55658396	12.12	23.7561	29.1593	52.2172	47.1386	60.4044	21.6785	53.2534	1.29661	0.000148024	0.0132729
ENSG00000103528.12	protein_coding	SYT17	chr16:19179293-19279652	6.3637	5.18913	4.14182	2.58111	2.82256	2.07886	5.23155	2.49418	-1.06867	0.000150965	0.013452
ENSG00000141905.13	protein_coding	NFIC	chr19:3359561-3469215	16.1282	19.2718	6.76176	5.02644	5.39177	4.82013	14.0539	5.07944	-1.46823	0.000156675	0.013874
ENSG00000136826.10	protein_coding	KLF4	chr9:110247133-110252763	1.67545	1.90367	1.84813	6.76888	6.33447	2.78777	1.80908	5.29704	1.54993	0.000161402	0.0141556
ENSG00000005448.12	protein_coding	WDR54	chr2:74648805-74652882	29.6246	35.3409	36.1631	63.4944	70.7639	47.9453	33.7095	60.7346	0.849362	0.000162477	0.0141556
ENSG00000198901.9	protein_coding	PRC1	chr15:91509270-91538859	30.9385	57.943	54.0582	103.212	90.6037	100.933	47.6466	98.2495	1.04408	0.000162834	0.0141556
ENSG00000126733.15	protein_coding	DACH2	chrX:85403462-86087607	7.70109	7.10405	7.14427	16.8447	18.7179	10.114	7.31647	15.2255	1.05727	0.000166293	0.0143397
ENSG00000085662.9	protein_coding	AKR1B1	chr7:134127102-134144036	77.4617	90.9598	65.9825	119.948	127.451	149.05	78.1347	132.15	0.758141	0.000166962	0.0143397
ENSG00000034063.9	processed_transcript	UHRF1	chr19:4903092-4962165	16.4379	39.1646	33.0543	63.4741	68.03	87.5789	29.5523	73.0277	1.30517	0.000172142	0.014696
ENSG00000145779.7	protein_coding	TNFAIP8	chr5:118604387-118735383	1.27483	2.00353	2.04568	3.57354	4.37636	6.08163	1.77468	4.67718	1.39808	0.00017662	0.0149092
ENSG00000176720.3	protein_coding	BOK	chr2:242498136-242513546	2.9765	2.86779	2.18805	4.30246	6.85127	6.91487	2.67745	6.02286	1.16959	0.000177516	0.0149092
ENSG00000186638.11	protein_coding	KIF24	chr9:34252379-34329198	4.47515	6.42048	5.73788	10.003	8.7635	9.97508	5.54451	9.58052	0.789045	0.000178048	0.0149092
ENSG00000026103.15	protein_coding	FAS	chr10:90750414-90775542	5.66597	7.70229	5.85417	2.47182	1.81496	3.59462	6.40748	2.62713	-1.28627	0.000179883	0.0149092
ENSG00000130695.9	protein_coding	CEP85	chr1:26560691-26605299	13.9661	15.4627	17.4739	23.488	23.5198	25.8435	15.6342	24.2838	0.635286	0.000180549	0.0149092
ENSG00000183579.11	protein_coding	ZNRF3	chr22:29279580-29453475	11.4533	16.3409	13.1176	22.0584	21.8555	24.945	13.6373	22.953	0.751127	0.000181856	0.0149092
ENSG00000164463.8	protein_coding	CREBRF	chr5:172483355-172566291	7.27923	6.06285	8.30196	3.84674	3.67927	4.71229	7.21468	4.07943	-0.822568	0.00018208	0.0149092
ENSG00000170579.10	protein_coding	DLGAP1	chr18:3496030-4455335	7.82601	8.05831	8.3708	4.33334	3.84687	5.63958	8.08504	4.6066	-0.811553	0.000183006	0.0149092
ENSG00000182718.12	protein_coding	ANXA2	chr15:60639333-60695082	50.4777	89.1196	62.94	198.083	213.62	100.344	67.5124	170.682	1.33809	0.000186032	0.0150696
ENSG00000063015.15	protein_coding	SEZ6	chr17:27281919-27333458	19.8442	18.9674	10.2462	7.58836	8.09554	5.59489	16.3526	7.09293	-1.20507	0.000192755	0.01548
ENSG00000106772.13	protein_coding	PRUNE2	chr9:79226292-79521003	20.3382	14.9876	12.9836	8.35946	6.69086	9.71132	16.1031	8.25388	-0.964197	0.000193269	0.01548
ENSG00000185070.6	protein_coding	FLRT2	chr14:85996488-86095034	4.85239	4.51874	3.63954	1.94417	2.80255	2.25437	4.33689	2.3337	-0.894042	0.000195215	0.0155485
ENSG00000081138.9	protein_coding	CDH7	chr18:63417488-63548638	7.43896	5.45534	4.42032	2.34193	2.37211	3.16866	5.77154	2.62757	-1.13523	0.000201309	0.0159086
ENSG00000121152.5	protein_coding	NCAPH	chr2:97001525-97039583	9.39815	20.6158	22.0378	41.6309	37.2638	49.6095	17.3506	42.8347	1.3038	0.000203303	0.0159086
ENSG00000113231.9	protein_coding	PDE8B	chr5:76506274-76725632	12.5154	11.7137	12.1197	4.1098	4.16789	7.96469	12.1163	5.41413	-1.16215	0.000203681	0.0159086
ENSG00000221866.5	protein_coding	PLXNA4	chr7:131808091-132333447	12.0684	11.6987	6.20028	5.07323	4.26187	4.65593	9.98914	4.66368	-1.09889	0.000204499	0.0159086
ENSG00000165480.11	protein_coding	SKA3	chr13:21727734-21750741	7.47727	13.4923	10.9748	22.8868	21.2517	19.484	10.6481	21.2075	0.993972	0.000207069	0.0159086
ENSG00000163702.14	protein_coding	IL17RC	chr3:9958758-9975314	11.2382	10.3978	8.76674	4.77003	5.43784	6.3876	10.1343	5.53182	-0.873415	0.000207691	0.0159086
ENSG00000075702.11	protein_coding	WDR62	chr19:36545783-36596008	6.68709	11.8111	9.78423	21.7033	21.1871	15.5498	9.42749	19.48	1.04705	0.000208139	0.0159086
ENSG00000087586.13	protein_coding	AURKA	chr20:54944445-54967393	10.2786	17.9627	20.2562	36.873	38.3315	30.084	16.1658	35.0962	1.11837	0.000208663	0.0159086
ENSG00000100629.12	protein_coding	CEP128	chr14:80943330-81425861	3.18346	4.18146	3.73094	6.28356	5.84148	6.87723	3.69862	6.33409	0.776151	0.000211835	0.0160645
ENSG00000144681.6	protein_coding	STAC	chr3:36421836-36589499	1.15984	0.768247	0.755358	1.91098	2.28672	2.88722	0.89448	2.36164	1.40067	0.000215761	0.0162757
ENSG00000204175.4	protein_coding	GPRIN2	chr10:46994087-47005643	0.532693	0.509009	1.28562	2.4924	2.12542	2.34666	0.775773	2.32149	1.58134	0.000217062	0.0162877
ENSG00000169607.8	protein_coding	CKAP2L	chr2:113493930-113522254	5.97866	11.6288	11.5075	21.2	19.9215	21.0687	9.70497	20.7301	1.09493	0.000218595	0.0163168
ENSG00000064545.10	protein_coding	TMEM161A	chr19:19229978-19249322	16.878	21.7659	17.0075	32.7532	32.0768	27.8771	18.5505	30.9024	0.736263	0.000223137	0.0165691
ENSG00000186871.5	protein_coding	ERCC6L	chrX:71424510-71458897	1.6035	3.16741	2.24201	5.75516	4.34468	6.20184	2.33764	5.43389	1.21693	0.00022862	0.0168883
ENSG00000156970.8	protein_coding	BUB1B	chr15:40453224-40513337	13.9393	25.8703	31.5515	55.3357	47.2848	60.6653	23.787	54.4286	1.19419	0.000251016	0.0184471
ENSG00000152977.5	protein_coding	ZIC1	chr3:147111209-147228080	130.788	238.428	164.399	556.694	614.958	252.872	177.872	474.841	1.41661	0.000252385	0.0184526
ENSG00000104888.5	protein_coding	SLC17A7	chr19:49932658-49945617	0.838094	1.18017	1.11893	2.04187	2.46091	3.16808	1.04573	2.55695	1.28991	0.000261684	0.0190349
ENSG00000106462.6	protein_coding	EZH2	chr7:148504475-148581413	51.7362	73.6097	73.078	107.715	106.234	117.161	66.1413	110.37	0.738726	0.000273455	0.0197901
ENSG00000183715.9	protein_coding	OPCML	chr11:132284871-133402414	3.22879	1.56183	5.45485	0.75061	0.855696	1.32228	3.41515	0.976197	-1.80671	0.000276129	0.0198827
ENSG00000233639.1	antisense	AC018730.1	chr2:105424030-105469641	106.006	114.597	138.257	194.912	186.44	176.623	119.62	185.992	0.636779	0.000277646	0.0198914
ENSG00000111206.8	protein_coding	FOXM1	chr12:2966847-2986206	18.311	40.5815	33.9717	77.6179	72.985	58.7266	30.9547	69.7765	1.17258	0.000291021	0.0207454
ENSG00000182054.5	protein_coding	IDH2	chr15:90626277-90645736	104.895	114.681	119.849	160.182	173.256	151.14	113.142	161.526	0.513638	0.0002951	0.0209315
ENSG00000112312.5	protein_coding	GMNN	chr6:24775159-24786327	28.6083	35.8604	35.729	52.4575	52.0706	70.8547	33.3992	58.4609	0.807657	0.000301221	0.02126
ENSG00000147536.7	protein_coding	GINS4	chr8:41386725-41402565	4.85877	7.11072	9.58064	13.6132	14.4516	17.9287	7.18338	15.3311	1.09373	0.000306832	0.0214515
ENSG00000149136.3	protein_coding	SSRP1	chr11:57093459-57103351	120.079	157.572	157.716	223.866	225.073	222.022	145.122	223.653	0.623995	0.000306945	0.0214515
ENSG00000150361.7	protein_coding	KLHL1	chr13:70274726-70682591	14.6446	10.1616	10.2446	5.66447	7.43451	5.01741	11.6836	6.0388	-0.952151	0.000320423	0.0221768
ENSG00000168918.9	protein_coding	INPP5D	chr2:233924677-234116549	2.73677	3.97854	1.7786	1.0655	1.10791	1.10043	2.8313	1.09128	-1.37545	0.000321619	0.0221768
ENSG00000107438.4	protein_coding	PDLIM1	chr10:96997329-97050781	10.9701	17.5948	14.0066	27.9743	27.3466	23.5358	14.1905	26.2856	0.889351	0.000321989	0.0221768
ENSG00000270953.1	antisense	RP11-2E11.9	chr7:130147501-130148123	35.4493	22.9848	23.6189	15.0865	12.1448	9.20039	27.351	12.1439	-1.17136	0.000324897	0.0222574
ENSG00000148773.8	protein_coding	MKI67	chr10:129894923-129924649	22.1878	53.2414	40.9171	103.507	75.6832	91.9366	38.7821	90.3758	1.22054	0.000327377	0.0222574
ENSG00000158769.13	protein_coding	F11R	chr1:160965001-160991138	2.26197	2.97383	4.26193	8.24466	6.99566	5.57775	3.16591	6.93936	1.13218	0.000330231	0.0222574
ENSG00000171608.11	protein_coding	PIK3CD	chr1:9711790-9789172	3.50098	4.33915	2.60715	8.06649	8.03027	5.50012	3.48243	7.19896	1.0477	0.000333488	0.0222574
ENSG00000161270.15	protein_coding	NPHS1	chr19:36316866-36360189	1.15639	1.26006	1.05564	3.52167	1.93079	3.97897	1.15736	3.14381	1.44167	0.000335303	0.0222574
ENSG00000167244.12	protein_coding	IGF2	chr11:2150342-2170833	7.18703	16.0744	8.84609	4.89943	3.79899	4.78874	10.7025	4.49572	-1.25132	0.000336009	0.0222574
ENSG00000119655.4	protein_coding	NPC2	chr14:74942895-74960880	174.057	99.339	123.65	62.1259	78.8446	64.7679	132.349	68.5795	-0.948497	0.000337484	0.0222574
ENSG00000111602.7	protein_coding	TIMELESS	chr12:56810903-56843187	22.8705	34.8918	35.7089	55.9795	50.5444	71.9421	31.1571	59.4887	0.933055	0.000337929	0.0222574
ENSG00000117724.8	protein_coding	CENPF	chr1:214776538-214837931	23.4971	49.7768	53.5407	101.704	80.6165	116.998	42.2715	99.7728	1.23896	0.000337937	0.0222574
ENSG00000068079.3	protein_coding	IFI35	chr17:41158742-41166473	5.6883	4.38397	2.80711	1.30895	1.07183	1.61106	4.29313	1.33062	-1.68994	0.000339073	0.0222574
ENSG00000112877.6	protein_coding	CEP72	chr5:612387-667283	4.46249	6.3904	4.23339	9.96746	8.7007	9.96283	5.02876	9.54366	0.924341	0.00034168	0.0222574
ENSG00000186462.7	protein_coding	NAP1L2	chrX:72432135-72434684	4.08146	2.98564	3.672	1.41947	1.9576	1.64778	3.5797	1.67495	-1.09572	0.000341893	0.0222574
ENSG00000146143.13	protein_coding	PRIM2	chr6:57179603-57513375	7.33682	9.16858	8.82871	13.0492	13.7862	17.6812	8.44471	14.8388	0.813259	0.000358043	0.0232028
ENSG00000166086.8	protein_coding	JAM3	chr11:133938820-134021896	61.8993	90.2214	72.3445	129.059	121.978	115.249	74.8217	122.095	0.706475	0.000361387	0.0233136
ENSG00000117758.9	protein_coding	STX12	chr1:28099694-28150963	58.7963	53.1786	58.1864	37.614	43.2886	34.874	56.7204	38.5922	-0.555559	0.000380184	0.0244157
ENSG00000128973.7	protein_coding	CLN6	chr15:68499330-68549549	13.2884	18.1537	13.5656	23.7211	24.6242	30.658	15.0026	26.3344	0.811741	0.000382865	0.0244776
ENSG00000248235.2	protein_coding	AC037459.4	chr8:22446787-22459597	3.67749	2.91431	2.28894	7.03437	8.43076	6.80482	2.96025	7.42332	1.32635	0.000390275	0.0247648
ENSG00000184697.6	protein_coding	CLDN6	chr16:3064713-3070072	0.115128	0.810596	0.768533	2.8049	3.46008	2.56096	0.564752	2.94198	2.3811	0.000390831	0.0247648
ENSG00000128242.8	protein_coding	GAL3ST1	chr22:30950622-30970574	0.742999	0.907472	0.926565	4.34915	5.39005	1.48146	0.859012	3.74022	2.12237	0.000394107	0.0248619
ENSG00000160447.6	protein_coding	PKN3	chr9:131464802-131483197	3.40144	8.19629	5.88073	15.3654	14.3032	11.6126	5.82615	13.7604	1.23991	0.000402881	0.0252463
ENSG00000170745.7	protein_coding	KCNS3	chr2:18059114-18542882	1.00061	2.22855	0.880816	3.44302	3.85165	6.79586	1.36999	4.69684	1.77752	0.000403743	0.0252463
ENSG00000125454.7	protein_coding	SLC25A19	chr17:73269073-73285591	3.52303	4.15453	4.17956	7.3321	7.93169	6.99429	3.95237	7.41936	0.908575	0.000407615	0.0253772
ENSG00000137269.10	protein_coding	LRRC1	chr6:53659295-53788919	3.34862	3.67948	4.94175	7.3855	6.94067	11.5371	3.98995	8.6211	1.1115	0.000411957	0.0254054
ENSG00000138160.4	protein_coding	KIF11	chr10:94353043-94415150	12.6166	22.3905	23.4166	37.1463	35.3224	54.1159	19.4746	42.1949	1.11548	0.000412839	0.0254054
ENSG00000145675.10	protein_coding	PIK3R1	chr5:67511548-67597649	37.0196	40.2318	41.4698	29.77	29.0007	25.9012	39.5737	28.224	-0.487623	0.00041415	0.0254054
ENSG00000111665.7	protein_coding	CDCA3	chr12:6953957-6961230	17.6921	26.932	26.2776	55.3017	47.2673	35.5963	23.6339	46.0551	0.962504	0.000415197	0.0254054
ENSG00000177822.3	antisense	AC108142.1	chr4:182795591-183066402	3.63783	5.84605	3.26365	10.4188	7.7568	9.66608	4.24918	9.28057	1.12703	0.000420661	0.0255003
ENSG00000215039.2	antisense	CD27-AS1	chr12:6548167-6560733	11.4507	8.42944	15.7649	4.59448	5.76148	5.21155	11.8817	5.18917	-1.19516	0.000421284	0.0255003
ENSG00000105486.9	protein_coding	LIG1	chr19:48618702-48673860	21.9624	36.7356	30.2129	51.2557	54.682	51.7753	29.637	52.571	0.826869	0.000422114	0.0255003
ENSG00000112984.7	protein_coding	KIF20A	chr5:137514408-137523404	10.9858	23.0912	24.0399	52.7811	43.7596	37.0551	19.3723	44.5319	1.20084	0.000426291	0.0256246
ENSG00000116133.7	protein_coding	DHCR24	chr1:55315306-55352891	62.6784	85.7348	75.3175	114.934	116.838	111.381	74.5769	114.385	0.617091	0.000427765	0.0256246
ENSG00000120756.8	protein_coding	PLS1	chr3:142315229-142432506	1.13681	0.976686	0.87562	1.91462	2.25809	4.31792	0.996372	2.83021	1.50615	0.000430155	0.0256468
ENSG00000176619.6	protein_coding	LMNB2	chr19:2427636-2456994	48.121	71.6378	58.8988	112.038	102.954	88.176	59.5525	101.056	0.76292	0.000431735	0.0256468
ENSG00000172575.7	protein_coding	RASGRP1	chr15:38780304-38857776	0.924514	2.25588	2.58466	4.89162	4.45348	6.64601	1.92168	5.33037	1.47186	0.000437515	0.0258824
ENSG00000071539.9	protein_coding	TRIP13	chr5:892758-919472	9.72287	12.7068	12.7364	22.2305	24.6766	16.6169	11.722	21.1747	0.853122	0.000439996	0.0259216
ENSG00000110107.4	protein_coding	PRPF19	chr11:60658202-60674060	77.8185	95.5178	81.1595	124.067	133.187	117.275	84.8319	124.843	0.557434	0.000447291	0.0262429
ENSG00000066735.10	protein_coding	KIF26A	chr14:104605060-104647231	6.37582	7.85989	2.61666	1.66055	2.04671	2.33958	5.61746	2.01561	-1.4787	0.00045625	0.0265753
ENSG00000147642.12	protein_coding	SYBU	chr8:110586207-110704020	21.1628	22.5812	17.6652	32.0281	31.307	29.837	20.4697	31.0574	0.601444	0.000456684	0.0265753
ENSG00000104219.8	protein_coding	ZDHHC2	chr8:17013538-17082308	17.2589	15.673	16.1808	11.5253	11.3249	12.3192	16.3709	11.7232	-0.48177	0.00046257	0.0268084
ENSG00000154914.11	protein_coding	USP43	chr17:9548015-9633001	3.12491	3.14313	2.54066	5.19089	5.34353	4.70228	2.93623	5.0789	0.790549	0.000467472	0.0269828
ENSG00000125046.10	protein_coding	SSUH2	chr3:8661086-8786726	0.212513	2.03064	0.76387	5.00099	4.62498	10.9375	1.00234	6.85449	2.77368	0.000469555	0.0269937
ENSG00000149636.10	protein_coding	DSN1	chr20:35380194-35402230	8.52081	10.8661	11.5245	15.9235	17.2274	22.3321	10.3038	18.4943	0.843904	0.00047978	0.0274708
ENSG00000089685.10	protein_coding	BIRC5	chr17:76210267-76221717	21.7963	46.7353	38.1143	87.8254	76.9233	64.6205	35.5486	76.4564	1.10484	0.000482353	0.0275076
ENSG00000213186.3	protein_coding	TRIM59	chr3:160150233-160203561	16.3721	20.8984	21.9211	28.969	31.4634	37.9133	19.7305	32.7819	0.732469	0.00049078	0.0278767
ENSG00000087086.9	protein_coding	FTL	chr19:49468558-49470135	1473.59	1464.45	1268.32	973.739	1055.02	862.359	1402.12	963.707	-0.540941	0.000493706	0.0279316
ENSG00000129534.9	protein_coding	MIS18BP1	chr14:45672393-45722743	6.75796	11.6396	14.02	22.8522	19.3946	28.6281	10.8059	23.6249	1.1285	0.000503307	0.0282808
ENSG00000113369.4	protein_coding	ARRDC3	chr5:90664541-90679176	47.1841	36.4517	32.9823	19.3209	18.5608	26.7302	38.8727	21.5373	-0.85192	0.000503845	0.0282808
ENSG00000250846.2	lincRNA	RP11-807H7.1	chr4:66535679-66563747	9.56221	5.95397	5.14397	2.77341	2.35947	1.58884	6.88672	2.24058	-1.61995	0.000511917	0.028571
ENSG00000143772.5	protein_coding	ITPKB	chr1:226819391-226927024	40.4456	33.3743	16.3777	7.47855	9.66472	16.0025	30.0659	11.0486	-1.44427	0.000513024	0.028571
ENSG00000079616.8	protein_coding	KIF22	chr16:29802040-29816706	51.2031	71.2487	64.0334	125.752	131.562	84.1797	62.1618	113.831	0.872794	0.000525168	0.0290066
ENSG00000103381.7	protein_coding	CPPED1	chr16:12756919-12897874	6.64746	7.27164	8.62012	13.0608	13.1115	10.9295	7.51307	12.3673	0.719052	0.000526227	0.0290066
ENSG00000224897.2	processed_transcript	RP11-3B12.1	chr7:124569927-124819369	2.44803	1.61808	2.08312	0.852029	0.83359	0.762675	2.04974	0.816098	-1.32863	0.000528286	0.0290066
ENSG00000153832.7	protein_coding	FBXO36	chr2:230787018-230877825	10.3115	8.87209	10.7493	6.08792	6.27659	6.63789	9.97762	6.33414	-0.655547	0.000528984	0.0290066
ENSG00000130816.10	protein_coding	DNMT1	chr19:10244021-10341962	46.4322	68.2082	49.9843	91.7748	90.4872	86.6163	54.8749	89.6261	0.707772	0.000535833	0.0292233
ENSG00000106268.11	protein_coding	NUDT1	chr7:2281857-2290781	31.274	34.4011	31.4347	47.75	62.339	48.8741	32.37	52.9877	0.711002	0.000538117	0.0292233
ENSG00000126882.8	protein_coding	FAM78A	chr9:134133463-134151934	1.47277	1.46049	1.42731	3.85921	3.20309	2.20759	1.45352	3.08996	1.08804	0.000539652	0.0292233
ENSG00000142230.7	protein_coding	SAE1	chr19:47616531-47713886	109.01	146.305	147.467	204.154	202.611	228.454	134.26	211.739	0.657255	0.000541134	0.0292233
ENSG00000169302.10	protein_coding	STK32A	chr5:146614526-146767415	2.13595	1.57324	2.17633	0.894007	0.888921	1.10035	1.96184	0.961091	-1.02946	0.000544412	0.0292894
ENSG00000261050.1	sense_overlapping	RP11-145F16.2	chr3:150181245-150184218	8.98465	6.12727	6.68469	3.63491	4.38176	2.59635	7.26553	3.53767	-1.03827	0.000554433	0.0297164
ENSG00000115252.14	protein_coding	PDE1A	chr2:183004763-183387919	15.7274	20.5924	28.1174	41.7062	35.0257	57.2398	21.4791	44.6572	1.05596	0.000567234	0.0302455
ENSG00000090554.7	protein_coding	FLT3LG	chr19:49977464-49990894	3.75037	3.25447	3.02086	1.30298	1.29556	1.21882	3.3419	1.27245	-1.39306	0.000570342	0.0302455
ENSG00000154473.13	protein_coding	BUB3	chr10:124913793-124924886	95.7053	95.4272	94.8742	121.403	127.824	133.296	95.3355	127.508	0.419497	0.000572058	0.0302455
ENSG00000103044.6	protein_coding	HAS3	chr16:69139467-69152622	2.86911	3.31979	3.67764	1.88727	1.5873	1.93827	3.28885	1.80428	-0.866158	0.000572792	0.0302455
ENSG00000167670.11	protein_coding	CHAF1A	chr19:4402659-4445015	14.3202	29.9943	27.1827	50.0405	52.4152	45.7572	23.8324	49.4043	1.05171	0.000582551	0.0306347
ENSG00000145416.9	protein_coding	MARCH1	chr4:164445450-165305202	19.3548	16.9073	13.3299	10.1582	10.552	9.58213	16.5307	10.0975	-0.711153	0.000586259	0.0306347
ENSG00000168875.1	protein_coding	SOX14	chr3:137483579-137484396	5.31893	2.72956	1.89515	0.721261	0.112495	0.189382	3.31455	0.341046	-3.28077	0.000586607	0.0306347
ENSG00000122966.9	protein_coding	CIT	chr12:120123595-120315095	4.69608	9.03845	10.9075	19.4991	16.3809	18.0574	8.21401	17.9792	1.13017	0.00059084	0.030656
ENSG00000186193.7	protein_coding	SAPCD2	chr9:139956581-139965040	6.30201	13.4968	9.35594	27.7972	22.6811	16.3053	9.71824	22.2612	1.19576	0.000591318	0.030656
ENSG00000196208.9	protein_coding	GREB1	chr2:11674242-11782914	25.5439	30.8448	47.5781	68.8115	57.3916	87.4231	34.6556	71.2088	1.03897	0.000600848	0.0308636
ENSG00000131747.10	protein_coding	TOP2A	chr17:38544768-38574202	54.8841	116.648	130.571	221.358	202.965	254.212	100.701	226.178	1.16738	0.000600917	0.0308636
ENSG00000259460.1	antisense	RP11-128A17.1	chr15:37391540-37392374	94.0475	97.2808	99.7492	67.5385	65.9705	50.8723	97.0258	61.4604	-0.658712	0.000602729	0.0308636
ENSG00000158457.4	protein_coding	TSPAN33	chr7:128784712-128808671	5.3693	8.17134	4.79498	12.978	12.6289	10.7524	6.11187	12.1198	0.987675	0.00060398	0.0308636
ENSG00000142875.15	protein_coding	PRKACB	chr1:84543745-84704181	44.9137	32.7972	33.8545	23.8791	24.3523	22.8104	37.1885	23.6806	-0.65115	0.000611465	0.0310825
ENSG00000188229.5	protein_coding	TUBB4B	chr9:140135665-140138159	116.837	211.585	196.055	362.743	349.224	289.778	174.826	333.915	0.933562	0.000612623	0.0310825
ENSG00000095713.9	protein_coding	CRTAC1	chr10:99624757-99790585	35.2176	29.9276	20.829	13.0147	12.6683	4.21733	28.658	9.96679	-1.52374	0.000615272	0.0311061
ENSG00000111640.10	protein_coding	GAPDH	chr12:6643093-6647537	1275.27	1681.14	1653.39	2494.82	2692.09	2117.51	1536.6	2434.81	0.664065	0.000625098	0.0314913
ENSG00000122068.7	protein_coding	FYTTD1	chr3:197464050-197511317	60.0502	54.7514	49.3118	29.6158	32.5526	40.7404	54.7045	34.3029	-0.673327	0.000633676	0.0316593
ENSG00000139174.6	protein_coding	PRICKLE1	chr12:42852140-42984157	4.87101	3.60752	4.30562	1.95911	1.95895	2.70591	4.26138	2.20799	-0.948587	0.000634228	0.0316593
ENSG00000075218.14	protein_coding	GTSE1	chr22:46692638-46726707	10.8426	24.116	21.6739	49.137	45.95	33.2448	18.8775	42.7773	1.18018	0.000635096	0.0316593
ENSG00000164032.7	protein_coding	H2AFZ	chr4:100869243-100871545	337.491	349.918	394.794	486.294	602.613	788.685	360.734	625.864	0.794913	0.000637572	0.031672
ENSG00000146386.7	protein_coding	ABRACL	chr6:139349819-139364439	20.6768	22.688	25.9538	33.5374	38.0949	43.3617	23.1062	38.3314	0.730245	0.000649783	0.0321665
ENSG00000119686.5	protein_coding	FLVCR2	chr14:76044960-76129557	0.830641	1.1393	0.930612	1.97911	1.90427	3.20578	0.966849	2.36305	1.28929	0.000658831	0.0325016
ENSG00000165757.8	protein_coding	KIAA1462	chr10:30301729-30404423	4.07875	4.21266	3.26111	9.68051	5.9859	6.18475	3.85084	7.28372	0.919501	0.000684797	0.033666
ENSG00000184347.10	protein_coding	SLIT3	chr5:168088745-168728133	8.21172	7.79387	4.9789	3.55911	3.27424	4.25286	6.99483	3.6954	-0.920557	0.000687829	0.0336989
ENSG00000062822.8	protein_coding	POLD1	chr19:50887461-50921273	17.3276	31.2251	22.4012	53.6969	54.0535	35.6419	23.6513	47.7975	1.01501	0.000700521	0.0342032
ENSG00000189403.10	protein_coding	HMGB1	chr13:31032884-31191734	640.574	738.708	732.477	933.258	982.185	1104.15	703.92	1006.53	0.515909	0.000713286	0.0347076
ENSG00000160299.12	protein_coding	PCNT	chr21:47744036-47865682	23.8854	25.4934	22.6526	36.0483	33.5011	31.109	24.0104	33.5528	0.482771	0.000716468	0.0347438
ENSG00000049541.6	protein_coding	RFC2	chr7:73645829-73668774	29.8261	36.9143	35.4738	47.7521	59.3477	51.0453	34.0714	52.715	0.629654	0.000721948	0.0348909
ENSG00000112118.13	protein_coding	MCM3	chr6:52128807-52149679	28.8763	44.1922	45.122	65.4271	65.679	103.47	39.3968	78.192	0.988942	0.000728854	0.0351057
ENSG00000035499.8	protein_coding	DEPDC1B	chr5:59892739-59996017	8.32211	15.9868	16.3598	26.343	25.2076	48.0444	13.5563	33.1983	1.29215	0.000732468	0.0351583
ENSG00000140545.10	protein_coding	MFGE8	chr15:89441916-89456642	33.0476	43.2921	44.6374	60.3715	63.4016	63.4688	40.3257	62.4139	0.630168	0.00073488	0.0351583
ENSG00000163535.13	protein_coding	SGOL2	chr2:201374731-201448505	8.33665	13.2005	16.6147	25.8456	22.7326	26.2811	12.7173	24.9531	0.972427	0.00074197	0.0353788
ENSG00000239922.1	lincRNA	RP11-71N10.1	chr3:147657791-147724542	1.37124	0.862022	1.23222	2.91054	2.84217	3.09012	1.15516	2.94761	1.35145	0.0007502	0.0354859
ENSG00000166582.5	protein_coding	CENPV	chr17:16245848-16256970	81.5882	105.876	116.499	187.024	218.577	139.855	101.321	181.819	0.843568	0.00075302	0.0354859
ENSG00000117399.9	protein_coding	CDC20	chr1:43824626-43828874	43.6903	90.176	96.8455	226.759	199.068	124.118	76.9039	183.315	1.2532	0.000753966	0.0354859
ENSG00000125246.11	protein_coding	CLYBL	chr13:100258919-100549387	4.98482	5.20672	5.61161	7.64349	10.5804	14.1323	5.26772	10.7854	1.03383	0.000754171	0.0354859
ENSG00000257225.1	antisense	RP11-328C8.4	chr12:42853168-42859930	4.82461	6.87719	5.92756	3.50729	3.2822	2.3238	5.87645	3.03776	-0.951937	0.000776798	0.0364303
ENSG00000198162.8	protein_coding	MAN1A2	chr1:117910071-118071494	19.4647	17.5295	21.8352	13.959	13.7502	13.686	19.6098	13.7984	-0.507074	0.000781692	0.0365396
ENSG00000237765.2	protein_coding	FAM200B	chr4:15683285-15707188	57.6369	48.7401	63.4675	33.9235	34.6777	40.8279	56.6148	36.4764	-0.634217	0.000787407	0.0366865
ENSG00000184226.10	protein_coding	PCDH9	chr13:66876967-67804468	18.8006	13.3503	24.3506	7.50721	7.99387	11.9376	18.8339	9.14622	-1.04208	0.000801808	0.0372358
ENSG00000077152.5	protein_coding	UBE2T	chr1:202300785-202311108	45.7015	57.0235	60.4017	90.7579	102.819	75.3601	54.3756	89.6457	0.721276	0.000810467	0.0375157
ENSG00000173548.8	protein_coding	SNX33	chr15:75940247-75954642	9.02722	9.60452	9.43457	14.1369	12.1935	13.3858	9.35544	13.2387	0.500888	0.000815743	0.0376377
ENSG00000151789.5	protein_coding	ZNF385D	chr3:21459915-22414812	4.15216	3.17868	3.22187	2.04364	1.88858	1.97201	3.51757	1.96808	-0.837792	0.000833509	0.0383334
ENSG00000261762.1	antisense	RP11-650L12.2	chr15:78881465-78883618	5.82237	7.30087	5.93966	10.1016	9.81533	11.3093	6.3543	10.4087	0.71199	0.000840417	0.038461
ENSG00000174473.11	protein_coding	GALNTL6	chr4:172733405-173962710	2.48574	1.52313	4.81224	0.949228	0.681037	1.02188	2.94037	0.884049	-1.7338	0.000842316	0.038461
ENSG00000164611.8	protein_coding	PTTG1	chr5:159848829-159855748	79.37	131.07	136.569	296.585	266.247	166.108	115.67	242.98	1.07083	0.000844377	0.038461
ENSG00000175161.9	protein_coding	CADM2	chr3:85008132-86123579	10.3828	6.88311	12.2585	5.32443	4.40191	5.88378	9.84147	5.20337	-0.919426	0.000849882	0.0385884
ENSG00000102384.9	protein_coding	CENPI	chrX:100353178-100418670	4.196	6.03348	7.67776	10.8642	10.5957	14.2803	5.96908	11.9134	0.997007	0.000852945	0.0386046
ENSG00000175395.11	protein_coding	ZNF25	chr10:38238500-38265561	28.6739	21.8456	21.0196	15.3599	16.001	14.4393	23.8464	15.2667	-0.643377	0.000857973	0.0387092
ENSG00000203760.4	protein_coding	CENPW	chr6:126661320-126670021	7.94827	11.294	11.1429	15.3687	23.0118	27.4039	10.1284	21.9282	1.11438	0.000868958	0.0390812
ENSG00000118946.7	protein_coding	PCDH17	chr13:58205944-58303445	25.8009	21.6672	27.8755	14.7838	11.5977	17.9261	25.1145	14.7692	-0.765931	0.00087315	0.0391462
ENSG00000145386.5	protein_coding	CCNA2	chr4:122737599-122745087	20.7003	37.943	42.9749	75.0447	66.3867	62.7873	33.8727	68.0729	1.00696	0.000891574	0.0396446
ENSG00000258366.3	protein_coding	RTEL1	chr20:62289163-62328416	5.50165	7.12859	5.94622	13.5954	9.06285	10.2482	6.19215	10.9688	0.824894	0.000891821	0.0396446
ENSG00000159173.14	protein_coding	TNNI1	chr1:201373625-201398994	0.374542	0.627876	1.32491	2.53474	2.15643	5.22759	0.775776	3.30625	2.09149	0.000892609	0.0396446
ENSG00000161800.8	protein_coding	RACGAP1	chr12:50370706-50426919	55.5144	67.0056	50.7992	96.5826	92.4519	78.606	57.7731	89.2135	0.626865	0.000898257	0.0396869
ENSG00000170779.10	protein_coding	CDCA4	chr14:105475910-105487485	10.6254	16.7892	16.9581	24.7261	27.2686	25.9277	14.7909	25.9741	0.812367	0.000899128	0.0396869
ENSG00000152954.7	protein_coding	NRSN1	chr6:24126350-24155128	16.1521	14.1603	11.3454	8.34733	8.34892	8.62791	13.8859	8.44139	-0.718069	0.000925992	0.0407142
ENSG00000143375.10	protein_coding	CGN	chr1:151482986-151511168	0.782417	0.983722	1.24183	2.08739	1.75071	2.76113	1.00266	2.19975	1.13351	0.000928114	0.0407142
ENSG00000149554.8	protein_coding	CHEK1	chr11:125495036-125546150	17.2439	24.9536	30.4296	42.0119	40.9298	49.5267	24.2091	44.1561	0.867066	0.00093455	0.0408708
ENSG00000164651.12	protein_coding	SP8	chr7:20823906-20826505	9.56379	5.27523	5.96708	3.58732	2.23806	3.05005	6.93537	2.95848	-1.22912	0.000945493	0.0412229
ENSG00000136122.11	protein_coding	BORA	chr13:73302061-73330336	4.41583	7.50133	8.93567	16.2282	12.6443	13.8389	6.95094	14.2371	1.03438	0.00095232	0.04136
ENSG00000177234.5	protein_coding	C10orf85	chr10:122357721-122359629	3.46372	4.10923	0.410447	0.147531	0.230104	0.387373	2.66113	0.255002	-3.38346	0.000954439	0.04136
ENSG00000112742.5	protein_coding	TTK	chr6:80713604-80752244	9.41989	18.3141	21.3834	37.37	32.3823	33.7208	16.3725	34.491	1.07495	0.000963118	0.0416096
ENSG00000140450.7	protein_coding	ARRDC4	chr15:98462784-98517068	48.2949	37.54	61.8632	29.024	27.245	30.7596	49.2327	29.0095	-0.763091	0.000977978	0.0421093
ENSG00000010292.8	protein_coding	NCAPD2	chr12:6602522-6641121	30.9119	54.127	55.1463	99.7896	82.6035	80.6063	46.7284	87.6665	0.907725	0.00098059	0.0421093
ENSG00000171241.4	protein_coding	SHCBP1	chr16:46614466-46655538	3.95527	5.85383	4.35217	7.66527	7.99314	10.5727	4.72042	8.74371	0.889329	0.000991579	0.0424533
ENSG00000247516.3	lincRNA	MIR4458	chr5:8450856-8463208	3.56611	1.79345	5.87905	0.935333	0.778049	1.39168	3.7462	1.03502	-1.85577	0.00101139	0.0430478
ENSG00000113391.12	protein_coding	FAM172A	chr5:92953775-93447404	25.4419	24.6424	24.3583	17.5107	18.5543	19.1263	24.8142	18.3971	-0.431688	0.00101178	0.0430478
ENSG00000175643.7	protein_coding	RMI2	chr16:11343476-11445619	7.86824	10.3123	14.8757	19.4072	23.1655	21.995	11.0187	21.5226	0.965892	0.00101742	0.0430478
ENSG00000137807.9	protein_coding	KIF23	chr15:69706585-69740764	13.0455	23.9799	23.8792	43.578	38.0051	35.4954	20.3015	39.0262	0.942854	0.00101754	0.0430478
ENSG00000122952.12	protein_coding	ZWINT	chr10:58116989-58121036	21.7303	38.1933	33.0726	50.6721	56.0683	89.699	30.9987	65.4798	1.07884	0.00102068	0.0430528
ENSG00000100162.10	protein_coding	CENPM	chr22:42334725-42343168	16.187	20.825	10.5349	38.3529	45.5471	24.5465	15.849	36.1489	1.18956	0.00103284	0.0432953
ENSG00000144824.15	protein_coding	PHLDB2	chr3:111451344-111695364	5.7127	9.49017	7.51341	11.8364	13.8078	21.0266	7.57209	15.5569	1.03879	0.00103354	0.0432953
ENSG00000178921.9	protein_coding	PFAS	chr17:8150936-8173809	22.5157	30.0427	22.4097	41.5236	39.3705	35.7402	24.9894	38.8781	0.637644	0.00103554	0.0432953
ENSG00000197461.9	protein_coding	PDGFA	chr7:536895-559933	2.27954	1.74692	0.817516	0.480841	0.449981	0.378765	1.61466	0.436529	-1.88708	0.00104226	0.0434488
ENSG00000120251.14	protein_coding	GRIA2	chr4:158125334-158287227	47.4666	28.4175	22.6728	12.2897	11.2558	19.7125	32.8523	14.4193	-1.18799	0.00104699	0.0435188
ENSG00000151726.9	protein_coding	ACSL1	chr4:185676749-185747972	8.06799	6.97846	7.40379	10.2861	11.8978	11.0794	7.48341	11.0878	0.5672	0.00105603	0.0437667
ENSG00000059378.8	protein_coding	PARP12	chr7:139723544-139763521	4.43913	5.15194	4.0524	2.77312	2.31991	2.38301	4.54782	2.49201	-0.867864	0.00107848	0.044568
ENSG00000136811.11	protein_coding	ODF2	chr9:131217465-131263239	59.2645	64.0665	76.5481	116.646	104.438	89.115	66.6263	103.4	0.634066	0.00108943	0.04489
ENSG00000188177.9	protein_coding	ZC3H6	chr2:113033171-113097640	13.225	11.1076	11.8124	7.86803	8.92846	6.42224	12.0484	7.73957	-0.638511	0.00110687	0.0454773
ENSG00000162604.8	protein_coding	TM2D1	chr1:62146718-62191095	49.7666	38.8833	44.4473	27.6547	30.3006	29.9239	44.3657	29.2931	-0.598886	0.00111132	0.0455288
ENSG00000144231.6	protein_coding	POLR2D	chr2:128603840-128615731	35.9682	37.1685	39.3665	49.43	52.341	49.9681	37.501	50.5797	0.431627	0.00111711	0.0456041
ENSG00000145911.5	protein_coding	N4BP3	chr5:177540444-177553088	2.43464	3.38236	3.17724	5.19869	4.78141	4.64657	2.99808	4.87556	0.701528	0.00111955	0.0456041
ENSG00000151746.9	protein_coding	BICD1	chr12:32259769-32536567	26.512	20.5461	21.4048	16.3072	14.102	15.2696	22.821	15.2262	-0.583802	0.00112422	0.045664
ENSG00000136531.9	protein_coding	SCN2A	chr2:166095912-166248818	8.46031	5.84917	6.59005	3.89147	3.55266	4.80628	6.96651	4.08347	-0.77064	0.0011365	0.0460316
ENSG00000247077.2	protein_coding	PGAM5	chr12:133287405-133299228	18.6729	24.7413	23.381	33.2053	34.3119	32.7345	22.2651	33.4172	0.585809	0.00114485	0.0461748
ENSG00000167549.14	protein_coding	CORO6	chr17:27941774-27949925	2.77268	3.1152	3.48366	5.94506	5.41067	4.73446	3.12385	5.3634	0.779824	0.00114652	0.0461748
ENSG00000101846.6	protein_coding	STS	chrX:7137497-7272851	4.70499	4.27811	4.27792	2.7372	2.83459	3.22872	4.42034	2.9335	-0.591531	0.00116671	0.0468557
ENSG00000186185.9	protein_coding	KIF18B	chr17:43002077-43025082	7.61207	18.1959	13.0292	31.7157	30.0211	22.8719	12.9457	28.2029	1.12337	0.00118193	0.0473338
ENSG00000213390.6	protein_coding	ARHGAP19	chr10:98978996-99052413	9.66771	10.8193	12.7751	17.4479	15.969	24.4224	11.0874	19.2798	0.798173	0.0011886	0.0474675
ENSG00000142686.7	protein_coding	C1orf216	chr1:36179476-36185073	2.29643	2.98917	3.41276	4.39809	6.52373	5.67978	2.89945	5.53387	0.932508	0.00119802	0.047615
ENSG00000046604.8	protein_coding	DSG2	chr18:29078006-29128971	2.30044	3.73884	5.01317	6.8349	7.03587	14.4877	3.68415	9.45282	1.35941	0.00119897	0.047615
ENSG00000120647.5	protein_coding	CCDC77	chr12:498439-551811	17.7972	16.6915	16.878	27.1221	25.9631	22.1687	17.1222	25.0846	0.550934	0.00121059	0.0479429
ENSG00000196419.8	protein_coding	XRCC6	chr22:42017123-42060044	224.035	271.763	270.804	356.637	359.477	350.472	255.534	355.529	0.476451	0.00122554	0.0481143
ENSG00000221829.5	protein_coding	FANCG	chr9:35073832-35080013	19.2595	23.4714	20.8373	28.8677	31.5176	33.445	21.1894	31.2768	0.561749	0.00122655	0.0481143
ENSG00000076003.4	protein_coding	MCM6	chr2:136597196-136633996	21.5504	35.9196	39.5976	54.2284	57.1259	95.4	32.3559	68.9181	1.09086	0.00122684	0.0481143
ENSG00000106624.4	protein_coding	AEBP1	chr7:44143960-44154161	88.0723	67.302	41.051	29.0687	30.5916	38.0827	65.4751	32.581	-1.00692	0.00122842	0.0481143
ENSG00000182670.9	protein_coding	TTC3	chr21:38445526-38575413	320.971	308.458	285.801	234.036	235.742	235.05	305.076	234.943	-0.376862	0.00123638	0.0482318
ENSG00000142166.8	protein_coding	IFNAR1	chr21:34696734-34732168	18.8342	14.7506	16.2647	9.91244	10.5186	12.3281	16.6165	10.9197	-0.605683	0.00123952	0.0482318
ENSG00000133107.10	protein_coding	TRPC4	chr13:38210773-38444562	3.0194	4.38941	3.51273	6.84423	6.69834	5.4736	3.64051	6.33872	0.80005	0.00124157	0.0482318
ENSG00000159055.3	protein_coding	MIS18A	chr21:33640530-33651380	13.7983	16.0644	17.7413	24.9061	22.4632	26.1585	15.868	24.5092	0.627206	0.00128616	0.0498283
ENSG00000133019.7	protein_coding	CHRM3	chr1:239549865-240078750	5.54615	3.26143	2.83671	1.43876	1.14276	2.2857	3.88143	1.62241	-1.25845	0.0012947	0.0499501
ENSG00000100416.8	protein_coding	TRMU	chr22:46726772-46753237	30.6591	34.3635	31.3907	46.4778	48.0479	41.5035	32.1378	45.3431	0.496611	0.00129631	0.0499501
ENSG00000025770.14	protein_coding	NCAPH2	chr22:50946645-50961901	31.9068	40.5751	24.5983	53.6753	55.3212	54.1118	32.3601	54.3694	0.748582	0.00130449	0.0501296
ENSG00000127586.12	protein_coding	CHTF18	chr16:838046-850737	13.2071	19.5708	13.0333	32.1708	30.3315	21.4537	15.2704	27.9853	0.873931	0.00131924	0.0505603
ENSG00000137337.10	protein_coding	MDC1	chr6:30667584-30685666	19.8831	30.5883	30.8124	55.2008	44.1477	41.7583	27.0946	47.0356	0.795745	0.00132767	0.050747
ENSG00000114982.13	protein_coding	KANSL3	chr2:97258907-97308524	31.7391	34.4174	31.9193	43.6333	41.8929	43.7004	32.6919	43.0756	0.397936	0.00133582	0.0509219
ENSG00000168393.8	protein_coding	DTYMK	chr2:242615157-242626406	25.656	36.5772	23.1835	50.5955	51.1011	44.5594	28.4722	48.752	0.775906	0.00136581	0.0519264
ENSG00000272540.1	antisense	XXbac-BPG252P9.9	chr6:30690882-30691654	819.976	1136.82	921.499	1652.04	1683.71	1273.94	959.431	1536.56	0.679454	0.00138193	0.0522396
ENSG00000076554.11	protein_coding	TPD52	chr8:80870571-81143467	37.4806	35.3102	46.2776	20.1409	19.2529	29.4032	39.6895	22.9324	-0.791372	0.00138497	0.0522396
ENSG00000272425.1	lincRNA	RP11-363E6.4	chr8:82187634-82189805	2.47766	1.32393	1.63009	0.60021	0.521569	0.742961	1.81056	0.62158	-1.54243	0.00138504	0.0522396
ENSG00000117676.9	protein_coding	RPS6KA1	chr1:26856252-26901521	7.78036	9.96252	11.5605	17.385	15.0398	15.3792	9.7678	15.9347	0.706064	0.00143112	0.0538351
ENSG00000175063.12	protein_coding	UBE2C	chr20:44441215-44445596	57.9603	131.944	161.272	360.36	320.761	195.864	117.059	292.328	1.32036	0.00144728	0.0542997
ENSG00000146592.12	protein_coding	CREB5	chr7:28338940-28865511	9.18841	6.77044	14.658	4.3423	3.94171	5.99725	10.2056	4.76042	-1.1002	0.00145602	0.0544844
ENSG00000187239.12	protein_coding	FNBP1	chr9:132649466-132805473	35.3035	34.848	32.0619	26.4978	25.9328	24.2964	34.0711	25.5757	-0.413777	0.00150343	0.0560407
ENSG00000185347.13	protein_coding	C14orf80	chr14:105956192-105965912	5.48341	8.50501	6.68401	11.1234	13.1181	12.0701	6.89081	12.1038	0.81272	0.00150926	0.0560407
ENSG00000137872.11	protein_coding	SEMA6D	chr15:47476298-48066420	40.5511	39.1323	33.2648	27.4464	27.3207	22.3376	37.6494	25.7015	-0.550772	0.00150941	0.0560407
ENSG00000132846.5	protein_coding	ZBED3	chr5:76367897-76383148	7.95846	6.65636	7.06006	4.99108	5.23244	4.30479	7.22496	4.84277	-0.577157	0.0015195	0.056269
ENSG00000259953.1	sense_overlapping	RP11-4O1.2	chr9:114794835-114800010	2.62123	2.29903	1.87361	1.04501	1.26046	1.26219	2.26462	1.18922	-0.929257	0.00152738	0.0564143
ENSG00000104763.13	protein_coding	ASAH1	chr8:17913934-17942494	125.475	97.9778	84.9169	55.6094	59.3879	72.8973	102.79	62.6315	-0.714738	0.00154037	0.0566427
ENSG00000168078.5	protein_coding	PBK	chr8:27667137-27695612	23.671	35.9253	35.1672	51.0749	50.8089	52.1735	31.5878	51.3524	0.701063	0.00154156	0.0566427
ENSG00000153930.6	protein_coding	ANKFN1	chr17:54188319-54589020	2.56027	2.66556	1.13017	0.895358	0.721522	0.803242	2.11867	0.806707	-1.39304	0.00154549	0.0566427
ENSG00000184497.8	protein_coding	TMEM255B	chr13:114462216-114514926	1.04356	1.31205	1.07172	2.69653	4.32596	2.95856	1.14244	3.32702	1.54211	0.00158727	0.0578959
ENSG00000142449.8	protein_coding	FBN3	chr19:8130286-8214730	5.05978	4.6678	4.27112	8.16714	8.01212	5.96731	4.66623	7.38219	0.66179	0.0015878	0.0578959
ENSG00000104872.6	protein_coding	PIH1D1	chr19:49949555-49956754	52.7155	65.9858	50.3811	86.9229	82.3784	81.5986	56.3608	83.6333	0.569385	0.00160612	0.0584143
ENSG00000173207.8	protein_coding	CKS1B	chr1:154947129-154951725	51.808	82.8386	117.746	169.547	180.455	156.253	84.1308	168.752	1.0042	0.00162111	0.058614
ENSG00000109805.5	protein_coding	NCAPG	chr4:17812525-17846485	8.18999	18.1307	15.5447	26.2981	26.0382	33.2681	13.9551	28.5348	1.03193	0.00162327	0.058614
ENSG00000138134.7	protein_coding	STAMBPL1	chr10:90639491-90734910	6.86265	6.04804	7.61842	3.94468	4.67367	3.13579	6.84304	3.91805	-0.804503	0.00162394	0.058614
ENSG00000162063.8	protein_coding	CCNF	chr16:2479395-2508855	9.97424	16.6677	12.5964	30.5561	27.2646	17.9185	13.0794	25.2464	0.948778	0.00163479	0.0588565
ENSG00000115884.6	protein_coding	SDC1	chr2:20400558-20425194	8.67607	11.8173	10.3157	16.2708	16.297	32.9991	10.2697	21.8556	1.08961	0.00167683	0.0602181
ENSG00000129493.10	protein_coding	HEATR5A	chr14:31760994-31889788	33.5123	27.4201	22.9679	9.20989	10.1781	19.9267	27.9668	13.1049	-1.09361	0.00169265	0.0605579
ENSG00000154080.8	protein_coding	CHST9	chr18:24495595-24765281	6.70508	5.05812	8.07472	2.69611	2.31627	4.17789	6.61264	3.06342	-1.11008	0.00169479	0.0605579
ENSG00000140044.8	protein_coding	JDP2	chr14:75894419-75940814	39.8935	34.8777	21.2402	17.1778	15.8787	18.745	32.0038	17.2672	-0.890213	0.00171487	0.0611221
ENSG00000196782.8	protein_coding	MAML3	chr4:140637907-141075338	14.8644	12.0778	11.2169	8.9892	8.21136	8.51288	12.7197	8.57115	-0.569503	0.00172802	0.0613136
ENSG00000197959.9	protein_coding	DNM3	chr1:171810621-172387606	14.0348	11.0723	10.0091	7.79065	8.0052	6.90135	11.7054	7.56573	-0.629628	0.00173303	0.0613136
ENSG00000239268.2	lincRNA	RP11-384F7.2	chr3:117391001-117716439	19.8899	9.24638	7.72439	4.62741	3.984	3.79087	12.2869	4.13409	-1.57148	0.00173364	0.0613136
ENSG00000138795.5	protein_coding	LEF1	chr4:108968701-109090112	5.41557	16.6464	10.0556	23.0777	22.5844	37.302	10.7059	27.6547	1.36912	0.00173931	0.0613136
ENSG00000101098.8	protein_coding	RIMS4	chr20:43380449-43438979	7.96888	11.7547	11.3048	31.827	25.0939	12.5353	10.3428	23.1521	1.16251	0.00174298	0.0613136
ENSG00000120802.9	protein_coding	TMPO	chr12:98909290-98944157	73.415	99.2211	113.032	144.075	146.988	205.29	95.2226	165.451	0.797026	0.00174604	0.0613136
ENSG00000174799.6	protein_coding	CEP135	chr4:56815037-56899529	5.81881	7.28022	6.55887	9.39076	9.32125	11.3125	6.55263	10.0082	0.611032	0.0017694	0.0619813
ENSG00000165633.7	protein_coding	VSTM4	chr10:50226490-50323554	6.72054	6.79812	5.17645	4.1441	3.28455	2.73141	6.2317	3.38668	-0.879752	0.00177643	0.0619833
ENSG00000132688.10	protein_coding	NES	chr1:156638555-156647189	355.346	418.476	422.136	606.405	573.519	506.683	398.652	562.203	0.495959	0.00177815	0.0619833
ENSG00000117650.8	protein_coding	NEK2	chr1:211836114-211848960	10.8775	17.6773	24.5119	34.5452	33.1201	39.0531	17.6889	35.5728	1.00793	0.00178532	0.0620813
ENSG00000150625.12	protein_coding	GPM6A	chr4:176554085-176923815	331.838	239.653	249.945	158.539	174.503	196.55	273.812	176.531	-0.633264	0.00179064	0.0621146
ENSG00000169239.8	protein_coding	CA5B	chrX:15706953-15805747	4.09007	4.08202	4.75401	2.96695	2.82583	2.80729	4.3087	2.86669	-0.587866	0.00181318	0.0627438
ENSG00000170049.5	protein_coding	KCNAB3	chr17:7825177-7833121	7.8673	12.0219	10.0478	20.4965	20.6445	13.9017	9.97899	18.3476	0.878624	0.00181758	0.0627438
ENSG00000135451.8	protein_coding	TROAP	chr12:49717019-49725514	12.6196	29.7695	27.9716	77.7683	55.8885	36.9456	23.4536	56.8675	1.2778	0.00183376	0.0631495
ENSG00000137414.5	protein_coding	FAM8A1	chr6:17600586-17611950	28.9508	23.8572	24.5394	17.0316	17.1212	19.6952	25.7824	17.9494	-0.522456	0.00184017	0.0632175
ENSG00000123427.11	protein_coding	METTL21B	chr12:58165275-58176324	4.9303	4.2506	4.50077	2.1233	2.71696	2.79896	4.56056	2.54641	-0.840746	0.00185031	0.0634132
ENSG00000127423.6	protein_coding	AUNIP	chr1:26158414-26185903	2.49128	3.42062	4.18298	6.61259	6.02428	6.10571	3.36496	6.24752	0.892697	0.00185785	0.0634221
ENSG00000106348.12	protein_coding	IMPDH1	chr7:128032331-128050306	20.0738	27.1546	28.3073	49.6681	47.3379	33.2746	25.1785	43.4269	0.786394	0.00185947	0.0634221
ENSG00000138835.18	protein_coding	RGS3	chr9:116207011-116360018	22.6801	30.1053	18.6691	45.6281	48.0061	33.244	23.8182	42.2927	0.828349	0.00186876	0.0635868
ENSG00000196562.10	protein_coding	SULF2	chr20:46285092-46415360	23.264	24.757	35.0622	9.97064	8.12005	19.2045	27.6944	12.4317	-1.15557	0.00187438	0.0636261
ENSG00000143621.12	protein_coding	ILF2	chr1:153634512-153643524	233.504	263.284	306.776	401.656	409.827	356.53	267.855	389.338	0.539569	0.00189536	0.0641856
ENSG00000123136.10	protein_coding	DDX39A	chr19:14519631-14530192	46.4985	66.0411	60.4408	95.703	95.9625	79.328	57.6601	90.3312	0.647649	0.00190561	0.0643797
ENSG00000074800.9	protein_coding	ENO1	chr1:8921061-8939308	460.399	584.426	440.503	659.481	787.42	973.513	495.11	806.805	0.704472	0.00192156	0.0647651
ENSG00000115825.5	protein_coding	PRKD3	chr2:37477645-37551951	49.1083	76.5761	84.5614	118.571	107.72	171.327	70.082	132.539	0.919307	0.00192978	0.0647894
ENSG00000177602.4	protein_coding	GSG2	chr17:3627211-3630067	2.43779	3.73638	4.5303	7.71332	6.61677	6.20246	3.56816	6.84418	0.939699	0.00193597	0.0647894
ENSG00000065328.12	protein_coding	MCM10	chr10:13203554-13253104	6.10207	14.1786	14.455	23.522	21.9683	30.6955	11.5786	25.3952	1.1331	0.00194044	0.0647894
ENSG00000174371.12	protein_coding	EXO1	chr1:242011269-242058450	4.16109	8.0793	7.81654	11.0827	12.937	17.5289	6.68564	13.8496	1.0507	0.00194254	0.0647894
ENSG00000034677.7	protein_coding	RNF19A	chr8:101269288-101348446	46.7274	40.0115	39.8855	20.0483	21.2602	32.6744	42.2081	24.6609	-0.775293	0.00194756	0.0647894
ENSG00000092621.7	protein_coding	PHGDH	chr1:120202421-120286838	82.3913	119.3	97.1038	150.476	144.7	204.74	99.5982	166.639	0.742532	0.00194954	0.0647894
ENSG00000241839.5	protein_coding	PLEKHO2	chr15:65134088-65160206	5.67413	6.35373	5.23545	9.84276	9.02731	7.75327	5.75444	8.87444	0.624982	0.00195692	0.0648832
ENSG00000101412.9	protein_coding	E2F1	chr20:32263489-32274210	15.2926	33.3717	22.9093	49.9961	47.2698	42.1376	23.8579	46.4678	0.961767	0.00196194	0.0648863
ENSG00000213967.6	protein_coding	ZNF726	chr19:24097678-24127961	3.40039	3.87289	3.74895	6.64529	5.7524	11.4725	3.67408	7.95672	1.11479	0.00196611	0.0648863
ENSG00000119333.7	protein_coding	WDR34	chr9:131395940-131419066	56.7342	68.6522	45.4398	98.1098	104.439	78.6164	56.9421	93.7218	0.718889	0.00197152	0.0649146
ENSG00000169330.4	protein_coding	KIAA1024	chr15:79724858-79764632	6.63784	3.89899	3.18215	2.08179	2.13629	2.48806	4.57299	2.23538	-1.03262	0.00200031	0.0652584
ENSG00000197776.3	protein_coding	KLHDC1	chr14:50159823-50219870	3.38038	2.68428	3.61779	1.33978	1.32755	1.98657	3.22748	1.5513	-1.05693	0.00200537	0.0652584
ENSG00000104738.12	protein_coding	MCM4	chr8:48872745-48890720	39.8371	69.3814	60.3311	85.874	97.9329	116.763	56.5166	100.19	0.825993	0.00200603	0.0652584
ENSG00000138092.6	protein_coding	CENPO	chr2:25016005-25045245	13.775	14.7849	18.0112	21.3469	23.7624	23.668	15.5237	22.9258	0.562499	0.00200605	0.0652584
ENSG00000170312.11	protein_coding	CDK1	chr10:62538089-62554610	42.0856	57.8429	57.1516	80.3524	77.9877	131.411	52.36	96.5838	0.883316	0.0020074	0.0652584
ENSG00000184709.7	protein_coding	LRRC26	chr9:140063210-140064503	4.85617	0.502813	3.08035	0.237257	0.0740101	0.373781	2.81311	0.228349	-3.62285	0.00200943	0.0652584
ENSG00000164967.5	protein_coding	RPP25L	chr9:34610483-34612101	18.5204	20.2197	15.1015	28.7551	27.5848	27.6031	17.9472	27.981	0.640686	0.00201648	0.0653387
ENSG00000165156.10	protein_coding	ZHX1	chr8:124260696-124287781	27.8386	21.5551	25.86	15.8823	17.0199	18.4964	25.0846	17.1329	-0.550033	0.00204012	0.065893
ENSG00000255455.2	lincRNA	RP11-890B15.3	chr11:130736149-130740142	11.6228	11.5662	11.9365	8.94605	7.7312	6.21999	11.7085	7.63241	-0.617347	0.00204284	0.065893
ENSG00000081181.3	protein_coding	ARG2	chr14:68086515-68118437	8.10211	7.37968	5.59342	10.8666	13.248	11.3869	7.02507	11.8338	0.752333	0.00207045	0.0666329
ENSG00000136156.8	protein_coding	ITM2B	chr13:48807294-48837063	198.151	165.655	221.129	114.768	115.894	148.688	194.978	126.45	-0.624747	0.00211383	0.0678759
ENSG00000049245.8	protein_coding	VAMP3	chr1:7831329-7841492	32.9013	31.6719	32.7114	24.812	25.0604	23.348	32.4282	24.4068	-0.409965	0.00212533	0.0680918
ENSG00000203805.6	protein_coding	PPAPDC1A	chr10:122216466-122349367	8.30253	11.2331	1.50914	1.70869	1.59903	1.02549	7.01492	1.44441	-2.27995	0.00213296	0.0681828
ENSG00000137098.9	protein_coding	SPAG8	chr9:35808042-35812269	7.39214	5.82761	7.13	3.04217	4.60685	3.26776	6.78325	3.63893	-0.898462	0.00214323	0.0683579
ENSG00000128872.5	protein_coding	TMOD2	chr15:52043758-52108565	19.5475	14.7625	14.3544	9.71286	9.33125	11.9078	16.2214	10.3173	-0.652836	0.00214978	0.068414
ENSG00000144791.5	protein_coding	LIMD1	chr3:45596886-45727830	6.77771	10.6352	7.05458	13.5833	12.7874	14.1547	8.15584	13.5085	0.727959	0.00215959	0.068447
ENSG00000225756.1	antisense	DBH-AS1	chr9:136519708-136522435	0.899616	1.29828	0.883728	2.90213	2.18892	2.04721	1.02721	2.37942	1.21188	0.00216159	0.068447
ENSG00000101361.10	protein_coding	NOP56	chr20:2632791-2639039	128.684	140.352	146.285	181.333	178.658	197.016	138.441	185.669	0.423466	0.00217988	0.068447
ENSG00000171862.5	protein_coding	PTEN	chr10:89622870-89731687	36.3448	33.1768	34.2525	21.8833	21.9343	27.9421	34.5914	23.9199	-0.532201	0.00218037	0.068447
ENSG00000176771.11	protein_coding	NCKAP5	chr2:133429374-134326034	9.81023	11.4357	13.7684	18.7285	18.7296	16.0135	11.6714	17.8239	0.61083	0.00218281	0.068447
ENSG00000170647.2	protein_coding	TMEM133	chr11:100862811-100864663	4.05353	3.34419	2.05808	0.958319	0.613611	1.58922	3.15193	1.05372	-1.58075	0.00218389	0.068447
ENSG00000164418.15	protein_coding	GRIK2	chr6:101846664-102517958	17.175	15.825	7.78931	5.64584	8.16344	4.70247	13.5965	6.17058	-1.13975	0.00218777	0.068447
ENSG00000269416.1	lincRNA	CTB-175P5.4	chr19:23582035-23598877	9.53218	14.3384	18.0355	24.6785	31.3269	22.8856	13.9687	26.297	0.9127	0.00218923	0.068447
ENSG00000072501.12	protein_coding	SMC1A	chrX:53401070-53449677	34.8085	40.1118	44.046	55.4458	52.7921	60.8182	39.6555	56.352	0.506948	0.00220789	0.0688793
ENSG00000012232.4	protein_coding	EXTL3	chr8:28457986-28613116	36.3282	43.642	36.8639	54.8374	50.8964	55.4234	38.9447	53.7191	0.464009	0.00224192	0.0697884
ENSG00000162490.6	protein_coding	DRAXIN	chr1:11751786-11785914	52.3516	48.5099	38.1065	87.7935	74.9037	60.9454	46.3227	74.5476	0.686442	0.00224939	0.06979
ENSG00000008952.12	protein_coding	SEC62	chr3:169684423-169716161	111.426	103.83	110.048	77.625	87.3193	67.0553	108.435	77.3332	-0.487665	0.00225596	0.06979
ENSG00000272345.1	antisense	RP1-30M3.5	chr6:24701135-24702021	18.0507	14.9637	18.9454	8.78671	10.2785	11.5934	17.3199	10.2195	-0.761105	0.00225666	0.06979
ENSG00000085117.7	protein_coding	CD82	chr11:44585977-44641913	9.46195	11.8574	3.78339	22.8463	28.855	14.5797	8.36757	22.0937	1.40075	0.00226194	0.069802
ENSG00000138180.11	protein_coding	CEP55	chr10:95256389-95288849	7.23335	14.6163	15.2236	25.2883	22.9931	24.3623	12.3577	24.2146	0.97046	0.00226922	0.0698752
ENSG00000170540.10	protein_coding	ARL6IP1	chr16:18802991-18813000	195.015	213.638	201.669	254.277	262.376	272.219	203.441	262.957	0.370218	0.00229119	0.0703771
ENSG00000138346.10	protein_coding	DNA2	chr10:70173821-70231879	4.73582	6.56016	7.10348	10.1211	9.23473	16.3074	6.13316	11.8877	0.954771	0.00229989	0.0703771
ENSG00000141499.12	protein_coding	WRAP53	chr17:7589389-7606820	18.272	23.7353	21.3443	33.6607	34.5518	27.9125	21.1172	32.0417	0.601532	0.00230032	0.0703771
ENSG00000127191.13	protein_coding	TRAF2	chr9:139776364-139821059	9.9295	13.0921	9.66281	18.0798	19.1163	15.1825	10.8948	17.4595	0.680376	0.00232083	0.0708524
ENSG00000130813.13	protein_coding	C19orf66	chr19:10196798-10203928	11.1205	10.0537	8.79875	7.18776	5.60539	5.5864	9.99097	6.12652	-0.705557	0.00233422	0.0710261
ENSG00000233101.6	antisense	HOXB-AS3	chr17:46626992-46683776	38.4777	49.618	18.9138	17.2994	16.0187	10.4712	35.6698	14.5964	-1.28909	0.00233648	0.0710261
ENSG00000180828.1	protein_coding	BHLHE22	chr8:65492814-65496181	31.7144	22.2283	11.7888	12.3318	8.9476	6.78263	21.9105	9.35401	-1.22797	0.00236146	0.0716327
ENSG00000182481.4	protein_coding	KPNA2	chr17:66031635-66042958	180.453	267.045	361.945	558.969	499.162	433.26	269.814	497.13	0.881657	0.00239048	0.0723245
ENSG00000187266.9	protein_coding	EPOR	chr19:11488236-11495018	4.25085	6.14054	5.01578	11.4182	8.8576	7.73189	5.13572	9.33588	0.862219	0.00239441	0.0723245
ENSG00000132792.14	protein_coding	CTNNBL1	chr20:36322408-36500531	36.9447	39.354	44.5688	56.6647	57.0311	53.3169	40.2892	55.6709	0.466531	0.00241385	0.0727573
ENSG00000163840.5	protein_coding	DTX3L	chr3:122283085-122294050	5.40218	4.52104	4.1144	1.73137	1.76492	3.37302	4.67921	2.28977	-1.03106	0.0024461	0.073574
ENSG00000189223.8	processed_transcript	AC016683.6	chr2:113969099-114024587	0.75725	0.380832	0.043205	1.72378	1.91834	3.48636	0.393762	2.37616	2.59323	0.00246131	0.0738755
ENSG00000119514.5	protein_coding	GALNT12	chr9:101569981-101612363	0.273378	0.24442	0.842272	1.24462	1.44806	3.0207	0.453357	1.90446	2.07066	0.00246811	0.0739239
ENSG00000167315.13	protein_coding	ACAA2	chr18:47309869-47340330	37.7951	37.4584	37.4408	49.2142	54.6165	74.2324	37.5648	59.3543	0.659974	0.00248323	0.0742211
ENSG00000196482.12	protein_coding	ESRRG	chr1:216676588-217311097	8.61275	4.59593	8.06311	3.97582	4.04011	3.21089	7.0906	3.74227	-0.921993	0.00250678	0.0747682
ENSG00000188486.3	protein_coding	H2AFX	chr11:118964564-118966177	81.4666	156.881	103.102	299.321	269.403	150.434	113.817	239.719	1.07463	0.00251411	0.0748301
ENSG00000259775.1	antisense	RP11-45P15.4	chr14:103798011-103798704	4.79526	3.78036	6.12259	1.86581	2.01469	1.58278	4.8994	1.82109	-1.4278	0.0025422	0.0755085
ENSG00000130429.8	protein_coding	ARPC1B	chr7:98971872-98992424	9.76976	9.8893	9.26656	15.7809	13.4783	14.5479	9.64187	14.6024	0.598819	0.00256261	0.0759565
ENSG00000118217.5	protein_coding	ATF6	chr1:161736084-161933860	19.831	21.2829	21.4623	15.0147	16.3308	16.4537	20.8587	15.9331	-0.388626	0.00256974	0.0760098
ENSG00000093009.5	protein_coding	CDC45	chr22:19466982-19508135	6.47687	15.2642	13.4976	23.2979	24.7914	24.0845	11.7462	24.058	1.03432	0.00258144	0.0761449
ENSG00000246695.3	antisense	RASSF8-AS1	chr12:26092262-26112698	13.3911	11.5885	10.8463	5.76394	7.75063	8.0668	11.942	7.19379	-0.731217	0.00258499	0.0761449
ENSG00000171720.4	protein_coding	HDAC3	chr5:141000443-141016437	48.0244	52.3944	51.1708	67.0348	65.2931	77.7245	50.5298	70.0175	0.47058	0.00259645	0.076325
ENSG00000155792.5	protein_coding	DEPTOR	chr8:120885957-121063152	7.66678	5.4354	2.08116	1.34649	1.26007	2.29807	5.06111	1.63488	-1.63027	0.00260795	0.0765051
ENSG00000113163.11	protein_coding	COL4A3BP	chr5:74664311-74807963	27.1155	19.8563	21.9046	14.2507	14.83	16.7107	22.9588	15.2638	-0.588936	0.0026261	0.0768483
ENSG00000132780.12	protein_coding	NASP	chr1:46049518-46084566	165.011	195.834	253.644	305.768	307.555	446.807	204.83	353.377	0.786782	0.00263387	0.0768483
ENSG00000163507.9	protein_coding	KIAA1524	chr3:108268716-108308491	6.89148	11.7151	12.1663	17.7549	16.2318	25.711	10.2576	19.8992	0.956018	0.00263582	0.0768483
ENSG00000107562.12	protein_coding	CXCL12	chr10:44793038-44881941	3.98863	4.62909	2.56018	1.01933	0.914164	2.17463	3.72596	1.36937	-1.4441	0.00264807	0.0770481
ENSG00000125450.6	protein_coding	NUP85	chr17:73201754-73231853	19.1623	23.7499	24.4827	31.2276	32.1411	37.2739	22.465	33.5475	0.57853	0.00267018	0.0775331
ENSG00000116985.6	protein_coding	BMP8B	chr1:40222854-40254533	2.84724	1.76632	2.50386	0.887397	0.971798	1.51701	2.37247	1.1254	-1.07595	0.00268085	0.0776846
ENSG00000153048.6	protein_coding	CARHSP1	chr16:8946799-8962866	84.2648	117.48	96.9591	159.836	184.529	130.392	99.5679	158.252	0.668474	0.00271567	0.0785316
ENSG00000072864.8	protein_coding	NDE1	chr16:15737124-15820210	15.6993	25.009	22.8762	41.0978	36.0325	30.5807	21.1948	35.9036	0.760417	0.00272109	0.0785316
ENSG00000047617.10	protein_coding	ANO2	chr12:5641035-6055398	1.46132	1.06635	1.91273	3.68083	2.52406	3.0744	1.48013	3.0931	1.06332	0.00273052	0.0786419
ENSG00000007968.6	protein_coding	E2F2	chr1:23832922-23857712	2.85682	8.55692	5.54367	11.2565	12.3007	15.4207	5.65247	12.9926	1.20074	0.00273595	0.0786419
ENSG00000196169.10	protein_coding	KIF19	chr17:72322349-72351959	1.34489	2.67993	0.938165	3.54074	5.75918	3.67451	1.65433	4.32481	1.38639	0.00275405	0.0788733
ENSG00000182771.13	protein_coding	GRID1	chr10:87359312-88126250	4.18506	3.76401	2.81986	1.3487	1.99648	2.22136	3.58964	1.85551	-0.952022	0.00275506	0.0788733
ENSG00000186130.4	protein_coding	ZBTB6	chr9:125670335-125675609	14.8102	13.4653	14.9424	9.52109	10.2185	11.2586	14.406	10.3327	-0.479446	0.00278212	0.0792321
ENSG00000072657.4	protein_coding	TRHDE	chr12:72481046-73059422	2.24153	1.47239	1.29978	0.472822	0.647913	0.984327	1.67123	0.701687	-1.25201	0.00278836	0.0792321
ENSG00000164330.12	protein_coding	EBF1	chr5:158122928-158526769	62.7923	61.2314	40.0695	33.0356	36.8716	23.4412	54.6978	31.1161	-0.81382	0.00278892	0.0792321
ENSG00000135245.9	protein_coding	HILPDA	chr7:128095903-128098472	13.5029	19.5425	17.5654	24.4239	27.1323	33.243	16.8703	28.2664	0.744608	0.00278982	0.0792321
ENSG00000187486.5	protein_coding	KCNJ11	chr11:17407406-17410878	1.94677	3.00034	1.48336	4.9377	4.2954	3.99905	2.14349	4.41072	1.04105	0.00279934	0.0792351
ENSG00000103202.8	protein_coding	NME4	chr16:446725-460367	176.269	192.187	203.035	272.289	286.432	234.535	190.497	264.419	0.473057	0.00280536	0.0792351
ENSG00000235194.4	protein_coding	PPP1R3E	chr14:23764852-23772057	18.1647	13.9872	16.6037	10.0162	11.0919	6.34482	16.2519	9.15099	-0.828607	0.0028066	0.0792351
ENSG00000167747.9	protein_coding	C19orf48	chr19:51300961-51308186	32.3951	56.61	33.2695	68.1802	73.9913	73.2989	40.7582	71.8235	0.817365	0.00282108	0.079471
ENSG00000259787.1	sense_overlapping	CTB-85P21.2	chr5:143861871-143865249	2.74814	2.14716	1.41116	1.05974	0.991728	0.68494	2.10216	0.912136	-1.20455	0.00283359	0.079471
ENSG00000183765.16	protein_coding	CHEK2	chr22:29083731-29138410	8.42466	12.4767	13.5885	20.6626	16.8726	23.3548	11.4966	20.2966	0.820031	0.00283486	0.079471
ENSG00000140525.13	protein_coding	FANCI	chr15:89787180-89860492	15.243	26.5217	28.3211	38.2986	38.3674	68.5758	23.3619	48.4139	1.05126	0.00283725	0.079471
ENSG00000146410.7	protein_coding	MTFR2	chr6:136552162-136571473	1.24733	1.56826	2.29513	3.97131	3.28554	3.94432	1.70357	3.73372	1.13205	0.00285072	0.0796916
ENSG00000182492.10	protein_coding	BGN	chrX:152760397-152775012	8.5305	12.9401	3.77496	2.72653	3.95311	2.93422	8.41519	3.20462	-1.39284	0.00285667	0.0797015
ENSG00000149929.11	protein_coding	HIRIP3	chr16:30003645-30007757	23.9788	25.4462	19.5426	35.8122	41.5693	30.0968	22.9892	35.8261	0.640054	0.00287146	0.0799577
ENSG00000135116.5	protein_coding	HRK	chr12:117293949-117319246	6.14073	3.99395	1.98593	1.84722	1.4839	1.68686	4.0402	1.67266	-1.27229	0.00287911	0.0800147
ENSG00000163596.12	protein_coding	ICA1L	chr2:203640690-203736708	10.6013	7.56873	11.8695	4.92625	4.86861	7.07189	10.0132	5.62225	-0.83268	0.00296528	0.0822491
ENSG00000149218.4	protein_coding	ENDOD1	chr11:94822974-94865809	6.474	4.48782	3.91737	1.8408	2.21226	3.32743	4.95973	2.46017	-1.01151	0.00298275	0.0825729
ENSG00000091651.4	protein_coding	ORC6	chr16:46723555-46732306	25.945	31.0429	32.2114	38.7354	44.4667	47.7167	29.7331	43.6396	0.553569	0.00299157	0.0826567
ENSG00000246985.3	processed_transcript	SOCS2-AS1	chr12:93936239-93965544	6.3152	4.80812	6.98108	3.69106	3.49962	3.09878	6.0348	3.42982	-0.815173	0.00300933	0.0829864
ENSG00000168959.10	protein_coding	GRM5	chr11:88237744-88799113	3.79678	2.07246	0.903486	0.64095	0.563826	0.989574	2.25757	0.73145	-1.62594	0.00301789	0.0830618
ENSG00000168672.3	protein_coding	FAM84B	chr8:127564687-127570638	22.7653	24.9224	20.0274	12.0435	16.0908	16.4212	22.5717	14.8518	-0.603876	0.00303562	0.0833888
ENSG00000102409.9	protein_coding	BEX4	chrX:102470020-102472174	165.844	128.914	172.122	99.4192	118.486	93.5573	155.627	103.821	-0.583992	0.00306089	0.0839212
ENSG00000148219.12	protein_coding	ASTN2	chr9:119187504-120177348	8.14675	4.89715	6.60915	3.44326	3.1973	4.28922	6.55101	3.64326	-0.846487	0.00307563	0.0840949
ENSG00000171492.10	protein_coding	LRRC8D	chr1:90286573-90402170	72.9469	66.4959	68.9853	45.6824	39.7986	56.0438	69.476	47.1749	-0.558495	0.00308431	0.0840949
ENSG00000163932.9	protein_coding	PRKCD	chr3:53190025-53226733	0.977547	1.87431	3.98435	5.8864	7.37649	5.91591	2.27874	6.39293	1.48824	0.00308491	0.0840949
ENSG00000196230.8	protein_coding	TUBB	chr6:30687978-30693203	988.915	1188.7	1126.62	1667.47	1798.66	1345.56	1101.41	1603.9	0.542228	0.00310013	0.0843484
ENSG00000073711.6	protein_coding	PPP2R3A	chr3:135684515-135866733	20.48	18.5209	21.3842	15.8876	13.8723	14.8801	20.1284	14.88	-0.435855	0.00310869	0.0844202
ENSG00000151690.10	protein_coding	MFSD6	chr2:191273081-191373931	7.57287	7.16362	4.83765	2.32123	3.94743	3.87319	6.52472	3.38061	-0.948629	0.00311473	0.0844235
ENSG00000170419.6	protein_coding	VSTM2A	chr7:54610018-54638773	11.3707	7.70753	5.52147	3.6613	4.83529	3.88135	8.1999	4.12598	-0.990869	0.00312912	0.084568
ENSG00000160201.7	protein_coding	U2AF1	chr21:44513066-44527697	143.691	153.063	158.743	189.74	197.772	205.747	151.832	197.753	0.381221	0.00313193	0.084568
ENSG00000164087.3	protein_coding	POC1A	chr3:52109269-52188706	5.0271	9.67312	8.52982	14.4261	15.856	12.9652	7.74335	14.4158	0.896619	0.00314532	0.084769
ENSG00000168646.8	protein_coding	AXIN2	chr17:63524681-63557765	21.412	26.0177	26.8602	33.9503	34.3776	44.523	24.7633	37.617	0.603181	0.00316859	0.0851494
ENSG00000113368.7	protein_coding	LMNB1	chr5:126112315-126172712	85.0577	115.833	145.419	186.151	183.357	193.54	115.437	187.683	0.701194	0.00317138	0.0851494
ENSG00000152229.14	protein_coding	PSTPIP2	chr18:43563502-43652238	1.63325	2.20069	3.38632	4.70944	4.24752	6.50539	2.40675	5.15412	1.09864	0.00323878	0.0867023
ENSG00000148297.10	protein_coding	MED22	chr9:136205160-136214986	28.1539	36.3898	26.632	50.605	51.2751	39.7176	30.3919	47.1992	0.635074	0.00324138	0.0867023
ENSG00000178567.5	protein_coding	EPM2AIP1	chr3:37027357-37034795	32.7515	28.0204	35.6525	19.3682	21.2522	25.0958	32.1415	21.9054	-0.553152	0.00326767	0.0871149
ENSG00000206532.2	protein_coding	RP11-553A10.1	chr3:110607231-110612323	1.68416	1.69398	2.16203	7.11061	5.89066	2.93829	1.84672	5.31319	1.52461	0.00326902	0.0871149
ENSG00000111445.9	protein_coding	RFC5	chr12:118451393-118470935	19.8142	26.3716	30.4721	37.5685	39.6169	45.481	25.5526	40.8888	0.678234	0.00329124	0.0875433
ENSG00000136861.13	protein_coding	CDK5RAP2	chr9:123151147-123342448	34.5804	43.4733	44.405	58.7375	54.6241	59.68	40.8196	57.6805	0.498824	0.00331443	0.0879959
ENSG00000022556.11	protein_coding	NLRP2	chr19:55464498-55512510	18.9633	20.0904	18.6557	36.6992	32.8003	22.9226	19.2365	30.8074	0.679428	0.00333148	0.0882842
ENSG00000260230.1	sense_overlapping	RP11-526J3.3	chr9:111892573-111898218	8.08474	5.31418	6.33529	2.55577	2.99344	4.73548	6.57807	3.42823	-0.940202	0.00334809	0.0885369
ENSG00000080819.2	protein_coding	CPOX	chr3:98239976-98312567	7.50404	7.61703	7.67123	10.4449	10.6307	13.2121	7.59744	11.4292	0.589142	0.00335343	0.0885369
ENSG00000187135.7	protein_coding	VSTM2B	chr19:30017406-30055386	3.3157	2.53002	7.45619	1.39278	1.89585	0.997374	4.43397	1.42867	-1.63393	0.00336844	0.0887686
ENSG00000120306.5	protein_coding	CYSTM1	chr5:139554227-139661637	28.9285	26.968	26.4814	18.8948	21.4048	17.6255	27.4593	19.3084	-0.50807	0.00337859	0.0888378
ENSG00000185052.7	protein_coding	SLC24A3	chr20:19193290-19703581	8.63956	8.64774	6.33153	5.01604	5.06357	3.01828	7.87294	4.36596	-0.850603	0.00338352	0.0888378
ENSG00000215217.2	protein_coding	C5orf49	chr5:7830491-7851603	8.72405	4.88456	5.73763	2.23683	2.09328	4.0863	6.44875	2.80547	-1.20078	0.00339156	0.0888482
ENSG00000114166.7	protein_coding	KAT2B	chr3:20081515-20195896	15.9706	16.3601	17.8962	13.1779	12.4658	11.9713	16.7423	12.5383	-0.417151	0.00339639	0.0888482
ENSG00000138642.10	protein_coding	HERC6	chr4:89299891-89364263	3.32469	2.53688	1.55415	1.32038	0.807921	1.10009	2.47191	1.07613	-1.19977	0.00342431	0.0893999
ENSG00000204209.6	protein_coding	DAXX	chr6:33286335-33297046	38.9231	51.6216	38.6818	71.1638	75.4241	55.4924	43.0755	67.3601	0.645027	0.00343002	0.0893999
ENSG00000180354.11	protein_coding	C7orf41	chr7:30174426-30202378	41.4184	38.7072	39.7166	30.5029	32.9497	30.0281	39.9474	31.1602	-0.358395	0.00344432	0.0896088
ENSG00000198830.6	protein_coding	HMGN2	chr1:26798941-26802463	721.005	789.909	515.507	1057.93	1111.68	969.716	675.473	1046.44	0.631522	0.00349161	0.0906738
ENSG00000137502.5	protein_coding	RAB30	chr11:82684175-82782965	14.3225	11.9371	14.5664	10.0526	9.81543	7.52466	13.6087	9.1309	-0.575697	0.00351653	0.0911547
ENSG00000204837.2	lincRNA	RP11-204M4.2	chr9:41961615-42019580	4.80421	5.2349	4.24862	3.00497	2.76602	2.59988	4.76257	2.79029	-0.771325	0.0035279	0.0912837
ENSG00000117598.7	protein_coding	LPPR5	chr1:99355806-99470588	3.17856	2.57484	2.38802	1.20483	1.43702	1.80508	2.7138	1.48231	-0.872466	0.00353651	0.0913407
ENSG00000030110.8	protein_coding	BAK1	chr6:33540329-33548019	10.5562	12.8282	11.7278	18.5566	17.7317	15.3362	11.7041	17.2081	0.55608	0.00354429	0.091376
ENSG00000144554.6	protein_coding	FANCD2	chr3:10068098-10143614	9.22357	16.6372	17.719	24.2885	25.1044	29.2444	14.5266	26.2124	0.851557	0.00355793	0.0914567
ENSG00000173846.8	protein_coding	PLK3	chr1:45265897-45271662	13.2049	16.9573	17.4847	25.4299	27.4558	20.9733	15.8823	24.6197	0.632393	0.00356025	0.0914567
ENSG00000119508.13	protein_coding	NR4A3	chr9:102584137-102629173	9.43476	6.72502	14.9347	3.31136	3.81099	6.65871	10.3648	4.59369	-1.17397	0.00357507	0.0916513
ENSG00000072786.8	protein_coding	STK10	chr5:171469077-171615390	6.92106	6.8698	6.92081	9.40417	9.17814	10.069	6.90389	9.55045	0.468159	0.00358491	0.0916513
ENSG00000116729.9	protein_coding	WLS	chr1:68564142-68698803	57.7289	77.5189	53.8273	84.1206	102.788	111.5	63.025	99.4696	0.658331	0.00358711	0.0916513
ENSG00000187244.5	protein_coding	BCAM	chr19:45312328-45324673	6.6533	8.40401	9.45479	16.8779	11.9863	12.4176	8.1707	13.7606	0.752011	0.00364112	0.0926596
ENSG00000165304.3	protein_coding	MELK	chr9:36572859-36677678	11.6657	23.5457	20.1674	33.503	30.2245	38.4667	18.4596	34.0647	0.883907	0.00364578	0.0926596
ENSG00000118513.14	protein_coding	MYB	chr6:135502453-135540311	0.977856	1.43063	2.0085	2.65802	2.94807	4.21337	1.47233	3.27316	1.15258	0.00364607	0.0926596
ENSG00000170525.14	protein_coding	PFKFB3	chr10:6186881-6277495	24.8669	26.2475	23.1573	30.2371	36.9005	36.073	24.7572	34.4035	0.474707	0.00366814	0.0929099
ENSG00000239887.3	protein_coding	C1orf226	chr1:162336698-162356600	14.2448	19.0545	16.9562	33.1066	26.4161	21.6131	16.7518	27.0453	0.691057	0.00367161	0.0929099
ENSG00000167123.14	protein_coding	CERCAM	chr9:131174030-131199626	29.7274	34.6968	29.7462	43.7837	40.3807	43.3786	31.3901	42.5143	0.437638	0.00367801	0.0929099
ENSG00000151725.7	protein_coding	MLF1IP	chr4:185615772-185655287	16.5105	32.0754	43.9486	55.1371	57.7285	98.575	30.8448	70.4802	1.19219	0.00368199	0.0929099
ENSG00000107864.10	protein_coding	CPEB3	chr10:93806449-94050844	5.13082	4.03455	3.8515	2.99748	2.95156	2.2853	4.33896	2.74478	-0.660657	0.00370831	0.0934089
ENSG00000158813.13	protein_coding	EDA	chrX:68835911-69259319	0.793206	1.06377	0.782669	1.70515	1.53125	1.50598	0.879883	1.58079	0.845267	0.00371987	0.0935347
ENSG00000088992.13	protein_coding	TESC	chr12:117476728-117537284	84.0416	83.7488	30.5459	22.2141	23.4766	37.4857	66.1121	27.7255	-1.2537	0.00375328	0.0940996
ENSG00000137267.5	protein_coding	TUBB2A	chr6:3153903-3157760	113.152	100.019	119.044	160.15	137.809	177.475	110.738	158.478	0.517131	0.00375554	0.0940996
ENSG00000183624.9	protein_coding	C3orf37	chr3:128997671-129025029	26.6866	30.0387	29.5976	37.267	38.2591	41.2044	28.7743	38.9102	0.435366	0.00376936	0.0942803
ENSG00000104147.4	protein_coding	OIP5	chr15:41601466-41624819	4.96161	6.36474	8.78794	10.1929	12.8922	19.2572	6.70476	14.1141	1.07388	0.0037945	0.0946176
ENSG00000132341.6	protein_coding	RAN	chr12:131356424-131362223	332.212	436.872	456.363	564.116	605.084	603.728	408.482	590.976	0.532826	0.00381666	0.0946176
ENSG00000247240.3	antisense	UBL7-AS1	chr15:74753606-74773643	3.2518	3.63417	4.08169	5.53504	6.67759	7.14413	3.65589	6.45225	0.819582	0.00381821	0.0946176
ENSG00000179837.6	protein_coding	RBM15B	chr3:51428731-51435330	33.5463	37.7151	35.2657	49.9994	49.9604	42.9284	35.509	47.6294	0.423667	0.00382298	0.0946176
ENSG00000174080.6	protein_coding	CTSF	chr11:66330934-66336312	8.26094	6.5412	10.9208	5.01212	4.87261	4.82973	8.57431	4.90482	-0.805819	0.003827	0.0946176
ENSG00000006744.13	protein_coding	ELAC2	chr17:12895708-12921504	33.224	34.2104	34.2452	48.5089	49.4169	40.6439	33.8932	46.1899	0.446583	0.0038278	0.0946176
ENSG00000153904.14	protein_coding	DDAH1	chr1:85784164-86043933	60.7865	65.7982	31.333	23.5782	25.5052	33.2726	52.6392	27.452	-0.939226	0.0038293	0.0946176
ENSG00000141524.11	protein_coding	TMC6	chr17:76106539-76128488	0.685556	1.14925	1.17343	2.3499	1.69161	2.96168	1.00275	2.3344	1.21909	0.00386775	0.0954022
ENSG00000204438.6	protein_coding	GPANK1	chr6:31629006-31634060	15.3999	17.2004	14.4936	26.4721	24.6303	19.8098	15.698	23.6374	0.590492	0.00388171	0.0955351
ENSG00000175792.7	protein_coding	RUVBL1	chr3:127783621-127872757	57.1033	68.2648	59.7146	79.7748	83.3442	89.4124	61.6942	84.1771	0.448293	0.00388654	0.0955351
ENSG00000255112.2	protein_coding	CHMP1B	chr18:11851395-11854448	71.0881	63.2428	61.5395	41.9584	46.6525	52.3902	65.2902	47.0003	-0.474194	0.00390171	0.095743
ENSG00000168496.3	protein_coding	FEN1	chr11:61560109-61564716	21.6815	34.9665	36.1928	45.2131	51.2231	79.212	30.9469	58.5494	0.919857	0.0039085	0.0957449
ENSG00000135587.4	protein_coding	SMPD2	chr6:109761966-109765122	3.22167	3.12675	4.12127	6.38439	6.38468	5.57142	3.4899	6.11349	0.808813	0.00392229	0.0959178
ENSG00000182132.8	protein_coding	KCNIP1	chr5:169780491-170163636	12.8386	9.71664	11.5961	6.90048	8.32123	6.16521	11.3838	7.12897	-0.675213	0.00396249	0.0967095
ENSG00000162522.6	protein_coding	KIAA1522	chr1:33207486-33240571	8.65816	11.4001	11.0398	16.8092	13.547	16.0715	10.366	15.4759	0.578159	0.00397412	0.0967095
ENSG00000058453.12	protein_coding	CROCC	chr1:17066768-17299474	26.717	29.7625	33.1454	45.5649	41.2063	38.5081	29.875	41.7598	0.483174	0.00397501	0.0967095
ENSG00000159259.6	protein_coding	CHAF1B	chr21:37757676-37789125	8.72992	14.402	11.779	17.6365	18.3216	27.5301	11.637	21.1627	0.862809	0.00399536	0.0970389
ENSG00000137404.10	protein_coding	NRM	chr6:30655824-30659197	28.7962	41.7236	44.2951	62.866	72.1753	53.0615	38.2717	62.7009	0.712211	0.00409364	0.0992166
ENSG00000101189.5	protein_coding	MRGBP	chr20:61427805-61431945	24.7468	26.6578	26.7942	37.5318	36.6758	32.5839	26.0663	35.5972	0.449578	0.00409995	0.0992166
ENSG00000129244.4	protein_coding	ATP1B2	chr17:7549945-7561086	86.7717	82.6868	47.2508	46.0421	40.0154	23.843	72.2364	36.6335	-0.979563	0.0041059	0.0992166
ENSG00000128052.8	protein_coding	KDR	chr4:55944644-55991756	0.812862	1.53653	0.302256	3.44552	2.73057	1.99277	0.883881	2.72295	1.62325	0.00415625	0.100263
ENSG00000099139.9	protein_coding	PCSK5	chr9:78505560-78977255	2.08216	3.29923	1.97725	4.07468	4.33046	4.32933	2.45288	4.24482	0.791229	0.00417059	0.100439
ENSG00000123473.11	protein_coding	STIL	chr1:47715811-47779819	3.92899	6.85221	6.09585	9.46773	8.58051	11.1647	5.62569	9.73766	0.791545	0.00420057	0.100991
ENSG00000267601.1	antisense	RP11-323N12.5	chr17:76851560-76851926	202.538	220.498	138.87	71.9557	68.2477	137.361	187.302	92.5214	-1.01751	0.00422911	0.101506
ENSG00000185432.10	protein_coding	METTL7A	chr12:51317255-51326300	8.40437	7.06346	4.86233	3.13584	4.29624	3.97199	6.77672	3.80136	-0.834072	0.00424374	0.101686
ENSG00000138496.12	protein_coding	PARP9	chr3:122246771-122283424	9.19493	8.048	9.21612	2.98626	2.86333	6.65205	8.81969	4.16721	-1.08164	0.00427544	0.102137
ENSG00000136824.14	protein_coding	SMC2	chr9:106856541-106903698	17.4307	22.33	18.4909	26.1995	26.7151	28.5743	19.4172	27.1629	0.484304	0.00427688	0.102137
ENSG00000126215.9	protein_coding	XRCC3	chr14:104163946-104181841	11.1125	19.5253	11.769	27.5351	24.1844	22.5683	14.1356	24.7626	0.808831	0.00430234	0.102573
ENSG00000197299.6	protein_coding	BLM	chr15:91260558-91358859	5.63868	10.2049	10.9005	14.5631	15.2258	19.3688	8.91468	16.3859	0.878201	0.00431193	0.10263
ENSG00000157103.6	protein_coding	SLC6A1	chr3:11034410-11080933	30.6811	23.4243	9.39675	10.2892	10.0475	5.67348	21.1674	8.67009	-1.28772	0.00433212	0.102938
ENSG00000130829.12	protein_coding	DUSP9	chrX:152907946-152916781	0.362818	0.608222	0.579617	1.33931	1.04446	2.49681	0.516886	1.62686	1.65417	0.00439161	0.104178
ENSG00000111669.10	protein_coding	TPI1	chr12:6976283-6980112	342.286	363.825	417.793	535.06	700.213	475.549	374.635	570.274	0.606172	0.00440814	0.104397
ENSG00000185361.4	protein_coding	TNFAIP8L1	chr19:4639530-4655580	4.70666	7.11215	6.45242	12.3639	11.5478	7.90598	6.09041	10.6059	0.800256	0.00442306	0.104576
ENSG00000130055.9	protein_coding	GDPD2	chrX:69642881-69653240	24.3939	16.7142	13.8292	9.0652	9.07725	12.3892	18.3124	10.1772	-0.847476	0.00444334	0.104882
ENSG00000163624.5	protein_coding	CDS1	chr4:85504132-85572491	2.12256	1.578	2.69165	1.04243	1.07117	1.25585	2.13074	1.12315	-0.923802	0.00448301	0.105643
ENSG00000161533.7	protein_coding	ACOX1	chr17:73937588-73975515	24.7171	22.2882	14.9762	11.981	13.2721	13.4173	20.6605	12.8901	-0.680607	0.00450197	0.105915
ENSG00000145824.8	protein_coding	CXCL14	chr5:134906373-134914969	5.67665	3.38713	0.543462	0.745849	0.498559	0.54555	3.20242	0.596653	-2.4242	0.00451459	0.106037
ENSG00000146918.15	protein_coding	NCAPG2	chr7:158424003-158497520	12.4558	17.9103	18.3772	24.1877	23.4536	35.2366	16.2478	27.626	0.765782	0.00453512	0.1062
ENSG00000087076.4	protein_coding	HSD17B14	chr19:49316274-49339935	17.2547	13.5418	8.58208	6.68358	6.25465	7.35715	13.1262	6.76513	-0.956258	0.00453642	0.1062
ENSG00000143570.13	protein_coding	SLC39A1	chr1:153931575-153940188	57.077	61.2979	49.2598	76.444	74.1951	77.0076	55.8782	75.8823	0.441476	0.0045555	0.106472
ENSG00000125827.4	protein_coding	TMX4	chr20:7957995-8000476	21.6586	19.1168	20.418	13.1603	12.5768	16.753	20.3978	14.1634	-0.526246	0.00458112	0.106813
ENSG00000238198.1	lincRNA	RP11-31F15.2	chr1:113554309-113615727	1.35335	1.46333	1.35513	0.524553	0.736333	0.590282	1.3906	0.617056	-1.17223	0.0045851	0.106813
ENSG00000014914.15	protein_coding	MTMR11	chr1:149900543-149908791	9.74325	7.41427	6.78325	2.50552	2.76072	5.69806	7.98026	3.65476	-1.12666	0.00460442	0.107011
ENSG00000164109.8	protein_coding	MAD2L1	chr4:120980577-120988229	23.3184	35.2866	41.9891	53.1519	51.312	97.3738	33.5313	67.2792	1.00465	0.00462728	0.107011
ENSG00000185305.6	protein_coding	ARL15	chr5:53179775-53606412	20.7609	16.558	21.4581	12.6211	14.8847	12.4418	19.5923	13.3159	-0.557144	0.00463058	0.107011
ENSG00000151779.8	protein_coding	NBAS	chr2:15307032-15701454	43.652	40.0897	50.127	30.9697	33.3717	34.2443	44.6229	32.8619	-0.441368	0.00463198	0.107011
ENSG00000124588.15	protein_coding	NQO2	chr6:2988221-3019996	29.6763	28.5714	27.4016	41.6079	50.6941	36.3376	28.5498	42.8799	0.586821	0.00463499	0.107011
ENSG00000092853.9	protein_coding	CLSPN	chr1:36185819-36235568	6.69904	10.4492	11.3253	13.1938	16.8971	20.2824	9.49119	16.7911	0.823036	0.00463862	0.107011
ENSG00000154099.13	protein_coding	DNAAF1	chr16:84178865-84212373	2.72812	2.02711	1.89307	0.870969	0.916956	1.43647	2.2161	1.0748	-1.04396	0.00473614	0.109084
ENSG00000101945.12	protein_coding	SUV39H1	chrX:48553945-48567403	4.38845	6.15641	4.83305	9.7517	9.36522	6.74968	5.12597	8.6222	0.750231	0.00476989	0.109684
ENSG00000100979.10	protein_coding	PLTP	chr20:44527399-44540794	193.709	196.352	126.48	93.9592	101.597	124.317	172.18	106.624	-0.691384	0.00479481	0.11008
ENSG00000122483.13	protein_coding	CCDC18	chr1:93645476-93744287	4.96735	6.7597	6.96194	10.6136	8.43853	10.1277	6.22966	9.72661	0.642783	0.00481109	0.110188
ENSG00000172889.11	protein_coding	EGFL7	chr9:139553308-139567130	3.20514	6.11183	4.93747	12.2751	9.82653	7.2811	4.75148	9.79426	1.04356	0.00481498	0.110188
ENSG00000166483.6	protein_coding	WEE1	chr11:9595228-9615004	15.7793	25.2798	27.8373	36.6365	35.2144	46.8993	22.9655	39.5834	0.785428	0.00483012	0.110357
ENSG00000185274.7	protein_coding	WBSCR17	chr7:70597155-71178585	13.5493	10.3709	9.26853	6.77721	6.95921	7.70655	11.0629	7.14766	-0.630189	0.00485775	0.110811
ENSG00000206579.6	protein_coding	XKR4	chr8:56014949-56438714	4.13622	2.97464	3.20714	1.87802	2.12185	0.920079	3.43933	1.63998	-1.06845	0.00490092	0.111617
ENSG00000110841.9	protein_coding	PPFIBP1	chr12:27676364-27848497	10.7761	12.4739	10.5229	14.7249	15.2374	17.6215	11.2576	15.8613	0.494605	0.00490996	0.111645
ENSG00000260196.1	antisense	RP1-239B22.5	chr11:17402196-17405078	1.63768	2.22519	2.18349	3.05448	3.42418	4.78704	2.01545	3.75524	0.897799	0.00494305	0.112218
ENSG00000135829.12	protein_coding	DHX9	chr1:182808504-182856886	133.897	159.516	151.72	192.687	191.841	232.184	148.378	205.571	0.470362	0.00498349	0.112755
ENSG00000182263.9	protein_coding	FIGN	chr2:164449906-164592522	19.3051	16.5004	18.8489	12.1586	12.3265	14.8611	18.2181	13.1154	-0.474116	0.00498818	0.112755
ENSG00000172602.5	protein_coding	RND1	chr12:49250928-49259681	13.739	12.1627	8.60123	20.0608	19.9924	16.582	11.501	18.8784	0.714974	0.00499685	0.112755
ENSG00000184588.13	protein_coding	PDE4B	chr1:66258197-66840259	105.159	113.786	62.5653	55.4482	58.4644	55.6215	93.8368	56.5114	-0.731613	0.00499833	0.112755
ENSG00000108679.8	protein_coding	LGALS3BP	chr17:76967320-76976191	126.728	142.861	85.8634	61.3041	72.2116	83.1948	118.484	72.2368	-0.713888	0.00509009	0.114644
ENSG00000077279.12	protein_coding	DCX	chrX:110537007-110655603	235.48	194.789	172.474	151.451	142.313	117.576	200.914	137.113	-0.551214	0.00509905	0.114664
ENSG00000106070.13	protein_coding	GRB10	chr7:50657760-50861159	26.896	34.6486	37.7042	47.9051	44.6299	56.1302	33.0829	49.5551	0.582945	0.00513054	0.115191
ENSG00000204410.10	protein_coding	MSH5	chr6:31707725-31732622	14.113	23.2357	18.1469	30.4534	26.8342	32.0292	18.4985	29.7723	0.686558	0.00515602	0.115581
ENSG00000183092.11	protein_coding	BEGAIN	chr14:101003486-101053750	13.8539	13.0601	11.3406	8.53768	6.9685	9.68334	12.7516	8.39651	-0.602813	0.00520271	0.116444
ENSG00000196693.10	protein_coding	ZNF33B	chr10:43084555-43133992	18.3661	14.5492	16.8163	12.5503	12.3143	11.2641	16.5772	12.0429	-0.461021	0.00522799	0.116689
ENSG00000171530.9	protein_coding	TBCA	chr5:76986991-77164604	393.875	298.483	451.475	225.879	289.425	209.914	381.278	241.739	-0.65739	0.00523302	0.116689
ENSG00000174373.11	protein_coding	RALGAPA1	chr14:36007558-36278510	33.3466	28.7049	34.0952	23.895	22.6366	25.3582	32.0489	23.9633	-0.419448	0.00523919	0.116689
ENSG00000095203.10	protein_coding	EPB41L4B	chr9:111934255-112083244	4.70333	3.33596	4.61005	2.24807	2.11861	3.09273	4.21645	2.48647	-0.761928	0.00525064	0.116689
ENSG00000087448.5	protein_coding	KLHL42	chr12:27932953-27955973	26.8265	21.5323	23.9276	17.0079	15.7496	19.0489	24.0955	17.2688	-0.480594	0.00525456	0.116689
ENSG00000121621.6	protein_coding	KIF18A	chr11:28042167-28129855	4.5095	8.31165	10.1596	15.2693	14.0202	13.7991	7.66024	14.3629	0.906885	0.00529432	0.117389
ENSG00000166509.6	protein_coding	CLEC3A	chr16:78056412-78100658	3.43707	3.07299	0.915145	0.328939	0.48373	1.03644	2.47507	0.616369	-2.0056	0.00530422	0.117426
ENSG00000137135.13	protein_coding	ARHGEF39	chr9:35658872-35675863	7.66716	9.10655	11.2248	16.4095	14.2856	12.9497	9.33284	14.5483	0.64046	0.00531796	0.117548
ENSG00000167325.10	protein_coding	RRM1	chr11:4115937-4160106	56.6888	77.4563	86.3596	103.056	109.226	128.959	73.5016	113.747	0.62998	0.00533558	0.117754
ENSG00000167523.9	protein_coding	SPATA33	chr16:89724210-89737680	13.3116	15.8505	14.8269	27.0985	26.1709	17.589	14.663	23.6195	0.687794	0.00535087	0.117898
ENSG00000166448.10	protein_coding	TMEM130	chr7:98444111-98468394	22.8596	14.1938	19.6473	10.9265	13.5544	8.58195	18.9003	11.021	-0.778154	0.00535862	0.117898
ENSG00000262119.1	sense_intronic	RP11-483C6.1	chr14:27061953-27063723	3.56839	1.86638	2.83404	1.26455	1.38062	0.913093	2.75627	1.18609	-1.21651	0.00537461	0.118067
ENSG00000131470.10	protein_coding	PSMC3IP	chr17:40724333-40729849	53.4975	57.238	50.4404	71.6478	78.6571	67.1793	53.7253	72.4947	0.432275	0.00545763	0.119707
ENSG00000143847.11	protein_coding	PPFIA4	chr1:202995626-203047868	2.38641	3.03677	2.28372	3.68385	5.78943	3.94269	2.56897	4.47199	0.799728	0.00547499	0.119903
ENSG00000162062.10	protein_coding	C16orf59	chr16:2510081-2514964	11.6106	13.9053	10.5929	22.5461	21.8267	15.0276	12.0363	19.8001	0.718117	0.00549233	0.120098
ENSG00000103966.5	protein_coding	EHD4	chr15:42190950-42264776	2.71267	4.76328	2.59701	5.82993	6.3611	6.09634	3.35765	6.09579	0.86036	0.00558389	0.121913
ENSG00000106868.12	protein_coding	SUSD1	chr9:114803065-114937688	12.0723	10.168	8.09491	3.69923	5.13199	7.33595	10.1118	5.38906	-0.907928	0.00561755	0.122332
ENSG00000267041.1	protein_coding	ZNF850	chr19:37205285-37263727	1.09564	1.66476	1.40053	2.31049	2.00518	3.52817	1.38697	2.61462	0.914657	0.00562516	0.122332
ENSG00000139737.17	protein_coding	SLAIN1	chr13:78272023-78338377	79.0495	105.463	84.0478	137.959	152.386	112.235	89.52	134.193	0.584029	0.00562879	0.122332
ENSG00000180440.3	protein_coding	SERTM1	chr13:37248049-37271976	1.68571	2.23503	2.4132	0.53741	0.476451	1.3591	2.11131	0.790986	-1.41642	0.00566434	0.122917
ENSG00000198948.7	protein_coding	MFAP3L	chr4:170907748-170954182	6.69455	4.91491	1.56535	0.695033	1.16148	2.22905	4.3916	1.36185	-1.68917	0.00570676	0.123649
ENSG00000161888.7	protein_coding	SPC24	chr19:11242196-11266484	11.4196	18.7085	14.0823	30.514	34.9661	18.0366	14.7368	27.8389	0.917681	0.00573051	0.123975
ENSG00000140386.8	protein_coding	SCAPER	chr15:76640526-77197785	18.6553	19.5378	22.6482	14.0095	15.9672	14.5399	20.2804	14.8389	-0.450706	0.0057469	0.12404
ENSG00000136014.7	protein_coding	USP44	chr12:95910336-95945266	2.16253	2.39823	4.58417	5.98709	5.20059	7.56996	3.04831	6.25255	1.03643	0.00575463	0.12404
ENSG00000142065.9	protein_coding	ZFP14	chr19:36827162-36870101	15.5592	11.8414	11.3553	8.98527	9.18353	8.43787	12.9186	8.86889	-0.54263	0.00575961	0.12404
ENSG00000097033.10	protein_coding	SH3GLB1	chr1:87170259-87213867	61.7254	54.3335	53.8718	41.0018	43.4313	45.604	56.6436	43.3457	-0.386023	0.0057693	0.124062
ENSG00000236609.3	protein_coding	ZNF853	chr7:6655248-6663921	16.3995	19.5235	12.8948	4.72948	8.16588	11.5676	16.2726	8.15432	-0.996811	0.00581097	0.124579
ENSG00000115649.11	protein_coding	CNPPD1	chr2:220036619-220042828	30.0652	29.9082	25.7023	36.8165	39.2472	39.1961	28.5586	38.4199	0.427931	0.00581667	0.124579
ENSG00000104881.10	protein_coding	PPP1R13L	chr19:45882892-45909607	2.86042	3.58651	3.42052	6.7693	5.76635	4.51192	3.28915	5.68252	0.788818	0.0058202	0.124579
ENSG00000184661.9	protein_coding	CDCA2	chr8:25316513-25365436	3.74271	8.5734	6.9683	12.1936	10.2099	16.2401	6.42814	12.8812	1.00279	0.00583671	0.124579
ENSG00000184990.8	protein_coding	SIVA1	chr14:105219437-105234831	30.7585	36.1282	38.004	45.9431	49.1166	64.0877	34.9636	53.0492	0.601477	0.00583703	0.124579
ENSG00000198176.8	protein_coding	TFDP1	chr13:114239013-114295785	51.5278	61.72	60.6375	76.857	74.5209	89.866	57.9618	80.4147	0.472357	0.00586122	0.124758
ENSG00000085552.12	protein_coding	IGSF9	chr1:159896829-159915386	10.6063	15.1524	8.09102	25.0017	23.2917	14.8106	11.2832	21.0347	0.898588	0.00586854	0.124758
ENSG00000119801.8	protein_coding	YPEL5	chr2:30369807-30383399	67.3514	57.0537	70.2887	44.1051	51.805	45.8814	64.898	47.2638	-0.457436	0.00587169	0.124758
ENSG00000148541.8	protein_coding	FAM13C	chr10:61005890-61122939	41.9908	40.1	54.3493	27.779	26.8926	35.2922	45.48	29.9879	-0.600852	0.00588883	0.124936
ENSG00000104154.5	protein_coding	SLC30A4	chr15:45771809-45815005	2.23217	1.9228	2.31593	1.11555	1.21004	1.61767	2.15697	1.31442	-0.71458	0.00590558	0.124963
ENSG00000183354.7	protein_coding	KIAA2026	chr9:5881596-6007901	27.0904	26.2459	28.3982	20.9382	19.3762	13.1873	27.2449	17.8339	-0.611363	0.00590762	0.124963
ENSG00000164010.9	protein_coding	ERMAP	chr1:43282795-43310660	5.77342	4.32388	5.08221	3.34903	2.66787	3.46656	5.05984	3.16115	-0.678639	0.00591751	0.124987
ENSG00000138375.8	protein_coding	SMARCAL1	chr2:217277137-217347776	15.7609	16.4052	15.1994	20.6772	20.0047	21.5573	15.7885	20.7464	0.393987	0.00593577	0.125187
ENSG00000186591.7	protein_coding	UBE2H	chr7:129470572-129592789	77.384	65.7455	69.8245	56.2259	55.8389	50.15	70.9847	54.0716	-0.392637	0.00594693	0.125237
ENSG00000158169.7	protein_coding	FANCC	chr9:97861336-98079991	9.73252	11.1877	10.3732	13.6989	14.2607	19.5483	10.4311	15.836	0.602309	0.00603061	0.126743
ENSG00000239713.3	protein_coding	APOBEC3G	chr22:39436924-39483748	2.29059	1.48476	1.09779	0.16911	0.47477	0.666051	1.62438	0.436644	-1.89536	0.00603624	0.126743
ENSG00000183048.7	protein_coding	SLC25A10	chr17:79670404-79688042	5.47153	7.89622	9.28392	13.8047	12.8201	11.4967	7.55056	12.7071	0.750983	0.00609684	0.127671
ENSG00000162946.16	protein_coding	DISC1	chr1:231762561-232177018	0.849139	0.917827	1.31459	1.60001	1.70747	2.90764	1.02719	2.07171	1.01212	0.00610003	0.127671
ENSG00000171940.9	protein_coding	ZNF217	chr20:52183604-52226446	14.3763	17.3973	15.441	25.3734	19.3685	22.5866	15.7382	22.4428	0.511987	0.00610731	0.127671
ENSG00000261801.1	antisense	LOXL1-AS1	chr15:74200424-74220589	1.1425	1.3306	0.617544	1.93113	2.80427	3.35709	1.03021	2.6975	1.38868	0.00612721	0.127843
ENSG00000166398.8	protein_coding	KIAA0355	chr19:34745442-34846491	16.4564	17.2291	15.0579	11.9218	13.0597	12.3011	16.2478	12.4275	-0.386704	0.00613405	0.127843
ENSG00000169964.5	protein_coding	TMEM42	chr3:44903361-44907162	1.88849	2.32689	2.27887	4.70555	5.77356	2.92412	2.16475	4.46774	1.04535	0.00614242	0.127843
ENSG00000124140.7	protein_coding	SLC12A5	chr20:44650329-44688789	8.2952	4.99468	4.73445	4.01801	3.25879	2.66856	6.00811	3.31512	-0.857849	0.00616745	0.12817
ENSG00000164796.13	protein_coding	CSMD3	chr8:113235157-114449328	4.61488	2.67061	1.77149	1.12014	1.12312	1.83559	3.019	1.35962	-1.15087	0.00618226	0.12817
ENSG00000157456.3	protein_coding	CCNB2	chr15:59397277-59417244	25.5245	52.7729	79.8725	126.836	111.687	98.9115	52.7233	112.478	1.09314	0.00618804	0.12817
ENSG00000172009.10	protein_coding	THOP1	chr19:2785458-2813599	29.1105	38.4106	29.3604	51.1103	48.9835	41.6558	32.2938	47.2499	0.549051	0.00619872	0.12817
ENSG00000099204.14	protein_coding	ABLIM1	chr10:116190872-116444762	29.1588	25.1823	21.3364	16.9111	15.3829	19.5266	25.2258	17.2735	-0.54634	0.00620306	0.12817
ENSG00000087301.4	protein_coding	TXNDC16	chr14:52897308-53019240	25.3906	20.8881	24.4399	16.4578	18.3611	17.5735	23.5729	17.4641	-0.432735	0.0062465	0.12888
ENSG00000010404.13	protein_coding	IDS	chrX:148558521-148615470	81.2595	75.441	63.3944	51.1491	58.185	51.6646	73.365	53.6662	-0.451077	0.00629526	0.129699
ENSG00000166734.14	protein_coding	CASC4	chr15:44580927-44707956	65.1946	66.6387	62.0199	48.6689	50.0223	54.0258	64.6177	50.9057	-0.344104	0.00632	0.13002
ENSG00000161692.13	protein_coding	DBF4B	chr17:42785976-42829632	10.5873	14.5845	16.0395	24.6144	20.1724	19.7906	13.7371	21.5258	0.64799	0.00632941	0.130027
ENSG00000237737.1	antisense	DCTN1-AS1	chr2:74612613-74621009	2.38686	1.44046	2.28786	0.704869	0.824539	0.416426	2.03839	0.648611	-1.65201	0.00636028	0.130473
ENSG00000180287.11	protein_coding	PLD5	chr1:242251689-242687998	3.00398	2.82006	1.67964	1.40459	1.21068	0.815255	2.50123	1.14351	-1.12917	0.00637498	0.130586
ENSG00000256569.1	antisense	RP11-173P15.5	chr12:121159310-121161442	28.4002	36.0745	22.6667	44.3908	44.4011	54.362	29.0471	47.718	0.716137	0.00639424	0.130793
ENSG00000171314.8	protein_coding	PGAM1	chr10:99185917-99193198	150.406	164.585	139.795	186.618	213.8	201.267	151.595	200.562	0.403822	0.00640689	0.130864
ENSG00000099331.9	protein_coding	MYO9B	chr19:17186591-17325346	42.3382	51.1857	49.1541	69.617	65.9138	58.4523	47.5593	64.661	0.443169	0.00642181	0.130981
ENSG00000242247.6	protein_coding	ARFGAP3	chr22:43192508-43254112	32.8888	32.9547	36.1203	24.5466	24.1052	27.9808	33.9879	25.5442	-0.412026	0.0064381	0.131126
ENSG00000170275.10	protein_coding	CRTAP	chr3:33155471-33189265	47.5431	46.4397	46.1271	28.4273	30.84	39.2825	46.7033	32.8499	-0.507636	0.00644762	0.131132
ENSG00000168135.4	protein_coding	KCNJ4	chr22:38822332-38851205	3.93232	5.34162	6.32831	9.15842	8.06649	8.4873	5.20075	8.57074	0.7207	0.006486	0.131725
ENSG00000135185.7	protein_coding	TMEM243	chr7:86825478-86849903	5.05841	5.57245	6.43183	8.2693	9.40281	14.0783	5.68756	10.5835	0.895931	0.00649559	0.131732
ENSG00000162981.12	protein_coding	FAM84A	chr2:14772810-14790933	9.61253	8.72382	13.2789	6.37379	6.87602	3.25998	10.5384	5.50326	-0.9373	0.00650656	0.131767
ENSG00000178878.7	protein_coding	APOLD1	chr12:12878865-12944400	3.48243	4.19617	4.79278	5.99033	5.97228	9.57611	4.15713	7.17958	0.788312	0.00652453	0.131845
ENSG00000101187.11	protein_coding	SLCO4A1	chr20:61273797-61317137	0.391689	1.77288	0.905088	3.10865	2.63853	2.93278	1.02322	2.89332	1.49961	0.00653559	0.131845
ENSG00000176890.11	protein_coding	TYMS	chr18:657604-673578	37.167	59.7694	76.9642	86.172	101.188	134.361	57.9669	107.24	0.887547	0.00654149	0.131845
ENSG00000105499.9	protein_coding	PLA2G4C	chr19:48551100-48614074	9.37618	5.5788	5.22149	3.50987	3.62677	1.78558	6.72549	2.97407	-1.1772	0.00655434	0.131845
ENSG00000168476.7	protein_coding	REEP4	chr8:21995533-21999464	11.3973	14.5805	14.7794	27.6278	24.7661	16.4023	13.5857	22.9321	0.755274	0.00656228	0.131845
ENSG00000163069.8	protein_coding	SGCB	chr4:52886872-52904648	48.8658	47.3537	45.4062	38.2219	37.7832	37.9688	47.2085	37.9913	-0.31338	0.00656591	0.131845
ENSG00000085224.16	protein_coding	ATRX	chrX:76760356-77041702	72.0815	65.9091	68.9397	57.7786	52.7696	46.9975	68.9768	52.5152	-0.393374	0.00659359	0.132215
ENSG00000136270.9	protein_coding	TBRG4	chr7:45139699-45151646	27.608	34.1543	32.1942	41.0919	44.6258	42.457	31.3188	42.7249	0.448047	0.00662819	0.13249
ENSG00000162923.10	protein_coding	WDR26	chr1:224572845-224624735	69.2558	69.1522	77.0551	54.3339	50.7567	59.534	71.821	54.8749	-0.388261	0.00663472	0.13249
ENSG00000197472.10	protein_coding	ZNF695	chr1:247108849-247171395	5.05915	3.96283	4.68992	6.99087	6.7278	7.85012	4.57063	7.18959	0.653516	0.00663518	0.13249
ENSG00000228824.2	lincRNA	MIR4500HG	chr13:88079469-88323514	3.03347	2.52509	1.50396	0.463355	0.216809	0.912478	2.35417	0.530881	-2.14876	0.00666336	0.132752
ENSG00000152061.17	protein_coding	RABGAP1L	chr1:174128548-174964445	16.5366	12.949	19.544	10.6322	12.0497	9.43563	16.3432	10.7058	-0.610289	0.00666692	0.132752
ENSG00000129351.13	protein_coding	ILF3	chr19:10764937-10803093	257.213	298.696	302.234	366.24	361.631	401.624	286.048	376.498	0.396387	0.00668316	0.13289
ENSG00000171700.9	protein_coding	RGS19	chr20:62704534-62711323	4.77581	5.39669	3.81478	10.0553	9.95992	6.06911	4.66243	8.69478	0.899069	0.0067103	0.133243
ENSG00000189057.6	protein_coding	FAM111B	chr11:58874658-58894883	3.76569	6.57853	9.41389	10.2883	12.6833	19.1909	6.58603	14.0542	1.09352	0.0067232	0.133314
ENSG00000112029.5	protein_coding	FBXO5	chr6:153291664-153304714	15.5305	26.5085	20.4607	30.6192	31.7024	44.646	20.8333	35.6559	0.775251	0.0067411	0.133483
ENSG00000130520.5	protein_coding	LSM4	chr19:18417040-18434084	144.71	190.698	148.982	246.251	258.687	202.054	161.463	235.664	0.545525	0.00678796	0.134225
ENSG00000115977.14	protein_coding	AAK1	chr2:69688532-69901481	17.5772	15.864	16.3136	13.4933	12.6741	10.8454	16.585	12.3376	-0.426813	0.00685242	0.135312
ENSG00000244187.2	protein_coding	TMEM141	chr9:139685807-139695010	14.6292	20.718	15.2644	25.5323	25.1066	30.4234	16.8705	27.0208	0.679561	0.00686874	0.135446
ENSG00000117707.11	protein_coding	PROX1	chr1:214156524-214214595	16.2445	15.3805	12.2108	11.6671	9.16099	8.91023	14.6119	9.91277	-0.559788	0.00688658	0.13561
ENSG00000250486.2	protein_coding	FAM218A	chr4:165878100-165880273	2.2349	2.55799	4.11557	1.19482	1.71714	1.27731	2.96949	1.39642	-1.08848	0.00691649	0.135882
ENSG00000183775.5	protein_coding	KCTD16	chr5:143550396-143856945	2.0085	1.87926	1.08732	0.844871	0.742242	0.950737	1.65836	0.84595	-0.971112	0.00693733	0.135882
ENSG00000138944.7	protein_coding	KIAA1644	chr22:44639547-44708731	23.9684	23.4388	10.6364	9.15143	10.0939	11.5466	19.3479	10.264	-0.914589	0.00695445	0.135882
ENSG00000124762.9	protein_coding	CDKN1A	chr6:36644305-36655116	72.7692	116.551	55.7891	34.9697	29.1613	57.7855	81.7032	40.6388	-1.00753	0.00695855	0.135882
ENSG00000110880.6	protein_coding	CORO1C	chr12:109038885-109125372	111.774	127.376	114.257	161.727	160.776	140.876	117.803	154.459	0.390858	0.00696206	0.135882
ENSG00000044524.6	protein_coding	EPHA3	chr3:89156674-89531284	14.5574	15.8302	30.962	49.7532	33.325	35.5078	20.4499	39.5287	0.950809	0.00696646	0.135882
ENSG00000173875.9	protein_coding	ZNF791	chr19:12721732-12742735	19.4073	18.1693	19.231	13.0107	15.8533	13.4667	18.9359	14.1102	-0.424381	0.00696708	0.135882
ENSG00000188060.6	protein_coding	RAB42	chr1:28918712-28921955	1.62003	0.884571	1.331	2.56294	2.6383	2.78603	1.27854	2.66242	1.05825	0.00698948	0.136133
ENSG00000187736.8	protein_coding	NHEJ1	chr2:219940039-220025587	12.2145	11.8148	12.3694	16.8729	17.1574	15.5186	12.1329	16.5163	0.444964	0.00701413	0.136426
ENSG00000172216.4	protein_coding	CEBPB	chr20:48807376-48809212	6.2721	5.66398	7.09963	2.18009	2.98909	4.59273	6.34523	3.25397	-0.963473	0.00702602	0.136471
ENSG00000231721.2	processed_transcript	AC058791.2	chr7:130626519-130794935	3.15723	2.62116	2.93364	1.22096	0.727109	1.79238	2.90401	1.24682	-1.2198	0.00706588	0.137059
ENSG00000154920.10	protein_coding	EME1	chr17:48450581-48458844	7.41658	9.61168	12.4993	14.6365	15.5201	20.1142	9.84252	16.7569	0.767658	0.00707567	0.137062
ENSG00000187147.13	protein_coding	RNF220	chr1:44870866-45117396	63.2737	68.9461	64.2663	84.6687	90.2669	79.4521	65.4954	84.7959	0.372602	0.00711339	0.137606
ENSG00000182173.8	protein_coding	TSEN54	chr17:73512141-73520820	15.1096	18.7135	14.1278	23.3508	24.4815	21.8856	15.9836	23.2393	0.539972	0.00718629	0.138828
ENSG00000268205.1	lincRNA	CTC-444N24.11	chr19:57815673-57819930	16.5604	14.9874	12.8051	10.9652	10.7815	8.01443	14.7843	9.92037	-0.575603	0.00720916	0.139081
ENSG00000197905.4	protein_coding	TEAD4	chr12:3068496-3149839	3.32236	7.50602	6.66658	13.4151	11.071	9.98762	5.83165	11.4912	0.978556	0.00722222	0.139145
ENSG00000125871.9	protein_coding	MGME1	chr20:17949556-17971765	14.0701	19.4895	21.0142	26.3105	26.955	28.8609	18.1913	27.3755	0.589638	0.00724741	0.139442
ENSG00000012963.9	protein_coding	UBR7	chr14:93673401-93695561	25.4905	28.925	28.3758	34.114	36.1447	38.251	27.5971	36.1699	0.390272	0.00726274	0.139483
ENSG00000166451.9	protein_coding	CENPN	chr16:81040103-81066719	13.9552	23.6942	26.4588	34.607	34.7964	40.4224	21.3694	36.6086	0.776637	0.00726912	0.139483
ENSG00000141569.6	protein_coding	TRIM65	chr17:73876416-73893084	8.08831	9.37055	8.66301	13.9531	14.6898	10.4555	8.70729	13.0328	0.581849	0.00731148	0.13985
ENSG00000102290.16	protein_coding	PCDH11X	chrX:91034260-91878229	2.97034	1.89578	1.94792	1.33426	1.48352	0.936548	2.27134	1.25144	-0.859953	0.007313	0.13985
ENSG00000005249.8	protein_coding	PRKAR2B	chr7:106685094-106802256	47.7691	34.6801	37.3531	27.0229	30.7613	24.3957	39.9341	27.3933	-0.543797	0.00731769	0.13985
ENSG00000188643.6	protein_coding	S100A16	chr1:153579362-153585621	28.2153	18.519	5.64803	6.0021	6.44291	6.6052	17.4608	6.35007	-1.45927	0.00735704	0.140235
ENSG00000145358.2	protein_coding	DDIT4L	chr4:101107027-101111939	2.31278	1.6252	2.04984	0.385938	0.623838	1.24367	1.99594	0.751149	-1.4099	0.00736432	0.140235
ENSG00000122741.11	protein_coding	DCAF10	chr9:37800499-37867663	16.4958	16.6079	16.3715	11.2836	11.9717	13.823	16.4917	12.3594	-0.416128	0.00736731	0.140235
ENSG00000172409.5	protein_coding	CLP1	chr11:57416465-57429340	7.39085	7.76965	9.98986	11.3531	12.9964	16.4301	8.38345	13.5932	0.69727	0.00738194	0.140326
ENSG00000269834.1	processed_transcript	CTD-3018O17.3	chr19:52892095-52901019	22.8858	14.5847	13.232	11.5113	9.55046	7.84845	16.9008	9.63675	-0.810477	0.00740351	0.140548
ENSG00000070540.8	protein_coding	WIPI1	chr17:66417089-66453654	13.9615	13.2565	15.4854	10.0189	10.1283	10.0843	14.2345	10.0772	-0.498301	0.00747332	0.141685
ENSG00000113648.12	protein_coding	H2AFY	chr5:134669590-134735604	225.392	264.421	212.411	330.107	336.715	288.01	234.075	318.277	0.443314	0.00749312	0.141872
ENSG00000168389.13	protein_coding	MFSD2A	chr1:40420802-40435638	14.6122	25.3561	12.3284	31.2178	31.9598	29.8626	17.4323	31.0134	0.831133	0.00753317	0.142331
ENSG00000124608.4	protein_coding	AARS2	chr6:44267391-44281063	9.10075	9.6744	6.68865	12.9204	12.337	12.4727	8.48793	12.5767	0.567267	0.00755105	0.142331
ENSG00000130844.12	protein_coding	ZNF331	chr19:54024235-54083523	11.4014	12.1718	13.3553	18.3266	14.8809	19.5764	12.3095	17.5947	0.515364	0.00756312	0.142331
ENSG00000233452.2	antisense	STXBP5-AS1	chr6:147163037-147525750	3.4059	1.26212	2.61417	0.754353	0.557321	1.28225	2.42739	0.864642	-1.48923	0.00758218	0.142331
ENSG00000197044.6	protein_coding	ZNF441	chr19:11877815-11894893	15.4153	11.6764	17.2154	7.48828	8.40434	11.3435	14.769	9.07871	-0.702014	0.00758522	0.142331
ENSG00000204103.2	protein_coding	MAFB	chr20:39314488-39317880	11.2611	10.495	3.89664	4.5789	4.00777	2.2702	8.55089	3.61895	-1.2405	0.0075859	0.142331
ENSG00000176463.8	protein_coding	SLCO3A1	chr15:92396925-92715665	9.36133	14.1887	11.4415	21.3336	21.5948	14.4877	11.6638	19.1387	0.71445	0.00759293	0.142331
ENSG00000047346.8	protein_coding	FAM214A	chr15:52873514-53002014	31.2743	24.722	34.3235	21.2433	20.6705	21.8351	30.1066	21.2496	-0.502641	0.00759724	0.142331
ENSG00000203965.8	protein_coding	EFCAB7	chr1:63989043-64038364	16.5578	14.8825	13.8208	10.7678	11.245	11.0941	15.087	11.0356	-0.451141	0.00762565	0.142612
ENSG00000170365.5	protein_coding	SMAD1	chr4:146402346-146479231	41.1242	36.0844	33.184	28.9036	26.2501	21.6336	36.7975	25.5958	-0.523705	0.00763225	0.142612
ENSG00000024526.12	protein_coding	DEPDC1	chr1:68939835-68962904	3.00154	6.80132	7.30808	11.4098	9.94358	11.8414	5.70365	11.0649	0.956036	0.00764226	0.142612
ENSG00000116675.11	protein_coding	DNAJC6	chr1:65713902-65881552	20.1706	16.7165	13.81	11.2186	11.9557	11.746	16.8991	11.6401	-0.537837	0.00772792	0.144022
ENSG00000139910.15	protein_coding	NOVA1	chr14:26912299-27066960	238.333	198.286	153.933	135.612	135.733	83.2014	196.851	118.182	-0.73609	0.00778577	0.144911
ENSG00000103995.9	protein_coding	CEP152	chr15:49005125-49103343	3.30531	6.7752	5.34114	8.41364	8.13342	11.5743	5.14055	9.37377	0.866708	0.00780368	0.144931
ENSG00000149782.7	protein_coding	PLCB3	chr11:64018995-64036622	13.3631	23.4127	12.3662	33.9201	30.5659	23.4042	16.3807	29.2967	0.838744	0.00781865	0.144931
ENSG00000103365.11	protein_coding	GGA2	chr16:23474863-23533316	26.5004	26.5656	28.1274	36.0325	33.053	43.814	27.0644	37.6332	0.475607	0.00782594	0.144931
ENSG00000215067.5	protein_coding	AC027763.2	chr17:6779954-6915668	7.62504	8.65556	11.2988	4.94585	4.9671	5.41627	9.19313	5.10974	-0.847307	0.00782752	0.144931
ENSG00000120820.8	protein_coding	GLT8D2	chr12:104382762-104457961	4.46036	4.53734	2.91502	0.841959	1.36573	2.52024	3.9709	1.57598	-1.33322	0.00785076	0.145003
ENSG00000183684.6	protein_coding	ALYREF	chr17:79845713-79849462	72.8204	101.916	92.4164	124.855	140.26	119.524	89.0511	128.213	0.52584	0.00785629	0.145003
ENSG00000198952.6	protein_coding	SMG5	chr1:156219015-156252616	47.8876	51.0828	40.331	65.762	60.2809	61.7587	46.4338	62.6006	0.431	0.00786358	0.145003
ENSG00000197106.6	protein_coding	SLC6A17	chr1:110693108-110744824	1.46197	1.44492	1.74949	4.53325	5.17773	1.45276	1.55213	3.72125	1.26154	0.00787208	0.145003
ENSG00000224243.1	lincRNA	LINC00403	chr13:112761433-112762329	26.9346	24.8626	19.2581	15.1028	14.1335	14.8708	23.6851	14.7024	-0.687931	0.00789949	0.14532
ENSG00000247556.2	processed_transcript	OIP5-AS1	chr15:41576188-41601901	63.6989	55.5017	60.7439	47.7681	47.4321	38.2524	59.9815	44.4842	-0.431224	0.0079143	0.145405
ENSG00000162630.5	protein_coding	B3GALT2	chr1:193148175-193155784	21.6799	15.536	9.12375	8.8321	8.86686	4.88763	15.4466	7.52886	-1.03678	0.00793119	0.145516
ENSG00000268220.1	antisense	RP11-379K17.12	chr3:169805598-169807378	12.1995	10.9389	11.4119	5.18406	6.56649	8.99207	11.5168	6.91421	-0.736099	0.00794075	0.145516
ENSG00000152240.8	protein_coding	HAUS1	chr18:43684298-43708299	42.7743	44.1842	45.4524	53.2105	65.0844	84.3325	44.137	67.5425	0.613807	0.00800094	0.146431
ENSG00000160753.11	protein_coding	RUSC1	chr1:155290687-155300905	18.5414	23.7762	22.0764	38.1213	40.8039	24.7769	21.4647	34.5674	0.687446	0.00801842	0.146562
ENSG00000149403.7	protein_coding	GRIK4	chr11:120382468-120859613	7.82852	7.26978	2.82099	1.55898	1.9749	3.72903	5.9731	2.42097	-1.3029	0.00803805	0.146733
ENSG00000167996.11	protein_coding	FTH1	chr11:61727190-61735132	2016.4	1319.76	1653.83	1079.69	1221.49	1109.87	1663.33	1137.02	-0.548821	0.00804883	0.146742
ENSG00000121570.8	protein_coding	DPPA4	chr3:109044988-109056419	10.095	12.4583	8.63958	12.6463	18.5867	22.2965	10.3976	17.8432	0.779116	0.00807507	0.147032
ENSG00000109685.13	protein_coding	WHSC1	chr4:1873151-1983934	86.1609	99.3767	91.3786	121.439	112.003	138.473	92.3054	123.972	0.425522	0.00811784	0.147623
ENSG00000118473.17	protein_coding	SGIP1	chr1:66999066-67213982	24.3081	18.1934	19.1128	14.7684	15.2645	13.2611	20.5381	14.4313	-0.509098	0.00813861	0.147667
ENSG00000126709.10	protein_coding	IFI6	chr1:27992572-27998729	95.5684	47.3754	47.4004	31.7853	40.968	24.3957	63.448	32.383	-0.97034	0.0081517	0.147667
ENSG00000185189.11	protein_coding	NRBP2	chr8:144915764-144924200	70.4419	55.8307	65.1922	47.9279	45.8719	30.3916	63.8216	41.3971	-0.624513	0.00815958	0.147667
ENSG00000215440.7	protein_coding	NPEPL1	chr20:57264187-57294294	32.2041	31.5394	38.9793	24.7365	27.0699	23.7097	34.2409	25.1721	-0.443899	0.00816332	0.147667
ENSG00000128285.4	protein_coding	MCHR1	chr22:41074754-41078818	3.91436	3.6725	1.72286	1.45709	1.32949	1.54949	3.10324	1.44536	-1.10235	0.0081721	0.147667
ENSG00000131374.10	protein_coding	TBC1D5	chr3:17198654-18486309	37.6862	37.9788	37.1236	23.4787	22.4681	32.2039	37.5962	26.0502	-0.529292	0.00818611	0.147733
ENSG00000205476.4	protein_coding	CCDC85C	chr14:99977603-100070363	30.3818	34.7307	25.2055	46.1093	42.8162	39.254	30.106	42.7265	0.50508	0.00821478	0.147955
ENSG00000166546.9	protein_coding	BEAN1	chr16:66461200-66527432	1.74694	1.58978	1.79409	0.644866	0.732797	0.979655	1.71027	0.785772	-1.12204	0.00821912	0.147955
ENSG00000015171.14	protein_coding	ZMYND11	chr10:180405-300577	61.8154	57.6875	56.5749	48.1623	43.8507	47.3436	58.6926	46.4522	-0.337431	0.00824821	0.148112
ENSG00000156172.5	protein_coding	C8orf37	chr8:96257147-96281429	4.31689	4.74133	5.14683	2.93981	3.3425	3.33291	4.73502	3.20507	-0.563012	0.00824867	0.148112
ENSG00000167987.6	protein_coding	VPS37C	chr11:60897728-60929089	9.83887	11.2238	10.012	14.0516	14.3932	13.476	10.3582	13.9736	0.431927	0.00830086	0.148862
ENSG00000138593.4	protein_coding	SECISBP2L	chr15:49280673-49338760	41.271	35.9776	38.5357	27.2378	25.7682	32.4363	38.5948	28.4808	-0.438417	0.00833172	0.149228
ENSG00000068028.13	protein_coding	RASSF1	chr3:50367219-50378411	11.516	10.3335	9.12774	15.1343	16.8867	13.5472	10.3257	15.1894	0.556819	0.00842031	0.150625
ENSG00000143858.7	protein_coding	SYT2	chr1:202559724-202679545	18.0095	25.9687	29.7648	48.3338	36.3055	34.6111	24.581	39.7502	0.693418	0.00845545	0.150886
ENSG00000137804.8	protein_coding	NUSAP1	chr15:41624892-41673248	63.7842	122.752	125.727	195.756	176.098	165.55	104.088	179.135	0.783242	0.00846028	0.150886
ENSG00000168610.10	protein_coding	STAT3	chr17:40465342-40540586	69.3376	71.9574	46.6099	31.3385	34.6127	48.5925	62.635	38.1812	-0.714104	0.00846666	0.150886
ENSG00000064692.14	protein_coding	SNCAIP	chr5:121647049-121799914	44.7637	40.7242	25.1077	22.8477	25.3365	17.4468	36.8652	21.877	-0.752844	0.00852134	0.151671
ENSG00000100842.8	protein_coding	EFS	chr14:23825611-23834961	39.8903	56.1058	54.8102	104.249	100.086	56.2114	50.2688	86.8486	0.788841	0.00855659	0.151979
ENSG00000145349.12	protein_coding	CAMK2D	chr4:114372188-114683083	44.237	35.4211	31.534	16.9916	19.2537	30.0264	37.064	22.0906	-0.746588	0.00855997	0.151979
ENSG00000003096.9	protein_coding	KLHL13	chrX:117031776-117251303	47.0489	38.8761	28.3709	24.7734	26.9244	17.2437	38.0986	22.9805	-0.72933	0.00858996	0.152322
ENSG00000176014.8	protein_coding	TUBB6	chr18:12307668-12344319	40.3152	63.2932	51.0378	82.3127	90.5913	67.3568	51.5488	80.0869	0.635629	0.00860774	0.152448
ENSG00000114346.9	protein_coding	ECT2	chr3:172468472-172539264	15.3715	30.7639	34.3475	47.7566	39.8528	69.0587	26.8276	52.2227	0.960957	0.00871404	0.154135
ENSG00000170500.8	protein_coding	LONRF2	chr2:100889753-100939195	10.547	7.50699	4.12635	3.52468	3.44373	4.57985	7.39344	3.84942	-0.941604	0.00872464	0.154135
ENSG00000072571.14	protein_coding	HMMR	chr5:162887175-162918947	6.9637	17.7779	21.5762	34.8336	28.2251	33.8224	15.4392	32.2937	1.06465	0.00879548	0.155194
ENSG00000196683.6	protein_coding	TOMM7	chr7:22852251-22862470	230.788	151.99	226.281	109.075	139.63	143.773	203.02	130.826	-0.633972	0.00883581	0.155713
ENSG00000185215.4	protein_coding	TNFAIP2	chr14:103589779-103603776	1.72793	2.27278	1.66082	3.70443	5.25743	2.33829	1.88717	3.76672	0.997081	0.00886825	0.156092
ENSG00000136478.3	protein_coding	TEX2	chr17:62224587-62340661	19.2734	15.5907	17.3674	12.0271	11.8012	14.0996	17.4105	12.6426	-0.461661	0.00888775	0.156242
ENSG00000179520.6	protein_coding	SLC17A8	chr12:100750857-100815837	2.72452	3.63212	0.910479	0.718379	0.78432	1.15062	2.42237	0.884438	-1.45359	0.00894316	0.157023
ENSG00000158941.12	protein_coding	KIAA1967	chr8:22462145-22479027	88.067	102.916	102.915	127.852	121.021	142.757	97.9662	130.543	0.414172	0.0090333	0.15841
ENSG00000113810.11	protein_coding	SMC4	chr3:160117062-160152750	37.2944	58.0311	51.9888	68.7683	75.6897	74.0684	49.1048	72.8421	0.568909	0.00906496	0.158643
ENSG00000087087.14	protein_coding	SRRT	chr7:100472733-100486285	78.728	105.607	105.475	157.247	146.779	119.613	96.6034	141.213	0.547729	0.0090688	0.158643
ENSG00000182103.3	protein_coding	FAM181B	chr11:82443053-82444906	28.7852	36.7953	29.7949	21.536	17.8519	7.31557	31.7918	15.5678	-1.03009	0.00909724	0.158945
ENSG00000184564.8	protein_coding	SLITRK6	chr13:86366925-86373623	1.13269	1.44311	1.49286	0.689902	0.449981	0.872805	1.35622	0.670896	-1.01543	0.00917385	0.160088
ENSG00000130713.11	protein_coding	EXOSC2	chr9:133569108-133580248	18.1841	22.1263	21.9192	26.6224	28.1478	34.8169	20.7432	29.8623	0.525688	0.00927219	0.161606
ENSG00000106723.12	protein_coding	SPIN1	chr9:91003334-91093609	86.1652	75.4656	67.7656	58.5602	59.0976	55.9899	76.4654	57.8826	-0.401679	0.00929772	0.161725
ENSG00000169083.11	protein_coding	AR	chrX:66764465-66950461	1.60562	1.80163	1.4998	2.618	2.00681	2.99833	1.63569	2.54105	0.635529	0.00930809	0.161725
ENSG00000121207.7	protein_coding	LRAT	chr4:155548097-155674270	1.96607	1.45019	1.12735	1.81439	3.66757	3.90178	1.51454	3.12791	1.04632	0.00931304	0.161725
ENSG00000108515.13	protein_coding	ENO3	chr17:4851387-4860426	6.45773	8.08145	6.4778	9.72927	10.9725	17.0963	7.00566	12.5994	0.84676	0.00935312	0.162178
ENSG00000129636.8	protein_coding	ITFG1	chr16:47188298-47498060	80.5791	67.8497	78.022	53.8431	58.9829	60.1305	75.4836	57.6522	-0.388788	0.00936187	0.162178
ENSG00000184408.5	protein_coding	KCND2	chr7:119913722-120390385	5.24045	3.51917	1.72537	1.87757	1.62928	1.26386	3.495	1.59024	-1.13605	0.00938495	0.16221
ENSG00000157601.9	protein_coding	MX1	chr21:42792231-42831141	3.55204	1.37413	2.06949	0.907756	1.06187	1.01299	2.33189	0.994206	-1.22988	0.00938652	0.16221
ENSG00000151967.14	protein_coding	SCHIP1	chr3:159557650-159615149	101.955	90.5643	71.1699	55.5978	65.2566	63.018	87.8964	61.2908	-0.520134	0.009431	0.162782
ENSG00000120438.7	protein_coding	TCP1	chr6:160199530-160210781	171.466	180.398	172.783	208.857	218.883	215.756	174.882	214.499	0.294583	0.00947851	0.163023
ENSG00000101445.5	protein_coding	PPP1R16B	chr20:37434348-37551667	1.47944	1.23563	0.908913	1.97482	1.76594	3.18032	1.208	2.30703	0.93342	0.00948626	0.163023
ENSG00000116014.5	protein_coding	KISS1R	chr19:917287-921015	0.901291	1.41648	1.09917	1.62193	2.97729	4.02939	1.13898	2.8762	1.33642	0.00949408	0.163023
ENSG00000161996.13	protein_coding	WDR90	chr16:699311-717833	24.8986	26.7156	23.7954	39.3904	35.2432	29.8394	25.1365	34.8243	0.47031	0.00949602	0.163023
ENSG00000134982.12	protein_coding	APC	chr5:112043195-112181936	64.4428	60.7461	41.2917	40.3176	35.2658	36.1315	55.4935	37.2383	-0.575532	0.00950218	0.163023
ENSG00000115687.9	protein_coding	PASK	chr2:242045514-242089679	14.6103	15.7353	12.2444	19.8177	18.1887	26.0712	14.1967	21.3592	0.589307	0.00955608	0.163751
ENSG00000074527.7	protein_coding	NTN4	chr12:96051583-96184930	6.70577	7.8466	9.13662	13.9942	15.3665	9.34545	7.89633	12.902	0.708345	0.00958057	0.163974
ENSG00000132781.12	protein_coding	MUTYH	chr1:45794835-45806142	23.755	26.0597	25.2675	39.388	35.9809	30.0586	25.0274	35.1425	0.489709	0.00959266	0.163984
ENSG00000090975.8	protein_coding	PITPNM2	chr12:123468027-123634562	1.96806	1.79736	1.71118	1.3371	1.12616	1.17964	1.82553	1.2143	-0.588196	0.00965678	0.164713
ENSG00000099783.7	protein_coding	HNRNPM	chr19:8509651-8553998	168.364	215.308	220.124	245.746	296.738	329.395	201.265	290.626	0.530067	0.00965841	0.164713
ENSG00000250132.2	antisense	RP11-359B12.2	chr12:1083299-1100356	7.79277	6.00684	7.25515	4.43592	4.22671	5.14605	7.01825	4.60289	-0.608571	0.00968844	0.165028
ENSG00000051341.9	protein_coding	POLQ	chr3:121150278-121264853	2.23608	3.13939	3.80346	5.08153	4.03124	8.6253	3.05964	5.91269	0.950452	0.00974002	0.165519
ENSG00000067798.9	protein_coding	NAV3	chr12:78224685-78606790	13.9519	11.0369	16.0324	8.97805	9.35928	9.98322	13.6737	9.44019	-0.534519	0.00974406	0.165519
ENSG00000198089.10	protein_coding	SFI1	chr22:31884674-32014572	29.7141	30.1632	27.6993	37.9685	37.3795	36.9268	29.1922	37.4249	0.358416	0.00975215	0.165519
ENSG00000144566.6	protein_coding	RAB5A	chr3:19988571-20026667	71.2867	78.4653	88.323	61.7911	61.2548	59.6981	79.3583	60.9147	-0.381591	0.00977274	0.165655
ENSG00000117448.9	protein_coding	AKR1A1	chr1:46016215-46035721	99.2053	103.163	96.1315	124.304	139.127	121.016	99.5	128.149	0.365052	0.0097834	0.165655
ENSG00000135750.10	protein_coding	KCNK1	chr1:233749750-233808258	1.20127	0.896457	0.994911	1.80235	1.84732	2.67046	1.03088	2.10671	1.03112	0.0098055	0.165663
ENSG00000165246.8	protein_coding	NLGN4Y	chrY:16634518-16957530	14.1103	14.8977	12.1098	10.3709	10.5436	9.90983	13.706	10.2748	-0.415693	0.00980711	0.165663
ENSG00000000460.12	protein_coding	C1orf112	chr1:169631245-169823221	4.79703	5.26129	5.08373	6.64041	6.92822	9.0592	5.04735	7.54261	0.579538	0.00983656	0.165918
ENSG00000225465.5	antisense	RFPL1S	chr22:29832818-29874115	4.94394	3.92196	3.79292	3.0797	2.95829	2.45159	4.21961	2.82986	-0.576377	0.00985131	0.165918
ENSG00000163497.2	protein_coding	FEV	chr2:219845809-219850379	3.90779	2.32261	0.0912105	0	0.0920416	0	2.1072	0.0306805	-6.10186	0.00985707	0.165918
ENSG00000104361.5	protein_coding	NIPAL2	chr8:99202061-99306621	2.065	1.30504	1.3325	0.344036	0.511342	1.03618	1.56751	0.63052	-1.31386	0.00988138	0.166018
ENSG00000185250.11	protein_coding	PPIL6	chr6:109711418-109762374	6.85807	7.00309	6.25663	2.39023	2.20076	5.25367	6.70593	3.28155	-1.03106	0.00988631	0.166018
ENSG00000113504.15	protein_coding	SLC12A7	chr5:1050499-1112150	11.4728	15.9315	16.9021	22.2585	19.1263	29.1297	14.7688	23.5048	0.670409	0.00991411	0.166272
ENSG00000118503.10	protein_coding	TNFAIP3	chr6:138188351-138204449	13.7059	13.1555	10.2701	8.99228	8.10455	8.9136	12.3772	8.67014	-0.513552	0.00992821	0.166272
ENSG00000131351.10	protein_coding	HAUS8	chr19:17160539-17186435	6.87888	13.1241	11.7182	16.6866	18.671	18.6211	10.5737	17.9929	0.766946	0.00994355	0.166272
ENSG00000141753.5	protein_coding	IGFBP4	chr17:38599702-38613983	100.714	90.4529	53.7443	50.972	50.7706	49.9573	81.637	50.5666	-0.691038	0.00994807	0.166272
ENSG00000222041.6	lincRNA	LINC00152	chr2:87754887-87906324	7.08003	3.80622	4.88921	0.811095	1.13856	2.98158	5.25849	1.64375	-1.67766	0.0100236	0.167338
ENSG00000011422.7	protein_coding	PLAUR	chr19:44150247-44174699	4.61793	6.30372	5.01357	8.25544	9.02462	8.17181	5.31174	8.48396	0.675553	0.0100502	0.167586
ENSG00000179409.6	protein_coding	GEMIN4	chr17:647654-657239	12.7127	14.1339	12.2699	17.4213	16.2812	17.7657	13.0388	17.1561	0.395908	0.0100845	0.167961
ENSG00000157978.7	protein_coding	LDLRAP1	chr1:25870071-25895377	2.34559	2.79315	2.74116	3.94112	3.63231	5.00949	2.62663	4.1943	0.675217	0.0101422	0.168725
ENSG00000112144.11	protein_coding	ICK	chr6:52866077-52926600	23.1704	21.9574	20.4159	17.6941	17.59	16.2995	21.8479	17.1945	-0.345543	0.0101817	0.169185
ENSG00000178585.10	protein_coding	CTNNBIP1	chr1:9908334-9970394	19.9688	23.3673	17.2426	27.2717	29.4523	27.4672	20.1929	28.0637	0.47486	0.0102331	0.169838
ENSG00000167969.8	protein_coding	ECI1	chr16:2289396-2302301	31.1248	31.4979	28.8337	40.2365	46.1461	37.5683	30.4855	41.317	0.438612	0.010255	0.169838
ENSG00000173456.4	protein_coding	RNF26	chr11:119205237-119208023	21.4931	27.4871	27.5151	43.8126	36.2806	31.7851	25.4984	37.2928	0.54849	0.0102567	0.169838
ENSG00000074219.9	protein_coding	TEAD2	chr19:49843852-49865714	53.6587	73.6633	62.5339	97.2092	86.8712	82.4283	63.2853	88.8362	0.489278	0.0102821	0.16994
ENSG00000116161.13	protein_coding	CACYBP	chr1:174968300-174980851	73.7952	72.014	79.272	90.2968	96.0923	102.606	75.027	96.3318	0.360601	0.0102868	0.16994
ENSG00000152578.8	protein_coding	GRIA4	chr11:105480721-105852819	16.8703	11.6397	13.6846	11.1169	8.50439	7.74918	14.0649	9.12349	-0.624438	0.0103298	0.170393
ENSG00000084774.9	protein_coding	CAD	chr2:27440258-27466811	19.8678	22.3391	19.11	27.6822	28.7943	24.4925	20.439	26.9897	0.401085	0.010338	0.170393
ENSG00000147481.9	protein_coding	SNTG1	chr8:50822349-51706678	3.67983	2.66836	4.35042	1.32678	1.55204	2.38886	3.5662	1.75589	-1.02218	0.0103998	0.171213
ENSG00000108639.3	protein_coding	SYNGR2	chr17:76164639-76169608	7.26185	8.94763	7.31802	11.8619	13.3113	10.1356	7.8425	11.7696	0.585676	0.0104149	0.171264
ENSG00000230910.2	antisense	RP3-525N10.2	chr6:69339854-69344919	39.081	30.1809	59.9783	26.5835	25.8634	24.1322	43.0801	25.5264	-0.755034	0.0105106	0.172638
ENSG00000100401.15	protein_coding	RANGAP1	chr22:41641615-41682255	55.9804	67.8271	45.7567	100.44	102.712	66.402	56.5214	89.8516	0.668746	0.0105461	0.173022
ENSG00000106991.9	protein_coding	ENG	chr9:130577291-130617035	2.05203	2.15781	1.21336	0.516469	0.966647	0.922148	1.80774	0.801755	-1.17295	0.010565	0.173133
ENSG00000130309.6	protein_coding	COLGALT1	chr19:17666403-17693971	20.1995	25.8372	22.3077	28.3192	34.8418	31.5402	22.7815	31.5671	0.470558	0.0106189	0.173816
ENSG00000114383.5	protein_coding	TUSC2	chr3:50357458-50365682	27.6572	27.0556	30.6885	42.8907	46.2688	33.1681	28.4671	40.7758	0.518419	0.0106357	0.173874
ENSG00000120860.6	protein_coding	CCDC53	chr12:102406705-102455927	39.5892	42.9508	48.2499	32.8545	32.9637	30.8014	43.5966	32.2066	-0.436863	0.0106468	0.173874
ENSG00000180694.9	protein_coding	TMEM64	chr8:91634223-91803860	19.8794	23.9821	27.8305	13.9748	18.0451	17.3237	23.8973	16.4479	-0.538947	0.0107309	0.174736
ENSG00000198840.2	protein_coding	MT-ND3	chrM:10059-10404	11355.4	6178.65	11475.2	5676.42	6421.85	2834.93	9669.78	4977.74	-0.957993	0.0107422	0.174736
ENSG00000114268.7	protein_coding	PFKFB4	chr3:48555117-48599448	8.7859	7.75451	8.12331	10.7276	10.7136	11.8566	8.22124	11.0993	0.433037	0.0107668	0.174736
ENSG00000151503.8	protein_coding	NCAPD3	chr11:134020014-134095348	18.3829	25.7506	21.5294	31.1059	30.8926	29.4781	21.8876	30.4922	0.478324	0.0107781	0.174736
ENSG00000140961.8	protein_coding	OSGIN1	chr16:83981887-83999937	2.03558	2.35238	1.24542	0.479626	0.807921	0.982301	1.87779	0.756616	-1.3114	0.0107783	0.174736
ENSG00000131398.9	protein_coding	KCNC3	chr19:50815194-50836772	0.956943	0.795127	3.4397	0.622021	0.409627	0.58071	1.73059	0.537453	-1.68706	0.0107906	0.174736
ENSG00000187323.7	protein_coding	DCC	chr18:49866542-51057784	68.8433	79.5874	60.7222	104.134	84.5492	103.522	69.7176	97.4018	0.482425	0.0107943	0.174736
ENSG00000167637.12	protein_coding	ZNF283	chr19:44331444-44353307	5.47497	4.02605	5.05575	3.05703	2.81315	3.05021	4.85226	2.97346	-0.706511	0.0107977	0.174736
ENSG00000101333.12	protein_coding	PLCB4	chr20:9049410-9461889	20.6355	17.1341	38.1232	15.3779	13.1359	14.0149	25.2976	14.1762	-0.83553	0.0110052	0.177892
ENSG00000129810.10	protein_coding	SGOL1	chr3:20202085-20227784	5.90099	11.2659	10.5765	20.229	17.8011	12.3608	9.24781	16.797	0.861021	0.0110246	0.178004
ENSG00000198563.9	protein_coding	DDX39B	chr6:31497996-31510225	233.494	273.346	273.224	340.976	317.715	345.506	260.021	334.732	0.364379	0.0110565	0.178204
ENSG00000135968.15	protein_coding	GCC2	chr2:109065017-109125871	22.4584	21.1263	26.2287	17.7006	16.9698	18.2678	23.2712	17.6461	-0.399196	0.0110644	0.178204
ENSG00000106261.12	protein_coding	ZKSCAN1	chr7:99613204-99639312	71.1185	68.6337	72.5906	56.3511	55.501	60.7371	70.7809	57.5297	-0.299053	0.0110745	0.178204
ENSG00000143727.11	protein_coding	ACP1	chr2:264140-278283	111.121	124.265	130.44	149.423	157.619	164.632	121.942	157.225	0.366631	0.0111598	0.179374
ENSG00000174243.5	protein_coding	DDX23	chr12:49223547-49246625	53.774	63.2638	54.6593	77.0707	80.2653	68.7642	57.2324	75.3667	0.397097	0.0112361	0.180239
ENSG00000103550.9	protein_coding	KNOP1	chr16:19714902-19729557	21.0965	26.9692	32.5221	36.7774	39.0718	45.2755	26.8626	40.3749	0.587861	0.0112389	0.180239
ENSG00000132749.6	protein_coding	MTL5	chr11:68474908-68519032	0.493407	0.363941	1.11479	2.29492	1.80674	1.26255	0.657381	1.78807	1.4436	0.0113217	0.181363
ENSG00000137812.15	protein_coding	CASC5	chr15:40886218-40956540	4.9577	8.2031	10.276	13.3192	10.8386	18.8254	7.81225	14.3277	0.874997	0.0113487	0.181592
ENSG00000163637.7	protein_coding	PRICKLE2	chr3:64079543-64431152	12.6713	10.7099	8.61504	7.39698	6.97316	7.90889	10.6654	7.42634	-0.522219	0.0113851	0.181793
ENSG00000012048.15	protein_coding	BRCA1	chr17:41196312-41277500	11.3614	15.8623	18.5035	22.5112	20.6711	33.1165	15.2424	25.433	0.73861	0.0113868	0.181793
ENSG00000137500.5	protein_coding	CCDC90B	chr11:82970139-82997450	92.4918	73.2264	88.9991	49.5818	58.3571	69.1416	84.9057	59.0268	-0.524492	0.0114115	0.181974
ENSG00000176978.9	protein_coding	DPP7	chr9:140004994-140009629	51.1353	40.1195	21.0518	15.6527	25.5384	15.7512	37.4355	18.9808	-0.979871	0.011439	0.181974
ENSG00000143549.15	protein_coding	TPM3	chr1:154127784-154167124	168.71	211.614	217.115	277.869	281.125	248.776	199.147	269.257	0.435152	0.0114443	0.181974
ENSG00000186318.12	protein_coding	BACE1	chr11:117156402-117186975	32.7541	29.1026	33.6723	23.2682	24.2364	26.3991	31.843	24.6345	-0.370293	0.0114492	0.181974
ENSG00000171320.10	protein_coding	ESCO2	chr8:27629466-27670157	2.51532	4.57697	4.39146	6.10282	5.61636	9.9736	3.82792	7.23093	0.917621	0.0114726	0.182144
ENSG00000158402.14	protein_coding	CDC25C	chr5:137620954-137674044	4.02461	7.80096	9.9456	12.2566	13.6858	15.1037	7.25706	13.682	0.914824	0.0115126	0.182448
ENSG00000159217.5	protein_coding	IGF2BP1	chr17:47074774-47133012	38.3105	57.3111	71.7406	92.7296	79.4062	96.7049	55.7874	89.6136	0.683778	0.0115299	0.182448
ENSG00000269963.1	lincRNA	RP11-73M18.9	chr14:104179904-104180586	4.22493	5.97594	5.28811	10.9659	7.93603	9.44418	5.16299	9.4487	0.871908	0.0115302	0.182448
ENSG00000204439.3	protein_coding	C6orf47	chr6:31626075-31628549	7.80239	9.37008	8.5656	13.4822	13.3837	10.4148	8.57936	12.4269	0.534524	0.0115478	0.182525
ENSG00000184992.10	protein_coding	BRI3BP	chr12:125478246-125515777	3.53764	5.59686	3.25468	5.87649	6.21223	11.6153	4.12973	7.90136	0.936054	0.0115821	0.18279
ENSG00000224997.1	protein_coding	AL049840.1	chr14:104177607-104179149	2.19421	2.8691	3.09847	4.55609	4.49109	4.83305	2.7206	4.62674	0.766074	0.0115944	0.18279
ENSG00000234531.2	lincRNA	RP11-288G11.3	chr10:134596683-134598269	18.9327	9.82221	22.3091	7.06239	7.84835	9.3878	17.0213	8.09951	-1.07144	0.0116038	0.18279
ENSG00000111269.2	protein_coding	CREBL2	chr12:12764761-12798042	16.2838	15.5376	18.2262	11.7047	10.9535	13.7996	16.6825	12.1526	-0.457071	0.0116159	0.18279
ENSG00000160298.13	protein_coding	C21orf58	chr21:47720095-47743789	11.6497	23.7396	13.8675	31.8339	29.8693	24.4161	16.4189	28.7065	0.806015	0.0116346	0.182882
ENSG00000161791.9	protein_coding	FMNL3	chr12:50031724-50101948	8.51535	8.90589	9.25859	11.7665	10.7567	11.2569	8.89328	11.26	0.340422	0.0116757	0.183326
ENSG00000180370.6	protein_coding	PAK2	chr3:196466728-196559518	67.3611	67.0661	70.1429	50.9636	51.5133	59.1587	68.19	53.8785	-0.339851	0.0117027	0.183549
ENSG00000100614.13	protein_coding	PPM1A	chr14:60712470-60765805	33.0329	25.3322	37.7084	19.9599	20.3815	24.9753	32.0245	21.7722	-0.556686	0.0117221	0.18365
ENSG00000177098.4	protein_coding	SCN4B	chr11:118004092-118023603	4.23376	3.69334	1.44248	0.733282	0.686221	1.96039	3.12319	1.12663	-1.47101	0.0117501	0.183887
ENSG00000185298.8	protein_coding	CCDC137	chr17:79633394-79640934	18.3261	22.6474	17.9515	32.106	33.9054	23.0013	19.6417	29.6709	0.595131	0.0117645	0.183911
ENSG00000151834.11	protein_coding	GABRA2	chr4:46250444-46477247	2.67513	2.15721	1.44472	0.868316	1.17109	1.22715	2.09235	1.08885	-0.942321	0.011798	0.184138
ENSG00000161980.5	protein_coding	POLR3K	chr16:96407-103628	5.22187	6.3437	7.87011	8.71177	10.8234	14.7896	6.47856	11.4416	0.820541	0.0118049	0.184138
ENSG00000261716.1	sense_overlapping	RP11-196G18.22	chr1:149816065-149820591	35.7864	27.6168	15.6551	17.0018	14.4437	7.23449	26.3528	12.8933	-1.03133	0.0119176	0.185693
ENSG00000242372.2	protein_coding	EIF6	chr20:33866714-33872788	62.1686	64.0283	52.9264	89.65	91.4633	70.1856	59.7078	83.7663	0.488452	0.0119313	0.185704
ENSG00000116741.6	protein_coding	RGS2	chr1:192778169-192781403	45.1091	31.6428	29.6384	18.5711	24.9911	24.3812	35.4634	22.6478	-0.646962	0.0119907	0.186424
ENSG00000091513.10	protein_coding	TF	chr3:133464800-133497850	6.33695	3.68269	1.3016	1.36455	1.64182	1.01345	3.77375	1.33994	-1.49383	0.0120273	0.18679
ENSG00000233608.2	protein_coding	TWIST2	chr2:239756673-239795893	8.98199	11.5316	2.92482	1.37477	1.0595	4.26799	7.81281	2.23409	-1.80616	0.0120597	0.187089
ENSG00000104427.7	protein_coding	ZC2HC1A	chr8:79578282-79632000	43.3707	31.6603	37.2952	24.9716	25.9058	29.468	37.4421	26.7818	-0.483408	0.0121617	0.188393
ENSG00000122574.6	protein_coding	WIPF3	chr7:29846102-29956682	4.11782	3.14778	3.34088	1.34525	1.79235	2.71203	3.53549	1.94988	-0.858529	0.0121702	0.188393
ENSG00000143147.10	protein_coding	GPR161	chr1:168053997-168106821	18.6904	18.6256	17.8466	22.6876	23.702	28.7207	18.3875	25.0368	0.445321	0.012281	0.189782
ENSG00000124191.12	protein_coding	TOX2	chr20:42543492-42698256	14.6824	17.2357	18.3464	28.1465	25.1085	20.0311	16.7548	24.4287	0.544001	0.0122865	0.189782
ENSG00000119403.9	protein_coding	PHF19	chr9:123617977-123639606	6.55806	11.0422	10.7405	16.1887	16.018	13.2057	9.44693	15.1375	0.680208	0.0123119	0.189968
ENSG00000074370.13	protein_coding	ATP2A3	chr17:3827169-3867736	0.768276	1.96321	3.24135	4.66793	5.27215	4.14794	1.99095	4.69601	1.23798	0.0123751	0.190622
ENSG00000172432.14	protein_coding	GTPBP2	chr6:43573053-43596899	41.8499	39.8536	39.0467	49.8073	49.2835	54.2662	40.2501	51.119	0.344869	0.0123816	0.190622
ENSG00000184445.7	protein_coding	KNTC1	chr12:123011793-123110943	15.4589	19.2628	28.627	31.3183	30.2545	51.198	21.1162	37.5903	0.832006	0.0123943	0.190622
ENSG00000141198.9	protein_coding	TOM1L1	chr17:52976748-53039310	9.58584	13.1678	12.3198	15.9537	16.4057	21.4545	11.6911	17.938	0.617602	0.0124157	0.190744
ENSG00000180592.12	protein_coding	SKIDA1	chr10:21802407-21814611	24.6699	29.0274	33.3337	43.3789	38.2758	38.1057	29.0103	39.9201	0.46055	0.0124758	0.191223
ENSG00000089280.14	protein_coding	FUS	chr16:31191431-31203127	376.103	430.928	426.488	489.061	542.167	540.375	411.173	523.868	0.349458	0.0124861	0.191223
ENSG00000124783.8	protein_coding	SSR1	chr6:7268539-7347679	62.7369	63.8223	62.3867	44.8897	43.0746	54.9029	62.982	47.6224	-0.403299	0.0124871	0.191223
ENSG00000156689.2	protein_coding	GLYATL2	chr11:58601542-58671688	0.710506	1.48885	1.09453	2.5572	2.14764	2.68578	1.09796	2.46354	1.16591	0.0125083	0.191341
ENSG00000150594.5	protein_coding	ADRA2A	chr10:112836790-112840658	1.60783	1.25063	2.81809	0.973363	0.666508	1.00984	1.89218	0.883237	-1.09918	0.0125232	0.191365
ENSG00000166851.10	protein_coding	PLK1	chr16:23688977-23701688	25.1086	60.4819	58.2044	132.677	110.895	58.0213	47.9316	100.531	1.06859	0.0125496	0.191563
ENSG00000178163.3	protein_coding	ZNF518B	chr4:10441498-10459034	5.30673	6.39077	6.2601	9.25991	7.43193	8.23251	5.98587	8.30812	0.472962	0.012576	0.191565
ENSG00000261788.1	lincRNA	RP11-480G7.1	chr16:46737281-46737937	2.34862	2.50127	2.41201	0.917968	0.286352	0.843612	2.42063	0.682644	-1.82618	0.0125766	0.191565
ENSG00000185480.7	protein_coding	PARPBP	chr12:102513956-102591298	3.27222	5.22494	6.59507	8.01751	7.92685	11.8817	5.03074	9.27535	0.88263	0.0126172	0.191978
ENSG00000153944.6	protein_coding	MSI2	chr17:55333212-55762046	150.122	148.936	128.36	107.33	93.0435	118.886	142.473	106.42	-0.420918	0.0126552	0.192351
ENSG00000138293.15	protein_coding	NCOA4	chr10:51565108-51590734	89.848	86.2309	96.5257	74.9179	74.2765	72.2447	90.8682	73.8131	-0.299899	0.0126886	0.192382
ENSG00000110876.8	protein_coding	SELPLG	chr12:109015686-109027735	0.51191	0.480568	0.350485	2.49436	2.01597	0.416784	0.447654	1.64237	1.87532	0.0126931	0.192382
ENSG00000144028.10	protein_coding	SNRNP200	chr2:96940074-96971297	149.767	155.998	149.662	184.313	179.534	199.798	151.809	187.882	0.307567	0.0126977	0.192382
ENSG00000204852.11	protein_coding	TCTN1	chr12:111051832-111087235	50.5384	52.4154	53.4172	38.7089	34.3396	44.172	52.1237	39.0735	-0.415748	0.012719	0.1925
ENSG00000183763.4	protein_coding	TRAIP	chr3:49866034-49894007	5.25637	10.0025	11.3314	15.7325	16.146	14.9125	8.86342	15.597	0.815333	0.0127623	0.192798
ENSG00000152455.11	protein_coding	SUV39H2	chr10:14920819-14946314	22.2204	23.1902	30.4984	33.442	36.5333	37.4919	25.303	35.8224	0.501554	0.012775	0.192798
ENSG00000116254.13	protein_coding	CHD5	chr1:6161853-6240183	3.85951	2.16359	1.09092	0.509755	0.688039	1.47489	2.37134	0.890895	-1.41238	0.0127955	0.192798
ENSG00000196975.10	protein_coding	ANXA4	chr2:69871557-70053596	8.9089	7.0373	7.80809	2.5827	3.57708	6.14397	7.9181	4.10125	-0.949091	0.0128035	0.192798
ENSG00000234456.2	processed_transcript	MAGI2-AS3	chr7:79082198-79100524	29.2011	21.9905	18.7937	10.9354	11.9861	18.703	23.3284	13.8748	-0.749619	0.0128063	0.192798
ENSG00000155858.5	protein_coding	LSM11	chr5:157170703-157187717	14.1547	11.702	9.05358	6.86134	9.20042	6.20628	11.6367	7.42268	-0.648676	0.0128265	0.192899
ENSG00000094804.5	protein_coding	CDC6	chr17:38443885-38459171	10.497	14.4004	12.2475	15.6829	18.1203	32.1845	12.3816	21.9959	0.829032	0.0128856	0.19345
ENSG00000104524.9	protein_coding	PYCRL	chr8:144686083-144691943	5.01285	4.94511	3.86112	7.1171	8.05901	5.99867	4.60636	7.05826	0.615686	0.0128904	0.19345
ENSG00000176953.6	protein_coding	NFATC2IP	chr16:28962128-28978418	25.8057	27.0858	25.6634	31.4045	34.6267	32.8426	26.185	32.9579	0.331887	0.012907	0.193497
ENSG00000196584.2	protein_coding	XRCC2	chr7:152341864-152373250	4.34577	8.9559	9.42203	13.4325	10.7689	19.0558	7.57457	14.4191	0.928744	0.0129451	0.193691
ENSG00000054654.11	protein_coding	SYNE2	chr14:64319683-64693165	50.3943	54.6567	38.4113	76.1297	56.8112	85.1207	47.8208	72.6872	0.604064	0.0129471	0.193691
ENSG00000163539.11	protein_coding	CLASP2	chr3:33537737-33759848	159.381	129.877	162.424	118.197	118.499	97.1818	150.561	111.293	-0.435985	0.0130327	0.194767
ENSG00000150687.7	protein_coding	PRSS23	chr11:86502101-86663952	34.6703	41.3866	66.7337	25.9152	23.2676	34.1987	47.5969	27.7938	-0.776102	0.0130707	0.195118
ENSG00000047932.9	protein_coding	GOPC	chr6:117639374-117923691	31.3202	27.2575	35.1421	18.1147	20.4251	26.0732	31.2399	21.5377	-0.536529	0.0130836	0.195118
ENSG00000171817.12	protein_coding	ZNF540	chr19:38042308-38104998	6.00301	4.32969	5.56357	3.178	4.00585	2.55444	5.29875	3.2461	-0.706946	0.0131582	0.195852
ENSG00000165349.7	protein_coding	SLC7A3	chrX:70145432-70150975	4.40798	6.31235	12.2381	13.0725	12.4271	26.167	7.65282	17.2222	1.17021	0.0131698	0.195852
ENSG00000126822.11	protein_coding	PLEKHG3	chr14:65170820-65213610	4.94379	7.3867	3.2233	9.99559	10.4171	7.76629	5.1846	9.39298	0.857352	0.0131823	0.195852
ENSG00000106263.13	protein_coding	EIF3B	chr7:2393721-2420380	61.1078	79.9447	83.444	106.538	105.752	96.759	74.8322	103.016	0.461142	0.0131877	0.195852
ENSG00000186469.4	protein_coding	GNG2	chr14:52292913-52446060	165.153	134.864	173.118	119.182	122.18	119.459	157.711	120.274	-0.390965	0.0132174	0.196088
ENSG00000136720.6	protein_coding	HS6ST1	chr2:128994290-129076151	105.303	178.978	167.733	307.131	287.007	176.229	150.671	256.789	0.769178	0.0133544	0.197915
ENSG00000237172.3	protein_coding	B3GNT9	chr16:67182008-67185117	5.88091	5.45798	4.05561	3.55521	3.35649	3.0731	5.1315	3.32827	-0.624608	0.0133859	0.198176
ENSG00000161618.5	protein_coding	ALDH16A1	chr19:49956426-49974305	13.7596	17.7068	11.281	29.515	27.8904	16.0627	14.2491	24.4893	0.78128	0.013435	0.198695
ENSG00000172465.9	protein_coding	TCEAL1	chrX:102883632-102885881	31.877	23.5756	28.244	17.3911	17.9753	21.8096	27.8989	19.0587	-0.549759	0.0134662	0.198951
ENSG00000070814.13	protein_coding	TCOF1	chr5:149737202-149779871	28.823	35.6676	29.6009	52.3342	47.9354	35.9561	31.3638	45.4086	0.533863	0.0135082	0.199365
ENSG00000198252.7	protein_coding	STYX	chr14:53196898-53241716	7.61557	7.16632	7.87326	5.34131	5.80529	6.03802	7.55172	5.72821	-0.398722	0.0135578	0.19989
ENSG00000178752.11	protein_coding	FAM132B	chr2:239067623-239077541	2.39293	2.69004	1.73472	3.79311	4.32769	3.72463	2.27257	3.94848	0.796975	0.0135813	0.200029
ENSG00000141140.12	protein_coding	MYO19	chr17:34851477-34899284	22.6763	24.6101	24.7114	32.0733	29.5596	30.1583	23.9992	30.5971	0.350404	0.0135968	0.200051
ENSG00000270419.1	lincRNA	CAHM	chr6:163834097-163834992	8.33008	6.70291	8.45427	4.9923	2.94533	4.87288	7.82908	4.27017	-0.874549	0.0136242	0.200097
ENSG00000115107.15	protein_coding	STEAP3	chr2:119981384-120023228	1.5317	1.41571	1.27544	0.802274	0.707884	0.920859	1.40762	0.810339	-0.796657	0.0136457	0.200097
ENSG00000137310.7	protein_coding	TCF19	chr6:31126319-31134936	5.55902	9.71713	4.37879	10.9676	12.7527	11.3229	6.55165	11.681	0.834239	0.0136488	0.200097
ENSG00000175348.6	protein_coding	TMEM9B	chr11:8968841-8986558	47.6767	42.0555	37.6942	28.4419	33.2339	32.5952	42.4754	31.4237	-0.434777	0.013656	0.200097
ENSG00000167513.4	protein_coding	CDT1	chr16:88869621-88875666	8.46881	19.3843	17.5342	35.2297	33.7563	19.1557	15.1291	29.3806	0.957536	0.0136777	0.200208
ENSG00000182010.6	protein_coding	RTKN2	chr10:63942794-64028466	4.91468	9.4416	8.68271	12.3203	10.6616	18.3896	7.67966	13.7905	0.844558	0.0137138	0.200429
ENSG00000168268.6	protein_coding	NT5DC2	chr3:52558386-52569070	191.468	280.422	212.742	385.708	388.283	269.392	228.21	347.795	0.607872	0.0137209	0.200429
ENSG00000198554.7	protein_coding	WDHD1	chr14:55405668-55493823	9.07432	14.0524	15.9046	19.1729	18.5264	25.5103	13.0104	21.0699	0.695512	0.0138127	0.201564
ENSG00000169692.8	protein_coding	AGPAT2	chr9:139567595-139581875	12.9115	12.7007	15.2461	19.6525	17.3302	19.9957	13.6194	18.9928	0.479788	0.0139169	0.202876
ENSG00000235453.3	antisense	TOPORS-AS1	chr9:32551142-32567003	32.8274	20.2778	28.0335	13.2375	19.5989	8.24851	27.0462	13.695	-0.981782	0.0139335	0.202911
ENSG00000202198.1	misc_RNA	RN7SK	chr6:52860418-52860748	55.1491	166.102	159.471	54.2494	77.5886	43.2705	126.907	58.3695	-1.12049	0.0139492	0.202933
ENSG00000116830.6	protein_coding	TTF2	chr1:117602925-117645492	3.20163	3.20168	3.44009	4.0989	4.75645	6.90955	3.28113	5.25497	0.679488	0.0139959	0.203405
ENSG00000174744.9	protein_coding	BRMS1	chr11:66104804-66112596	28.5266	34.0876	29.5992	41.3815	44.6507	37.8411	30.7378	41.2911	0.425817	0.0140306	0.2037
ENSG00000163075.8	protein_coding	PCDP1	chr2:120302008-120419827	3.45275	2.48733	3.73761	0.775064	1.83748	1.83158	3.2259	1.48138	-1.12276	0.0140893	0.204137
ENSG00000108219.9	protein_coding	TSPAN14	chr10:82213922-82282387	44.4197	55.367	57.0967	70.0714	67.9001	69.9549	52.2945	69.3088	0.40638	0.0140893	0.204137
ENSG00000143337.13	protein_coding	TOR1AIP1	chr1:179851177-179889211	21.8726	20.5458	19.1422	13.6832	14.6577	17.2914	20.5202	15.2108	-0.43195	0.0141162	0.204185
ENSG00000226742.3	protein_coding	HSBP1L1	chr18:77724561-77730822	19.8427	16.5061	17.294	11.6404	13.3388	11.6955	17.881	12.2249	-0.548598	0.0141212	0.204185
ENSG00000163788.9	protein_coding	SNRK	chr3:43328004-43466256	17.7504	18.0619	14.973	9.84768	9.21568	14.477	16.9284	11.1801	-0.598513	0.0141635	0.204296
ENSG00000143476.13	protein_coding	DTL	chr1:212208919-212280742	7.77404	13.7182	18.569	21.2747	20.2324	35.8453	13.3537	25.7841	0.94924	0.0141639	0.204296
ENSG00000267586.2	lincRNA	LINC00907	chr18:39739247-40271387	0.421863	0.565763	0.722083	2.3359	1.31159	1.02223	0.569903	1.55658	1.44959	0.0141719	0.204296
ENSG00000123091.4	protein_coding	RNF11	chr1:51701943-51739127	65.9234	68.7867	75.9673	45.9405	50.4704	60.1492	70.2258	52.1867	-0.428319	0.0143962	0.207275
ENSG00000137959.10	protein_coding	IFI44L	chr1:79085607-79108484	14.9286	10.5188	3.95267	2.49706	3.30376	5.9009	9.80001	3.90057	-1.3291	0.0144076	0.207275
ENSG00000113916.13	protein_coding	BCL6	chr3:187439165-187463515	14.9099	12.0215	11.63	9.19884	7.7724	9.9568	12.8538	8.97601	-0.518052	0.0144544	0.207622
ENSG00000145526.7	protein_coding	CDH18	chr5:19473060-20575982	3.23095	2.01433	7.02022	1.80379	1.07923	2.09637	4.0885	1.6598	-1.30056	0.0144609	0.207622
ENSG00000118655.4	protein_coding	DCLRE1B	chr1:114447763-114456708	5.51955	5.48641	6.15758	7.28702	7.60448	9.70528	5.72118	8.19893	0.519122	0.0144801	0.207689
ENSG00000114738.6	protein_coding	MAPKAPK3	chr3:50648951-50686720	16.5054	21.1977	29.128	34.332	33.3125	35.5658	22.277	34.4034	0.626996	0.0145152	0.207984
ENSG00000260006.1	lincRNA	RP11-469M7.1	chr2:201689396-201692061	6.1613	5.91552	5.59257	4.51431	3.9021	4.09888	5.8898	4.17176	-0.497561	0.0145317	0.208011
ENSG00000177576.6	protein_coding	C18orf32	chr18:47008028-47013622	168.484	112.091	120.141	94.4245	98.0846	82.4124	133.572	91.6405	-0.543562	0.0145939	0.208691
ENSG00000073350.9	protein_coding	LLGL2	chr17:73521161-73571289	0.539985	1.79913	0.727859	3.84957	1.67884	2.76739	1.02232	2.76527	1.43557	0.0146297	0.208737
ENSG00000183098.6	protein_coding	GPC6	chr13:93879095-95059655	14.6787	13.7224	7.8488	5.07809	5.18421	9.39964	12.0833	6.55398	-0.882569	0.0146337	0.208737
ENSG00000159131.12	protein_coding	GART	chr21:34876238-34915797	46.3788	52.7916	49.6647	61.1213	61.0302	68.0438	49.6117	63.3984	0.353766	0.014641	0.208737
ENSG00000128602.5	protein_coding	SMO	chr7:128828713-128853386	23.9646	37.3	33.6481	46.3802	46.726	44.2299	31.6376	45.7787	0.533038	0.0146742	0.209001
ENSG00000077782.15	protein_coding	FGFR1	chr8:38268656-38326352	93.0457	108.516	122.919	148.24	134.356	153.702	108.16	145.433	0.427182	0.0147237	0.209497
ENSG00000179456.9	protein_coding	ZBTB18	chr1:244214585-244220778	34.1738	42.2026	33.1415	47.8862	46.1206	59.3418	36.506	51.1162	0.485648	0.0147471	0.20962
ENSG00000178150.4	protein_coding	ZNF114	chr19:48675575-48790865	3.39877	3.69051	4.9581	5.47471	6.96456	6.7046	4.01579	6.38129	0.668164	0.0147728	0.209638
ENSG00000111783.8	protein_coding	RFX4	chr12:106976685-107156581	232.314	201.013	154.166	148.497	138.39	128.503	195.831	138.463	-0.500104	0.0147989	0.209638
ENSG00000260236.1	antisense	RP11-708J19.1	chr3:47420579-47422489	2.23513	2.51265	2.56552	1.40749	1.54425	0.917542	2.43777	1.28976	-0.918458	0.0147998	0.209638
ENSG00000135624.11	protein_coding	CCT7	chr2:73460548-73480149	246.027	264.264	234.573	306.12	315.519	298.751	248.288	306.797	0.30527	0.0148072	0.209638
ENSG00000124228.10	protein_coding	DDX27	chr20:47835884-47860614	22.6977	23.3308	26.5889	29.9361	31.8999	31.9865	24.2058	31.2742	0.369618	0.0148368	0.209834
ENSG00000084676.11	protein_coding	NCOA1	chr2:24714783-24993571	33.4642	32.4416	24.3325	21.4775	23.8117	19.0733	30.0794	21.4542	-0.487519	0.0148504	0.209834
ENSG00000163918.6	protein_coding	RFC4	chr3:186507669-186524847	35.7035	36.3092	53.0389	54.4206	63.2845	71.4272	41.6839	63.0441	0.596873	0.0149204	0.210614
ENSG00000156504.12	protein_coding	FAM122B	chrX:133903596-133931262	10.9379	12.7507	16.0432	20.4366	16.3347	24.3185	13.2439	20.3633	0.620639	0.0150367	0.211694
ENSG00000110002.11	protein_coding	VWA5A	chr11:123986069-124018428	17.9739	19.1367	18.5516	14.6455	11.7121	14.9188	18.5541	13.7588	-0.43138	0.0150391	0.211694
ENSG00000176658.12	protein_coding	MYO1D	chr17:30819540-31204195	2.64325	2.77145	2.89557	4.06259	4.1339	3.46567	2.77009	3.88739	0.488868	0.0150414	0.211694
ENSG00000272047.1	protein_coding	GTF2H5	chr6:158589384-158620376	10.2192	9.15863	8.99252	6.08165	7.11701	7.83829	9.45678	7.01231	-0.431458	0.0150582	0.21172
ENSG00000172458.4	protein_coding	IL17D	chr13:21276266-21297237	14.7638	13.6987	12.8703	8.93531	10.4375	10.2831	13.7776	9.88531	-0.478963	0.0151088	0.212223
ENSG00000165973.13	protein_coding	NELL1	chr11:20691117-21597227	7.40111	3.73707	9.46293	2.73205	3.2652	4.38193	6.86704	3.45972	-0.989031	0.0151596	0.212674
ENSG00000138041.11	protein_coding	SMEK2	chr2:55774428-55846015	65.5301	67.6717	68.272	57.7569	55.5421	52.856	67.1579	55.385	-0.278063	0.0151708	0.212674
ENSG00000181072.7	protein_coding	CHRM2	chr7:136553416-136705002	2.20951	1.73573	0.91097	3.87568	4.78021	1.96963	1.61874	3.54184	1.12963	0.0151943	0.212795
ENSG00000173805.11	protein_coding	HAP1	chr17:39873994-39890896	23.4896	20.5798	7.43469	8.14354	6.91014	10.0709	17.168	8.37485	-1.03559	0.0152095	0.212799
ENSG00000144560.9	protein_coding	VGLL4	chr3:11597544-11762220	76.5182	76.3802	66.69	59.2308	57.5023	58.7573	73.1962	58.4968	-0.32341	0.0152511	0.212998
ENSG00000123131.8	protein_coding	PRDX4	chrX:23682379-23704516	36.6465	48.6203	45.2524	53.9176	61.7605	71.2427	43.5064	62.3069	0.518165	0.0152652	0.212998
ENSG00000140199.7	protein_coding	SLC12A6	chr15:34525460-34630261	17.5556	15.479	14.0836	11.1579	9.38282	12.854	15.7061	11.1316	-0.496661	0.0152686	0.212998
ENSG00000133083.10	protein_coding	DCLK1	chr13:36345478-36705443	80.1598	65.7578	54.3969	39.6575	49.5106	50.1376	66.7715	46.4352	-0.524013	0.0152896	0.213083
ENSG00000259976.1	lincRNA	RP11-553L6.5	chr3:114033348-114035026	26.4053	23.5239	14.153	15.3728	12.0928	10.7493	21.3608	12.7383	-0.745789	0.0153501	0.213717
ENSG00000131437.11	protein_coding	KIF3A	chr5:132028320-132073330	51.5419	39.0888	49.626	36.4112	33.4297	35.0499	46.7522	34.9636	-0.419181	0.0154088	0.214325
ENSG00000109670.9	protein_coding	FBXW7	chr4:153242410-153457253	30.6625	24.8968	29.0861	18.9416	19.1912	23.7557	28.2152	20.6295	-0.451763	0.0155244	0.215635
ENSG00000095637.16	protein_coding	SORBS1	chr10:97071528-97321171	54.2418	51.6293	37.7812	30.1248	27.5473	39.0549	47.8841	32.2423	-0.570591	0.0155332	0.215635
ENSG00000080709.10	protein_coding	KCNN2	chr5:113696642-113832337	5.38635	4.09276	3.45734	3.07974	2.51803	2.3238	4.31215	2.64052	-0.707583	0.0155738	0.215786
ENSG00000156802.8	protein_coding	ATAD2	chr8:124332090-124428590	11.0686	19.8958	18.0034	23.1344	22.5321	45.797	16.3226	30.4878	0.901365	0.015585	0.215786
ENSG00000104643.5	protein_coding	MTMR9	chr8:11141925-11185646	22.5824	19.2143	18.586	15.4378	16.2851	15.1169	20.1275	15.6132	-0.3664	0.0156068	0.215786
ENSG00000169905.7	protein_coding	TOR1AIP2	chr1:179809102-179846934	25.4157	25.3991	21.5916	18.0744	19.1391	19.3549	24.1354	18.8561	-0.356122	0.0156178	0.215786
ENSG00000118900.10	protein_coding	UBN1	chr16:4896666-4932361	18.7958	22.2399	20.9556	27.9272	26.2068	25.2658	20.6638	26.4666	0.357069	0.0156198	0.215786
ENSG00000228716.2	protein_coding	DHFR	chr5:79922047-79950802	39.5399	56.9818	45.4481	61.4261	63.8413	90.6513	47.3232	71.9729	0.604905	0.0157545	0.217437
ENSG00000160801.9	protein_coding	PTH1R	chr3:46919236-46945287	0.575096	0.667441	0.999508	1.5187	2.33816	1.35066	0.747348	1.73584	1.21578	0.0158174	0.217951
ENSG00000138030.8	protein_coding	KHK	chr2:27309615-27323640	2.20415	2.51761	1.91834	3.51659	3.0586	5.57271	2.21337	4.0493	0.871429	0.0158352	0.217951
ENSG00000196104.6	protein_coding	SPOCK3	chr4:167654535-168155947	10.709	6.43697	12.0219	6.08994	6.53231	4.06774	9.72261	5.56333	-0.805395	0.0158377	0.217951
ENSG00000174456.9	protein_coding	C12orf76	chr12:110465872-110511491	46.4023	31.7182	37.1264	23.7017	29.0149	27.0377	38.4156	26.5848	-0.531092	0.015853	0.217951
ENSG00000161638.6	protein_coding	ITGA5	chr12:54789045-54813244	4.09587	8.13949	5.73788	10.3488	8.90161	10.3373	5.99108	9.86255	0.719145	0.0159011	0.218029
ENSG00000136518.12	protein_coding	ACTL6A	chr3:179280668-179306196	41.4596	47.8951	63.8197	66.6836	71.8547	109.812	51.0581	82.7833	0.697199	0.0159054	0.218029
ENSG00000163644.9	protein_coding	PPM1K	chr4:89183315-89205921	28.5992	19.1773	20.0985	17.4091	13.7269	13.7134	22.625	14.9498	-0.597791	0.0159166	0.218029
ENSG00000249115.4	protein_coding	HAUS5	chr19:36103646-36116251	13.811	15.9163	15.0997	22.829	23.899	16.8935	14.9423	21.2072	0.505149	0.0159319	0.218029
ENSG00000149972.6	protein_coding	CNTN5	chr11:98891683-100229616	6.97659	6.1917	2.24142	2.56157	2.82248	1.13907	5.13657	2.17437	-1.24021	0.0159351	0.218029
ENSG00000116285.8	protein_coding	ERRFI1	chr1:8064464-8086368	72.5465	84.4655	41.3722	40.9959	37.4313	43.4176	66.1281	40.6149	-0.703253	0.0160115	0.218788
ENSG00000185567.6	protein_coding	AHNAK2	chr14:105403581-105444694	3.23773	3.46162	2.62467	4.63602	3.72915	7.52938	3.10801	5.29818	0.769507	0.0160212	0.218788
ENSG00000112759.12	protein_coding	SLC29A1	chr6:44187242-44201888	11.8298	15.6499	26.275	28.0219	27.4287	43.3768	17.9182	32.9424	0.878522	0.0160505	0.218976
ENSG00000142694.6	protein_coding	EVA1B	chr1:36787632-36789755	14.0002	14.3562	13.2578	10.269	9.70417	6.58225	13.8714	8.85181	-0.648069	0.0160658	0.218976
ENSG00000228203.1	processed_transcript	RNF144A-AS1	chr2:7052408-7058813	1.23118	1.93494	2.33126	3.06774	2.79111	5.87343	1.83246	3.91076	1.09367	0.0161434	0.219825
ENSG00000146072.6	protein_coding	TNFRSF21	chr6:47199268-47277641	28.3296	34.5397	26.5028	23.1168	22.3226	15.6681	29.7907	20.3692	-0.548476	0.0161792	0.220102
ENSG00000134802.13	protein_coding	SLC43A3	chr11:57174427-57195053	1.93416	2.11913	0.95771	4.05436	3.11407	2.77187	1.67033	3.31343	0.988192	0.0162776	0.221124
ENSG00000139725.2	protein_coding	RHOF	chr12:122215664-122232261	4.92069	4.77261	4.21126	6.74673	6.4048	6.25985	4.63485	6.47046	0.481345	0.0162854	0.221124
ENSG00000108468.10	protein_coding	CBX1	chr17:46147414-46178883	204.27	201.394	182.796	234.504	242.885	252.511	196.154	243.3	0.310751	0.0164056	0.222544
ENSG00000163249.5	protein_coding	CCNYL1	chr2:208576264-208626563	13.4469	14.393	15.9204	18.7688	18.5634	27.4884	14.5868	21.6069	0.56683	0.0164614	0.223056
ENSG00000137463.4	protein_coding	MGARP	chr4:140187317-140201492	1.85078	2.37511	1.44194	3.10973	3.57155	4.11974	1.88927	3.60034	0.930301	0.0164833	0.223056
ENSG00000088280.13	protein_coding	ASAP3	chr1:23755056-23810685	33.7769	41.4215	45.0335	65.0134	59.6949	46.9337	40.0773	57.214	0.513583	0.0164945	0.223056
ENSG00000185973.6	protein_coding	TMLHE	chrX:154719776-154899605	11.9402	11.3914	11.9302	8.70774	9.62441	8.49638	11.7539	8.94284	-0.39434	0.0165059	0.223056
ENSG00000172380.5	protein_coding	GNG12	chr1:68167149-68299150	58.3088	58.9865	62.4887	41.8843	45.3261	52.2318	59.928	46.4807	-0.366599	0.0165382	0.223282
ENSG00000106049.3	protein_coding	HIBADH	chr7:27565061-27702614	22.3731	20.7135	21.2798	16.6115	16.4237	17.2989	21.4555	16.778	-0.354772	0.0165607	0.223374
ENSG00000129675.11	protein_coding	ARHGEF6	chrX:135747706-135864247	20.9199	17.3011	7.60358	6.52112	6.17398	10.3937	15.2748	7.69627	-0.988927	0.0165848	0.223487
ENSG00000250305.4	protein_coding	KIAA1456	chr8:12803151-12889012	6.24624	4.78059	10.6766	4.42066	3.4673	4.40913	7.23449	4.09903	-0.819608	0.0166632	0.224332
ENSG00000154175.12	protein_coding	ABI3BP	chr3:100468000-100712359	4.1398	2.41611	1.52215	0.848982	0.291315	1.56043	2.69269	0.900241	-1.58066	0.0167361	0.224955
ENSG00000152763.12	protein_coding	WDR78	chr1:67278568-67390570	6.26004	5.42021	6.13075	2.68009	2.8425	4.89785	5.937	3.47348	-0.773352	0.0167411	0.224955
ENSG00000183010.12	protein_coding	PYCR1	chr17:79890260-79900288	31.4152	48.0353	42.1825	59.7477	54.9527	59.4897	40.5443	58.0634	0.518129	0.0167991	0.225492
ENSG00000138073.9	protein_coding	PREB	chr2:27353624-27357543	26.2807	28.3081	26.7907	32.414	34.6786	36.6063	27.1265	34.5663	0.349663	0.0168196	0.225492
ENSG00000159713.6	protein_coding	TPPP3	chr16:67423712-67427438	22.1983	27.7696	33.5834	49.9588	50.0508	32.6209	27.8505	44.2102	0.666677	0.0168285	0.225492
ENSG00000155254.8	protein_coding	MARVELD1	chr10:99472930-99477907	11.4216	11.7979	10.4382	2.8992	5.74547	8.77673	11.2193	5.80714	-0.950078	0.0168752	0.225732
ENSG00000142632.11	protein_coding	ARHGEF19	chr1:16524349-16539140	2.234	2.49669	3.78134	4.03166	4.71615	7.28989	2.83734	5.3459	0.913894	0.0168781	0.225732
ENSG00000111639.3	protein_coding	MRPL51	chr12:6601150-6603007	102.61	97.4797	105.379	122.232	128.766	129.613	101.823	126.87	0.317292	0.0169338	0.226266
ENSG00000122735.11	protein_coding	DNAI1	chr9:34457412-34520982	1.87443	1.88535	3.42226	4.38221	3.88513	5.40498	2.39401	4.55744	0.928791	0.0169525	0.226302
ENSG00000172828.8	protein_coding	CES3	chr16:66995140-67009051	0.866265	1.63371	2.41873	4.04713	2.77742	3.28244	1.63957	3.369	1.039	0.0169683	0.226302
ENSG00000088970.11	processed_transcript	PLK1S1	chr20:21106624-21227260	9.38593	9.40242	8.54656	7.53263	5.78901	5.9004	9.11164	6.40734	-0.507984	0.0170895	0.227401
ENSG00000119969.10	protein_coding	HELLS	chr10:96305547-96373662	11.9942	16.9847	22.7997	23.5403	25.4266	44.2779	17.2595	31.0816	0.848666	0.0170984	0.227401
ENSG00000258317.1	antisense	RP11-603J24.5	chr12:56513817-56523403	4.50734	5.11485	3.20469	7.67927	7.7853	7.3597	4.27563	7.60809	0.831398	0.0171189	0.227401
ENSG00000196275.9	protein_coding	GTF2IRD2	chr7:74210483-74267847	6.89569	5.93639	5.35002	3.83489	4.80584	3.41481	6.0607	4.01851	-0.592822	0.0171367	0.227401
ENSG00000171488.10	protein_coding	LRRC8C	chr1:90098631-90235462	5.73284	4.17879	3.15831	1.6707	1.53943	3.46218	4.35665	2.2241	-0.969994	0.0171457	0.227401
ENSG00000108786.6	protein_coding	HSD17B1	chr17:40701232-40707231	6.5402	4.46634	4.54263	3.44984	3.81705	2.86762	5.18305	3.37817	-0.617561	0.0171464	0.227401
ENSG00000168067.7	protein_coding	MAP4K2	chr11:64556290-64570713	6.86601	8.34105	6.04399	9.9735	10.2883	9.77495	7.08368	10.0123	0.499196	0.0171629	0.227408
ENSG00000260774.1	processed_transcript	CTD-2083E4.4	chr5:214013-217394	1.29696	0.840688	0.858376	2.68105	2.2999	1.28222	0.998673	2.08773	1.06385	0.0171949	0.22762
ENSG00000112562.14	protein_coding	SMOC2	chr6:168841831-169073984	4.6468	3.81366	2.89847	1.45224	1.65448	2.88473	3.78631	1.99715	-0.922851	0.017263	0.227799
ENSG00000169282.13	protein_coding	KCNAB1	chr3:155755490-156256545	1.98791	2.279	1.20738	1.04155	1.06332	0.876383	1.82477	0.99375	-0.876757	0.0172716	0.227799
ENSG00000151150.15	protein_coding	ANK3	chr10:61788159-62493248	67.6542	55.8782	66.3764	54.7454	43.0752	37.4596	63.3029	45.0934	-0.489356	0.0173128	0.227799
ENSG00000111696.7	protein_coding	NT5DC3	chr12:104164231-104234975	0.64573	1.11667	0.977287	1.30474	1.39711	2.81645	0.91323	1.83943	1.01021	0.017336	0.227799
ENSG00000013364.14	protein_coding	MVP	chr16:29831715-29859355	5.78793	5.53219	5.87847	2.62053	4.00992	4.29582	5.73286	3.64209	-0.654488	0.0173533	0.227799
ENSG00000270059.1	sense_intronic	RP11-88H12.2	chr3:65344943-65345392	15.1428	8.5809	14.6754	5.90475	7.51508	6.3257	12.7997	6.58184	-0.959547	0.0173684	0.227799
ENSG00000175216.10	protein_coding	CKAP5	chr11:46764598-46867847	150.688	182.022	183.209	249.149	205.799	226.149	171.973	227.032	0.400713	0.0173702	0.227799
ENSG00000198753.7	protein_coding	PLXNB3	chrX:153029651-153044801	10.3794	9.9764	4.23915	3.06222	3.84169	5.54096	8.19833	4.14829	-0.982814	0.0173708	0.227799
ENSG00000128923.6	protein_coding	FAM63B	chr15:59063391-59154099	8.97707	6.9799	7.98551	4.24691	4.37279	6.86677	7.98083	5.16216	-0.628564	0.017372	0.227799
ENSG00000166689.10	protein_coding	PLEKHA7	chr11:16799842-17035990	6.17331	10.2647	7.70698	12.6902	10.4562	14.5063	8.04834	12.5509	0.641027	0.0174012	0.227799
ENSG00000119396.6	protein_coding	RAB14	chr9:123940415-123985292	57.297	53.1794	53.0753	37.4513	42.9047	46.6232	54.5172	42.3264	-0.365153	0.0174043	0.227799
ENSG00000099998.13	protein_coding	GGT5	chr22:24615622-24641110	2.1778	2.73812	0.670973	0.361761	0.733512	0.617422	1.8623	0.570898	-1.70578	0.0174159	0.227799
ENSG00000169446.4	protein_coding	MMGT1	chrX:135044229-135056222	22.5779	23.6632	25.4744	18.4595	20.1996	18.1567	23.9052	18.9386	-0.335993	0.0174161	0.227799
ENSG00000136040.4	protein_coding	PLXNC1	chr12:94542499-94701451	10.3894	6.87359	9.74675	6.96769	5.95888	4.50845	9.00326	5.81167	-0.631494	0.0174512	0.22805
ENSG00000258749.1	antisense	RP11-688G15.3	chr14:99978838-99979913	35.573	37.6688	27.0955	50.3372	53.8655	41.7201	33.4458	48.6409	0.540347	0.0174948	0.228362
ENSG00000066279.12	protein_coding	ASPM	chr1:197053258-197115824	6.93222	13.7136	17.0358	23.655	17.1993	28.5942	12.5606	23.1495	0.882082	0.0175071	0.228362
ENSG00000187951.6	protein_coding	ARHGAP11B	chr15:30916697-31065196	4.86354	8.69117	7.73308	13.2326	9.46659	11.8664	7.09593	11.5218	0.699309	0.0175588	0.228826
ENSG00000076053.6	protein_coding	RBM7	chr11:114270752-114284925	29.501	30.4611	36.2119	19.5673	21.3567	27.1359	32.058	22.6866	-0.498843	0.0175763	0.228845
ENSG00000183570.11	protein_coding	PCBP3	chr21:47063608-47362368	3.27599	7.08669	3.08788	13.0704	10.6038	5.59805	4.48352	9.7574	1.12186	0.0176555	0.229341
ENSG00000130363.7	protein_coding	RSPH3	chr6:159393903-159421219	7.29105	6.44184	5.57271	4.77346	4.68888	4.74682	6.4352	4.73639	-0.442197	0.0176732	0.229341
ENSG00000175595.10	protein_coding	ERCC4	chr16:14014014-14046202	7.06331	6.63887	7.19261	4.81231	5.3082	5.7447	6.96493	5.2884	-0.397277	0.0176819	0.229341
ENSG00000141556.16	protein_coding	TBCD	chr17:80709940-80900724	54.3427	63.8172	64.818	82.2147	81.5207	72.4758	60.9926	78.7371	0.368408	0.0176857	0.229341
ENSG00000101958.9	protein_coding	GLRA2	chrX:14547420-14749934	24.7949	24.2409	10.2226	9.65601	13.168	4.64447	19.7528	9.15615	-1.10925	0.0176948	0.229341
ENSG00000121957.7	protein_coding	GPSM2	chr1:109417972-109473044	15.3122	20.6295	27.195	35.9365	27.1516	37.0083	21.0455	33.3654	0.664841	0.0178024	0.230321
ENSG00000179152.14	protein_coding	TCAIM	chr3:44379611-44450943	20.741	20.242	21.8073	16.7234	16.1611	17.0983	20.9301	16.6609	-0.329108	0.0178027	0.230321
ENSG00000198826.6	protein_coding	ARHGAP11A	chr15:32907345-32932150	8.63096	16.7597	15.4943	21.5816	18.9897	28.0846	13.6283	22.8853	0.747815	0.0178423	0.230623
ENSG00000131016.12	protein_coding	AKAP12	chr6:151561134-151679692	54.7504	51.0637	53.3032	40.6819	40.4587	46.4374	53.0391	42.526	-0.318711	0.0178739	0.230713
ENSG00000168883.15	protein_coding	USP39	chr2:85829979-85876403	66.0722	73.97	75.0205	91.6213	97.7348	84.4863	71.6875	91.2808	0.348589	0.0178816	0.230713
ENSG00000160200.13	protein_coding	CBS	chr21:44473301-44497053	45.4016	71.6609	59.7656	85.6163	78.3309	92.2304	58.9427	85.3925	0.534797	0.0179014	0.230738
ENSG00000109339.14	protein_coding	MAPK10	chr4:86936276-87515284	128.244	134.314	164.932	261.334	235.072	154.634	142.497	217.014	0.606857	0.0179159	0.230738
ENSG00000160796.12	protein_coding	NBEAL2	chr3:47021173-47051193	6.40142	8.62696	6.26879	10.3996	8.92117	11.5642	7.09906	10.295	0.536246	0.0179562	0.231008
ENSG00000140350.11	protein_coding	ANP32A	chr15:69070874-69113236	164.201	198.75	188.969	225.698	233.266	243.713	183.973	234.226	0.348404	0.0179693	0.231008
ENSG00000245812.2	lincRNA	RP11-175K6.1	chr5:158527491-158544486	6.35316	4.5404	6.35294	3.61039	3.46531	2.77103	5.74883	3.28224	-0.808587	0.0180085	0.231304
ENSG00000128607.9	protein_coding	KLHDC10	chr7:129710350-129775560	30.7062	26.9784	28.076	21.7173	22.4206	24.1914	28.5869	22.7764	-0.32781	0.0180616	0.231381
ENSG00000160949.12	protein_coding	TONSL	chr8:145654165-145669827	13.8676	21.297	14.313	34.223	34.2515	17.4434	16.4925	28.6393	0.796186	0.0180743	0.231381
ENSG00000178821.8	protein_coding	TMEM52	chr1:1849029-1850712	0.928503	2.2414	1.62106	5.14122	4.23391	2.51088	1.59699	3.962	1.31088	0.0180748	0.231381
ENSG00000064651.9	protein_coding	SLC12A2	chr5:127419458-127525380	17.795	14.2137	21.0153	8.26996	7.09097	15.0554	17.6746	10.1388	-0.801797	0.0180795	0.231381
ENSG00000197256.6	protein_coding	KANK2	chr19:11274943-11308467	11.6807	12.421	10.8023	14.1582	15.4177	16.9317	11.6347	15.5025	0.414072	0.0181138	0.231549
ENSG00000170485.12	protein_coding	NPAS2	chr2:101436614-101613291	1.72612	1.31272	1.70786	0.93246	0.76354	1.06504	1.58223	0.920347	-0.781712	0.018125	0.231549
ENSG00000138760.4	protein_coding	SCARB2	chr4:77079890-77135046	113.406	103.854	75.3834	47.8046	54.1186	82.0054	97.548	61.3095	-0.670001	0.01819	0.231996
ENSG00000135622.8	protein_coding	SEMA4F	chr2:74881355-74909186	11.7746	12	10.5838	14.617	15.6166	14.1353	11.4528	14.7896	0.368888	0.0181926	0.231996
ENSG00000167114.7	protein_coding	SLC27A4	chr9:131102925-131123502	21.1885	25.2297	21.3444	35.9216	33.9391	25.6593	22.5875	31.84	0.495313	0.0182365	0.232348
ENSG00000154839.5	protein_coding	SKA1	chr18:47901365-47920543	3.28102	6.44608	5.88889	8.08192	9.50172	8.4794	5.20533	8.68768	0.738983	0.01826	0.23244
ENSG00000145780.6	protein_coding	FEM1C	chr5:114856608-114880591	16.0879	13.5767	15.1199	10.5057	11.3777	12.45	14.9282	11.4445	-0.383388	0.0182898	0.232589
ENSG00000099901.12	protein_coding	RANBP1	chr22:20103461-20114878	249.487	245.404	303.651	357.5	363.08	323.93	266.181	348.17	0.387384	0.0183043	0.232589
ENSG00000101160.9	protein_coding	CTSZ	chr20:57570240-57582302	2.71586	2.06395	1.79746	0.46785	1.25093	1.0003	2.19242	0.906359	-1.27437	0.0183277	0.232678
ENSG00000120693.9	protein_coding	SMAD9	chr13:37418968-37494902	19.1653	18.1995	7.33951	8.53186	9.17055	4.95409	14.9014	7.55217	-0.980488	0.0183732	0.233048
ENSG00000245573.3	antisense	BDNF-AS	chr11:27528385-27719721	6.61253	6.7534	7.0522	4.61903	4.74431	4.83651	6.80604	4.73328	-0.523975	0.0184681	0.233838
ENSG00000143179.7	protein_coding	UCK2	chr1:165796768-165880855	28.2882	29.8002	34.6541	37.983	40.0139	46.1904	30.9141	41.3958	0.421216	0.0184682	0.233838
ENSG00000140391.10	protein_coding	TSPAN3	chr15:77336359-77376326	314.42	268.65	311.464	226.249	254.895	222.002	298.178	234.382	-0.347311	0.0184983	0.23401
ENSG00000176595.3	protein_coding	KBTBD11	chr8:1922044-1955102	19.2555	15.4844	19.1999	13.636	13.5435	14.2473	17.98	13.8089	-0.380786	0.0185157	0.234023
ENSG00000168216.6	protein_coding	LMBRD1	chr6:70385694-70507003	33.6968	29.8811	43.0335	20.909	21.6144	29.2622	35.5371	23.9285	-0.570594	0.0186154	0.235075
ENSG00000140839.7	protein_coding	CLEC18B	chr16:74442529-74455368	5.84815	5.70924	8.95012	4.63505	3.86223	3.80113	6.83584	4.09947	-0.73768	0.0186555	0.235373
ENSG00000173376.9	protein_coding	NDNF	chr4:121956768-121994176	67.6973	98.2281	93.5366	69.4556	59.5363	48.5389	86.4873	59.1769	-0.547454	0.0186771	0.235438
ENSG00000077514.4	protein_coding	POLD3	chr11:74204896-74380162	14.3184	15.9871	21.5086	22.6606	24.4176	29.0587	17.2713	25.379	0.555252	0.0187325	0.235904
ENSG00000130193.7	protein_coding	THEM6	chr8:143808621-143818345	5.31917	9.36281	4.28673	10.9221	10.6805	11.4069	6.32291	11.0032	0.799257	0.0187472	0.235904
ENSG00000101003.8	protein_coding	GINS1	chr20:25388363-25433264	8.55274	12.6228	12.8309	14.7953	15.9603	25.7471	11.3355	18.8343	0.732514	0.0187688	0.235967
ENSG00000125319.10	protein_coding	C17orf53	chr17:42219274-42239844	2.96626	4.7672	4.66883	8.31938	7.31766	5.23138	4.1341	6.95614	0.750714	0.0188599	0.236706
ENSG00000133142.13	protein_coding	TCEAL4	chrX:102831159-102842657	161.29	136.877	144.533	107.917	126.881	107.454	147.567	114.084	-0.371272	0.0188608	0.236706
ENSG00000254093.4	protein_coding	PINX1	chr8:10622473-10697394	12.434	16.798	15.4613	20.9921	21.6662	19.8323	14.8978	20.8302	0.483578	0.0189505	0.237623
ENSG00000053372.4	protein_coding	MRTO4	chr1:19578033-19586622	19.1436	21.6966	19.0171	23.8013	28.5624	26.7057	19.9524	26.3565	0.401592	0.0189945	0.237965
ENSG00000147231.9	protein_coding	CXorf57	chrX:105855160-105922672	4.26239	5.90944	9.13939	10.0146	9.64053	14.9734	6.43707	11.5428	0.842521	0.0190194	0.238068
ENSG00000144057.11	protein_coding	ST6GAL2	chr2:107418056-107503564	19.4578	19.4971	21.8008	14.9598	17.4646	15.3867	20.2519	15.937	-0.345677	0.0190812	0.238632
ENSG00000175183.5	protein_coding	CSRP2	chr12:77252495-77272840	104.054	139.518	114.885	138.398	184.69	187.883	119.486	170.324	0.511443	0.0192521	0.240559
ENSG00000162889.6	protein_coding	MAPKAPK2	chr1:206858289-206907628	33.1927	48.5116	48.9987	64.2152	58.6881	62.1651	43.5677	61.6895	0.501767	0.0193707	0.241828
ENSG00000132383.7	protein_coding	RPA1	chr17:1732996-1803376	32.7127	38.4451	39.47	44.489	47.6212	51.4989	36.8759	47.8697	0.376433	0.0194096	0.241908
ENSG00000130054.4	protein_coding	FAM155B	chrX:68725084-68752351	9.24905	9.36485	6.71859	18.0778	15.94	8.90904	8.44416	14.309	0.760893	0.019411	0.241908
ENSG00000233864.3	lincRNA	TTTY15	chrY:14774265-14804162	38.3419	29.4892	32.5226	24.6242	26.114	25.3376	33.4513	25.3586	-0.399585	0.019428	0.241908
ENSG00000087253.7	protein_coding	LPCAT2	chr16:55542910-55620582	0.365506	0.943067	0.620178	1.10872	1.0705	2.24576	0.642917	1.47499	1.198	0.0195422	0.242968
ENSG00000270145.1	lincRNA	CTD-2267D19.6	chr17:38459457-38460909	0.527656	1.29734	0.541897	1.68808	2.00506	2.25031	0.788965	1.98115	1.32831	0.0195472	0.242968
ENSG00000169218.9	protein_coding	RSPO1	chr1:38076951-38100595	1.00408	0.88752	0.249984	3.13366	4.25692	0.610471	0.713863	2.66702	1.90151	0.0195827	0.243197
ENSG00000142731.6	protein_coding	PLK4	chr4:128802016-128820350	11.427	17.2116	21.3291	24.5813	22.9149	35.2622	16.6559	27.5861	0.72791	0.0196509	0.243832
ENSG00000149084.7	protein_coding	HSD17B12	chr11:43577986-43878167	71.6846	61.6759	68.0619	53.0401	54.3703	54.7161	67.1408	54.0422	-0.313104	0.0196995	0.244223
ENSG00000267165.1	antisense	RP11-78A19.3	chr18:11851413-11852750	125.863	91.0393	144.518	51.6303	58.7588	100.408	120.473	70.2658	-0.777819	0.019723	0.244301
ENSG00000090006.13	protein_coding	LTBP4	chr19:41098789-41135725	54.0801	77.1107	74.008	111.656	101.002	82.4485	68.3996	98.3689	0.524215	0.0198105	0.245172
ENSG00000138798.7	protein_coding	EGF	chr4:110834040-110933422	20.6364	15.9969	26.3913	15.038	12.2604	15.0583	21.0082	14.1189	-0.573325	0.0198709	0.245526
ENSG00000079482.11	protein_coding	OPHN1	chrX:67262186-67653755	15.0069	13.0979	9.71255	8.75836	9.46717	8.39493	12.6058	8.87349	-0.506513	0.0198735	0.245526
ENSG00000101265.11	protein_coding	RASSF2	chr20:4760669-4804291	26.0174	31.9557	27.7431	36.5211	37.5575	35.4333	28.5721	36.504	0.353447	0.0199219	0.24591
ENSG00000119614.2	protein_coding	VSX2	chr14:74706175-74729441	2.11672	0.791572	1.81154	0.601051	0.224991	0.85222	1.57328	0.55942	-1.49177	0.0200595	0.247394
ENSG00000139618.10	protein_coding	BRCA2	chr13:32889611-32973805	3.15365	4.15729	5.60651	7.02453	4.98909	13.0674	4.30582	8.36033	0.957273	0.0200783	0.247412
ENSG00000164975.11	protein_coding	SNAPC3	chr9:15422702-15465951	50.684	48.533	48.0913	40.234	39.673	41.9959	49.1028	40.6343	-0.273108	0.0201246	0.247769
ENSG00000149798.3	protein_coding	CDC42EP2	chr11:65082289-65089900	3.71579	2.65774	4.02809	7.68124	5.86186	4.42991	3.46721	5.991	0.789023	0.0202354	0.248757
ENSG00000142227.6	protein_coding	EMP3	chr19:48824766-48833810	28.5521	27.237	44.915	15.5587	20.1963	24.808	33.568	20.1877	-0.733614	0.0202564	0.248757
ENSG00000177301.9	protein_coding	KCNA2	chr1:111136202-111174096	3.17979	3.39301	1.19266	6.98149	3.55327	6.12654	2.58849	5.55377	1.10136	0.0202572	0.248757
ENSG00000104886.4	protein_coding	PLEKHJ1	chr19:2230093-2237703	70.6838	94.3515	76.3607	129.567	143.996	89.128	80.4653	120.897	0.58734	0.0203396	0.249554
ENSG00000169683.3	protein_coding	LRRC45	chr17:79981178-79989027	14.4112	17.8171	14.1065	27.2638	28.3533	16.6636	15.4449	24.0936	0.641516	0.0204698	0.250935
ENSG00000114646.5	protein_coding	CSPG5	chr3:47603729-47622282	74.7316	47.5619	50.3465	38.2164	44.5246	30.2719	57.5467	37.671	-0.611279	0.0205064	0.250993
ENSG00000075340.17	protein_coding	ADD2	chr2:70834750-70995357	48.3702	52.7393	28.645	66.1781	70.5566	63.3544	43.2515	66.6963	0.624857	0.0205219	0.250993
ENSG00000164053.13	protein_coding	ATRIP	chr3:48488114-48507115	5.74942	6.74675	7.39772	9.77009	8.80063	9.05076	6.63129	9.20716	0.473466	0.0205522	0.250993
ENSG00000258725.1	antisense	PRC1-AS1	chr15:91509575-91531854	5.23512	12.6929	9.16821	22.5797	21.9872	10.3834	9.03209	18.3167	1.02003	0.0205668	0.250993
ENSG00000182902.8	protein_coding	SLC25A18	chr22:18043139-18073647	3.41064	2.19058	2.82748	1.59272	1.23499	1.82814	2.80957	1.55195	-0.856267	0.0205844	0.250993
ENSG00000141577.9	protein_coding	AZI1	chr17:79163393-79196799	18.9063	19.6619	19.4166	34.3031	32.2039	20.2604	19.3282	28.9225	0.58148	0.02061	0.250993
ENSG00000196083.5	protein_coding	IL1RAP	chr3:190231840-190375843	5.8853	5.41795	1.56226	1.27036	1.13714	2.65398	4.2885	1.68716	-1.34588	0.0206144	0.250993
ENSG00000111728.6	protein_coding	ST8SIA1	chr12:22216707-22589975	50.385	45.5424	48.3885	39.6237	40.9617	35.3549	48.1053	38.6468	-0.315847	0.0206153	0.250993
ENSG00000126524.5	protein_coding	SBDS	chr7:66452664-66460588	83.1134	75.8721	100.861	66.582	69.0064	57.4381	86.6156	64.3422	-0.428862	0.0206501	0.251201
ENSG00000100410.3	protein_coding	PHF5A	chr22:41855721-41864729	47.6669	53.3436	52.9027	65.9177	67.665	61.778	51.3044	65.1202	0.344022	0.020696	0.251545
ENSG00000107521.14	protein_coding	HPS1	chr10:100175955-100206684	9.4189	9.04961	11.2252	13.8168	17.3008	12.018	9.89789	14.3785	0.538722	0.0207717	0.25225
ENSG00000114115.5	protein_coding	RBP1	chr3:139236276-139258671	101.214	92.709	39.0421	29.1791	55.7212	34.0106	77.655	39.637	-0.970231	0.0208017	0.2524
ENSG00000148948.3	protein_coding	LRRC4C	chr11:40135753-41481323	13.3213	12.593	19.184	8.81809	9.80918	11.5769	15.0328	10.0681	-0.578327	0.0208466	0.252729
ENSG00000163565.14	protein_coding	IFI16	chr1:158969758-159024945	11.6876	9.49886	5.70917	3.37484	2.74177	6.95275	8.9652	4.35645	-1.04118	0.0208882	0.253018
ENSG00000259969.1	sense_overlapping	RP11-999E24.3	chr14:58460263-58461243	44.1575	39.2316	44.3456	30.7968	31.9509	16.3535	42.5782	26.3671	-0.691379	0.0209509	0.253562
ENSG00000085365.13	protein_coding	SCAMP1	chr5:77656339-77776562	31.532	26.4076	37.0427	13.9172	17.6671	27.142	31.6608	19.5754	-0.693651	0.0209833	0.253638
ENSG00000152253.4	protein_coding	SPC25	chr2:169690642-169769881	12.9406	19.7484	24.8121	26.2611	30.5876	37.1463	19.167	31.3317	0.708994	0.0209927	0.253638
ENSG00000174428.12	protein_coding	GTF2IRD2B	chr7:74508364-74565623	10.1502	7.65706	8.5809	6.23716	6.83107	4.56216	8.79607	5.8768	-0.581829	0.0210481	0.25399
ENSG00000169926.5	protein_coding	KLF13	chr15:31619058-31727868	25.7137	30.0332	34.7003	41.2368	39.7858	38.6041	30.1491	39.8756	0.403393	0.0210719	0.25399
ENSG00000229891.1	lincRNA	Z83851.1	chr22:42760406-42765242	4.15063	5.92243	6.93922	9.193	9.50333	9.43072	5.67076	9.37568	0.725382	0.0210753	0.25399
ENSG00000134323.10	protein_coding	MYCN	chr2:16080686-16087129	26.3534	40.1301	47.2075	62.9674	63.6934	49.0987	37.897	58.5865	0.628486	0.02112	0.25411
ENSG00000149927.13	protein_coding	DOC2A	chr16:30016830-30034591	10.1679	11.7572	11.6346	15.7819	17.9635	13.2348	11.1866	15.6601	0.485326	0.0211209	0.25411
ENSG00000122687.13	protein_coding	FTSJ2	chr7:2273866-2281840	22.907	28.1606	28.8907	34.2192	35.0773	36.0697	26.6528	35.1221	0.398092	0.0211603	0.254138
ENSG00000100678.14	protein_coding	SLC8A3	chr14:70510934-70655787	3.68411	3.13122	4.02948	2.24392	2.40535	2.81204	3.61493	2.48711	-0.539501	0.0211694	0.254138
ENSG00000183798.4	protein_coding	EMILIN3	chr20:39988606-39995467	2.88855	4.56561	7.2267	7.93698	7.78773	11.2158	4.89362	8.98018	0.875842	0.0211767	0.254138
ENSG00000100030.10	protein_coding	MAPK1	chr22:22108789-22221970	68.884	67.3293	68.8972	56.8334	59.2176	57.0948	68.3702	57.7153	-0.244414	0.0212208	0.254332
ENSG00000006740.11	protein_coding	ARHGAP44	chr17:12692856-12894960	5.38578	5.56886	4.46917	7.92063	6.11738	8.04329	5.14127	7.36043	0.517666	0.0212368	0.254332
ENSG00000104824.11	protein_coding	HNRNPL	chr19:39327028-39342987	252.349	307.541	272.273	354.038	365.282	334.335	277.388	351.218	0.340465	0.0212464	0.254332
ENSG00000187140.4	protein_coding	FOXD3	chr1:63788730-63790797	1.98375	1.46594	0.249465	5.82837	6.71301	1.37733	1.23305	4.63957	1.91176	0.0212864	0.254597
ENSG00000184083.7	protein_coding	FAM120C	chrX:54094757-54209714	7.82921	6.89049	5.55742	4.08011	3.72876	5.61187	6.75904	4.47358	-0.595388	0.0213556	0.255211
ENSG00000160062.10	protein_coding	ZBTB8A	chr1:33005028-33071540	13.8553	12.6067	12.3076	10.0975	10.9269	8.71825	12.9232	9.91422	-0.382388	0.021475	0.256371
ENSG00000129038.11	protein_coding	LOXL1	chr15:74218330-74244478	9.59973	13.088	12.2465	17.1922	17.4879	14.5239	11.6447	16.4013	0.494135	0.0215046	0.256371
ENSG00000107758.11	protein_coding	PPP3CB	chr10:75196186-75255782	70.4994	62.0784	62.5174	50.8017	55.7954	44.2889	65.0317	50.2953	-0.370718	0.0215066	0.256371
ENSG00000047365.7	protein_coding	ARAP2	chr4:35949843-36246131	2.58469	1.87824	1.19275	0.46655	0.625411	1.41043	1.88523	0.834132	-1.17639	0.0216006	0.257191
ENSG00000008118.5	protein_coding	CAMK1G	chr1:209757062-209787283	2.96704	4.35644	4.93844	6.87366	6.89199	5.62273	4.08731	6.46279	0.661007	0.0216114	0.257191
ENSG00000095951.12	protein_coding	HIVEP1	chr6:12008995-12165232	14.4207	14.6693	13.285	12.2352	10.6805	10.6477	14.125	11.1878	-0.336328	0.0216333	0.257237
ENSG00000009954.6	protein_coding	BAZ1B	chr7:72854728-72936608	61.7624	72.113	71.564	83.9772	85.9799	85.4427	68.4798	85.1333	0.314045	0.0216564	0.257296
ENSG00000109756.4	protein_coding	RAPGEF2	chr4:160025330-160281321	46.2652	51.7905	47.1027	65.4239	54.7105	70.6406	48.3861	63.5917	0.394244	0.0216751	0.257304
ENSG00000112367.6	protein_coding	FIG4	chr6:110012499-110146631	25.2758	25.3664	25.4076	19.5249	22.1309	18.6775	25.3499	20.1111	-0.333987	0.0217048	0.257443
ENSG00000136982.5	protein_coding	DSCC1	chr8:120846216-120868250	2.91823	4.85583	5.06899	5.82505	6.38464	12.3197	4.28101	8.17647	0.933526	0.0217469	0.257658
ENSG00000186625.9	protein_coding	KATNA1	chr6:149916009-149970108	13.3542	14.2611	14.3919	17.5882	18.5097	18.936	14.0024	18.3446	0.389686	0.0217807	0.257658
ENSG00000106460.13	protein_coding	TMEM106B	chr7:12250867-12276886	45.0804	38.6861	47.58	25.3538	24.0165	38.8859	43.7822	29.4187	-0.573609	0.0217835	0.257658
ENSG00000170634.8	protein_coding	ACYP2	chr2:54197975-54532437	21.3132	20.5054	16.0919	13.5273	14.5798	8.9654	19.3035	12.3575	-0.643479	0.0217953	0.257658
ENSG00000255896.3	processed_transcript	U47924.19	chr12:7080084-7105520	4.80118	7.07128	11.8867	4.74726	2.5767	3.96385	7.91972	3.7626	-1.07372	0.0218347	0.25791
ENSG00000188158.10	protein_coding	NHS	chrX:17393543-17754114	4.38663	4.60874	6.90303	8.21182	6.10532	15.2978	5.29947	9.87166	0.897446	0.0218638	0.258003
ENSG00000100078.3	protein_coding	PLA2G3	chr22:31530795-31536593	0.831293	1.70324	1.83394	2.76177	2.32927	3.2498	1.45616	2.78028	0.933063	0.0218787	0.258003
ENSG00000180992.5	protein_coding	MRPL14	chr6:44081194-44095194	34.7083	38.218	37.4274	49.8666	53.2923	43.0254	36.7846	48.7281	0.405654	0.0218973	0.258009
ENSG00000259661.1	antisense	AC068831.15	chr15:91463448-91464416	44.2779	29.9209	35.4854	27.368	25.3744	22.9554	36.5614	25.2326	-0.535031	0.0219225	0.258092
ENSG00000174007.7	protein_coding	CEP19	chr3:196433148-196439164	12.2593	11.5672	9.66675	7.39755	8.92882	7.81367	11.1644	8.04668	-0.472442	0.0220078	0.258882
ENSG00000168781.17	protein_coding	PPIP5K1	chr15:43825660-43882430	12.5866	12.4879	13.2024	18.4586	14.8424	16.8	12.759	16.7003	0.388365	0.0221022	0.259778
ENSG00000154447.10	protein_coding	SH3RF1	chr4:170015407-170192256	14.6238	12.8704	12.6841	10.1041	11.2841	10.0529	13.3927	10.4804	-0.353763	0.022142	0.260032
ENSG00000101811.8	protein_coding	CSTF2	chrX:100075384-100095921	17.8314	18.5276	18.6582	22.6344	22.6636	24.7631	18.3391	23.3537	0.348731	0.0221976	0.26018
ENSG00000255366.1	lincRNA	RP11-1134I14.8	chr8:48102395-48104885	2.56097	1.23777	3.44986	1.36279	0.965111	1.04447	2.4162	1.12412	-1.10394	0.0221986	0.26018
ENSG00000134247.9	protein_coding	PTGFRN	chr1:117452679-117532980	29.0253	29.8069	22.5095	16.1962	16.2541	23.4493	27.1139	18.6332	-0.541157	0.0222094	0.26018
ENSG00000126003.6	protein_coding	PLAGL2	chr20:30780306-30795594	17.4182	22.2677	25.5653	34.0503	28.2517	29.0872	21.7504	30.4631	0.486018	0.0222421	0.26035
ENSG00000103316.6	protein_coding	CRYM	chr16:21250195-21314404	5.26219	5.02487	0.0684078	0.442592	0.276125	0.522953	3.45182	0.41389	-3.06004	0.0222738	0.260506
ENSG00000145794.12	protein_coding	MEGF10	chr5:126626523-126801429	27.9809	31.1507	46.0016	55.0189	42.8186	66.0498	35.0444	54.6291	0.640485	0.0223301	0.260951
ENSG00000163468.9	protein_coding	CCT3	chr1:156278759-156337664	205.139	240.241	207.433	290.122	281.116	255.046	217.604	275.428	0.339968	0.0224276	0.261159
ENSG00000163348.3	protein_coding	PYGO2	chr1:154929502-154936329	24.8445	30.8645	25.6237	36.9967	36.8684	32.7165	27.1109	35.5272	0.39005	0.0224286	0.261159
ENSG00000243364.3	protein_coding	EFNA4	chr1:155036207-155042029	11.8948	14.7833	16.8495	24.6797	22.8832	17.5322	14.5092	21.6984	0.580619	0.0224332	0.261159
ENSG00000123989.9	protein_coding	CHPF	chr2:220403669-220408509	50.4476	58.3728	33.3765	32.2284	33.0352	30.9925	47.399	32.0854	-0.562939	0.0224389	0.261159
ENSG00000133739.11	protein_coding	LRRCC1	chr8:86019382-86058311	27.6495	26.5047	20.9439	19.1725	18.8128	18.8337	25.0327	18.9397	-0.402402	0.0224395	0.261159
ENSG00000123975.4	protein_coding	CKS2	chr9:91926113-91931618	52.4943	78.3005	118.39	114.78	147.907	163.135	83.0616	141.941	0.773035	0.0225396	0.26211
ENSG00000121068.9	protein_coding	TBX2	chr17:59477257-59486827	2.54598	1.64766	0.567532	0.327846	0.224991	0.912478	1.58706	0.488438	-1.70011	0.022635	0.262861
ENSG00000145743.11	protein_coding	FBXL17	chr5:107194736-107717799	13.6304	10.5969	13.2242	7.84918	8.67492	10.4354	12.4838	8.9865	-0.474231	0.022641	0.262861
ENSG00000171189.12	protein_coding	GRIK1	chr21:30909254-31312351	7.86566	6.30193	6.29524	2.25274	2.89521	5.77309	6.82094	3.64035	-0.905895	0.0227211	0.263481
ENSG00000119383.15	protein_coding	PPP2R4	chr9:131873229-131911225	71.3686	81.7041	60.1247	99.2956	95.9927	88.7041	71.0658	94.6641	0.413662	0.0227314	0.263481
ENSG00000206418.3	protein_coding	RAB12	chr18:8609443-8639379	31.0709	27.9343	26.9328	20.3385	20.0882	24.5819	28.646	21.6696	-0.402663	0.0227946	0.263866
ENSG00000135063.13	protein_coding	FAM189A2	chr9:71939488-72007371	4.22154	3.10801	1.96661	1.68686	1.84922	1.10098	3.09872	1.54569	-1.00342	0.0228017	0.263866
ENSG00000167131.12	protein_coding	CCDC103	chr17:42976510-42982758	2.03506	0.982524	2.17359	0.811322	0.632711	0.887623	1.73039	0.777219	-1.15471	0.0228845	0.264415
ENSG00000162378.8	protein_coding	ZYG11B	chr1:53192126-53293014	24.9969	22.0112	20.4462	16.6807	18.9619	17.165	22.4848	17.6025	-0.353167	0.0229052	0.264415
ENSG00000060688.8	protein_coding	SNRNP40	chr1:31732417-31769662	55.5313	57.2145	61.8887	80.5816	80.4296	65.8826	58.2115	75.6313	0.377679	0.0229138	0.264415
ENSG00000152092.10	protein_coding	ASTN1	chr1:176826438-177134109	28.0698	21.5866	10.9446	12.1969	12.1028	10.81	20.2003	11.7032	-0.787472	0.0229232	0.264415
ENSG00000112309.6	protein_coding	B3GAT2	chr6:71566382-71666741	16.4794	14.4004	22.7825	10.2534	11.6818	14.1695	17.8874	12.0349	-0.571723	0.0229422	0.26442
ENSG00000105255.6	protein_coding	FSD1	chr19:4304597-4323840	60.1661	64.4778	59.7935	105.492	110.035	62.8773	61.4791	92.8013	0.594048	0.0229995	0.264817
ENSG00000174721.9	protein_coding	FGFBP3	chr10:93666346-93669240	105.226	79.5437	140.553	51.642	49.2082	91.0504	108.441	63.9669	-0.761509	0.0230138	0.264817
ENSG00000128039.6	protein_coding	SRD5A3	chr4:56212276-56239263	4.01613	4.51314	4.06764	5.98118	5.79825	5.48462	4.19897	5.75468	0.454702	0.0231086	0.26557
ENSG00000144290.11	protein_coding	SLC4A10	chr2:162480845-162841792	2.37779	1.1298	1.00376	0.258476	0.377949	1.03075	1.50378	0.555724	-1.43616	0.0231165	0.26557
ENSG00000068793.13	protein_coding	CYFIP1	chr15:22892005-23006016	47.3729	51.3484	42.1646	33.3807	38.8409	37.7503	46.962	36.6573	-0.357392	0.023194	0.266245
ENSG00000140396.8	protein_coding	NCOA2	chr8:71021997-71316040	27.3381	26.1663	28.529	20.6365	18.9908	24.0974	27.3445	21.2416	-0.364357	0.0232794	0.267011
ENSG00000112238.10	protein_coding	PRDM13	chr6:100054606-100063454	15.3295	25.4546	23.1453	40.9514	28.5961	29.4427	21.3098	32.9967	0.630804	0.0233612	0.267734
ENSG00000272452.1	lincRNA	RP11-391M1.4	chr3:40507957-40510078	18.173	18.953	20.6473	12.3545	16.8726	12.5516	19.2578	13.9263	-0.467634	0.0234323	0.268333
ENSG00000165138.12	protein_coding	ANKS6	chr9:101493611-101559247	8.56371	14.0873	9.92129	15.2299	14.165	23.7728	10.8574	17.7226	0.706903	0.0234933	0.268815
ENSG00000114656.6	protein_coding	KIAA1257	chr3:128628709-128721533	4.05516	6.56432	6.50721	8.8763	8.14247	9.0647	5.7089	8.69449	0.606889	0.0236468	0.270337
ENSG00000186532.7	protein_coding	SMYD4	chr17:1682779-1733928	8.25293	8.4646	7.11874	10.0849	9.94329	12.3062	7.94542	10.7781	0.439911	0.0236827	0.270337
ENSG00000083750.8	protein_coding	RRAGB	chrX:55744172-55785207	33.1529	24.9392	31.1705	20.529	21.6794	23.7472	29.7542	21.9852	-0.43656	0.0237125	0.270337
ENSG00000182325.6	protein_coding	FBXL6	chr8:145579091-145583036	19.7505	20.628	20.7414	31.4504	27.5376	23.3349	20.3733	27.441	0.429653	0.0237131	0.270337
ENSG00000148516.17	protein_coding	ZEB1	chr10:31607424-31818742	67.5215	65.0853	82.883	50.1494	56.7432	58.0672	71.8299	54.9866	-0.385505	0.0237384	0.270337
ENSG00000100749.3	protein_coding	VRK1	chr14:97263641-97398059	15.3578	22.9767	25.0473	27.8111	28.4787	54.9786	21.1273	37.0895	0.811905	0.0237513	0.270337
ENSG00000168792.4	protein_coding	ABHD15	chr17:27887565-27894155	2.11157	2.8857	2.42785	3.38051	3.40141	5.00539	2.47504	3.9291	0.66675	0.02377	0.270337
ENSG00000162670.7	protein_coding	FAM5C	chr1:190066792-190446759	2.03625	1.54351	2.36398	5.09824	6.88131	1.69906	1.98125	4.55953	1.20248	0.023778	0.270337
ENSG00000136104.13	protein_coding	RNASEH2B	chr13:51483814-51544592	9.15255	9.64427	8.89603	11.4027	12.5341	15.2077	9.23095	13.0482	0.499294	0.0238074	0.270456
ENSG00000198355.4	protein_coding	PIM3	chr22:50354161-50357728	9.07042	12.7011	11.5436	17.1746	18.2842	13.1873	11.105	16.2154	0.546149	0.0238899	0.271134
ENSG00000156052.6	protein_coding	GNAQ	chr9:80331003-80646374	66.7133	57.1695	55.5994	49.4331	47.2193	35.537	59.8274	44.0631	-0.441235	0.0239052	0.271134
ENSG00000148824.14	protein_coding	MTG1	chr10:135207598-135234811	26.5576	37.6619	28.7327	40.1264	43.7097	44.6366	30.984	42.8242	0.466902	0.0239706	0.27166
ENSG00000170271.6	protein_coding	FAXDC2	chr5:154198051-154238812	6.49454	4.77912	7.42055	3.20691	3.11764	5.02773	6.2314	3.78409	-0.71961	0.0240072	0.27173
ENSG00000132646.6	protein_coding	PCNA	chr20:5095599-5107272	73.1519	110.208	162.372	148.249	181.144	305.061	115.244	211.485	0.875862	0.0240149	0.27173
ENSG00000270907.1	lincRNA	RP11-628E19.4	chr8:56449431-56454613	6.83134	5.42377	6.96701	4.11532	4.16258	1.2415	6.40737	3.17313	-1.01383	0.0240845	0.272302
ENSG00000106066.9	protein_coding	CPVL	chr7:29034847-29235067	1.7593	1.98536	3.70171	3.56394	3.91332	9.47018	2.48212	5.64915	1.18646	0.0241053	0.272321
ENSG00000113140.6	protein_coding	SPARC	chr5:151040657-151066726	690.546	641.278	466.005	319.688	336.277	517.155	599.276	391.04	-0.615905	0.0241633	0.27276
ENSG00000169684.9	protein_coding	CHRNA5	chr15:78857862-78887611	2.93561	4.01268	4.58669	4.89033	6.13665	6.80698	3.84499	5.94465	0.628611	0.024201	0.272819
ENSG00000103066.8	protein_coding	PLA2G15	chr16:68279207-68294961	9.58241	9.46044	8.17061	11.7473	12.6791	11.7211	9.07115	12.0492	0.409578	0.0242068	0.272819
ENSG00000132932.12	protein_coding	ATP8A2	chr13:25946209-26599989	7.00252	3.91582	3.86698	2.98114	3.6197	2.14764	4.92844	2.91616	-0.757061	0.0242795	0.273353
ENSG00000133640.14	protein_coding	LRRIQ1	chr12:85430092-85657002	8.0089	8.81428	9.29592	7.1003	6.6906	6.21229	8.70637	6.66773	-0.384876	0.0242925	0.273353
ENSG00000101856.8	protein_coding	PGRMC1	chrX:118370216-118378429	111.425	102.661	139.566	155.265	153.406	160.402	117.884	156.358	0.407478	0.0243475	0.273755
ENSG00000173848.14	protein_coding	NET1	chr10:5454514-5500426	10.5571	15.6228	16.4998	19.8078	18.2599	28.5805	14.2266	22.216	0.643013	0.0244375	0.274551
ENSG00000120008.11	protein_coding	WDR11	chr10:122610687-122669036	53.3536	52.2317	35.6087	33.5755	29.3205	36.4425	47.0647	33.1128	-0.507255	0.0245639	0.275754
ENSG00000213397.5	protein_coding	HAUS7	chrX:152713124-152760978	9.62531	12.997	12.1871	17.2301	24.1864	13.9174	11.6031	18.4446	0.668686	0.0246602	0.276442
ENSG00000131023.8	protein_coding	LATS1	chr6:149979289-150039392	18.3064	16.7309	17.0245	15.0062	12.7815	13.8751	17.3539	13.8876	-0.321463	0.0246639	0.276442
ENSG00000144550.8	protein_coding	CPNE9	chr3:9745491-9771592	0.51271	0.386774	1.57964	4.82618	4.11794	0.670879	0.826376	3.205	1.95545	0.0247338	0.277007
ENSG00000154645.9	protein_coding	CHODL	chr21:19273580-19639690	8.08201	5.45415	4.18555	1.30046	2.04026	4.54948	5.90724	2.63006	-1.16739	0.0247832	0.277342
ENSG00000154027.14	protein_coding	AK5	chr1:77747736-78025651	1.52636	1.50924	2.44433	1.00274	1.07244	1.03811	1.82664	1.03776	-0.81572	0.0248108	0.277433
ENSG00000116747.8	protein_coding	TROVE2	chr1:193028552-193060907	36.7662	32.2513	40.0743	19.1447	21.5953	32.4629	36.3639	24.401	-0.575571	0.0248522	0.277679
ENSG00000105784.11	protein_coding	RUNDC3B	chr7:87256864-87461611	11.0396	6.31303	7.00635	4.83524	6.14465	3.46253	8.11965	4.81414	-0.75414	0.024978	0.278568
ENSG00000228789.2	lincRNA	HCG22	chr6:31021227-31027667	3.54069	2.01293	0.737791	0.795573	0.638155	0.760972	2.09714	0.731567	-1.51936	0.0250415	0.278568
ENSG00000178409.9	protein_coding	BEND3	chr6:107386386-107436473	5.54499	6.46492	6.61446	9.59749	9.95068	6.8707	6.20812	8.80629	0.504377	0.0250453	0.278568
ENSG00000101353.10	protein_coding	MROH8	chr20:35729629-35807991	7.58237	6.3407	9.68851	5.126	5.89349	4.26855	7.87053	5.09602	-0.62709	0.0250473	0.278568
ENSG00000196628.9	protein_coding	TCF4	chr18:52889562-53332018	92.5474	93.6256	49.8119	47.3014	50.4908	54.7472	78.6616	50.8465	-0.629513	0.0250594	0.278568
ENSG00000248485.1	protein_coding	PCP4L1	chr1:161228517-161255240	2.50918	2.40362	1.04303	6.61599	4.76737	2.50152	1.98528	4.62829	1.22114	0.0250677	0.278568
ENSG00000145020.10	protein_coding	AMT	chr3:49454211-49460186	13.0642	10.6045	11.2984	8.37599	9.1686	8.11739	11.6557	8.554	-0.446369	0.0250686	0.278568
ENSG00000052841.10	protein_coding	TTC17	chr11:43380482-43516483	74.0832	71.8783	84.3749	66.2485	58.954	57.879	76.7788	61.0272	-0.331256	0.025188	0.279662
ENSG00000179294.5	protein_coding	C17orf96	chr17:36827961-36831187	4.53358	7.16204	7.1549	8.73638	9.68873	9.58531	6.28351	9.33681	0.57136	0.0252063	0.279662
ENSG00000137821.7	protein_coding	LRRC49	chr15:71145578-71342414	40.9039	32.9915	38.9366	29.1302	31.3265	25.8075	37.6106	28.7547	-0.387342	0.0252752	0.28003
ENSG00000121104.3	protein_coding	FAM117A	chr17:47787694-47866542	7.78848	9.60626	10.6408	21.5433	19.1381	8.97686	9.34518	16.5528	0.824776	0.0252997	0.28003
ENSG00000238741.1	snoRNA	SCARNA7	chr3:160232695-160233024	5.26762	1.55833	7.63736	1.02944	0.963369	0	4.8211	0.664268	-2.85952	0.0253095	0.28003
ENSG00000177917.6	protein_coding	ARL6IP6	chr2:153574407-153617767	19.9075	28.8871	30.1119	34.2888	34.5789	59.2608	26.3022	42.7095	0.699376	0.0253211	0.28003
ENSG00000110328.5	protein_coding	GALNT18	chr11:11292423-11643552	2.59203	3.24222	2.55961	3.31208	4.64928	6.05861	2.79795	4.67333	0.740078	0.0253376	0.28003
ENSG00000040199.14	protein_coding	PHLPP2	chr16:71671738-71758604	5.86046	6.56393	6.58213	7.82161	7.80357	8.62566	6.33551	8.08361	0.351541	0.0254239	0.280766
ENSG00000118804.7	protein_coding	FAM47E-STBD1	chr4:77172886-77232752	0.941179	1.40786	0.718741	1.55006	1.72569	2.61042	1.02259	1.96206	0.940134	0.025468	0.280822
ENSG00000182319.5	protein_coding	SGK223	chr8:8175258-8244008	14.036	24.2961	11.6872	39.3527	32.7681	18.7106	16.6731	30.2771	0.860704	0.0254684	0.280822
ENSG00000069998.8	protein_coding	CECR5	chr22:17618401-17646177	27.4055	32.1281	23.5824	35.3213	36.2533	41.7346	27.7053	37.7697	0.447068	0.0255469	0.28147
ENSG00000149948.9	protein_coding	HMGA2	chr12:66217911-66360075	10.0174	20.5933	31.2449	35.4317	38.9	39.242	20.6185	37.8579	0.876653	0.0256474	0.282207
ENSG00000149212.6	protein_coding	SESN3	chr11:94898704-94965705	31.0919	26.9248	27.8021	14.9083	14.7132	26.1344	28.6063	18.5853	-0.62217	0.0256534	0.282207
ENSG00000184898.6	protein_coding	RBM43	chr2:152104454-152118393	4.11412	3.0038	4.35385	2.19709	2.35908	2.95125	3.82392	2.50247	-0.611698	0.025709	0.282413
ENSG00000143502.9	protein_coding	SUSD4	chr1:223394161-223537544	4.67092	3.04387	2.63497	2.4042	1.90901	1.63557	3.44992	1.98293	-0.79893	0.0257117	0.282413
ENSG00000115468.7	protein_coding	EFHD1	chr2:233470767-233547491	14.0487	18.7095	11.7635	18.8646	21.763	27.542	14.8406	22.7232	0.614617	0.0258493	0.283376
ENSG00000151689.8	protein_coding	INPP1	chr2:191208196-191236391	5.85776	4.40802	7.57554	2.21039	3.1028	4.50428	5.9471	3.27249	-0.861799	0.0258533	0.283376
ENSG00000080644.11	protein_coding	CHRNA3	chr15:78885394-78913637	8.32918	6.94077	8.19411	14.0299	14.9173	8.1123	7.82136	12.3532	0.659391	0.025859	0.283376
ENSG00000062725.5	protein_coding	APPBP2	chr17:58520520-58603580	31.7686	32.735	35.5422	25.4095	24.2406	29.3788	33.3486	26.343	-0.340209	0.0258824	0.283414
ENSG00000170801.5	protein_coding	HTRA3	chr4:8271492-8308838	3.84324	3.02223	1.11233	0.889909	1.33972	1.2496	2.65927	1.15974	-1.19723	0.0259261	0.283507
ENSG00000147813.11	protein_coding	NAPRT1	chr8:144656955-144660819	4.98229	5.59708	3.85419	10.1035	8.38214	5.8702	4.81119	8.1186	0.754839	0.0259307	0.283507
ENSG00000130956.9	protein_coding	HABP4	chr9:99212483-99253618	12.1955	13.6083	15.134	18.3592	18.4316	16.8166	13.6459	17.8691	0.388999	0.0259584	0.283593
ENSG00000100479.8	protein_coding	POLE2	chr14:50110273-50155140	7.13298	10.6461	12.9378	17.1999	14.7845	15.7565	10.239	15.9137	0.636195	0.0260333	0.283709
ENSG00000256229.3	protein_coding	ZNF486	chr19:20278037-20311299	6.13369	8.48299	4.09994	11.2136	10.0556	9.13294	6.23888	10.134	0.699851	0.0260416	0.283709
ENSG00000109436.7	protein_coding	TBC1D9	chr4:141541919-141677274	19.2174	16.7035	19.0698	13.2412	15.3052	14.8369	18.3302	14.4611	-0.342047	0.0260472	0.283709
ENSG00000152208.7	protein_coding	GRID2	chr4:93225550-94695707	6.76592	6.34241	7.62606	10.8228	11.5433	7.54829	6.91147	9.97148	0.528816	0.0260589	0.283709
ENSG00000203780.6	protein_coding	FANK1	chr10:127585108-127698161	8.82337	7.62793	10.9337	3.95693	4.23198	7.37884	9.12834	5.18925	-0.814828	0.0260799	0.283709
ENSG00000136279.14	protein_coding	DBNL	chr7:44084239-44109055	48.1173	51.3689	47.6861	63.9109	60.2899	56.5832	49.0574	60.2613	0.296761	0.0260884	0.283709
ENSG00000068489.8	protein_coding	PRR11	chr17:57232860-57282066	26.0985	47.4603	52.1189	76.7569	65.9443	58.2603	41.8926	66.9872	0.677191	0.0261476	0.284136
ENSG00000196262.9	protein_coding	PPIA	chr7:44836279-44864163	1381.93	1448.03	1527.89	1715.33	1979.74	1715.33	1452.62	1803.47	0.31212	0.0262195	0.284701
ENSG00000166813.10	protein_coding	KIF7	chr15:90152020-90198682	6.93877	7.60849	7.28181	11.0433	9.29327	8.68244	7.27636	9.67301	0.410749	0.0262554	0.284873
ENSG00000186001.8	protein_coding	LRCH3	chr3:197518097-197615307	64.1888	70.6655	57.5919	50.1345	42.7907	54.2113	64.1487	49.0455	-0.3873	0.0262779	0.284901
ENSG00000179403.10	protein_coding	VWA1	chr1:1370241-1378262	7.58776	8.12544	7.15437	13.0027	10.8124	8.8444	7.62252	10.8865	0.514199	0.026307	0.284999
ENSG00000132182.7	protein_coding	NUP210	chr3:13357737-13461809	12.3246	23.4619	24.1682	31.4006	26.4039	41.3282	19.9849	33.0442	0.725488	0.0264175	0.285749
ENSG00000109458.4	protein_coding	GAB1	chr4:144257915-144395721	33.911	32.3665	18.1543	14.856	14.2898	22.3825	28.144	17.1761	-0.712423	0.0264211	0.285749
ENSG00000197355.6	protein_coding	UAP1L1	chr9:139971953-139978991	5.53274	3.694	1.20009	0.871524	0.593157	2.18435	3.47561	1.21634	-1.51472	0.0264364	0.285749
ENSG00000136378.10	protein_coding	ADAMTS7	chr15:79051545-79103773	31.228	46.0495	29.8782	68.6056	61.3312	39.2836	35.7186	56.4068	0.659195	0.0265133	0.286161
ENSG00000267353.1	lincRNA	CTD-2162K18.3	chr19:37264614-37266810	0.454996	1.29667	0.661976	1.88952	1.61108	1.81916	0.804548	1.77325	1.14015	0.0265146	0.286161
ENSG00000187122.12	protein_coding	SLIT1	chr10:98757795-98945677	61.4522	55.959	32.2051	36.3005	33.5302	23.9267	49.8721	31.2525	-0.674261	0.0266554	0.287463
ENSG00000128944.8	protein_coding	KNSTRN	chr15:40674922-40686446	36.1077	40.6244	50.061	69.405	65.806	47.7867	42.2644	60.9992	0.529349	0.026743	0.28819
ENSG00000087510.5	protein_coding	TFAP2C	chr20:55204358-55214339	0.549222	1.65727	0.356239	3.42524	5.57203	0.655615	0.854244	3.21763	1.91328	0.0268105	0.288318
ENSG00000106682.10	protein_coding	EIF4H	chr7:73588575-73611431	200.457	228.999	213.302	251.906	268.84	263.393	214.253	261.38	0.286835	0.0268146	0.288318
ENSG00000111581.5	protein_coding	NUP107	chr12:69080514-69136785	30.0741	34.9246	43.6258	47.1106	46.0012	66.9424	36.2082	53.3514	0.559211	0.0268156	0.288318
ENSG00000225504.3	lincRNA	RP11-160A10.2	chr6:123391444-123394072	9.54975	7.31538	10.1647	7.21382	6.06266	4.41353	9.00995	5.89667	-0.61162	0.0268513	0.288484
ENSG00000157927.12	protein_coding	RADIL	chr7:4836686-4923350	6.30011	8.34607	10.5506	16.5306	15.9019	9.15324	8.39894	13.8619	0.722847	0.0269006	0.288796
ENSG00000261474.1	lincRNA	RP11-452L6.1	chr16:31460856-31464814	2.56572	3.4409	5.26994	0.94711	1.55107	1.30559	3.75885	1.26792	-1.56782	0.026941	0.289012
ENSG00000133466.9	protein_coding	C1QTNF6	chr22:37576207-37595425	18.8763	21.185	19.7498	10.5338	8.78625	17.9352	19.937	12.4184	-0.682972	0.0269699	0.289105
ENSG00000268119.1	processed_transcript	CTD-2561J22.5	chr19:21627043-21646710	2.97319	3.58862	1.77654	5.14838	3.86558	6.46043	2.77945	5.15813	0.892048	0.0270148	0.289369
ENSG00000126453.5	protein_coding	BCL2L12	chr19:50168823-50177173	8.62175	14.7975	18.9036	28.4164	26.4509	18.325	14.1076	24.3974	0.790257	0.0270747	0.289544
ENSG00000215298.3	protein_coding	FP15737	chr8:23430157-23432974	3.94086	6.3303	5.28556	7.00225	7.95487	8.15821	5.18558	7.70511	0.571311	0.0270749	0.289544
ENSG00000157259.6	protein_coding	GATAD1	chr7:92076767-92088150	40.0071	39.1878	41.2248	34.0829	33.8699	32.4183	40.1399	33.457	-0.262728	0.0271048	0.289544
ENSG00000221988.8	protein_coding	PPT2	chr6:32121218-32134011	25.7442	31.0913	30.2559	42.3629	39.3154	33.8048	29.0305	38.4944	0.407078	0.0271261	0.289544
ENSG00000131504.11	protein_coding	DIAPH1	chr5:140894583-140998622	21.023	26.4476	27.0361	31.1224	31.5979	34.855	24.8356	32.5251	0.389144	0.0271547	0.289544
ENSG00000198131.9	protein_coding	ZNF544	chr19:58739960-58788815	7.06169	5.05556	4.30871	7.68226	7.66277	11.5955	5.47532	8.98019	0.713802	0.0271551	0.289544
ENSG00000127081.9	protein_coding	ZNF484	chr9:95607874-95640304	13.0766	11.5864	9.73437	9.09915	7.90298	8.36211	11.4658	8.45474	-0.439502	0.0271733	0.289544
ENSG00000162374.12	protein_coding	ELAVL4	chr1:50513686-50669458	75.3919	56.8735	90.9708	52.3946	54.3851	25.1898	74.4121	43.9898	-0.758367	0.0271965	0.289575
ENSG00000130513.5	protein_coding	GDF15	chr19:18485541-18499987	4.5214	6.64117	7.22313	1.51008	1.6363	4.75803	6.12857	2.6348	-1.21786	0.0272272	0.28959
ENSG00000174669.7	protein_coding	SLC29A2	chr11:66129992-66139685	6.68296	8.66684	7.21173	15.1022	13.465	7.87164	7.52051	12.1463	0.691616	0.0272566	0.28959
ENSG00000108387.10	protein_coding	SEPT4	chr17:56597611-56618179	4.34319	5.54055	6.69063	9.32621	7.73964	8.13184	5.52479	8.39923	0.604337	0.0272819	0.28959
ENSG00000164062.8	protein_coding	APEH	chr3:49711435-49721396	77.0224	80.7951	79.7501	105.8	109.183	87.706	79.1892	100.896	0.349495	0.0272925	0.28959
ENSG00000115318.7	protein_coding	LOXL3	chr2:74759541-74782817	22.748	22.6867	26.6145	34.0361	31.9373	27.8917	24.0164	31.2884	0.381609	0.0272995	0.28959
ENSG00000264272.1	antisense	CTD-2514K5.4	chr17:72253035-72258159	34.4192	30.2003	14.2897	12.5704	17.0762	12.9363	26.3031	14.1943	-0.889921	0.0273625	0.290043
ENSG00000180998.7	protein_coding	GPR137C	chr14:53019866-53104431	22.6628	17.2209	15.9666	14.5187	14.0338	10.7594	18.6167	13.104	-0.506598	0.027448	0.290732
ENSG00000178947.8	lincRNA	LINC00086	chrX:134555868-134561999	5.68693	5.46796	6.56445	3.36578	4.61101	4.64656	5.90645	4.20778	-0.48923	0.0274813	0.290869
ENSG00000067141.12	protein_coding	NEO1	chr15:73344051-73597547	77.0804	73.4213	88.6187	64.88	63.3872	65.0175	79.7068	64.4282	-0.30701	0.0275052	0.290906
ENSG00000186951.12	protein_coding	PPARA	chr22:46546424-46639653	5.11161	5.51143	2.36628	2.31574	2.05676	3.0149	4.32977	2.46247	-0.814187	0.0275749	0.291192
ENSG00000205084.5	protein_coding	TMEM231	chr16:75572015-75590184	28.6443	22.4541	25.4872	20.1951	20.6116	17.8806	25.5286	19.5624	-0.384027	0.0275821	0.291192
ENSG00000105281.8	protein_coding	SLC1A5	chr19:47278140-47291851	19.9003	32.7339	32.783	45.6279	34.5664	51.943	28.4724	44.0457	0.629439	0.0275935	0.291192
ENSG00000204347.3	protein_coding	BTBD17	chr17:72352555-72358085	18.0459	22.7006	17.3836	31.7065	29.8167	22.0062	19.3767	27.8431	0.522998	0.027628	0.29134
ENSG00000186918.9	protein_coding	ZNF395	chr8:28203102-28260218	11.2465	15.2069	13.3386	18.9588	18.9518	15.8877	13.264	17.9328	0.435083	0.0277175	0.291828
ENSG00000079841.14	protein_coding	RIMS1	chr6:72596406-73112845	8.12306	5.58606	3.99907	4.01181	3.93627	2.50585	5.90273	3.48465	-0.76037	0.0277206	0.291828
ENSG00000196411.5	protein_coding	EPHB4	chr7:100400187-100425121	9.90717	13.9352	14.4892	16.7709	17.8817	18.512	12.7772	17.7215	0.471931	0.0277356	0.291828
ENSG00000159399.5	protein_coding	HK2	chr2:75061108-75120486	10.4401	16.2937	9.77502	15.7244	18.8314	20.4171	12.1696	18.3243	0.590477	0.0277741	0.292018
ENSG00000111215.6	protein_coding	PRR4	chr12:10977559-11324212	41.6715	38.8136	41.7045	33.0805	32.4998	24.8524	40.7299	30.1443	-0.434204	0.0278611	0.292716
ENSG00000188523.4	protein_coding	C9orf171	chr9:135285430-135448704	2.53447	3.49135	1.01852	0.793205	0.799398	1.20157	2.34811	0.931392	-1.33404	0.0279722	0.293426
ENSG00000140263.9	protein_coding	SORD	chr15:45315302-45369383	16.1763	22.4305	21.1775	27.4147	24.4234	30.6566	19.9281	27.4982	0.464535	0.0279922	0.293426
ENSG00000176928.4	protein_coding	GCNT4	chr5:74323289-74326724	0.743924	0.965497	0.640777	1.35534	1.09427	2.00964	0.783399	1.48642	0.924023	0.0280349	0.293426
ENSG00000235597.1	lincRNA	AC013402.2	chr2:105049725-105137290	6.67006	3.69478	4.56673	1.8734	2.45444	3.66818	4.97719	2.66534	-0.90101	0.0280474	0.293426
ENSG00000115170.9	protein_coding	ACVR1	chr2:158592958-158732374	5.90608	6.48887	5.28787	2.58267	4.17468	4.51796	5.89427	3.75843	-0.649182	0.0280484	0.293426
ENSG00000188613.5	protein_coding	NANOS1	chr10:120789228-120793854	6.47627	4.55089	5.02931	3.57616	4.0454	3.77662	5.35216	3.79939	-0.494352	0.0280687	0.293426
ENSG00000149115.9	protein_coding	TNKS1BP1	chr11:57067112-57092426	49.4934	55.1163	54.7074	73.4518	66.5984	60.626	53.1057	66.8921	0.332969	0.0280728	0.293426
ENSG00000010256.6	protein_coding	UQCRC1	chr3:48636435-48648409	118.701	147.107	109.193	194.684	209.27	136.725	125	180.226	0.527873	0.0281744	0.294129
ENSG00000171867.12	protein_coding	PRNP	chr20:4666882-4682236	62.5756	48.311	46.2705	27.1197	28.7444	46.5019	52.3857	34.122	-0.618471	0.0281993	0.294129
ENSG00000254995.4	protein_coding	STX16-NPEPL1	chr20:57226490-57290466	19.1762	24.7333	27.8661	16.3966	12.5729	19.0608	23.9252	16.0101	-0.579547	0.0282214	0.294129
ENSG00000162073.9	protein_coding	PAQR4	chr16:3019246-3023490	27.2935	37.8007	25.888	47.5698	53.1271	34.6957	30.3274	45.1309	0.573493	0.0282225	0.294129
ENSG00000023287.8	protein_coding	RB1CC1	chr8:53535016-53658403	39.5098	36.2504	41.9891	32.2441	31.988	32.4827	39.2498	32.2383	-0.283909	0.0282457	0.294156
ENSG00000130204.8	protein_coding	TOMM40	chr19:45393826-45406946	42.438	57.8884	50.101	79.7764	73.1503	57.4316	50.1425	70.1195	0.483782	0.0283083	0.294477
ENSG00000103154.5	protein_coding	NECAB2	chr16:84002237-84036381	10.7548	9.3543	16.1142	21.1161	19.4917	15.7269	12.0744	18.7782	0.637105	0.0283182	0.294477
ENSG00000123570.3	protein_coding	RAB9B	chrX:103077252-103087158	7.4509	5.90261	7.94544	3.91875	5.76283	4.94663	7.09965	4.87607	-0.542029	0.0283385	0.294477
ENSG00000187091.9	protein_coding	PLCD1	chr3:38048987-38071253	20.1299	22.7662	27.5426	34.8251	33.937	27.8193	23.4795	32.1938	0.455379	0.0283611	0.294497
ENSG00000138778.7	protein_coding	CENPE	chr4:104026963-104119566	6.10742	11.8166	18.2854	23.3464	20.0502	21.5674	12.0698	21.6547	0.843272	0.0284293	0.294843
ENSG00000143228.8	protein_coding	NUF2	chr1:163236366-163325554	12.43	23.3348	30.8306	34.2888	32.1812	52.7668	22.1985	39.7456	0.840334	0.0284358	0.294843
ENSG00000164741.10	protein_coding	DLC1	chr8:12940870-13373167	2.16915	2.80725	1.23266	0.960867	1.27387	1.24886	2.06969	1.1612	-0.833797	0.0285158	0.295457
ENSG00000172361.5	protein_coding	CCDC11	chr18:47753563-47792892	4.17301	4.88169	2.98132	1.50694	2.82046	2.37407	4.01201	2.23382	-0.844809	0.0285563	0.295663
ENSG00000153531.8	protein_coding	ADPRHL1	chr13:114076260-114107839	4.37584	6.31037	6.2807	7.8235	9.88936	8.04827	5.65564	8.58704	0.602472	0.0285965	0.295791
ENSG00000100462.11	protein_coding	PRMT5	chr14:23389720-23398794	76.1444	97.3729	93.7195	126.255	123.257	103.604	89.079	117.705	0.402023	0.0286102	0.295791
ENSG00000165119.14	protein_coding	HNRNPK	chr9:86582998-86595569	666.109	864.305	747.944	969.105	961.563	970.973	759.453	967.213	0.348875	0.0286607	0.295936
ENSG00000166311.5	protein_coding	SMPD1	chr11:6411655-6416228	31.6244	31.9706	19.4207	18.0009	21.3489	15.8642	27.6719	18.4047	-0.588349	0.0286657	0.295936
ENSG00000138621.7	protein_coding	PPCDC	chr15:75315896-75409803	7.75788	8.75858	6.5039	10.9582	10.7472	11.8775	7.67345	11.1943	0.544818	0.0287665	0.296761
ENSG00000074211.9	protein_coding	PPP2R2C	chr4:6322305-6565327	3.38116	2.5453	1.57242	1.41297	1.63082	0.667809	2.49963	1.2372	-1.01463	0.0288034	0.296927
ENSG00000075945.8	protein_coding	KIFAP3	chr1:169890467-170054349	61.7512	52.1459	52.8044	41.0497	48.6829	35.3901	55.5672	41.7075	-0.413924	0.0288776	0.297477
ENSG00000197162.8	protein_coding	ZNF785	chr16:30585061-30597092	1.80602	2.65273	1.97252	2.88892	3.23828	4.2762	2.14376	3.4678	0.693879	0.0289977	0.298303
ENSG00000149428.14	protein_coding	HYOU1	chr11:118914900-118927913	68.8176	82.1281	61.3641	94.1832	92.5273	88.9328	70.7699	91.8811	0.376632	0.0289996	0.298303
ENSG00000087191.8	protein_coding	PSMC5	chr17:61904512-61909379	108.742	113.447	134.26	151.498	159.235	143.1	118.816	151.278	0.348466	0.029107	0.299191
ENSG00000259774.1	lincRNA	RP11-182J1.13	chr15:84977316-84980581	6.6601	6.84146	5.38458	15.1434	10.9407	6.92233	6.29538	11.0021	0.80542	0.0291563	0.299482
ENSG00000140320.7	protein_coding	BAHD1	chr15:40731920-40760441	30.1482	36.5643	24.9995	51.2463	46.8759	34.6905	30.5707	44.2709	0.534211	0.0292232	0.299953
ENSG00000139835.9	protein_coding	GRTP1	chr13:113978505-114018446	4.31639	5.20986	4.22829	5.07422	8.12073	11.2959	4.58485	8.16363	0.832338	0.0292751	0.300127
ENSG00000157734.9	protein_coding	SNX22	chr15:64443914-64449680	2.42374	3.59265	1.80792	4.88789	4.20403	3.87252	2.6081	4.32148	0.728525	0.0292822	0.300127
ENSG00000006831.9	protein_coding	ADIPOR2	chr12:1797740-1897844	31.8791	35.075	39.0143	46.2353	41.5451	47.3698	35.3228	45.0501	0.350929	0.0293681	0.300361
ENSG00000169220.13	protein_coding	RGS14	chr5:176784838-176799602	7.14816	9.54286	8.0752	16.1199	14.4792	9.12659	8.25541	13.2419	0.6817	0.0293717	0.300361
ENSG00000154240.12	protein_coding	CEP112	chr17:63631656-64188202	4.38311	6.61299	7.9525	9.57846	9.20599	10.0686	6.3162	9.61768	0.606633	0.0293836	0.300361
ENSG00000160953.10	protein_coding	MUM1	chr19:1285890-1378430	66.8854	75.3085	63.8144	92.5802	91.9576	78.0981	68.6694	87.5453	0.350362	0.0293893	0.300361
ENSG00000180769.4	processed_transcript	WDFY3-AS2	chr4:85887538-85932430	5.82038	4.90861	6.48326	4.26402	4.17596	4.179	5.73742	4.20633	-0.44784	0.0294567	0.300834
ENSG00000177432.6	protein_coding	NAP1L5	chr4:89617066-89619386	28.4899	22.4767	25.5692	15.3176	22.8236	14.0403	25.5119	17.3939	-0.552595	0.0295081	0.301144
ENSG00000131697.13	protein_coding	NPHP4	chr1:5922871-6052533	33.8532	28.1765	18.0127	18.0027	17.7006	17.9392	26.6808	17.8809	-0.577387	0.0296679	0.302558
ENSG00000146535.9	protein_coding	GNA12	chr7:2767746-2883958	51.9029	64.4945	46.7685	76.0057	73.7897	67.077	54.3886	72.2908	0.410506	0.0296994	0.30256
ENSG00000118707.5	protein_coding	TGIF2	chr20:35201891-35222353	17.9367	26.5457	30.5927	37.4809	35.43	35.5782	25.025	36.163	0.531143	0.0297106	0.30256
ENSG00000050030.8	protein_coding	KIAA2022	chrX:73952684-74145320	6.00935	3.93198	2.5697	2.87073	2.49255	2.07993	4.17034	2.48107	-0.749204	0.0297916	0.303169
ENSG00000171649.7	protein_coding	ZIK1	chr19:58089824-58105145	14.5267	16.5787	16.8295	20.4193	18.9358	28.715	15.9783	22.69	0.505945	0.0298398	0.303295
ENSG00000156976.10	protein_coding	EIF4A2	chr3:186500994-186507689	404.481	328.789	405.065	265.641	299.34	318.939	379.445	294.64	-0.364938	0.0298466	0.303295
ENSG00000163512.9	protein_coding	AZI2	chr3:28356494-28390618	55.9636	53.9004	50.2019	41.5361	43.9837	45.0328	53.3553	43.5175	-0.294035	0.029878	0.303398
ENSG00000071626.12	protein_coding	DAZAP1	chr19:1407568-1435719	55.0281	65.084	64.1687	89.7666	84.2078	68.8379	61.4269	80.9374	0.397936	0.0299342	0.303751
ENSG00000260539.1	lincRNA	RP11-252A24.7	chr16:74481325-74483790	28.1113	25.0165	24.919	18.9851	22.5231	19.7827	26.0156	20.4303	-0.348668	0.0299732	0.303751
ENSG00000113739.6	protein_coding	STC2	chr5:172741716-172756506	3.16417	3.08714	4.41942	4.6429	5.23031	5.3824	3.55691	5.0852	0.515679	0.0299838	0.303751
ENSG00000233822.3	protein_coding	HIST1H2BN	chr6:27806323-27823487	2.19709	1.79078	3.07336	1.1746	1.53105	1.25569	2.35374	1.32045	-0.833926	0.0300078	0.303751
ENSG00000147140.10	protein_coding	NONO	chrX:70503042-70521018	499.274	552.262	622.435	715.84	730.977	663.349	557.991	703.389	0.334081	0.0300452	0.303751
ENSG00000066084.8	protein_coding	DIP2B	chr12:50898768-51142450	32.3798	29.7215	28.0233	24.9683	22.4016	25.3922	30.0415	24.2541	-0.308731	0.0300534	0.303751
ENSG00000085719.7	protein_coding	CPNE3	chr8:87497059-87573726	35.8016	34.0556	38.4525	24.2071	25.5545	32.444	36.1032	27.4018	-0.397855	0.0300619	0.303751
ENSG00000078725.8	protein_coding	DBC1	chr9:121915736-122131745	11.9054	11.715	18.9634	9.09458	10.4914	4.34792	14.1946	7.97798	-0.831247	0.0301078	0.304
ENSG00000148843.9	protein_coding	PDCD11	chr10:105156405-105206049	21.6404	23.8662	26.3263	29.6365	29.4796	30.714	23.9443	29.9433	0.322553	0.030133	0.304039
ENSG00000039650.5	protein_coding	PNKP	chr19:50364461-50371166	25.4597	30.4886	26.6159	45.0103	39.2228	30.7743	27.5214	38.3358	0.478138	0.0301741	0.304238
ENSG00000054967.8	protein_coding	RELT	chr11:73087309-73108519	3.18024	3.48485	4.35478	5.64072	5.06435	4.98458	3.67329	5.22988	0.509705	0.030199	0.304274
ENSG00000165617.9	protein_coding	DACT1	chr14:59100685-59115039	12.361	10.9782	4.05149	4.33966	5.80554	4.17551	9.13022	4.77357	-0.935581	0.0303511	0.305385
ENSG00000157399.10	protein_coding	ARSE	chrX:2852699-2886286	0.87037	2.09134	1.44011	3.05224	2.65591	2.78392	1.46727	2.83069	0.948017	0.0303637	0.305385
ENSG00000203688.4	lincRNA	RP11-351J23.1	chr6:168080306-168084467	1.49798	1.76875	1.23742	2.01953	2.3624	3.60773	1.50139	2.66322	0.826877	0.0303736	0.305385
ENSG00000107902.9	protein_coding	LHPP	chr10:126150403-126306457	12.3533	9.11951	7.62369	5.52233	7.69316	4.25115	9.69884	5.82221	-0.736244	0.0304917	0.306357
ENSG00000119711.8	protein_coding	ALDH6A1	chr14:74523553-74551196	23.0275	21.2123	12.6173	13.7692	13.0727	10.402	18.9524	12.4146	-0.610338	0.0306012	0.307241
ENSG00000204264.4	protein_coding	PSMB8	chr6:32808494-32812480	7.37397	4.61668	2.70464	0.583292	1.55959	3.08499	4.89843	1.74263	-1.49106	0.0306346	0.307298
ENSG00000005812.6	protein_coding	FBXL3	chr13:77566740-77601330	23.2187	19.0768	22.9428	14.128	15.0722	18.9189	21.7461	16.0397	-0.439108	0.03065	0.307298
ENSG00000118420.12	protein_coding	UBE3D	chr6:83602117-83775560	3.87356	3.25927	3.90161	5.93953	5.09515	4.90608	3.67814	5.31359	0.530708	0.0307407	0.307842
ENSG00000239697.6	protein_coding	TNFSF12	chr17:7452208-7464925	2.68414	1.68736	0.861432	0.433485	0.405665	0.975606	1.74431	0.604918	-1.52784	0.0307964	0.307842
ENSG00000129204.12	protein_coding	USP6	chr17:5019733-5078329	2.76477	2.27527	2.10991	1.73056	1.74408	1.7159	2.38332	1.73018	-0.462048	0.03081	0.307842
ENSG00000184517.7	protein_coding	ZFP1	chr16:75182390-75206134	33.9682	33.8249	36.07	28.598	28.1694	29.1283	34.621	28.6319	-0.274025	0.0308374	0.307842
ENSG00000174807.3	protein_coding	CD248	chr11:66081958-66084515	7.36565	7.99605	2.33265	2.12007	2.05126	3.87781	5.89812	2.68305	-1.13638	0.03084	0.307842
ENSG00000171119.2	protein_coding	NRTN	chr19:5823813-5828335	1.01346	1.56826	1.36106	3.10798	2.50455	2.31219	1.31426	2.64157	1.00715	0.0308465	0.307842
ENSG00000150471.10	protein_coding	LPHN3	chr4:62066976-62938184	42.3544	35.6994	49.2553	25.9824	24.0577	37.5839	42.4364	29.208	-0.538937	0.0308555	0.307842
ENSG00000065717.10	protein_coding	TLE2	chr19:2997636-3047633	6.87046	5.17383	0.664954	1.4739	1.08108	1.60031	4.23642	1.38509	-1.61286	0.0309821	0.308522
ENSG00000125848.9	protein_coding	FLRT3	chr20:14303634-14318262	18.6829	18.5974	8.99811	8.15702	8.32343	11.3709	15.4261	9.28378	-0.732592	0.0309879	0.308522
ENSG00000165695.5	protein_coding	AK8	chr9:135600965-135754164	2.0972	2.02829	2.27806	1.42922	0.835934	1.3369	2.13451	1.20069	-0.83005	0.0309977	0.308522
ENSG00000154864.7	protein_coding	PIEZO2	chr18:10666480-11148587	7.51713	11.7787	8.84346	13.3567	11.2641	18.9382	9.37977	14.5197	0.630383	0.0310102	0.308522
ENSG00000004660.10	protein_coding	CAMKK1	chr17:3763609-3798185	5.77688	5.06382	4.69383	6.01205	8.3191	7.52867	5.17818	7.28661	0.492804	0.031083	0.308879
ENSG00000010818.4	protein_coding	HIVEP2	chr6:143072604-143266338	5.79217	5.613	6.53118	3.96678	4.00181	5.29646	5.97879	4.42168	-0.435256	0.0310893	0.308879
ENSG00000081803.11	protein_coding	CADPS2	chr7:121958481-122526813	7.4475	6.24995	15.896	3.27913	4.85875	7.02503	9.86449	5.0543	-0.964731	0.0311435	0.309201
ENSG00000170037.9	protein_coding	CNTROB	chr17:7835419-7853236	28.9017	36.575	31.1355	50.4589	48.7182	35.1936	32.204	44.7902	0.475942	0.0311869	0.309372
ENSG00000213024.6	protein_coding	NUP62	chr19:50410082-50433020	46.9475	67.3686	51.4685	88.8453	88.8961	61.6248	55.2615	79.7887	0.529909	0.0312066	0.309372
ENSG00000270589.1	antisense	RP11-348N5.7	chr10:112670354-112672002	2.91469	2.67452	3.36097	1.98198	1.27185	1.91808	2.98339	1.72397	-0.79122	0.0312258	0.309372
ENSG00000116209.7	protein_coding	TMEM59	chr1:54497347-54519177	131.135	109.521	134.083	93.916	105.466	97.4511	124.913	98.9445	-0.336236	0.0312509	0.309406
ENSG00000011304.12	protein_coding	PTBP1	chr19:797075-812327	114.113	180.978	184.323	271.944	245.009	193.122	159.805	236.692	0.566699	0.0313376	0.310019
ENSG00000136267.9	protein_coding	DGKB	chr7:14184674-15014402	2.60333	1.4134	1.53428	0.851791	0.67449	1.40645	1.85034	0.977577	-0.920505	0.0313563	0.310019
ENSG00000006534.11	protein_coding	ALDH3B1	chr11:67776048-67796744	3.3638	2.75685	1.66332	1.40728	1.49772	1.63019	2.59466	1.51173	-0.779344	0.0313939	0.310175
ENSG00000119820.5	protein_coding	YIPF4	chr2:32502979-32537002	16.5895	12.8383	15.8378	10.532	10.6712	12.8705	15.0886	11.3579	-0.409757	0.0315001	0.310806
ENSG00000166046.6	protein_coding	TCP11L2	chr12:106695707-106740793	6.16928	5.30031	5.63181	4.08021	3.64076	4.29784	5.70047	4.00627	-0.508819	0.0315013	0.310806
ENSG00000198105.7	protein_coding	ZNF248	chr10:38091751-38147034	29.4614	23.3169	22.6768	20.2531	19.6717	17.7677	25.1517	19.2308	-0.387233	0.0316236	0.311645
ENSG00000268854.1	antisense	CTD-2545M3.2	chr19:50983376-50986608	58.9442	39.8116	58.7805	29.6423	40.7245	15.1524	52.5121	28.5064	-0.881364	0.0316339	0.311645
ENSG00000075188.4	protein_coding	NUP37	chr12:102467967-102513902	10.8215	14.6551	17.1426	18.0152	20.6706	26.037	14.2064	21.5742	0.602769	0.031652	0.311645
ENSG00000152234.11	protein_coding	ATP5A1	chr18:43664110-43684300	414.629	426.478	431.445	475.571	526.294	529.811	424.184	510.559	0.267387	0.0316961	0.311687
ENSG00000184635.9	protein_coding	ZNF93	chr19:20011722-20046384	20.5602	21.9346	15.2888	30.7	29.4386	22.5332	19.2612	27.5573	0.516734	0.031702	0.311687
ENSG00000244005.7	protein_coding	NFS1	chr20:34220262-34287281	9.99276	11.4236	12.2969	14.2349	15.2831	14.9379	11.2378	14.8186	0.39906	0.0317219	0.311687
ENSG00000186260.12	protein_coding	MKL2	chr16:14165178-14360630	14.8823	14.272	15.7584	18.0158	17.6575	19.6797	14.9709	18.451	0.301537	0.0317836	0.312079
ENSG00000102053.11	protein_coding	ZC3H12B	chrX:64708615-64727767	1.55623	1.69008	2.28154	2.52267	2.46595	3.20697	1.84262	2.73186	0.568128	0.0318997	0.312602
ENSG00000139289.9	protein_coding	PHLDA1	chr12:76419227-76427712	61.1735	60.5203	35.687	35.2236	34.2347	38.3531	52.4603	35.9372	-0.545749	0.0319065	0.312602
ENSG00000158292.6	protein_coding	GPR153	chr1:6307406-6321035	22.5949	24.6323	22.0041	41.696	41.0044	22.5762	23.0771	35.0922	0.604688	0.0319417	0.312602
ENSG00000164638.5	protein_coding	SLC29A4	chr7:5314000-5343696	23.9126	32.9865	27.3344	50.5391	44.5272	30.0964	28.0779	41.7209	0.571337	0.0319465	0.312602
ENSG00000260412.1	sense_overlapping	RP11-438B23.2	chr9:27937615-27944495	1.57807	1.24118	2.15683	1.27456	0.934535	0.672776	1.65869	0.960624	-0.788004	0.0319613	0.312602
ENSG00000108669.12	protein_coding	CYTH1	chr17:76670130-76778379	29.8006	30.4087	29.3728	24.8975	25.1397	25.1168	29.8607	25.0513	-0.253359	0.0319801	0.312602
ENSG00000155975.5	protein_coding	VPS37A	chr8:17104080-17159936	25.3696	28.5369	31.2531	22.6844	23.1197	21.8996	28.3865	22.5679	-0.330935	0.032	0.312602
ENSG00000124507.6	protein_coding	PACSIN1	chr6:34433916-34503006	2.2301	1.90129	1.11243	1.03491	1.10055	0.796681	1.74794	0.97738	-0.838665	0.0320123	0.312602
ENSG00000140950.11	protein_coding	TLDC1	chr16:84511681-84587639	12.5612	12.6062	19.1628	21.0681	20.7353	21.3022	14.7767	21.0352	0.50948	0.0320564	0.312819
ENSG00000165891.11	protein_coding	E2F7	chr12:77415027-77459360	4.21458	8.04144	6.1621	8.2836	8.50217	13.6396	6.13938	10.1418	0.724147	0.032134	0.313198
ENSG00000153253.11	protein_coding	SCN3A	chr2:165944032-166060577	50.465	35.9959	36.0246	30.0618	31.4954	29.8081	40.8285	30.4551	-0.422894	0.0321599	0.313198
ENSG00000124406.12	protein_coding	ATP8A1	chr4:42410390-42659122	26.2886	22.2598	17.9536	12.3005	12.4052	19.5876	22.1673	14.7644	-0.586311	0.0321612	0.313198
ENSG00000151287.12	protein_coding	TEX30	chr13:103418340-103426161	4.56622	5.5114	2.81368	5.99027	7.13469	9.74364	4.2971	7.62287	0.826972	0.0321976	0.313307
ENSG00000154545.11	protein_coding	MAGED4	chrX:51927919-51935364	3.35165	2.29241	3.33885	1.48468	2.36197	1.14026	2.9943	1.6623	-0.849038	0.0322164	0.313307
ENSG00000114062.13	protein_coding	UBE3A	chr15:25582381-25684128	55.313	54.323	67.7072	44.5401	47.4925	48.2358	59.1144	46.7561	-0.338354	0.0322543	0.313462
ENSG00000162434.7	protein_coding	JAK1	chr1:65298912-65432187	42.9867	39.0509	31.7459	29.1492	27.7047	30.5959	37.9278	29.1499	-0.379763	0.0323355	0.314038
ENSG00000165895.13	protein_coding	ARHGAP42	chr11:100558384-100862668	4.52964	3.46585	2.25949	1.12865	1.07298	2.82239	3.41833	1.67467	-1.02941	0.0323907	0.314359
ENSG00000157514.12	protein_coding	TSC22D3	chrX:106956451-107020572	36.2278	31.5894	35.9337	24.8849	27.8262	29.0559	34.5836	27.2557	-0.343534	0.0325406	0.315498
ENSG00000178125.10	protein_coding	PPP1R42	chr8:67876334-67968839	1.56904	2.6303	2.68564	0.193065	0.361349	1.06456	2.29499	0.539657	-2.08837	0.0325523	0.315498
ENSG00000172915.14	protein_coding	NBEA	chr13:35516424-36247159	47.3243	38.8201	37.4996	31.218	31.1147	34.5705	41.2147	32.3011	-0.351575	0.03263	0.316036
ENSG00000197951.4	protein_coding	ZNF71	chr19:57106632-57137849	16.5858	16.9646	17.5712	23.7514	19.5722	21.0744	17.0405	21.466	0.333086	0.0327198	0.316692
ENSG00000226686.3	lincRNA	AC012309.5	chr19:37742814-37756437	2.27485	1.55592	1.77555	0.705381	1.03732	0.317507	1.86877	0.686735	-1.44426	0.0328697	0.317926
ENSG00000183401.7	protein_coding	CCDC159	chr19:11455360-11465620	26.9411	22.0459	20.2822	18.4573	16.208	12.7466	23.0897	15.804	-0.546965	0.0329098	0.318099
ENSG00000128272.10	protein_coding	ATF4	chr22:39915700-39918691	363.07	396.211	410.895	512.238	447.825	478.26	390.059	479.441	0.297661	0.032959	0.318283
ENSG00000029993.10	protein_coding	HMGB3	chrX:150148982-150159248	101.338	110.845	131.32	153.883	166.703	132.216	114.501	150.934	0.398556	0.0329848	0.318283
ENSG00000267751.1	antisense	AC009005.2	chr19:567212-572215	1.13598	1.77739	2.72217	4.0536	3.66264	4.51434	1.87851	4.07686	1.11787	0.0329959	0.318283
ENSG00000107105.10	protein_coding	ELAVL2	chr9:23690102-23826335	91.8146	89.4664	97.291	56.9697	59.9095	85.6907	92.8573	67.5233	-0.45963	0.0331389	0.319355
ENSG00000186889.5	protein_coding	TMEM17	chr2:62727356-62739029	4.66182	3.99261	4.26622	1.94236	2.53522	3.42242	4.30688	2.63334	-0.709752	0.0331634	0.319355
ENSG00000166596.10	protein_coding	WDR16	chr17:9479944-9546776	2.94699	2.27388	1.3267	0.447063	0.418371	1.54949	2.18252	0.804975	-1.43898	0.0331742	0.319355
ENSG00000258102.1	lincRNA	RP11-809C9.2	chr12:116985911-116992186	2.69203	3.44619	3.8957	2.03264	1.52175	0.960685	3.34464	1.50503	-1.15206	0.0332196	0.319378
ENSG00000157870.10	protein_coding	FAM213B	chr1:2517930-2522908	26.132	30.5503	30.858	40.8978	41.2484	32.728	29.1801	38.2914	0.392037	0.0332256	0.319378
ENSG00000095303.10	protein_coding	PTGS1	chr9:125132824-125157982	0.454394	0.955634	1.0818	1.64685	1.691	1.33328	0.830609	1.55704	0.906569	0.0332438	0.319378
ENSG00000109771.11	protein_coding	LRP2BP	chr4:186285032-186317053	5.34054	4.63687	4.24287	3.34768	3.55054	3.47206	4.7401	3.45676	-0.455495	0.0332693	0.319408
ENSG00000169604.15	protein_coding	ANTXR1	chr2:69240310-69476459	37.663	49.8201	46.2398	59.5702	55.5669	57.012	44.5743	57.383	0.364412	0.033385	0.32024
ENSG00000133958.9	protein_coding	UNC79	chr14:93799565-94174222	13.5703	10.1863	7.47641	7.50285	7.30387	3.62885	10.411	6.14519	-0.76058	0.0334585	0.32024
ENSG00000090447.7	protein_coding	TFAP4	chr16:4307187-4323076	9.51944	11.2796	12.6278	17.8096	18.1241	12.3618	11.1423	16.0985	0.530882	0.0334599	0.32024
ENSG00000260729.1	processed_transcript	RP11-106M3.2	chr15:72577068-72668322	2.68424	1.81251	1.75426	1.12252	1.63407	0.900595	2.08367	1.21906	-0.773358	0.0334672	0.32024
ENSG00000269044.1	sense_intronic	CTC-429P9.3	chr19:16744614-16746080	13.7786	15.3729	15.8152	11.7966	11.9395	8.83784	14.9889	10.858	-0.465136	0.0334683	0.32024
ENSG00000135632.7	protein_coding	SMYD5	chr2:73441350-73454365	24.0368	26.1655	21.9071	33.0336	30.59	28.4113	24.0365	30.6783	0.351991	0.0335367	0.320679
ENSG00000109674.3	protein_coding	NEIL3	chr4:178230990-178284097	2.5774	4.71677	4.96306	5.66889	6.12124	9.39933	4.08575	7.06316	0.789714	0.0337825	0.322813
ENSG00000172183.10	protein_coding	ISG20	chr15:89179384-89199714	1.35617	0.921669	1.84448	0.649447	0.531796	0.799341	1.3741	0.660195	-1.05753	0.0340287	0.324756
ENSG00000213551.4	protein_coding	DNAJC9	chr10:74943120-75008620	33.5778	40.4102	42.8396	44.3988	53.0813	59.5575	38.9425	52.3459	0.426729	0.0340313	0.324756
ENSG00000127415.8	protein_coding	IDUA	chr4:980785-998316	22.0388	17.2164	12.2504	13.3571	10.8455	6.92414	17.1685	10.3756	-0.726574	0.0341035	0.325226
ENSG00000110906.8	protein_coding	KCTD10	chr12:109886461-109915349	34.5839	42.0181	43.4045	48.131	53.4066	51.4616	40.0022	50.9997	0.350411	0.0342083	0.325925
ENSG00000173406.11	protein_coding	DAB1	chr1:57460451-59012406	15.9338	12.8049	11.6813	5.8999	6.08016	12.3171	13.4733	8.09906	-0.734279	0.0342225	0.325925
ENSG00000143153.7	protein_coding	ATP1B1	chr1:169074935-169101960	84.4533	69.3528	75.5882	55.132	60.1379	65.6187	76.4647	60.2962	-0.342727	0.0343896	0.327298
ENSG00000136160.10	protein_coding	EDNRB	chr13:78469616-78493903	80.6711	76.4091	31.6393	38.5208	40.9041	31.2192	62.9065	36.8814	-0.770318	0.0344472	0.327628
ENSG00000146242.5	protein_coding	TPBG	chr6:83072923-83080545	19.8438	25.9272	15.2589	35.0613	39.5542	22.0946	20.3433	32.2367	0.664149	0.0344968	0.327881
ENSG00000258301.2	lincRNA	RP11-488C13.5	chr14:77248083-77253067	24.3721	30.9467	17.945	35.2992	43.9928	30.9684	24.4213	36.7535	0.589742	0.0345367	0.328041
ENSG00000173801.12	protein_coding	JUP	chr17:39775692-39943183	46.6687	65.8996	45.6525	111.672	102.319	49.6305	52.7403	87.8738	0.736529	0.0345663	0.328104
ENSG00000160131.9	protein_coding	VMA21	chrX:150564987-150577836	37.3622	33.371	36.4927	25.8768	30.4296	30.0308	35.7419	28.7791	-0.312599	0.0346267	0.328458
ENSG00000225470.2	lincRNA	JPX	chrX:73164159-73290243	32.5301	30.9756	32.9095	27.268	25.3743	24.5047	32.1384	25.7157	-0.321651	0.0346702	0.328652
ENSG00000163590.9	protein_coding	PPM1L	chr3:160473390-160796695	24.8012	20.5286	19.3794	16.2295	14.5777	18.4718	21.5698	16.4263	-0.392999	0.0347769	0.329444
ENSG00000119139.12	protein_coding	TJP2	chr9:71736209-71870124	7.60731	7.73306	5.85948	9.14148	8.76447	12.5662	7.06661	10.1574	0.523438	0.0348608	0.329862
ENSG00000178445.8	protein_coding	GLDC	chr9:6532464-6645650	20.942	25.8077	30.0191	32.6028	33.0025	38.0846	25.5896	34.5633	0.433683	0.0348898	0.329862
ENSG00000168297.11	protein_coding	PXK	chr3:58318607-58411748	24.7594	21.2562	20.8901	14.5866	15.1623	19.5985	22.3019	16.4491	-0.439152	0.0348904	0.329862
ENSG00000008083.9	protein_coding	JARID2	chr6:15246527-15522252	42.9237	50.5149	39.1322	67.6396	63.2671	48.8505	44.1903	59.9191	0.439287	0.0349155	0.329881
ENSG00000175029.12	protein_coding	CTBP2	chr10:126676421-126849739	93.4307	116.646	120.287	153.565	147.836	128.527	110.121	143.309	0.380043	0.034972	0.330058
ENSG00000135631.11	protein_coding	RAB11FIP5	chr2:73300510-73383849	7.87556	11.5874	7.72168	13.8585	12.3088	12.4284	9.06154	12.8652	0.50565	0.0349806	0.330058
ENSG00000127314.13	protein_coding	RAP1B	chr12:69004619-69054372	82.8509	90.4043	130.128	130.821	143.089	152.684	101.128	142.198	0.491723	0.0350268	0.330276
ENSG00000167011.4	protein_coding	NAT16	chr7:100813774-100823557	7.76923	6.07796	5.57786	4.22224	4.65951	4.73786	6.47502	4.53987	-0.512233	0.0350573	0.330345
ENSG00000253738.1	antisense	GS1-251I9.4	chr8:92072137-92082417	31.0441	26.9736	36.4783	23.6797	25.8411	22.433	31.4986	23.9846	-0.393181	0.0351164	0.330683
ENSG00000135916.11	protein_coding	ITM2C	chr2:231729354-231743963	115.776	135.149	97.3168	138.551	158.6	166.507	116.08	154.553	0.412976	0.0351661	0.330932
ENSG00000127870.12	protein_coding	RNF6	chr13:26706253-26796791	12.0015	10.2741	13.0375	8.09256	8.65113	9.81784	11.7711	8.85384	-0.410868	0.0352771	0.331758
ENSG00000261141.1	antisense	RP11-303E16.5	chr16:81088906-81090031	3.25649	2.4956	2.22959	0.515186	1.28566	1.08218	2.66056	0.96101	-1.4691	0.0353142	0.331888
ENSG00000272173.1	antisense	U47924.31	chr12:7052671-7053767	5.67528	5.94621	5.90941	7.94344	7.7604	10.7266	5.84363	8.81013	0.592299	0.0354074	0.332373
ENSG00000055332.11	protein_coding	EIF2AK2	chr2:37326353-37384208	21.5457	22.0154	20.2076	15.072	13.6723	19.3992	21.2562	16.0478	-0.405508	0.0354124	0.332373
ENSG00000138031.10	protein_coding	ADCY3	chr2:25042038-25142708	21.0013	26.6089	22.4023	30.228	27.5365	36.0835	23.3375	31.2827	0.422715	0.0354741	0.332733
ENSG00000109929.5	protein_coding	SC5D	chr11:121163162-121179403	67.4797	55.3651	74.1588	43.7219	43.9203	57.3672	65.6679	48.3365	-0.442075	0.035587	0.333152
ENSG00000111786.4	protein_coding	SRSF9	chr12:120899471-120907596	175.763	212.749	181.877	216.805	249.068	268.477	190.13	244.783	0.364518	0.0356751	0.333152
ENSG00000077264.9	protein_coding	PAK3	chrX:110187513-110464173	51.7555	51.8527	37.245	36.3709	37.3034	26.7576	46.9511	33.4773	-0.487974	0.0356909	0.333152
ENSG00000204228.3	protein_coding	HSD17B8	chr6:33172419-33174608	4.68724	4.18084	5.54036	8.52067	7.14895	6.78899	4.80282	7.48621	0.640354	0.0357502	0.333152
ENSG00000064726.5	protein_coding	BTBD1	chr15:83685174-83736106	48.157	44.467	57.621	32.7586	32.5338	44.5327	50.0817	36.6084	-0.452109	0.0357727	0.333152
ENSG00000137075.13	protein_coding	RNF38	chr9:36336393-36487545	52.1272	49.6845	49.5254	40.3196	43.0289	43.8689	50.4457	42.4058	-0.25047	0.0357829	0.333152
ENSG00000079102.12	protein_coding	RUNX1T1	chr8:92967203-93115514	43.2805	37.0948	28.1533	25.8511	29.0973	16.0153	36.1762	23.6546	-0.612922	0.0357909	0.333152
ENSG00000177485.6	protein_coding	ZBTB33	chrX:119384607-119392253	26.1031	25.1789	29.4717	21.7252	21.9776	22.3886	26.9179	22.0305	-0.289066	0.0358248	0.333152
ENSG00000018236.10	protein_coding	CNTN1	chr12:41086244-41466220	10.8605	8.36297	11.6839	7.15713	8.22925	7.57914	10.3024	7.65517	-0.428479	0.0358523	0.333152
ENSG00000151849.10	protein_coding	CENPJ	chr13:25457171-25497018	16.2704	19.2505	19.0428	23.3551	21.88	23.2016	18.1879	22.8122	0.326825	0.035869	0.333152
ENSG00000134222.12	protein_coding	PSRC1	chr1:109822178-109825808	45.4629	74.5821	39.6836	86.3881	69.3693	89.854	53.2429	81.8705	0.620754	0.0359011	0.333152
ENSG00000148341.13	protein_coding	SH3GLB2	chr9:131769315-131790582	56.0744	68.4958	49.1107	86.6208	79.6222	68.3708	57.8936	78.2046	0.433848	0.0359146	0.333152
ENSG00000161960.10	protein_coding	EIF4A1	chr17:7476024-7482323	545.744	654.381	685.144	810.996	849.523	734.351	628.423	798.29	0.345177	0.0359198	0.333152
ENSG00000145687.11	protein_coding	SSBP2	chr5:80708840-81047616	94.1974	72.0073	97.6739	64.2204	62.5675	73.0663	87.9595	66.6181	-0.400927	0.0359626	0.333152
ENSG00000118689.10	protein_coding	FOXO3	chr6:108881038-109005977	28.8452	24.8839	25.7974	21.5499	22.0483	21.9642	26.5089	21.8541	-0.278568	0.0359642	0.333152
ENSG00000155008.9	protein_coding	APOOL	chrX:84258832-84343069	10.5117	10.8423	10.7267	4.89362	6.38362	9.16968	10.6936	6.81564	-0.649823	0.0360039	0.333152
ENSG00000260077.1	lincRNA	RP11-254F7.2	chr2:10179219-10180790	3.81459	3.72874	5.95908	1.54695	2.39422	3.32758	4.5008	2.42292	-0.893439	0.0360107	0.333152
ENSG00000151116.12	protein_coding	UEVLD	chr11:18551156-18610294	16.198	13.9463	19.4566	11.0785	12.4894	13.2483	16.5336	12.2721	-0.430025	0.0360125	0.333152
ENSG00000175575.8	protein_coding	PAAF1	chr11:73587744-73638790	43.2623	36.9334	48.0215	32.1063	33.9623	33.6552	42.7391	33.2413	-0.362581	0.0360418	0.333152
ENSG00000223953.3	protein_coding	C1QTNF5	chr11:119209652-119217383	21.7679	12.4678	10.1686	8.78872	10.3396	4.81313	14.8014	7.98048	-0.89119	0.0360513	0.333152
ENSG00000140511.7	protein_coding	HAPLN3	chr15:89420519-89438857	0.539072	1.47172	1.02815	1.70566	1.99524	2.4856	1.01298	2.06216	1.02555	0.0360609	0.333152
ENSG00000006016.6	protein_coding	CRLF1	chr19:18683030-18718551	3.73799	8.07247	2.25817	8.70519	10.4822	9.06301	4.68954	9.41681	1.00579	0.0360893	0.333152
ENSG00000223797.1	antisense	ENTPD3-AS1	chr3:40355293-40494820	5.58537	3.53721	3.61163	1.48907	2.67981	2.25569	4.24474	2.14152	-0.987039	0.0360985	0.333152
ENSG00000142627.9	protein_coding	EPHA2	chr1:16450832-16482582	4.40044	11.8619	11.0947	15.058	13.932	19.673	9.119	16.221	0.830915	0.0361	0.333152
ENSG00000178235.6	protein_coding	SLITRK1	chr13:84451344-84456528	12.2408	10.5783	16.0144	9.59757	10.1289	8.31891	12.9445	9.34847	-0.469536	0.036103	0.333152
ENSG00000121966.6	protein_coding	CXCR4	chr2:136871919-136875735	263.323	321.89	299.135	341.145	372.407	411.825	294.783	375.126	0.347723	0.0361652	0.333511
ENSG00000125885.9	protein_coding	MCM8	chr20:5931298-5975852	9.34749	11.9342	12.1134	13.4235	14.3739	19.9277	11.1317	15.9084	0.515112	0.0362543	0.333937
ENSG00000230798.1	antisense	RP4-792G4.2	chr1:63786555-63790112	3.88386	2.06815	0.351943	8.72865	9.58906	3.08907	2.10132	7.13559	1.76374	0.0362583	0.333937
ENSG00000096384.15	protein_coding	HSP90AB1	chr6:44214824-44221620	655.305	712.984	710.905	865.543	839.099	785.465	693.065	830.036	0.260183	0.0364013	0.335038
ENSG00000265629.1	protein_coding	AC011897.1	chr2:14775215-14790933	3.58576	2.00825	3.43146	1.53423	1.77359	1.91943	3.00849	1.74242	-0.787949	0.0364483	0.335231
ENSG00000151917.13	protein_coding	BEND6	chr6:56819773-56892140	2.39267	2.67036	1.85136	1.05262	0.611419	1.77269	2.3048	1.14558	-1.00856	0.0364693	0.335231
ENSG00000173273.11	protein_coding	TNKS	chr8:9413424-9639856	55.6195	49.4574	53.4758	44.8299	40.9577	45.4061	52.8509	43.7313	-0.273263	0.0365079	0.335369
ENSG00000159899.10	protein_coding	NPR2	chr9:35792151-35809729	4.26604	3.57148	4.43366	5.62956	7.80975	4.88016	4.09039	6.10649	0.578104	0.0365362	0.335413
ENSG00000140259.6	protein_coding	MFAP1	chr15:44096690-44117000	38.4851	36.9873	46.3176	47.8766	52.9098	57.2993	40.5967	52.6952	0.376312	0.0367644	0.337291
ENSG00000197771.8	protein_coding	MCMBP	chr10:121588972-121652068	33.5091	38.3892	45.123	48.5422	48.0817	61.2385	39.0071	52.6208	0.431896	0.0368574	0.337927
ENSG00000130762.10	protein_coding	ARHGEF16	chr1:3370990-3397677	0.515503	2.47732	1.97061	3.74243	2.84929	4.62181	1.65448	3.73784	1.17583	0.0369121	0.338211
ENSG00000250377.1	lincRNA	CTC-467M3.3	chr5:87988462-87989789	1.06808	1.34288	0.822683	3.84415	7.33325	0.815255	1.07788	3.99755	1.89092	0.0370148	0.338875
ENSG00000111077.13	protein_coding	TENC1	chr12:53440753-53458156	4.17434	3.78501	1.05591	1.52573	1.49175	1.23772	3.00508	1.4184	-1.08314	0.0370483	0.338875
ENSG00000100150.11	protein_coding	DEPDC5	chr22:32149944-32303001	9.16842	10.6234	8.71073	12.345	11.6574	12.402	9.50086	12.1348	0.353019	0.037056	0.338875
ENSG00000188312.9	protein_coding	CENPP	chr9:95087766-95382815	0.888988	1.14965	0.983212	1.52541	1.23515	1.65325	1.00728	1.47127	0.546593	0.0371642	0.33904
ENSG00000117450.9	protein_coding	PRDX1	chr1:45976708-45988719	274.954	255.737	199.558	300.383	311.405	362.936	243.416	324.908	0.416606	0.0371857	0.33904
ENSG00000081059.15	protein_coding	TCF7	chr5:133450402-133487556	3.972	7.54641	7.47856	10.8134	9.34762	9.48035	6.33232	9.88047	0.641844	0.0371954	0.33904
ENSG00000049323.11	protein_coding	LTBP1	chr2:33172039-33624576	47.0742	73.4761	101.474	52.1123	45.5143	46.9096	74.0081	48.1788	-0.619286	0.037198	0.33904
ENSG00000181381.9	protein_coding	DDX60L	chr4:169277886-169458937	2.48842	2.03178	2.19479	0.761877	0.940529	1.96642	2.23833	1.22294	-0.872068	0.0372051	0.33904
ENSG00000151553.10	protein_coding	FAM160B1	chr10:116581503-116659591	15.7857	11.2424	15.4755	9.55887	9.70349	11.7922	14.1679	10.3515	-0.45278	0.0372332	0.33904
ENSG00000173726.6	protein_coding	TOMM20	chr1:235272651-235292251	162.932	159.958	220.135	83.373	110.692	161.101	181.009	118.389	-0.612527	0.0372809	0.33904
ENSG00000105699.12	protein_coding	LSR	chr19:35739233-35758867	0.698455	0.702527	0.81978	1.71271	3.92944	0.696324	0.740254	2.11283	1.51308	0.0372859	0.33904
ENSG00000164076.12	protein_coding	CAMKV	chr3:49895421-49907655	31.7778	41.4803	47.473	54.7589	47.519	75.4998	40.2437	59.2592	0.558277	0.0373001	0.33904
ENSG00000066629.12	protein_coding	EML1	chr14:100204030-100408397	17.9438	20.1316	22.8664	23.5544	26.7898	29.8291	20.3139	26.7244	0.395692	0.0373117	0.33904
ENSG00000113761.7	protein_coding	ZNF346	chr5:176449697-176508190	22.6344	22.8027	20.9468	29.1835	28.5078	25.3501	22.128	27.6804	0.322997	0.0373847	0.33929
ENSG00000189159.11	protein_coding	HN1	chr17:73131343-73164376	287.666	302.715	265.917	386.792	440.061	307.395	285.433	378.083	0.405552	0.0373983	0.33929
ENSG00000187164.13	protein_coding	KIAA1598	chr10:118643742-118886097	13.7609	12.3442	12.6979	7.25189	7.54581	11.8842	12.9343	8.89397	-0.540305	0.0374107	0.33929
ENSG00000075856.7	protein_coding	SART3	chr12:108916357-108955176	47.9456	50.1094	49.7207	57.7913	58.7319	58.2316	49.2585	58.2516	0.241923	0.0374683	0.339403
ENSG00000166405.10	protein_coding	RIC3	chr11:8127597-8190602	31.4327	24.3166	15.9201	12.9346	14.4631	18.3547	23.8898	15.2508	-0.647511	0.0374707	0.339403
ENSG00000104267.5	protein_coding	CA2	chr8:86376081-86393722	38.8814	32.9792	29.7395	24.421	22.3124	28.7539	33.8667	25.1624	-0.428595	0.0375107	0.339549
ENSG00000272512.1	lincRNA	RP11-54O7.17	chr1:931346-933431	14.0814	14.446	11.4126	31.6768	29.9349	10.9188	13.3133	24.1768	0.860754	0.0375617	0.339796
ENSG00000108187.10	protein_coding	PBLD	chr10:70042417-70092684	6.05823	5.98473	5.70327	4.95189	4.14826	3.61756	5.91541	4.23923	-0.480674	0.0376102	0.339867
ENSG00000114491.9	protein_coding	UMPS	chr3:124449213-124464040	13.6701	15.4958	15.7475	17.4614	19.2266	23.061	14.9711	19.9164	0.41177	0.0376345	0.339867
ENSG00000168411.9	protein_coding	RFWD3	chr16:74655292-74700779	14.734	18.8973	19.561	22.0154	21.8877	30.3239	17.7308	24.7423	0.480727	0.0376411	0.339867
ENSG00000124209.3	protein_coding	RAB22A	chr20:56884752-56942563	13.1342	11.1918	12.8544	9.97102	10.3812	9.9168	12.3934	10.0897	-0.296697	0.0377607	0.340525
ENSG00000163939.14	protein_coding	PBRM1	chr3:52579368-52719933	56.4024	52.5937	60.5089	46.7912	42.6455	48.9426	56.5017	46.1264	-0.2927	0.0377682	0.340525
ENSG00000163017.9	protein_coding	ACTG2	chr2:74119441-74146992	0.708102	1.06834	0.181804	3.26736	3.60805	0.566224	0.65275	2.48055	1.92606	0.0377856	0.340525
ENSG00000166133.13	protein_coding	RPUSD2	chr15:40861499-40866659	6.53637	7.98005	6.52761	9.03567	9.95072	9.59488	7.01468	9.52709	0.441659	0.0378614	0.340992
ENSG00000167232.9	protein_coding	ZNF91	chr19:23487793-23578362	74.193	73.4227	71.8705	63.3927	58.7315	42.4291	73.162	54.8511	-0.415575	0.0379275	0.341095
ENSG00000182973.14	protein_coding	CNOT10	chr3:32726637-32815367	23.1116	25.7419	27.4004	32.3316	29.9748	33.5027	25.4179	31.9364	0.329353	0.0379281	0.341095
ENSG00000198843.8	protein_coding	SELT	chr3:150320662-150348222	50.1874	48.8516	54.6143	38.2347	42.9297	43.8107	51.2178	41.6584	-0.298038	0.0379627	0.341095
ENSG00000185803.4	protein_coding	SLC52A2	chr8:145577795-145584932	17.2897	17.7509	16.9283	22.3216	22.6994	20.24	17.323	21.7537	0.328573	0.0379747	0.341095
ENSG00000102383.9	protein_coding	ZDHHC15	chrX:74588262-74743337	11.1435	8.88784	8.34031	5.69759	7.29255	7.50694	9.45721	6.83236	-0.46903	0.038011	0.341095
ENSG00000006634.3	protein_coding	DBF4	chr7:87505531-87538856	13.1368	19.8698	24.3792	28.4397	25.625	31.4494	19.1286	28.5047	0.575469	0.0380315	0.341095
ENSG00000128203.6	protein_coding	ASPHD2	chr22:26825239-26840981	6.59588	7.9711	8.26519	11.7743	12.3705	8.30865	7.61072	10.8178	0.507302	0.0380403	0.341095
ENSG00000187815.5	protein_coding	ZFP69	chr1:40942887-40962015	3.85473	3.9131	3.66553	4.90122	5.69635	5.19957	3.81112	5.26572	0.466415	0.0380968	0.341386
ENSG00000148408.8	protein_coding	CACNA1B	chr9:140772241-141019076	5.03211	4.98096	6.88449	8.87097	9.868	6.11916	5.63252	8.28605	0.556903	0.0381668	0.341799
ENSG00000165959.7	protein_coding	CLMN	chr14:95648277-95786243	0.970946	1.82892	0.988088	1.88657	1.56424	3.69594	1.26265	2.38225	0.91587	0.0382054	0.341813
ENSG00000101997.7	protein_coding	CCDC22	chrX:49091927-49106987	11.1961	12.2851	10.453	17.5918	18.7232	12.0498	11.3114	16.1216	0.511216	0.0382163	0.341813
ENSG00000147576.11	protein_coding	ADHFE1	chr8:67342420-67383836	2.54789	1.85578	2.88735	1.55674	1.50236	1.18794	2.43034	1.41568	-0.779664	0.0382824	0.342183
ENSG00000268592.2	antisense	RP11-244K5.8	chr6:150183733-150240643	4.07866	1.17945	4.65998	0.959819	1.10957	1.95687	3.30603	1.34208	-1.30063	0.0383093	0.342183
ENSG00000150275.13	protein_coding	PCDH15	chr10:55562531-57387702	8.60171	9.46864	5.48257	10.8413	9.69361	17.6438	7.85097	12.7262	0.696864	0.0383637	0.342183
ENSG00000141526.10	protein_coding	SLC16A3	chr17:80186273-80219005	1.20297	2.06023	1.93663	2.05229	6.19977	2.666	1.73327	3.63935	1.07018	0.038393	0.342183
ENSG00000100505.9	protein_coding	TRIM9	chr14:51441980-51562779	15.5143	14.0022	8.67218	6.2857	7.90498	10.2327	12.7296	8.14114	-0.644882	0.0383984	0.342183
ENSG00000247400.3	lincRNA	DNAJC3-AS1	chr13:96300987-96329179	3.3812	2.80075	2.56787	1.66768	1.82567	2.25552	2.91661	1.91629	-0.605976	0.0384016	0.342183
ENSG00000128050.4	protein_coding	PAICS	chr4:57301907-57327534	88.333	135.64	129.747	149.055	152.902	208.519	117.907	170.159	0.529236	0.0384309	0.34223
ENSG00000118564.10	protein_coding	FBXL5	chr4:15606162-15683302	56.7977	53.3265	56.2131	41.4483	46.5588	48.32	55.4458	45.4424	-0.287039	0.0384718	0.34238
ENSG00000149970.10	protein_coding	CNKSR2	chrX:21392536-21672813	5.92401	5.90747	8.76082	9.76559	9.13885	9.92197	6.8641	9.6088	0.485286	0.0385106	0.342512
ENSG00000165501.12	protein_coding	LRR1	chr14:50065415-50081390	7.46774	9.57423	10.8558	10.8907	13.9523	16.8364	9.29927	13.8931	0.579182	0.0386293	0.34311
ENSG00000115207.9	protein_coding	GTF3C2	chr2:27548716-27579868	33.0609	37.5816	39.2113	45.3584	42.8143	50.7908	36.6179	46.3211	0.33912	0.038636	0.34311
ENSG00000077585.9	protein_coding	GPR137B	chr1:236305832-236385165	24.2258	19.5995	15.5047	13.0253	15.3276	13.9737	19.7767	14.1089	-0.487197	0.0386671	0.34311
ENSG00000134569.5	protein_coding	LRP4	chr11:46878419-46940193	20.4687	28.0297	10.2517	33.0242	35.0716	30.7194	19.5834	32.9384	0.750141	0.0386802	0.34311
ENSG00000065675.10	protein_coding	PRKCQ	chr10:6469105-6622263	0.832214	1.11609	0.33669	1.25674	1.4113	2.35389	0.761663	1.67398	1.13606	0.0386983	0.34311
ENSG00000237515.6	protein_coding	SHISA9	chr16:12995477-13334272	6.59679	7.43514	8.54219	9.86088	8.90376	11.2817	7.52471	10.0154	0.41252	0.0387817	0.343556
ENSG00000206053.8	protein_coding	HN1L	chr16:1728257-1752281	62.8181	78.8859	111.194	121.734	115.843	125.247	84.2994	120.941	0.520711	0.0388122	0.343556
ENSG00000197982.11	protein_coding	C1orf122	chr1:38272651-38275126	84.131	64.6986	61.4367	48.3014	59.9231	44.418	70.0888	50.8808	-0.462062	0.0388208	0.343556
ENSG00000143786.3	protein_coding	CNIH3	chr1:224622362-224928251	4.97331	3.19296	4.78153	2.16786	1.9739	3.32301	4.31593	2.48826	-0.794536	0.0388662	0.343744
ENSG00000172175.8	protein_coding	MALT1	chr18:56338618-56417371	19.5909	29.5762	22.5636	32.3796	34.8324	30.43	23.9102	32.5474	0.444914	0.0389817	0.344552
ENSG00000116815.11	protein_coding	CD58	chr1:117057157-117113661	10.4729	10.69	10.2776	6.87286	8.36131	7.44404	10.4802	7.5594	-0.471321	0.0390357	0.344816
ENSG00000157404.11	protein_coding	KIT	chr4:55524085-55606881	14.5992	17.4591	7.51422	20.3232	22.9079	20.2988	13.1909	21.1766	0.682935	0.0390898	0.34508
ENSG00000176974.13	protein_coding	SHMT1	chr17:18231187-18266856	8.67613	14.3314	11.906	15.5718	15.9289	19.019	11.6378	16.8399	0.533061	0.0391142	0.345081
ENSG00000272341.1	lincRNA	RP1-151F17.2	chr6:16764577-16767114	1.59778	1.11513	1.40649	0.722211	0.77724	0.824898	1.37313	0.774783	-0.825607	0.0391417	0.34511
ENSG00000230732.2	sense_intronic	AC127904.2	chr3:196639972-196641450	2.92623	2.57538	3.66261	2.02536	1.5163	0.957241	3.05474	1.49963	-1.02644	0.0391962	0.345378
ENSG00000087269.11	protein_coding	NOP14	chr4:2939660-2965112	13.7478	15.4533	16.8127	21.3455	17.6698	20.4099	15.338	19.8084	0.369008	0.0393934	0.346901
ENSG00000133789.10	protein_coding	SWAP70	chr11:9685624-9774538	5.06622	5.77019	6.80975	7.6731	6.7946	15.1755	5.88205	9.88106	0.748347	0.0395355	0.347827
ENSG00000125970.7	protein_coding	RALY	chr20:32581452-32696114	158.956	178.314	161.286	259.422	297.173	165.012	166.185	240.536	0.533462	0.0395599	0.347827
ENSG00000152518.5	protein_coding	ZFP36L2	chr2:43449541-43453748	31.3821	35.132	51.7223	26.7503	27.5068	29.7492	39.4121	28.0021	-0.493104	0.0395718	0.347827
ENSG00000120053.9	protein_coding	GOT1	chr10:101156627-101190381	26.8202	26.7521	29.6523	32.963	33.8073	36.9043	27.7415	34.5582	0.31698	0.0396151	0.347993
ENSG00000080839.7	protein_coding	RBL1	chr20:35624752-35724398	3.50983	5.60693	5.87169	6.91193	6.08978	11.8313	4.99615	8.27767	0.728409	0.0397424	0.348896
ENSG00000243620.1	antisense	RP11-649A16.1	chr3:146627472-147088443	3.23675	6.8368	4.65376	18.1015	18.617	3.24704	4.9091	13.3218	1.44026	0.0397733	0.348952
ENSG00000124160.7	protein_coding	NCOA5	chr20:44689624-44718591	34.1039	43.4308	39.9665	53.1755	47.4861	48.6173	39.1671	49.7597	0.345336	0.0398355	0.349204
ENSG00000135205.10	protein_coding	CCDC146	chr7:76751751-76958850	9.13437	11.7698	8.43056	7.10736	6.65123	7.68175	9.77823	7.14678	-0.45228	0.0398509	0.349204
ENSG00000198585.7	protein_coding	NUDT16	chr3:131100515-131107674	13.5561	13.2535	15.9152	18.1958	19.2662	16.6371	14.2416	18.033	0.340528	0.0398826	0.349267
ENSG00000124831.14	protein_coding	LRRFIP1	chr2:238536219-238722325	33.454	36.7081	42.327	45.5644	47.3498	49.5836	37.4964	47.4993	0.341156	0.0399091	0.349285
ENSG00000260336.1	sense_overlapping	RP11-395B7.7	chr7:100737328-100741248	9.68288	9.76045	9.42652	4.46599	6.70441	8.35506	9.62328	6.50848	-0.564207	0.0399402	0.34933
ENSG00000091592.11	protein_coding	NLRP1	chr17:5402747-5522744	228.428	195.741	194.441	161.218	180.831	127.535	206.203	156.528	-0.397646	0.0399633	0.34933
ENSG00000250303.2	processed_transcript	RP11-356J5.12	chr11:112141472-112233257	11.4733	7.35527	5.762	5.09627	4.44254	5.38919	8.19685	4.976	-0.720083	0.0401174	0.350462
ENSG00000267414.1	lincRNA	RP11-456K23.1	chr18:42256892-42259682	7.01844	5.54955	6.12461	4.17821	4.96116	4.21136	6.23087	4.45024	-0.485549	0.0401911	0.350891
ENSG00000135446.12	protein_coding	CDK4	chr12:58141510-58149796	108.777	116.959	118.747	132.323	138.63	169.124	114.828	146.692	0.353319	0.0402215	0.350941
ENSG00000171791.10	protein_coding	BCL2	chr18:60790579-60987361	11.4893	10.8362	15.7045	9.95528	9.81503	7.97499	12.6767	9.24843	-0.454895	0.0402831	0.351264
ENSG00000105618.9	protein_coding	PRPF31	chr19:54618837-54635140	33.368	39.6292	46.5574	50.0958	55.4504	51.7662	39.8515	52.4375	0.395965	0.0403681	0.35179
ENSG00000013583.4	protein_coding	HEBP1	chr12:13127798-13153207	22.552	26.7341	33.6883	33.1643	39.5347	44.7748	27.6582	39.158	0.501601	0.0404093	0.351934
ENSG00000162849.11	protein_coding	KIF26B	chr1:245318287-245872733	14.4564	12.5247	8.954	9.86357	8.31574	6.79136	11.9784	8.32356	-0.525158	0.0404605	0.35203
ENSG00000107643.11	protein_coding	MAPK8	chr10:49514698-49647403	83.9952	76.1329	79.2135	67.0528	70.0118	63.5788	79.7805	66.8811	-0.254438	0.0404838	0.35203
ENSG00000113742.8	protein_coding	CPEB4	chr5:173315283-173388979	20.4293	17.7792	17.7028	12.263	11.4002	17.1303	18.6371	13.5979	-0.454798	0.0405047	0.35203
ENSG00000090776.5	protein_coding	EFNB1	chrX:68048840-68061990	38.9873	63.0091	51.0992	81.9062	73.2654	61.583	51.0319	72.2516	0.50163	0.0405191	0.35203
ENSG00000080371.4	protein_coding	RAB21	chr12:72148654-72184699	39.0552	31.0115	42.8497	22.2969	22.2486	33.9632	37.6388	26.1695	-0.524331	0.040677	0.3531
ENSG00000163486.8	protein_coding	SRGAP2	chr1:206516200-206637783	59.7668	75.2262	54.5893	87.1712	74.7	89.1495	63.1941	83.6736	0.404983	0.0407135	0.3531
ENSG00000197444.5	protein_coding	OGDHL	chr10:50942689-50970425	6.69166	6.49404	5.04682	8.42364	7.09743	11.3554	6.07751	8.95884	0.559832	0.0407239	0.3531
ENSG00000114867.15	protein_coding	EIF4G1	chr3:184032283-184053146	105.176	129.15	112.793	148.41	138.285	142.344	115.706	143.013	0.305675	0.0407414	0.3531
ENSG00000100485.7	protein_coding	SOS2	chr14:50583847-50698276	25.2511	23.451	25.3209	21.1468	21.0586	19.7033	24.6743	20.6362	-0.257829	0.0408767	0.353863
ENSG00000109107.9	protein_coding	ALDOC	chr17:26900133-26904282	8.98665	9.09039	16.2035	19.282	30.3741	12.2935	11.4269	20.6499	0.853703	0.040879	0.353863
ENSG00000162607.8	protein_coding	USP1	chr1:62901968-62917475	22.9634	29.9732	32.234	31.6881	38.4718	61.6644	28.3902	43.9414	0.630187	0.0409643	0.354386
ENSG00000122126.10	protein_coding	OCRL	chrX:128673826-128726538	19.7933	19.8921	20.9522	14.9832	14.4646	18.3705	20.2125	15.9394	-0.342651	0.041026	0.354587
ENSG00000135912.6	protein_coding	TTLL4	chr2:219575568-219620139	18.319	21.1239	25.1966	29.4884	25.6974	31.0188	21.5465	28.7349	0.415349	0.0410373	0.354587
ENSG00000110237.3	protein_coding	ARHGEF17	chr11:73019334-73080136	16.6384	22.0487	25.8423	32.1048	26.422	30.5045	21.5098	29.6771	0.464358	0.0411116	0.355014
ENSG00000148154.5	protein_coding	UGCG	chr9:114659046-114697649	14.5273	11.7568	14.6193	8.96854	10.9887	11.125	13.6345	10.3607	-0.396134	0.0412477	0.355817
ENSG00000101230.4	protein_coding	ISM1	chr20:13202418-13281298	0.352183	0.644066	1.31523	1.41824	1.5263	2.29019	0.770494	1.74491	1.1793	0.0412545	0.355817
ENSG00000168477.13	protein_coding	TNXB	chr6:32008931-32083111	2.97597	2.99332	3.66502	2.54353	2.3547	2.38059	3.21144	2.42628	-0.404475	0.0413491	0.356417
ENSG00000006062.9	processed_transcript	MAP3K14	chr17:43340488-43394414	2.83904	4.03006	3.17431	4.33569	4.69808	5.15288	3.3478	4.72888	0.498285	0.0414128	0.356575
ENSG00000215304.3	processed_transcript	RP13-395E19.3	chr15:32691157-32727434	1.02305	1.02901	1.05066	2.78878	1.14179	3.36379	1.03424	2.43145	1.23325	0.0414174	0.356575
ENSG00000168538.11	protein_coding	TRAPPC11	chr4:184580420-184634745	28.9152	29.1405	31.1437	25.9627	25.0758	23.3376	29.7331	24.792	-0.262197	0.0414565	0.356696
ENSG00000172922.4	protein_coding	RNASEH2C	chr11:65482367-65488418	25.4814	31.948	23.1668	36.6624	34.6779	34.5313	26.8654	35.2905	0.393531	0.0415334	0.357142
ENSG00000076321.6	protein_coding	KLHL20	chr1:173684080-173755840	21.1224	21.1568	24.9253	16.1916	18.2927	18.6567	22.4015	17.7136	-0.338734	0.041703	0.358384
ENSG00000013288.4	protein_coding	MAN2B2	chr4:6576902-6625089	12.6888	14.2022	10.0639	9.46348	10.0991	7.08594	12.3183	8.88284	-0.471708	0.0418432	0.359372
ENSG00000101966.8	protein_coding	XIAP	chrX:122993574-123047829	28.1313	24.7443	21.7539	19.6716	19.9999	19.8655	24.8765	19.8457	-0.325959	0.0420269	0.360733
ENSG00000135972.4	protein_coding	MRPS9	chr2:105654441-105716418	22.7009	23.4627	28.5139	32.1962	28.7737	51.9635	24.8925	37.6445	0.596725	0.0422324	0.362279
ENSG00000187778.9	protein_coding	MCRS1	chr12:49950327-49961936	54.8388	62.2467	54.3312	78.8111	74.4732	63.8555	57.1389	72.38	0.341118	0.0423326	0.36292
ENSG00000011426.6	protein_coding	ANLN	chr7:36429415-36493400	7.6848	13.5087	18.2001	20.9179	17.3611	26.6738	13.1312	21.6509	0.721429	0.042439	0.363614
ENSG00000125285.4	protein_coding	SOX21	chr13:95361886-95364389	31.3337	49.8981	65.5532	76.7586	63.3613	87.3334	48.9283	75.8178	0.631866	0.0425373	0.364186
ENSG00000233404.2	protein_coding	FLJ20373	chr2:102508955-102511150	40.8505	33.2841	46.4843	28.7691	33.1903	29.9282	40.2063	30.6292	-0.392513	0.0425569	0.364186
ENSG00000165572.6	protein_coding	KBTBD6	chr13:41701705-41706882	21.8469	17.0156	19.8184	14.6957	16.3771	15.2579	19.5603	15.4436	-0.340919	0.0426475	0.364742
ENSG00000006042.7	protein_coding	TMEM98	chr17:31254928-31272124	50.4728	63.1314	68.4181	73.3726	77.3006	90.8751	60.6741	80.5161	0.408197	0.0427093	0.365052
ENSG00000182568.12	protein_coding	SATB1	chr3:18386879-18487080	61.302	63.7244	39.7432	37.7937	45.6053	28.25	54.9232	37.2163	-0.561479	0.0428761	0.366229
ENSG00000140577.11	protein_coding	CRTC3	chr15:91073157-91188577	27.6707	27.0967	20.6281	19.8553	19.3387	19.3869	25.1318	19.527	-0.364048	0.0429359	0.366229
ENSG00000254815.1	antisense	RP11-496I9.1	chr11:557595-560107	3.90135	3.56736	6.39445	11.172	12.6196	3.88454	4.62105	9.22538	0.997387	0.0429696	0.366229
ENSG00000162437.10	protein_coding	RAVER2	chr1:65210778-65298915	32.4143	26.0256	18.2654	16.5562	15.4545	20.5434	25.5684	17.518	-0.545521	0.0429704	0.366229
ENSG00000154845.11	protein_coding	PPP4R1	chr18:9546789-9615238	43.9198	51.0886	59.3504	63.4985	64.2843	72.0741	51.4529	66.6189	0.37268	0.0429755	0.366229
ENSG00000187840.4	protein_coding	EIF4EBP1	chr8:37887859-37917883	46.0777	66.9956	64.6569	83.3616	82.3614	74.5	59.2434	80.0743	0.434685	0.0430292	0.366468
ENSG00000135045.6	protein_coding	C9orf40	chr9:77561497-77567802	6.37861	6.88437	7.36043	7.57971	9.73002	13.5043	6.87447	10.2713	0.579304	0.043057	0.366486
ENSG00000149499.7	protein_coding	EML3	chr11:62369690-62380237	9.58732	12.089	11.7725	14.464	13.2838	17.969	11.1496	15.2389	0.45077	0.0430905	0.366552
ENSG00000197841.9	protein_coding	ZNF181	chr19:35225060-35233777	15.5098	17.4078	15.4871	10.7728	11.7009	14.2113	16.1349	12.2283	-0.399957	0.0431611	0.366756
ENSG00000106052.8	protein_coding	TAX1BP1	chr7:27778950-27880938	98.6481	98.6337	91.6143	79.8245	81.0785	84.0373	96.2987	81.6468	-0.23812	0.0431659	0.366756
ENSG00000110435.7	protein_coding	PDHX	chr11:34937376-35042138	24.9475	21.4646	26.2058	17.8296	18.0626	20.8019	24.206	18.898	-0.357128	0.0432305	0.366879
ENSG00000136490.4	protein_coding	LIMD2	chr17:61773262-61778532	79.1351	102.868	93.7278	174.857	167.29	85.6723	91.9103	142.607	0.633744	0.0432318	0.366879
ENSG00000228253.1	protein_coding	MT-ATP8	chrM:8366-8572	10124.8	9927.34	14387	8614.85	9344.92	7555.46	11479.7	8505.08	-0.432691	0.0433336	0.367277
ENSG00000138668.14	protein_coding	HNRNPD	chr4:83273651-83295656	366.815	392.066	499.387	505.721	545.804	591.517	419.422	547.681	0.384931	0.0433521	0.367277
ENSG00000121057.8	protein_coding	AKAP1	chr17:55162453-55198710	17.1338	17.3701	17.1552	21.4275	19.5604	30.3265	17.2197	23.7714	0.46517	0.043356	0.367277
ENSG00000253729.3	protein_coding	PRKDC	chr8:48685669-48872743	34.0071	39.2459	38.0888	47.5332	41.0031	67.4981	37.1139	52.0115	0.486869	0.0434888	0.368183
ENSG00000179361.13	protein_coding	ARID3B	chr15:74833518-74890472	9.26244	12.2118	18.3813	25.1556	21.1059	16.2111	13.2852	20.8242	0.648441	0.0435809	0.368303
ENSG00000048740.12	protein_coding	CELF2	chr10:11047259-11378666	49.86	56.8621	42.2057	38.8549	38.1581	40.5887	49.6426	39.2006	-0.340705	0.0435942	0.368303
ENSG00000255201.1	antisense	RP11-350N15.4	chr8:38279407-38283614	3.31784	3.51282	1.9727	6.38159	4.16233	7.61646	2.93446	6.05346	1.04467	0.0435948	0.368303
ENSG00000240184.2	protein_coding	PCDHGC3	chr5:140855580-140892542	17.5082	19.4326	11.3968	7.98708	14.4254	7.56808	16.1125	9.99352	-0.689116	0.0436203	0.368303
ENSG00000100625.8	protein_coding	SIX4	chr14:61176246-61191066	0.716681	1.01197	1.23143	1.35839	1.35691	2.34443	0.986694	1.68658	0.773427	0.0436322	0.368303
ENSG00000130726.7	protein_coding	TRIM28	chr19:59055458-59062089	288.735	390.059	298.086	494.532	518.467	349.136	325.627	454.045	0.479616	0.0436963	0.368537
ENSG00000250615.1	antisense	CTC-564N23.2	chr5:76369706-76370345	10.3088	10.8874	19.5861	8.56217	6.94431	6.51972	13.5941	7.34207	-0.888723	0.0437116	0.368537
ENSG00000114573.5	protein_coding	ATP6V1A	chr3:113465866-113530903	49.5695	42.3435	50.4278	30.7289	36.0716	42.2383	47.4469	36.3462	-0.384509	0.0437848	0.368936
ENSG00000138182.10	protein_coding	KIF20B	chr10:91461367-91534700	7.47224	9.89283	13.3978	14.7194	14.0437	15.4436	10.2543	14.7356	0.523075	0.0439639	0.370226
ENSG00000179241.8	protein_coding	LDLRAD3	chr11:35965531-36253686	26.3138	30.1667	44.7214	17.8011	16.8233	29.7277	33.7339	21.4507	-0.653175	0.0440423	0.370591
ENSG00000153012.7	protein_coding	LGI2	chr4:25000469-25032501	2.55842	2.35569	4.35299	4.56704	3.74629	7.4393	3.08903	5.25088	0.765402	0.0440592	0.370591
ENSG00000163428.3	protein_coding	LRRC58	chr3:120043356-120068186	15.2608	14.4883	16.5098	8.98139	10.0838	14.3475	15.4196	11.1376	-0.469331	0.0441646	0.371259
ENSG00000123219.8	protein_coding	CENPK	chr5:64813593-64858998	14.4245	14.8399	21.7135	21.4446	21.7748	38.3235	16.9926	27.181	0.677687	0.0441926	0.371275
ENSG00000182179.6	protein_coding	UBA7	chr3:49842640-49851379	4.81445	3.68191	1.51192	1.54221	1.48447	1.97842	3.3361	1.66836	-0.999728	0.044235	0.371413
ENSG00000156711.12	protein_coding	MAPK13	chr6:36095586-36107842	1.30202	1.25505	1.22573	2.04267	2.08025	2.41356	1.26093	2.17883	0.789059	0.0442977	0.37172
ENSG00000134352.15	protein_coding	IL6ST	chr5:55230923-55290821	12.9951	11.3041	13.9504	6.84417	6.40493	12.0501	12.7499	8.43306	-0.596353	0.0443317	0.371787
ENSG00000260534.1	sense_overlapping	RP11-1006G14.4	chr15:72882032-72884186	8.26379	8.81926	7.68995	6.57361	6.59401	4.77199	8.25767	5.97987	-0.46562	0.0443633	0.371832
ENSG00000106636.3	protein_coding	YKT6	chr7:44240567-44253893	85.0832	85.8972	75.4741	100.564	103.649	94.8137	82.1515	99.6755	0.278952	0.0444824	0.372163
ENSG00000188223.9	protein_coding	AC002398.9	chr19:36236579-36245420	0.752992	2.5246	3.52288	2.68694	7.71692	6.9335	2.26683	5.77912	1.35018	0.0445012	0.372163
ENSG00000205464.7	protein_coding	ATP6AP1L	chr5:81575281-81682796	11.5318	10.8025	11.0806	7.72808	7.18082	9.67094	11.1383	8.19328	-0.443013	0.0445032	0.372163
ENSG00000165730.10	protein_coding	STOX1	chr10:70587298-70655188	6.84264	7.18177	4.55527	3.71397	3.78393	4.97814	6.19323	4.15868	-0.574566	0.0445296	0.372163
ENSG00000164841.4	protein_coding	TMEM74	chr8:109619079-109799844	1.54687	3.11177	2.234	3.53313	3.45667	4.97584	2.29754	3.98855	0.795771	0.0445753	0.372163
ENSG00000106299.7	protein_coding	WASL	chr7:123321989-123389121	27.9173	28.0427	29.1844	20.8433	20.6383	26.0499	28.3815	22.5105	-0.334352	0.0445777	0.372163
ENSG00000261658.1	sense_overlapping	RP11-102F4.3	chr8:70579284-70582549	9.28318	5.52096	6.36449	4.4539	5.11177	4.92059	7.05621	4.82875	-0.547243	0.0445998	0.372163
ENSG00000270800.1	protein_coding	RP1-187N21.4	chr6:34256547-34393825	43.076	48.9829	23.099	50.8168	61.1874	70.7735	38.386	60.9259	0.666477	0.0446753	0.372163
ENSG00000162512.11	protein_coding	SDC3	chr1:31342314-31381608	164.254	139.682	122.322	121.124	109.067	102.912	142.086	111.035	-0.355756	0.0446888	0.372163
ENSG00000073670.9	protein_coding	ADAM11	chr17:42836399-42859214	5.74342	6.74276	7.49865	10.1726	13.031	6.89095	6.66161	10.0315	0.590597	0.0446936	0.372163
ENSG00000159658.6	protein_coding	EFCAB14	chr1:47124366-47184824	26.4886	25.6698	23.5221	19.9893	17.7859	22.4703	25.2268	20.0818	-0.329068	0.0447777	0.372163
ENSG00000163913.7	protein_coding	IFT122	chr3:129158968-129239198	21.9248	23.5079	26.5715	34.4916	28.8723	28.6457	24.0014	30.6699	0.353704	0.0447927	0.372163
ENSG00000166233.8	protein_coding	ARIH1	chr15:72766667-72879692	42.9988	40.1941	44.2928	36.3385	34.9828	36.4889	42.4952	35.9367	-0.241843	0.0448121	0.372163
ENSG00000259407.1	antisense	RP11-158M2.3	chr15:86287340-86293512	4.43167	7.27756	5.48012	8.11278	7.49839	14.5957	5.72978	10.0689	0.81336	0.0448329	0.372163
ENSG00000135486.13	protein_coding	HNRNPA1	chr12:54673977-54680872	1962.69	2028.8	2612.66	2716.58	2710.6	3198.34	2201.39	2875.18	0.385238	0.0448404	0.372163
ENSG00000258584.1	processed_transcript	FAM181A-AS1	chr14:94371076-94393412	0.439292	0.810063	1.05268	1.45944	2.2763	1.5967	0.767345	1.77748	1.21189	0.0448552	0.372163
ENSG00000171824.9	protein_coding	EXOSC10	chr1:11126675-11159938	59.1599	63.8548	65.1319	80.2763	76.0944	71.118	62.7155	75.8295	0.273937	0.0448589	0.372163
ENSG00000213928.4	protein_coding	IRF9	chr14:24630262-24635774	26.2832	16.2634	13.0521	10.0952	10.5506	14.0468	18.5329	11.5642	-0.680422	0.0448726	0.372163
ENSG00000113790.6	protein_coding	EHHADH	chr3:184908412-184999778	4.98041	4.73495	3.40989	3.70212	2.68678	2.10285	4.37508	2.83058	-0.628211	0.0449853	0.372881
ENSG00000102606.13	protein_coding	ARHGEF7	chr13:111766906-111958084	80.5676	78.8238	77.3021	70.8258	66.7445	62.5688	78.8979	66.713	-0.242017	0.0450392	0.373111
ENSG00000120616.11	protein_coding	EPC1	chr10:32556679-32667726	48.9188	43.3807	48.3155	40.7313	39.3525	34.0368	46.8717	38.0402	-0.301191	0.0451251	0.373144
ENSG00000143324.9	protein_coding	XPR1	chr1:180601140-180859387	60.8117	51.1408	67.5556	44.3549	42.5002	52.1864	59.836	46.3472	-0.368533	0.0452029	0.373144
ENSG00000132849.14	protein_coding	INADL	chr1:62208149-62629592	10.952	9.3174	4.04651	5.2361	5.1834	3.66159	8.10532	4.6937	-0.788144	0.0452078	0.373144
ENSG00000050165.13	protein_coding	DKK3	chr11:11984653-12031316	61.5602	54.9313	62.1978	39.5717	43.7652	54.3181	59.5631	45.885	-0.376396	0.045242	0.373144
ENSG00000185339.4	protein_coding	TCN2	chr22:31002825-31023265	11.005	10.5772	10.8835	13.09	13.2637	15.4312	10.8219	13.9283	0.36406	0.0452667	0.373144
ENSG00000260391.2	sense_overlapping	RP11-71H17.7	chr3:124442635-124445172	30.6081	25.5455	18.3759	17.2746	20.1396	14.2936	24.8432	17.2359	-0.527431	0.0452858	0.373144
ENSG00000124145.5	protein_coding	SDC4	chr20:43953928-43977064	1.12877	2.43767	2.96629	3.23537	3.4062	5.73422	2.17758	4.12526	0.92176	0.0453032	0.373144
ENSG00000250899.3	processed_transcript	RP11-253E3.3	chr12:3150603-3154116	0.867658	2.3351	2.21565	2.72677	3.08643	4.19355	1.80614	3.33559	0.885032	0.0453048	0.373144
ENSG00000149571.6	protein_coding	KIRREL3	chr11:126293254-126873355	5.0144	8.53354	3.97824	11.0535	12.142	6.65461	5.84206	9.95002	0.768223	0.0453048	0.373144
ENSG00000163923.5	protein_coding	RPL39L	chr3:186838736-186898696	10.9785	12.2298	14.5481	19.2172	21.4094	14.8287	12.5855	18.4851	0.5546	0.0453049	0.373144
ENSG00000175928.5	protein_coding	LRRN1	chr3:3841121-3889387	100.664	122.785	152.246	186.06	149.776	173.85	125.232	169.895	0.440048	0.045373	0.373329
ENSG00000185608.4	protein_coding	MRPL40	chr22:19419425-19423598	34.758	36.3346	33.5138	30.1715	25.3251	27.8048	34.8688	27.7671	-0.32856	0.045387	0.373329
ENSG00000174684.6	protein_coding	B3GNT1	chr11:66112843-66115163	70.0221	67.7073	55.6042	51.1888	54.8547	46.9837	64.4445	51.0091	-0.337304	0.045406	0.373329
ENSG00000148814.13	protein_coding	LRRC27	chr10:134145614-134195010	18.9278	18.4662	19.105	15.4284	15.3222	15.5192	18.833	15.4233	-0.288152	0.0454497	0.373473
ENSG00000182700.3	protein_coding	IGIP	chr5:139505521-139508391	2.26996	1.64737	1.74105	1.05007	1.01246	1.40366	1.88613	1.1554	-0.70704	0.0455203	0.373682
ENSG00000140365.11	protein_coding	COMMD4	chr15:75628232-75634268	48.5745	51.6835	41.0018	56.6581	64.2852	59.3996	47.0866	60.1143	0.352391	0.0455668	0.373682
ENSG00000265179.1	processed_transcript	RP11-672L10.2	chr18:903145-906668	1.05235	1.68271	1.33015	3.13759	5.31317	0.988608	1.35507	3.14645	1.21536	0.0456276	0.373682
ENSG00000163026.7	protein_coding	C2orf44	chr2:24252210-24272445	10.8859	11.1898	14.5046	14.7743	15.7402	18.651	12.1934	16.3885	0.426581	0.0456419	0.373682
ENSG00000100350.10	protein_coding	FOXRED2	chr22:36883237-36903148	32.1276	33.778	26.6087	24.9877	26.0598	21.523	30.8381	24.1902	-0.350293	0.0456739	0.373682
ENSG00000118193.7	protein_coding	KIF14	chr1:200520628-200589862	2.42364	4.71753	5.60038	6.46146	5.70956	8.96584	4.24719	7.04562	0.73022	0.0456985	0.373682
ENSG00000253764.1	lincRNA	RP11-439C15.4	chr8:1920736-1922803	9.43879	7.67585	7.83734	4.67037	3.33	5.78114	8.31733	4.59384	-0.856421	0.0457281	0.373682
ENSG00000106688.7	protein_coding	SLC1A1	chr9:4490444-4587469	4.68683	2.7351	3.72352	2.00757	3.02429	2.06352	3.71515	2.36513	-0.651504	0.045744	0.373682
ENSG00000188243.8	protein_coding	COMMD6	chr13:76099350-76123575	331.101	293.397	316.913	232.355	278.964	158.328	313.803	223.216	-0.491423	0.0457756	0.373682
ENSG00000230510.2	protein_coding	PPP5D1	chr19:46984053-47104457	4.58608	3.87743	2.73035	2.28174	2.47971	1.73938	3.73129	2.16694	-0.784011	0.0457773	0.373682
ENSG00000204147.5	protein_coding	ASAH2B	chr10:52499078-52576255	7.92911	6.36235	10.949	4.93307	6.43229	5.69924	8.41349	5.6882	-0.564731	0.0457811	0.373682
ENSG00000176244.6	protein_coding	ACBD7	chr10:15119522-15130775	8.27149	10.2046	15.9277	17.3897	15.3361	21.3082	11.4679	18.0114	0.651302	0.0457896	0.373682
ENSG00000111554.10	protein_coding	MDM1	chr12:68666223-68726161	11.1267	13.1687	19.8622	20.6014	18.5881	28.9042	14.7192	22.6979	0.624863	0.0458286	0.373786
ENSG00000182712.11	protein_coding	CMC4	chrX:154289897-154299637	16.4148	12.0591	13.8003	9.62369	9.42301	11.1605	14.0914	10.0691	-0.484885	0.0458859	0.37404
ENSG00000082512.10	protein_coding	TRAF5	chr1:211499957-211548288	4.4592	4.27385	5.85032	6.25679	6.00041	9.69419	4.86112	7.31713	0.589989	0.0459404	0.37427
ENSG00000102543.10	protein_coding	CDADC1	chr13:49822047-49867618	9.20489	6.88021	7.28514	5.05009	5.64492	6.07753	7.79008	5.59085	-0.478571	0.0461143	0.375472
ENSG00000116062.9	protein_coding	MSH6	chr2:47922669-48034092	39.6773	53.605	65.0204	69.0292	65.0654	97.0084	52.7676	77.0343	0.54585	0.0461652	0.375672
ENSG00000151322.14	protein_coding	NPAS3	chr14:33404139-34273382	26.2459	23.0738	26.2416	19.1139	22.165	20.2185	25.1871	20.4991	-0.297122	0.0462456	0.37588
ENSG00000261215.1	processed_transcript	RP11-195F19.30	chr9:34661900-34666026	1.03864	1.27402	0.754476	1.85156	1.54896	1.63529	1.02238	1.6786	0.715331	0.0462683	0.37588
ENSG00000259495.1	protein_coding	RP11-210M15.2	chr15:80637195-80695917	6.64754	3.56602	7.96479	2.20849	3.44459	2.51284	6.05945	2.72197	-1.15454	0.0462699	0.37588
ENSG00000163166.9	protein_coding	IWS1	chr2:128193783-128284462	50.1048	54.8663	54.447	63.7338	62.3113	63.704	53.1394	63.2497	0.251277	0.0464077	0.376785
ENSG00000187650.3	protein_coding	VMAC	chr19:5904869-5910864	4.32965	4.05712	2.85033	2.66375	2.60785	2.06599	3.7457	2.44586	-0.614892	0.0465215	0.37741
ENSG00000269190.1	protein_coding	FBXO17	chr19:39432044-39466550	5.5027	6.94791	5.37066	8.47082	9.14052	7.18323	5.94042	8.26486	0.476425	0.046555	0.37741
ENSG00000172638.8	protein_coding	EFEMP2	chr11:65633912-65641063	37.3672	43.1065	15.5778	20.3173	20.2111	15.7942	32.0172	18.7742	-0.770094	0.0465641	0.37741
ENSG00000081019.9	protein_coding	RSBN1	chr1:114304454-114355098	22.0535	18.2845	22.4217	17.2225	17.3435	16.1186	20.9199	16.8948	-0.308293	0.0466892	0.377929
ENSG00000152409.8	protein_coding	JMY	chr5:78532012-78623038	8.46686	6.42118	7.47304	5.00274	4.77512	6.65439	7.45369	5.47742	-0.44446	0.0467019	0.377929
ENSG00000185414.14	protein_coding	MRPL30	chr2:99771461-99814089	6.88125	3.89327	7.66928	10.2183	8.59007	9.82264	6.14793	9.54368	0.634444	0.0467077	0.377929
ENSG00000110492.11	protein_coding	MDK	chr11:46402306-46405375	209.632	275.619	278.421	309.803	317.887	371.553	254.557	333.081	0.387883	0.0468733	0.378966
ENSG00000147889.12	protein_coding	CDKN2A	chr9:21967751-21995300	1.59051	1.59978	2.20515	0.704547	0.576914	1.10996	1.79848	0.797141	-1.17387	0.046889	0.378966
ENSG00000141543.5	protein_coding	EIF4A3	chr17:78109013-78120982	67.4706	72.5339	85.3718	87.3537	96.7457	102.547	75.1254	95.5487	0.346936	0.0469307	0.379089
ENSG00000105866.9	protein_coding	SP4	chr7:21467652-21554440	10.5204	9.87001	10.3245	7.17068	7.30543	9.3636	10.2383	7.94657	-0.36557	0.0471612	0.380735
ENSG00000249042.1	antisense	CTD-2015H6.3	chr5:79778112-79783882	1.80916	2.89499	2.95589	1.36602	1.10791	1.43471	2.55335	1.30288	-0.970683	0.0472432	0.381035
ENSG00000021574.7	protein_coding	SPAST	chr2:32288680-32382706	36.6161	30.4146	31.4494	25.3057	26.0066	28.3907	32.8267	26.5677	-0.305198	0.0473022	0.381035
ENSG00000140941.8	protein_coding	MAP1LC3B	chr16:87417601-87438385	112.706	98.5916	110.036	91.0406	91.8361	71.9319	107.111	84.9362	-0.334659	0.0473156	0.381035
ENSG00000157087.12	protein_coding	ATP2B2	chr3:10365707-10749716	6.67367	5.47333	2.20112	2.78567	3.24532	1.51139	4.78271	2.51413	-0.92777	0.047331	0.381035
ENSG00000143013.8	protein_coding	LMO4	chr1:87794151-87814606	62.3172	55.8342	42.4173	38.4942	40.4411	42.7453	53.5229	40.5602	-0.400092	0.0473321	0.381035
ENSG00000171992.8	protein_coding	SYNPO	chr5:149980642-150038782	3.79454	3.92938	1.11811	1.0993	1.21127	1.99723	2.94734	1.43593	-1.03743	0.0474137	0.38143
ENSG00000272216.1	lincRNA	LL22NC03-2H8.5	chr22:22638312-22641586	8.42769	4.97442	9.76945	5.42097	5.51761	3.82994	7.72385	4.92284	-0.64983	0.0474558	0.38143
ENSG00000124920.9	protein_coding	MYRF	chr11:61520114-61555990	3.51795	4.13094	6.26797	7.50179	5.03633	10.434	4.63895	7.65736	0.723048	0.0474614	0.38143
ENSG00000172238.3	protein_coding	ATOH1	chr4:94750042-94751221	0	0.0733259	0.0748686	1.37244	6.04407	0	0.0493982	2.47217	5.64518	0.0475229	0.381523
ENSG00000133065.6	protein_coding	SLC41A1	chr1:205758221-205782876	18.0976	18.7183	11.9816	8.40323	8.74862	14.5791	16.2659	10.577	-0.620918	0.0475265	0.381523
ENSG00000176293.15	protein_coding	ZNF135	chr19:58570607-58597677	2.14742	2.34894	1.62647	3.26989	2.92095	2.83331	2.04094	3.00805	0.559592	0.0475852	0.381597
ENSG00000138771.10	protein_coding	SHROOM3	chr4:77356253-77704406	4.84981	9.22085	5.51958	9.33038	8.93355	11.2141	6.53008	9.82602	0.589507	0.0475893	0.381597
ENSG00000105792.15	protein_coding	C7orf63	chr7:89874488-89940377	1.99231	2.31008	2.81336	1.22574	1.29045	1.90692	2.37191	1.47437	-0.685955	0.0476299	0.381708
ENSG00000105855.4	protein_coding	ITGB8	chr7:20370325-20450419	85.4975	61.966	57.2721	48.8475	38.7433	57.6781	68.2452	48.423	-0.495037	0.0477195	0.382212
ENSG00000099849.10	protein_coding	RASSF7	chr11:560404-564021	7.77428	7.87428	6.14163	14.2085	18.7618	6.26007	7.2634	13.0768	0.848293	0.0479199	0.383507
ENSG00000054356.9	protein_coding	PTPRN	chr2:220154345-220174370	24.2641	31.3957	17.7082	16.0271	16.5826	18.9372	24.456	17.1823	-0.509266	0.0479351	0.383507
ENSG00000160214.8	protein_coding	RRP1	chr21:45209394-45225174	11.9398	14.1664	12.6192	15.8219	19.5818	15.244	12.9085	16.8826	0.387217	0.0479624	0.383511
ENSG00000119917.9	protein_coding	IFIT3	chr10:91087651-91100728	1.69121	1.4289	1.66739	0.149831	0.455699	1.18024	1.59583	0.595256	-1.42273	0.0480761	0.38412
ENSG00000100379.13	protein_coding	KCTD17	chr22:37447779-37459430	41.2652	52.0498	38.5829	67.3726	59.7205	50.4273	43.966	59.1735	0.428564	0.0480925	0.38412
ENSG00000104081.9	protein_coding	BMF	chr15:40380091-40401093	22.2669	28.3045	22.9455	43.064	42.2576	23.6746	24.5056	36.3321	0.568131	0.0482505	0.384813
ENSG00000266411.1	lincRNA	RP11-180P8.3	chr17:61044178-61045910	2.2973	3.08093	0.786437	0.424014	1.0912	0.501002	2.05489	0.672074	-1.61237	0.0482532	0.384813
ENSG00000204574.8	protein_coding	ABCF1	chr6:30539153-30564956	57.6999	75.5426	73.8277	99.5968	90.5056	79.6032	69.0234	89.9019	0.381266	0.0482602	0.384813
ENSG00000231305.3	antisense	RP11-723O4.2	chr3:128580156-128590383	2.08831	2.10049	1.14383	2.92935	2.81349	4.12918	1.77754	3.29067	0.888499	0.0482909	0.384843
ENSG00000035141.3	protein_coding	FAM136A	chr2:70523107-70529222	30.6593	32.7084	31.58	41.3862	36.85	37.6646	31.6492	38.6336	0.287687	0.0483782	0.385323
ENSG00000100439.6	protein_coding	ABHD4	chr14:23067146-23081265	29.1108	28.5366	15.1209	14.9277	17.5579	15.9814	24.2561	16.1557	-0.586308	0.0484205	0.385444
ENSG00000172006.7	protein_coding	ZNF554	chr19:2819872-2835771	7.76907	7.60477	7.15337	5.73575	6.32395	5.47888	7.50907	5.84619	-0.361137	0.0484612	0.385553
ENSG00000156345.13	protein_coding	CDK20	chr9:90581356-90589668	16.2751	13.0595	15.1019	12.1382	11.9537	10.8257	14.8122	11.6392	-0.347786	0.0484974	0.385607
ENSG00000256294.3	protein_coding	ZNF225	chr19:44616334-44637027	9.25539	8.65985	7.99469	7.03171	6.1343	6.75943	8.63664	6.64181	-0.378893	0.0485265	0.385607
ENSG00000178773.10	protein_coding	CPNE7	chr16:89642176-89663654	0.855492	1.15978	1.87176	1.89478	2.15865	3.21221	1.29568	2.42188	0.902422	0.0485643	0.385607
ENSG00000167646.9	protein_coding	DNAAF3	chr19:55670031-55678090	4.86488	5.57285	3.14575	9.52784	9.52323	4.59743	4.52782	7.88283	0.799896	0.0485761	0.385607
ENSG00000140521.7	protein_coding	POLG	chr15:89859534-89878092	22.3452	25.5103	21.0397	31.1862	31.3826	25.5194	22.9651	29.3627	0.354545	0.048672	0.386051
ENSG00000270173.1	lincRNA	RP11-382B18.4	chr15:30649969-30650976	5.52128	9.45825	7.53088	5.35009	4.5597	4.28959	7.50347	4.73313	-0.664764	0.0486862	0.386051
ENSG00000149091.11	protein_coding	DGKZ	chr11:46354455-46402104	27.6277	36.7429	24.7336	47.7475	43.9312	33.3268	29.7014	41.6685	0.488428	0.048721	0.386112
ENSG00000108592.12	protein_coding	FTSJ3	chr17:61896793-61907372	26.4362	26.9078	31.388	33.3892	36.7812	34.5811	28.244	34.9172	0.305991	0.0488937	0.387263
ENSG00000196363.4	protein_coding	WDR5	chr9:137001210-137025093	27.9352	36.5382	33.0526	39.9052	40.8667	42.3674	32.5087	41.0464	0.336431	0.0489206	0.387263
ENSG00000170088.8	protein_coding	TMEM192	chr4:165997230-166129701	11.2996	8.43682	8.4559	5.91504	7.11412	7.72074	9.39744	6.91664	-0.442197	0.0489673	0.387418
ENSG00000124212.5	protein_coding	PTGIS	chr20:48120411-48184683	7.25753	8.95686	7.95641	13.0008	12.3664	8.35066	8.05693	11.2393	0.480246	0.0490893	0.388168
ENSG00000164946.15	protein_coding	FREM1	chr9:14734664-14910993	1.96649	1.96383	2.13497	2.8155	2.18354	4.86447	2.02176	3.28784	0.701525	0.0491263	0.388245
ENSG00000104112.4	protein_coding	SCG3	chr15:51973550-52013223	67.9353	63.596	39.2256	43.4748	42.8881	28.1075	56.919	38.1568	-0.576968	0.0492028	0.388634
ENSG00000106633.11	protein_coding	GCK	chr7:44183872-44237769	0.830085	1.16889	1.57711	1.9764	2.75283	1.77407	1.19203	2.16776	0.862788	0.0492407	0.388718
ENSG00000099954.13	protein_coding	CECR2	chr22:17840837-18033845	15.3274	16.4788	16.2664	22.4552	16.8421	24.1649	16.0242	21.1541	0.400682	0.0492739	0.388765
ENSG00000087502.13	protein_coding	ERGIC2	chr12:29490285-29534122	31.183	29.6965	34.2392	25.4404	27.4604	24.6337	31.7062	25.8448	-0.294891	0.0493058	0.388801
ENSG00000116863.10	protein_coding	ADPRHL2	chr1:36554476-36559533	20.0459	20.0609	18.8194	22.0311	26.965	25.8767	19.6421	24.9576	0.345531	0.0494037	0.389358
ENSG00000130037.3	protein_coding	KCNA5	chr12:5153085-5155949	1.24506	1.25232	1.6355	0.737501	0.750185	0.959813	1.37763	0.815833	-0.75584	0.0495784	0.390507
ENSG00000205189.7	protein_coding	ZBTB10	chr8:81397854-81438500	21.156	17.594	25.2136	15.1071	16.2614	17.5883	21.3212	16.3189	-0.385741	0.0496195	0.390507
ENSG00000135148.7	protein_coding	TRAFD1	chr12:112563305-112591407	36.3721	36.8033	36.2344	46.9349	48.3763	39.6877	36.4699	44.9997	0.303206	0.0496316	0.390507
ENSG00000164038.10	protein_coding	SLC9B2	chr4:103941025-104006986	13.6899	10.6565	12.2663	9.31599	10.034	6.0922	12.2042	8.48074	-0.525118	0.0497061	0.390877
ENSG00000197808.7	protein_coding	ZNF461	chr19:37128094-37157755	11.4541	8.4071	9.92633	7.08503	7.48586	7.80136	9.92917	7.45742	-0.412998	0.0499137	0.392267
ENSG00000040275.12	protein_coding	SPDL1	chr5:169010638-169031782	22.1874	24.0148	26.9968	28.8885	29.5339	40.4277	24.3997	32.95	0.433417	0.0499378	0.392267
ENSG00000255441.1	antisense	CTD-2616J11.2	chr19:51918978-51920679	0.915718	1.84211	0.403043	3.18713	2.84701	2.39643	1.05362	2.81019	1.41531	0.0500436	0.392771
ENSG00000100038.15	protein_coding	TOP3B	chr22:22311397-22337213	23.4461	29.5592	27.8392	45.1003	40.9743	27.6252	26.9482	37.9	0.492009	0.0500571	0.392771
ENSG00000162745.6	protein_coding	OLFML2B	chr1:161952982-161993644	6.66341	7.50875	8.3766	5.69515	6.30388	4.19672	7.51625	5.39858	-0.477432	0.0501135	0.392943
ENSG00000165388.8	protein_coding	ZNF488	chr10:48355024-48373866	1.70218	2.39225	1.00577	2.60805	2.99647	2.94938	1.70006	2.8513	0.746031	0.0501342	0.392943
ENSG00000176046.7	protein_coding	NUPR1	chr16:28548606-28550495	5.29179	7.93557	1.08692	0.4262	0.398847	2.68578	4.77143	1.17028	-2.02757	0.0501986	0.393089
ENSG00000197275.8	protein_coding	RAD54B	chr8:95384188-95487337	6.53981	8.02261	6.84186	8.46066	9.02614	13.1425	7.13476	10.2098	0.517015	0.050243	0.393089
ENSG00000167543.11	protein_coding	TP53I13	chr17:27893070-27900175	19.7448	25.3303	17.3636	37.5123	33.2669	21.9167	20.8129	30.8986	0.570067	0.0502473	0.393089
ENSG00000139579.8	protein_coding	NABP2	chr12:56615799-56623638	50.8349	55.078	45.9518	60.4465	70.3448	60.1312	50.6216	63.6408	0.330201	0.0502631	0.393089
ENSG00000035664.7	protein_coding	DAPK2	chr15:64199235-64364232	1.24099	1.80778	0.483426	1.99037	2.61655	2.76238	1.1774	2.45643	1.06096	0.050342	0.393275
ENSG00000196696.7	processed_transcript	PDXDC2P	chr16:70010200-70099851	12.3533	10.4354	10.7258	9.27304	8.7256	8.82961	11.1715	8.94275	-0.321032	0.0503421	0.393275
ENSG00000169032.5	protein_coding	MAP2K1	chr15:66679155-66784650	19.9356	25.0817	26.4076	29.2615	27.9789	48.7521	23.8083	35.3308	0.569463	0.0503805	0.393359
ENSG00000170921.10	protein_coding	TANC2	chr17:61086917-61505060	26.2378	23.1126	14.0407	16.5018	14.6731	12.027	21.1304	14.4006	-0.553185	0.0504332	0.393556
ENSG00000105355.4	protein_coding	PLIN3	chr19:4838353-4867780	28.873	36.8124	30.7326	44.3065	46.6882	35.6602	32.1393	42.2183	0.393527	0.0504646	0.393585
ENSG00000123505.10	protein_coding	AMD1	chr6:111195973-111216916	28.7346	35.0589	39.6946	39.7544	42.9373	73.0997	34.4961	51.9305	0.59015	0.0504946	0.393604
ENSG00000166225.4	protein_coding	FRS2	chr12:69864129-69973562	24.599	23.9831	28.937	21.099	17.5	22.2029	25.8397	20.2673	-0.350438	0.0505619	0.393855
ENSG00000203880.6	protein_coding	PCMTD2	chr20:62887048-62926855	49.33	46.2904	50.1371	38.2797	35.0407	44.2521	48.5858	39.1908	-0.310018	0.0505821	0.393855
ENSG00000247199.3	antisense	RP11-373N22.3	chr5:147647870-147763346	2.80614	1.7018	2.03427	1.59949	1.0264	1.11595	2.18074	1.24728	-0.806031	0.050679	0.394395
ENSG00000138794.5	protein_coding	CASP6	chr4:110609785-110624739	11.3975	11.9073	16.9434	15.9691	20.2955	21.4229	13.4161	19.2292	0.519332	0.0507589	0.394801
ENSG00000180875.4	protein_coding	GREM2	chr1:240652873-240775449	9.39447	7.72217	12.7897	6.77548	6.74972	7.76467	9.96879	7.09662	-0.490286	0.0508036	0.394933
ENSG00000259877.1	antisense	RP11-46C24.7	chr16:89281638-89284061	6.52906	5.42651	6.59941	4.07187	5.19943	4.28661	6.18499	4.5193	-0.452672	0.0509595	0.395634
ENSG00000072818.7	protein_coding	ACAP1	chr17:7239848-7254797	4.53136	5.17728	3.93077	2.7283	3.78421	1.72697	4.54647	2.7465	-0.727155	0.0509722	0.395634
ENSG00000260032.1	lincRNA	LINC00657	chr20:34633544-34638882	197.665	141.657	181.25	110.282	121.065	154.477	173.524	128.608	-0.432157	0.0509771	0.395634
ENSG00000108671.5	protein_coding	PSMD11	chr17:30771279-30810336	49.1267	57.7992	52.3497	64.7152	65.2444	62.344	53.0919	64.1012	0.271861	0.0510301	0.39583
ENSG00000171033.8	protein_coding	PKIA	chr8:79428374-79517502	166.799	123.417	128.959	107.292	119.729	77.8177	139.725	101.613	-0.459503	0.0511512	0.396554
ENSG00000179431.5	protein_coding	FJX1	chr11:35639735-35642419	37.6057	30.6495	31.1949	27.7397	26.5616	17.3456	33.15	23.8823	-0.473068	0.051262	0.397197
ENSG00000108239.8	protein_coding	TBC1D12	chr10:96162261-96295687	6.87559	5.5924	7.54371	4.90846	4.34997	5.64257	6.67057	4.967	-0.425435	0.0513064	0.397325
ENSG00000065485.13	protein_coding	PDIA5	chr3:122785909-122944074	32.5265	30.6328	25.1379	18.2448	18.2935	26.8545	29.4324	21.1309	-0.478048	0.0513394	0.397359
ENSG00000151151.5	protein_coding	IPMK	chr10:59951278-60027694	7.27356	6.24206	7.0724	4.95117	5.32497	5.96076	6.86267	5.4123	-0.342528	0.0513666	0.397359
ENSG00000138078.11	protein_coding	PREPL	chr2:44543420-44589001	76.2786	63.5663	84.4043	38.6573	38.6014	71.6097	74.7497	49.6228	-0.591065	0.0515304	0.398083
ENSG00000196632.6	protein_coding	WNK3	chrX:54219256-54385075	8.7723	6.88462	7.3208	6.34754	6.15877	5.82492	7.65924	6.11041	-0.325932	0.0515332	0.398083
ENSG00000169946.9	protein_coding	ZFPM2	chr8:106330920-106816760	4.46283	4.1329	1.85754	0.827334	1.4466	2.79546	3.48442	1.6898	-1.04407	0.0515618	0.398083
ENSG00000184672.7	protein_coding	RALYL	chr8:85095022-85834079	18.3626	14.2381	11.0811	10.7431	10.8743	8.98059	14.5606	10.1993	-0.513594	0.0515718	0.398083
ENSG00000117122.9	protein_coding	MFAP2	chr1:17300997-17307330	52.2545	74.0675	94.0296	131.828	125.631	79.0153	73.4505	112.158	0.61069	0.0517048	0.398893
ENSG00000118785.9	protein_coding	SPP1	chr4:88896819-88904562	9.46563	11.7541	1.68019	1.74707	2.36159	4.63828	7.6333	2.91565	-1.38849	0.0517528	0.399048
ENSG00000089692.4	protein_coding	LAG3	chr12:6881678-6887621	2.18266	2.07564	3.4235	5.71321	3.9071	3.25412	2.5606	4.29147	0.744992	0.0518077	0.399256
ENSG00000189306.6	protein_coding	RRP7A	chr22:42905974-42915808	15.9961	19.9744	16.5847	21.2911	21.3495	23.929	17.5184	22.1899	0.34103	0.0518373	0.399268
ENSG00000127884.4	protein_coding	ECHS1	chr10:135175984-135187193	69.7561	72.3717	64.8724	77.8864	84.6474	90.1352	69.0001	84.223	0.287616	0.0518858	0.399285
ENSG00000127914.12	protein_coding	AKAP9	chr7:91570181-91739987	79.9165	66.3006	73.3073	63.4705	58.1976	39.2206	73.1748	53.6296	-0.448319	0.0518956	0.399285
ENSG00000163328.9	protein_coding	GPR155	chr2:175296966-175351822	4.40329	3.81851	4.69453	1.6302	2.2616	3.99882	4.30544	2.63021	-0.710986	0.0520837	0.40034
ENSG00000142794.14	protein_coding	NBPF3	chr1:21766621-21811498	9.7399	9.4157	9.8083	11.685	11.8604	12.0602	9.65463	11.8685	0.297848	0.0520888	0.40034
ENSG00000188868.9	protein_coding	ZNF563	chr19:12428291-12444534	1.796	1.92964	1.59296	1.08487	0.846039	1.21064	1.77287	1.04718	-0.759571	0.0522498	0.40136
ENSG00000161547.10	protein_coding	SRSF2	chr17:74730197-74733456	80.4843	96.3962	132.61	127.01	126.384	228.332	103.164	160.575	0.638317	0.0522942	0.401437
ENSG00000151743.6	protein_coding	AMN1	chr12:31824071-31882108	25.1607	16.441	22.7822	14.4813	17.0004	15.2773	21.4613	15.5863	-0.461457	0.0523161	0.401437
ENSG00000103018.12	protein_coding	CYB5B	chr16:69458428-69500169	64.7634	75.6363	76.8322	85.9195	84.9942	105.634	72.4106	92.1827	0.348295	0.0523645	0.401593
ENSG00000171302.12	protein_coding	CANT1	chr17:76987799-77005949	23.2986	24.7527	23.1308	28.4674	28.1651	28.2343	23.7274	28.2889	0.253686	0.0524531	0.402056
ENSG00000160410.10	protein_coding	SHKBP1	chr19:41082757-41097305	35.7732	49.4196	49.4664	72.8077	72.4163	46.809	44.8864	64.011	0.512043	0.052507	0.402253
ENSG00000166106.2	protein_coding	ADAMTS15	chr11:130318869-130346532	1.93942	1.95072	1.6499	0.609065	0.674972	1.69181	1.84668	0.99195	-0.896594	0.0525426	0.402309
ENSG00000154429.6	protein_coding	CCSAP	chr1:229456758-229479041	18.6475	17.0216	13.8045	12.958	13.7299	8.47786	16.4912	11.7219	-0.492492	0.052655	0.402877
ENSG00000246283.2	lincRNA	CTD-2036P10.3	chr15:43031316-43035400	16.5716	14.9137	17.0189	13.2004	12.4393	13.2603	16.1681	12.9667	-0.318338	0.0526733	0.402877
ENSG00000231925.7	protein_coding	TAPBP	chr6:33267471-33282164	38.4622	40.6455	29.2919	27.5199	29.7908	15.5846	36.1332	24.2984	-0.572462	0.0528697	0.404162
ENSG00000121900.13	protein_coding	TMEM54	chr1:33360195-33367039	12.5523	14.9927	6.44554	7.1434	6.14293	7.07171	11.3302	6.78601	-0.739536	0.0529928	0.404887
ENSG00000243232.3	protein_coding	PCDHAC2	chr5:140345820-140391936	2.63944	3.50767	1.10955	1.02985	1.26139	1.62246	2.41889	1.30457	-0.890769	0.0531031	0.405512
ENSG00000137038.7	protein_coding	C9orf123	chr9:7796490-7888380	16.3205	14.9619	17.7197	11.8046	13.3563	13.8166	16.334	12.9925	-0.330203	0.0532508	0.406306
ENSG00000156671.7	protein_coding	SAMD8	chr10:76859344-76941881	23.9728	20.8005	16.8957	11.7684	11.4138	19.1495	20.5563	14.1106	-0.542803	0.0532641	0.406306
ENSG00000197956.5	protein_coding	S100A6	chr1:153507075-153508720	13.8629	6.15166	1.67496	1.65562	3.09873	2.84543	7.22985	2.53326	-1.51297	0.0533291	0.406424
ENSG00000203930.6	protein_coding	LINC00632	chrX:139791932-139854844	19.8852	22.902	23.7736	18.239	17.5404	11.4539	22.1869	15.7444	-0.494867	0.0533366	0.406424
ENSG00000272267.1	antisense	RP11-375N15.2	chr8:9412656-9414030	1.98869	1.50022	1.53178	0.688226	0.837274	1.03004	1.67356	0.851846	-0.974259	0.0533916	0.406482
ENSG00000213347.6	protein_coding	MXD3	chr5:176728462-176739758	15.8221	24.2769	13.6099	37.5545	40.4186	15.7801	17.903	31.251	0.803705	0.0534063	0.406482
ENSG00000144589.16	protein_coding	STK11IP	chr2:220462582-220481173	16.3367	15.0308	12.7783	18.3721	18.8008	18.808	14.7153	18.6603	0.342658	0.0534472	0.406482
ENSG00000177606.5	protein_coding	JUN	chr1:59246465-59249785	60.6026	54.6751	71.7172	49.4804	51.2035	28.0821	62.3317	42.922	-0.538247	0.0534641	0.406482
ENSG00000178665.10	protein_coding	ZNF713	chr7:55955169-56009918	14.8672	13.3018	10.5571	11.4779	8.59891	7.2133	12.9087	9.09672	-0.504925	0.0534967	0.406482
ENSG00000182968.3	protein_coding	SOX1	chr13:112721913-112726020	26.9137	35.0266	42.7969	55.1078	50.8655	40.0727	34.9124	48.682	0.479649	0.0535152	0.406482
ENSG00000185551.8	protein_coding	NR2F2	chr15:96869167-96883492	60.2064	59.4673	95.3193	59.5531	48.7928	43.0453	71.6643	50.4637	-0.506009	0.0535699	0.40668
ENSG00000165475.9	protein_coding	CRYL1	chr13:20977806-21099996	24.7614	21.5121	13.3315	11.9691	14.1049	14.3169	19.8684	13.4637	-0.561402	0.0536232	0.406766
ENSG00000111667.9	protein_coding	USP5	chr12:6961292-6975796	80.0322	79.5527	69.9473	102.507	105.246	82.3392	76.5108	96.6977	0.337818	0.0536382	0.406766
ENSG00000128335.9	protein_coding	APOL2	chr22:36622256-36636000	15.7658	13.0895	16.1914	11.4945	12.7533	10.632	15.0156	11.6266	-0.369031	0.0536857	0.40691
ENSG00000198961.5	protein_coding	PJA2	chr5:108670410-108745695	93.1483	76.3742	98.3164	57.403	60.6056	82.193	89.2797	66.7339	-0.419912	0.0537197	0.406951
ENSG00000121690.5	protein_coding	DEPDC7	chr11:33037410-33055128	4.36287	3.79963	5.84667	5.59751	6.78219	10.0716	4.66972	7.48377	0.680428	0.0537799	0.407191
ENSG00000092531.5	protein_coding	SNAP23	chr15:42783431-42837547	16.3374	16.2128	12.682	18.5765	18.8566	23.6892	15.0774	20.3741	0.434346	0.0538302	0.407355
ENSG00000146263.7	protein_coding	MMS22L	chr6:97590037-97731093	4.2855	4.61175	6.10485	6.86363	5.56353	9.7881	5.0007	7.40509	0.566387	0.0538948	0.407628
ENSG00000271971.1	antisense	CTD-2006H14.2	chr8:94727606-94728341	12.7662	9.53875	8.74052	5.65503	6.67813	7.74242	10.3485	6.69186	-0.628942	0.0539721	0.407996
ENSG00000111727.7	protein_coding	HCFC2	chr12:104458235-104498639	11.1454	8.62744	9.27115	6.47915	7.10589	8.26755	9.68132	7.2842	-0.410434	0.0540453	0.40806
ENSG00000107731.8	protein_coding	UNC5B	chr10:72972327-73062621	4.59805	7.24772	3.60954	9.43062	9.92203	5.59345	5.15177	8.31537	0.690713	0.0540466	0.40806
ENSG00000088930.6	protein_coding	XRN2	chr20:21283942-21370463	66.8234	78.4864	86.4325	97.773	91.7315	99.7796	77.2474	96.428	0.319966	0.0540665	0.40806
ENSG00000249853.3	protein_coding	HS3ST5	chr6:114376750-114664209	5.27536	4.36119	2.89441	3.12109	2.87086	1.618	4.17699	2.53665	-0.719537	0.0541059	0.408142
ENSG00000253457.1	protein_coding	SMIM18	chr8:30496117-30503581	17.3481	14.2324	17.4182	11.6987	13.2581	6.5944	16.3329	10.5171	-0.63505	0.0541659	0.408378
ENSG00000253948.1	lincRNA	RP11-410L14.2	chr8:100008991-100025272	63.0046	36.2876	40.2729	28.0828	36.305	12.771	46.5217	25.7196	-0.855037	0.0542173	0.40855
ENSG00000165912.11	protein_coding	PACSIN3	chr11:47199076-47207994	5.90734	10.2198	5.87264	10.2577	9.84428	14.2227	7.33328	11.4416	0.641754	0.0543099	0.409031
ENSG00000181284.2	protein_coding	TMEM102	chr17:7338762-7340998	1.28286	2.02153	1.0979	3.31489	2.83625	1.82783	1.46743	2.65965	0.857946	0.054393	0.409183
ENSG00000134153.5	protein_coding	EMC7	chr15:34376218-34394149	66.7174	46.6498	57.4967	37.233	46.6654	44.4517	56.9546	42.7833	-0.412764	0.054396	0.409183
ENSG00000118816.5	protein_coding	CCNI	chr4:77968311-77997158	495.269	530.376	606.226	437.39	483.671	357.13	543.957	426.063	-0.352425	0.0544162	0.409183
ENSG00000011105.7	protein_coding	TSPAN9	chr12:3186521-3395730	17.3309	20.3695	14.5823	22.6397	25.0298	20.7667	17.4276	22.8121	0.388424	0.0544715	0.40936
ENSG00000165443.7	protein_coding	PHYHIPL	chr10:60936350-61007534	95.5327	111.56	128.925	96.22	82.2476	86.3795	112.006	88.2823	-0.343378	0.0545144	0.40936
ENSG00000104671.3	protein_coding	DCTN6	chr8:30013813-30041156	81.5594	64.8059	78.9998	57.1683	65.7138	40.577	75.1217	54.4863	-0.463336	0.0545258	0.40936
ENSG00000169499.10	protein_coding	PLEKHA2	chr8:38758753-38831428	4.23241	4.81304	5.82255	2.27357	2.66776	4.57374	4.956	3.17169	-0.643924	0.054657	0.41006
ENSG00000264345.1	lincRNA	RP11-958F21.1	chr18:22513451-22567646	0	0.594122	0.404415	1.74435	0.8162	3.43512	0.332846	1.99855	2.58603	0.0546766	0.41006
ENSG00000251867.2	antisense	Y_RNA	chr8:81396796-81397854	4.08823	3.12517	6.71772	1.72041	3.22	2.42508	4.64371	2.45516	-0.91946	0.0547145	0.410129
ENSG00000104835.10	protein_coding	SARS2	chr19:39405906-39440495	16.0182	23.0867	23.6728	33.2605	30.5692	24.0271	20.9259	29.2856	0.4849	0.0547524	0.410197
ENSG00000114993.11	protein_coding	RTKN	chr2:74652963-74669549	12.3302	15.5229	12.87	19.0096	17.7478	16.0638	13.5744	17.6071	0.375269	0.0548015	0.41035
ENSG00000123342.11	protein_coding	MMP19	chr12:56229217-56236750	12.9402	10.5	15.8209	10.5972	9.69171	8.22108	13.087	9.50333	-0.461635	0.0549237	0.411049
ENSG00000163009.4	protein_coding	C2orf48	chr2:10281509-10351851	0.664202	1.33615	2.31924	3.3345	2.20271	3.20603	1.43986	2.91441	1.01727	0.0550244	0.41152
ENSG00000228794.3	processed_transcript	RP11-206L10.11	chr1:762988-794826	17.1337	16.9704	13.4211	10.376	10.8492	14.307	15.8418	11.8441	-0.419567	0.055065	0.41152
ENSG00000010017.9	protein_coding	RANBP9	chr6:13621730-13711796	50.8002	56.0729	60.9098	47.009	46.9641	45.3592	55.9276	46.4441	-0.268065	0.0550733	0.41152
ENSG00000165055.10	protein_coding	METTL2B	chr7:128095894-128146656	34.8771	32.8241	28.7301	24.4353	28.6789	24.4975	32.1438	25.8706	-0.313225	0.0553028	0.412829
ENSG00000186231.12	protein_coding	KLHL32	chr6:97372605-97588630	4.08743	3.17937	2.63059	1.75025	2.42864	2.37706	3.29913	2.18532	-0.594243	0.0553431	0.412829
ENSG00000145604.11	protein_coding	SKP2	chr5:36152091-36184421	18.8083	27.5698	26.656	30.9098	29.3159	42.4615	24.3447	34.2291	0.491615	0.0554331	0.412829
ENSG00000115325.9	protein_coding	DOK1	chr2:74776153-74784681	6.96527	9.25624	6.32956	10.2379	11.7683	9.46385	7.51702	10.49	0.480782	0.055437	0.412829
ENSG00000242539.2	antisense	AC007620.3	chr3:179114749-179116979	93.9392	85.0067	87.8849	53.4322	55.372	85.0496	88.9436	64.6179	-0.460956	0.0554379	0.412829
ENSG00000140600.12	protein_coding	SH3GL3	chr15:84115980-84287495	8.51129	7.37638	12.8092	6.16517	7.6002	4.48282	9.56562	6.08273	-0.653139	0.055448	0.412829
ENSG00000189410.7	protein_coding	SH2D5	chr1:21046225-21059330	4.92603	4.0392	5.69136	6.7597	6.10391	7.05289	4.88553	6.63883	0.442415	0.0554512	0.412829
ENSG00000077092.14	protein_coding	RARB	chr3:25215823-25639423	16.4598	20.1448	18.0074	28.7654	32.2475	17.9397	18.204	26.3175	0.531765	0.0555374	0.412948
ENSG00000087250.4	protein_coding	MT3	chr16:56622986-56625000	11.5372	2.94197	1.83569	1.25966	2.52603	1.4175	5.43828	1.7344	-1.64872	0.0555598	0.412948
ENSG00000100092.16	protein_coding	SH3BP1	chr22:38030661-38062939	1.96837	4.04703	3.65653	5.51364	3.77984	6.96927	3.22397	5.42092	0.749697	0.0555708	0.412948
ENSG00000171606.13	protein_coding	ZNF274	chr19:58694396-58724928	24.824	24.9102	22.5053	31.1647	26.2089	35.8713	24.0799	31.0816	0.368236	0.055583	0.412948
ENSG00000185838.9	protein_coding	GNB1L	chr22:19770747-19842462	4.16815	4.24119	3.1856	6.06507	6.37903	4.6507	3.86498	5.69827	0.560062	0.0557219	0.413599
ENSG00000164128.2	protein_coding	NPY1R	chr4:164245113-164265984	12.5898	11.9497	15.8129	9.39297	11.9448	8.06925	13.4508	9.80234	-0.456495	0.0557287	0.413599
ENSG00000213965.3	protein_coding	NUDT19	chr19:33182867-33204702	4.27136	3.76274	3.87057	2.59697	3.1536	3.01979	3.96822	2.92346	-0.440818	0.0557721	0.413706
ENSG00000213719.4	protein_coding	CLIC1	chr6:31698358-31707540	105.253	123.603	137.223	179.38	184.867	128.363	122.026	164.203	0.428294	0.0559517	0.414697
ENSG00000151023.12	protein_coding	ENKUR	chr10:25270908-25305089	17.062	15.5287	17.0969	9.48567	6.65768	15.5767	16.5625	10.5733	-0.647492	0.0560404	0.414697
ENSG00000184515.6	protein_coding	BEX5	chrX:101408680-101411029	8.2359	4.8668	5.49783	3.07821	4.16094	3.86163	6.20017	3.70026	-0.744682	0.0560511	0.414697
ENSG00000198917.7	protein_coding	C9orf114	chr9:131581930-131592100	18.6922	19.3182	17.805	23.9604	24.0693	20.5453	18.6051	22.8583	0.29702	0.0560986	0.414697
ENSG00000143190.16	protein_coding	POU2F1	chr1:167190066-167396582	17.7681	15.6033	17.8996	12.9278	12.5709	15.619	17.0903	13.7059	-0.318381	0.0561052	0.414697
ENSG00000256061.3	protein_coding	DYX1C1	chr15:55702723-55800432	9.3811	11.2567	11.7189	6.56137	7.50478	9.23626	10.7856	7.76747	-0.473588	0.0561338	0.414697
ENSG00000260947.1	lincRNA	RP11-384P7.7	chr9:33697457-33700984	6.29724	4.7799	7.33271	3.73314	3.44503	5.30949	6.13662	4.16255	-0.559976	0.0561454	0.414697
ENSG00000180263.9	protein_coding	FGD6	chr12:95470525-95611258	6.80868	7.51519	9.34781	10.7149	8.49526	15.3253	7.89056	11.5118	0.544913	0.0561491	0.414697
ENSG00000154856.7	protein_coding	APCDD1	chr18:10454625-10488698	54.0548	64.8218	44.329	60.5623	82.2865	78.9962	54.4019	73.9483	0.442861	0.0561818	0.414697
ENSG00000153933.5	protein_coding	DGKE	chr17:54911460-54946036	5.38161	4.56197	7.00829	3.51746	2.97548	4.97283	5.65062	3.82192	-0.564112	0.0561966	0.414697
ENSG00000136732.10	protein_coding	GYPC	chr2:127413509-127454246	42.9165	60.0475	70.5033	94.2567	109.99	59.2584	57.8224	87.8351	0.603169	0.0562527	0.414897
ENSG00000103024.3	protein_coding	NME3	chr16:1820287-1821731	6.03901	5.52201	5.26231	14.1861	19.5342	3.43219	5.60778	12.3842	1.14299	0.0563576	0.415455
ENSG00000050767.11	protein_coding	COL23A1	chr5:177664619-178017556	5.68214	8.9267	3.05669	1.85779	2.27135	4.79148	5.88851	2.97354	-0.985721	0.0564788	0.416133
ENSG00000130558.14	protein_coding	OLFM1	chr9:137967268-138013025	135.807	121.187	79.8208	79.2319	93.8839	55.5388	112.272	76.2182	-0.558786	0.0565109	0.416155
ENSG00000233863.1	protein_coding	AC012215.1	chr8:35649365-35653384	2.23975	2.62483	4.11505	2.20728	1.95915	0.914166	2.99321	1.69353	-0.821658	0.056605	0.416633
ENSG00000221886.3	protein_coding	C5orf54	chr5:159820155-159827104	9.66027	8.57517	7.59017	5.92901	6.48329	7.23398	8.60854	6.54876	-0.394547	0.0566414	0.416686
ENSG00000132854.14	protein_coding	KANK4	chr1:62702651-62785085	1.1918	2.70828	0.974639	0.586588	1.07501	0.770105	1.6249	0.810568	-1.00335	0.0567459	0.416937
ENSG00000104356.6	protein_coding	POP1	chr8:99129525-99172062	4.91434	7.76754	5.76798	9.91265	7.94261	7.99546	6.14995	8.61691	0.486595	0.0567576	0.416937
ENSG00000144535.15	protein_coding	DIS3L2	chr2:232825955-233209060	22.1121	25.92	26.3629	33.1409	27.1889	35.8226	24.7983	32.0508	0.370117	0.0567633	0.416937
ENSG00000034152.14	protein_coding	MAP2K3	chr17:21187984-21218552	10.5276	11.9329	9.85531	13.5418	14.9387	13.0336	10.7719	13.838	0.361356	0.0568176	0.41712
ENSG00000124074.7	protein_coding	ENKD1	chr16:67696848-67701168	22.584	26.0506	21.3304	36.7875	41.299	23.1388	23.3217	33.7418	0.532865	0.0569013	0.41752
ENSG00000270540.1	antisense	RP11-785G17.1	chr2:237276203-237277745	1.58828	1.98315	2.92482	1.09173	1.19194	1.28995	2.16541	1.19121	-0.86222	0.0570312	0.418258
ENSG00000101290.9	protein_coding	CDS2	chr20:5107432-5178533	38.077	36.9079	41.3245	32.0367	34.0148	32.9476	38.7698	32.9997	-0.23248	0.0571616	0.418999
ENSG00000136888.6	protein_coding	ATP6V1G1	chr9:117350026-117360653	179.497	172.613	189.3	95.4248	124.571	169.495	180.47	129.83	-0.475135	0.0572414	0.419245
ENSG00000059728.6	protein_coding	MXD1	chr2:70124820-70170077	13.9245	11.175	9.8898	9.49564	9.06851	5.17835	11.6631	7.91417	-0.559442	0.057254	0.419245
ENSG00000189180.11	protein_coding	ZNF33A	chr10:38299578-38354016	40.9982	34.0496	40.2215	31.203	33.3483	22.1034	38.4231	28.8849	-0.411661	0.0572971	0.419345
ENSG00000122696.8	protein_coding	SLC25A51	chr9:37879400-37904350	18.3274	15.4077	16.1252	14.6617	11.226	12.0742	16.6201	12.654	-0.393338	0.0573625	0.419459
ENSG00000153044.5	protein_coding	CENPH	chr5:68485375-68506184	38.7101	31.1114	56.9377	57.0212	65.1985	59.296	42.2531	60.5052	0.518003	0.0573715	0.419459
ENSG00000178295.10	protein_coding	GEN1	chr2:17935125-17966632	5.52869	6.97642	9.06991	9.43037	8.28939	15.9091	7.19167	11.2096	0.640339	0.0574816	0.420049
ENSG00000130717.8	protein_coding	UCK1	chr9:134399188-134406655	31.005	32.6608	26.5923	42.4092	45.3757	32.0174	30.086	39.9341	0.408526	0.0576025	0.420716
ENSG00000012174.7	protein_coding	MBTPS2	chrX:21857754-21903542	15.0321	14.0999	17.1798	9.08991	10.5271	14.2865	15.4373	11.3012	-0.449948	0.0576407	0.42078
ENSG00000106565.13	protein_coding	TMEM176B	chr7:150488373-150498448	0.453935	0.837065	1.70935	2.59727	2.35217	1.91391	1.00012	2.28778	1.19378	0.0577344	0.42095
ENSG00000176723.5	protein_coding	ZNF843	chr16:31445569-31454346	2.03488	2.0861	1.64773	1.43009	1.09498	1.02409	1.9229	1.18305	-0.700774	0.0577671	0.42095
ENSG00000205352.6	protein_coding	PRR13	chr12:53835389-53840429	55.6797	58.9815	61.1261	69.9	77.021	67.2737	58.5958	71.3983	0.285093	0.0577736	0.42095
ENSG00000111647.8	protein_coding	UHRF1BP1L	chr12:100422233-100536626	13.0935	11.4609	12.821	7.79196	8.05744	11.6957	12.4585	9.1817	-0.440292	0.0577821	0.42095
ENSG00000082701.10	protein_coding	GSK3B	chr3:119540170-119813264	74.4193	78.6363	73.4076	61.7123	57.9741	69.1132	75.4877	62.9332	-0.262421	0.0578131	0.420961
ENSG00000156103.11	protein_coding	MMP16	chr8:89044237-89340254	12.3963	10.3796	8.07252	7.74641	7.03253	8.36659	10.2828	7.71518	-0.414461	0.0579152	0.421489
ENSG00000142961.10	protein_coding	MOB3C	chr1:47073387-47082563	1.7369	1.91455	2.27249	2.9511	2.63841	2.73973	1.97465	2.77641	0.491626	0.058074	0.42221
ENSG00000148053.11	protein_coding	NTRK2	chr9:87283466-87638505	359.111	339.06	258.239	269.595	254.45	207.247	318.804	243.764	-0.387183	0.0580835	0.42221
ENSG00000070159.9	protein_coding	PTPN3	chr9:112137746-112260590	1.85857	1.55456	2.47131	0.693296	0.790727	1.72369	1.96148	1.06924	-0.875362	0.0581114	0.42221
ENSG00000214413.3	protein_coding	BBIP1	chr10:112658488-112679032	60.9159	46.909	69.4702	45.6177	45.7773	44.7603	59.0984	45.3851	-0.380899	0.0581544	0.42221
ENSG00000089154.6	protein_coding	GCN1L1	chr12:120565007-120632513	33.4597	36.5231	31.6349	41.8652	38.709	41.1414	33.8726	40.5719	0.260364	0.0581623	0.42221
ENSG00000260920.1	sense_overlapping	RP1-228H13.5	chr1:40929991-40932436	8.78235	7.6352	8.39013	5.65451	7.1966	6.08732	8.26923	6.31281	-0.38947	0.0582493	0.422509
ENSG00000169564.5	protein_coding	PCBP1	chr2:70314585-70316332	209.41	237.444	244.866	327.144	330.529	239.655	230.573	299.109	0.375447	0.0582928	0.422509
ENSG00000133119.8	protein_coding	RFC3	chr13:34392186-34540695	11.8491	16.2587	21.5585	19.1564	21.1106	43.5784	16.5554	27.9485	0.755466	0.0583116	0.422509
ENSG00000156531.12	protein_coding	PHF6	chrX:133507283-133562820	51.3657	50.7294	55.6181	60.713	60.7985	79.825	52.5711	67.1122	0.352305	0.0583454	0.422509
ENSG00000239305.2	protein_coding	RNF103	chr2:86830516-86850989	22.1407	20.1804	18.1956	16.0213	16.6393	16.7558	20.1722	16.4721	-0.292344	0.0583517	0.422509
ENSG00000117298.10	protein_coding	ECE1	chr1:21543740-21671997	15.4261	23.5589	18.5627	28.7426	25.8966	22.888	19.1826	25.8424	0.429942	0.0586572	0.423952
ENSG00000159388.5	protein_coding	BTG2	chr1:203274619-203278730	54.9401	56.3908	47.5284	44.1122	45.4606	31.6623	52.9531	40.4117	-0.389943	0.0586832	0.423952
ENSG00000167106.7	protein_coding	FAM102A	chr9:130702858-130742792	18.9367	21.7713	18.7756	32.3936	25.5663	21.461	19.8278	26.4736	0.417028	0.058707	0.423952
ENSG00000182512.4	protein_coding	GLRX5	chr14:95999840-96011061	45.4224	51.7529	54.6599	70.5818	72.3017	54.0538	50.6117	65.6457	0.37523	0.0587148	0.423952
ENSG00000196550.6	protein_coding	FAM72A	chr1:206136916-206155151	1.12527	1.67823	2.19174	3.78142	2.97576	2.03092	1.66508	2.92936	0.814995	0.0587201	0.423952
ENSG00000004799.7	protein_coding	PDK4	chr7:95212811-95225803	2.86793	1.27948	3.04035	1.22942	0.86289	1.77546	2.39592	1.28926	-0.89404	0.0587294	0.423952
ENSG00000125703.10	protein_coding	ATG4C	chr1:63249806-63331184	6.07878	6.32299	5.87741	7.68407	7.00654	10.6313	6.09306	8.44063	0.470183	0.0587736	0.424056
ENSG00000224165.1	antisense	DNAJC27-AS1	chr2:25194259-25262563	1.98224	2.45183	2.22832	1.30524	1.16595	1.84601	2.2208	1.43907	-0.625944	0.0588454	0.424087
ENSG00000075785.8	protein_coding	RAB7A	chr3:128444965-128533639	198.717	223.099	183.464	176.143	168.351	153.502	201.76	165.999	-0.281467	0.0588674	0.424087
ENSG00000213971.3	processed_transcript	RP11-15H20.6	chr19:23442708-23457053	27.9896	30.7403	29.0621	40.6826	33.0595	38.4196	29.264	37.3872	0.353418	0.0589462	0.424087
ENSG00000178201.3	protein_coding	VN1R1	chr19:57966542-57967854	4.1631	4.9725	5.07712	3.67384	3.23582	2.09952	4.73757	3.00306	-0.657715	0.0589464	0.424087
ENSG00000144736.9	protein_coding	SHQ1	chr3:72798428-72911065	6.17154	6.83423	6.73425	7.98453	7.99484	9.57663	6.58001	8.51867	0.372539	0.0589818	0.424087
ENSG00000137266.10	protein_coding	SLC22A23	chr6:3269196-3457256	32.97	42.5565	40.6289	50.6159	51.7075	44.227	38.7185	48.8502	0.335342	0.0590032	0.424087
ENSG00000093217.5	protein_coding	XYLB	chr3:38388251-38462839	0.810024	1.1872	0.594205	1.17896	1.19924	2.68511	0.86381	1.68777	0.966334	0.0590101	0.424087
ENSG00000141854.3	protein_coding	hsa-mir-1199	chr19:14183348-14185874	4.82922	5.55128	4.06212	8.76051	8.29361	5.05521	4.81421	7.36978	0.614322	0.0590238	0.424087
ENSG00000133275.11	protein_coding	CSNK1G2	chr19:1941188-1981337	47.0088	72.9261	69.5954	104.664	92.4917	70.1341	63.1768	89.0965	0.495974	0.0590619	0.424087
ENSG00000198056.9	protein_coding	PRIM1	chr12:57125380-57146157	11.8528	16.2288	20.3304	20.5482	19.6153	37.19	16.1373	25.7845	0.6761	0.0590753	0.424087
ENSG00000167491.12	protein_coding	GATAD2A	chr19:19496639-19619740	37.7315	55.9194	42.5592	61.7799	61.8579	55.4151	45.4034	59.6843	0.394552	0.05919	0.424109
ENSG00000137331.11	protein_coding	IER3	chr6:30710976-30712331	8.41932	12.1174	9.56043	15.388	19.0114	10.8674	10.0324	15.0889	0.588823	0.0592218	0.424109
ENSG00000136492.4	protein_coding	BRIP1	chr17:59758627-59940882	2.65314	4.82891	5.17559	5.22337	5.31004	11.3027	4.21921	7.27869	0.786706	0.0592237	0.424109
ENSG00000271948.1	lincRNA	RP11-242F4.2	chr8:17082473-17082978	15.6033	12.7049	15.8337	8.84541	10.0103	11.0186	14.7139	9.9581	-0.563241	0.0592484	0.424109
ENSG00000159579.9	protein_coding	RSPRY1	chr16:57220049-57274387	38.1127	39.6656	39.0369	33.6979	33.8028	33.0694	38.9384	33.5233	-0.216029	0.0592669	0.424109
ENSG00000128609.10	protein_coding	NDUFA5	chr7:123177051-123198309	88.8115	70.326	101.079	63.8634	64.5011	72.6232	86.739	66.9959	-0.372608	0.0592852	0.424109
ENSG00000128311.9	protein_coding	TST	chr22:37406900-37415681	7.23112	11.314	6.66009	12.9652	13.0847	11.0138	8.40173	12.3546	0.556287	0.0592866	0.424109
ENSG00000221944.3	protein_coding	TIGD1	chr2:233412779-233415226	17.9606	13.5832	21.6594	12.2052	12.7263	14.0949	17.7344	13.0088	-0.447063	0.0593552	0.424386
ENSG00000115267.5	protein_coding	IFIH1	chr2:163123589-163175213	1.77997	1.44605	1.40616	0.505429	0.402043	1.35365	1.54406	0.753708	-1.03465	0.0593941	0.424452
ENSG00000184113.8	protein_coding	CLDN5	chr22:19510547-19515068	2.6491	3.79359	7.56236	8.1049	9.72522	6.89351	4.66835	8.24121	0.819943	0.0594763	0.424827
ENSG00000182901.11	protein_coding	RGS7	chr1:240931554-241520530	3.82494	2.29197	1.42083	1.35186	1.51812	1.17136	2.51258	1.34711	-0.899299	0.0595525	0.425157
ENSG00000112541.9	protein_coding	PDE10A	chr6:165740776-166400091	38.1703	33.7246	42.9492	25.9208	22.0213	35.8138	38.2814	27.9186	-0.455415	0.0596523	0.425657
ENSG00000198520.6	protein_coding	C1orf228	chr1:45140364-45191263	10.7777	7.85546	11.3894	7.35155	6.23224	7.35787	10.0075	6.98055	-0.519673	0.0597009	0.425791
[truncated: 13,330 more rows]
