# Supplementary material for: ZNF804A Transcriptional Networks in Differentiating Neurons Derived from Induced Pluripotent Stem Cells of Human Origin
Source: PLoS One. 2015 Apr 23;10(4):e0124597. doi: 10.1371/journal.pone.0124597 (PMC4408091; doi:10.1371/journal.pone.0124597)
Supplement: S2 Table — (XLS) [file pone.0124597.s003.xls]

## Sheet: Sheet0
© 2000-2014 Ingenuity Systems, Inc. All rights reserved.
AnalysisName:ZNF_DE_NPC_down - 2014-01-02 Reference set: Ingenuity Knowledge Base (Genes Only)
Relationship to include: Direct and Indirect
Includes Endogenous Chemicals
Optional Analyses: My Pathways My List
Filter Summary:
Consider only molecules and/or relationships where
(species = Human) AND
(confidence = Experimentally Observed)
Cutoff:
bio Functions:
Category	Diseases or Functions Annotation	p-Value	Molecules	# Molecules
Neurological Disease	neuromuscular disease	1.56E-08	ADRA2A,AEBP1,AK5,ALDH6A1,APOE,ATP2B2,BRINP1,CCL2,CDS1,CHRM3,CNR1,CPNE5,CRYAB,CRYM,DGKB,ESRRG,FAS,FLRT2,GABRA2,GRIK2,HAP1,HCG22,IFNAR1,ITPKB,KCNA5,KCNAB1,KCND2,KCNIP1,MX1,NR4A2,PCDH7,PDE4B,PPARA,PPP3CA,PRNP,PSMB8,RXRG,SCARB2,SCN2A,SCN4B,SEZ6,SH3GL2,SLC1A1,SLC24A3,SPOCK3,ST8SIA4,TM2D1,TOMM20,TPD52	49
Neurological Disease	dyskinesia	1.31E-07	ADRA2A,AEBP1,ALDH6A1,APOE,ATP2B2,CDS1,CHRM3,CNR1,CPNE5,CRYAB,CRYM,DGKB,ESRRG,FLRT2,GABRA2,GRIK2,HAP1,ITPKB,KCNA5,KCNAB1,KCNIP1,PCDH7,PPARA,PPP3CA,PSMB8,RGS2,RXRG,SCARB2,SCN2A,SCN4B,SEZ6,SLC1A1,SPOCK3,TM2D1,TOMM20,TPD52	36
Neurological Disease	Movement Disorders	2.46E-07	ADRA2A,AEBP1,ALDH6A1,APOE,ATP2B2,BEAN1,CA5B,CDS1,CHRM3,CNR1,CPNE5,CRYAB,CRYM,DGKB,ESRRG,FAS,FLRT2,GABRA2,GRIK1,GRIK2,HAP1,ITPKB,KCNA5,KCNAB1,KCNC3,KCNIP1,KLHL1,NR4A2,PCDH7,PDE4B,PPARA,PPP3CA,PSMB8,RGS2,RXRG,SCARB2,SCN2A,SCN4B,SEZ6,SH3GL2,SLC1A1,SPOCK3,ST8SIA4,TM2D1,TOMM20,TPD52	46
Neurological Disease	Huntington's Disease	3.01E-07	AEBP1,ALDH6A1,APOE,ATP2B2,CDS1,CHRM3,CNR1,CPNE5,CRYAB,CRYM,DGKB,ESRRG,FLRT2,GABRA2,GRIK2,HAP1,ITPKB,KCNA5,KCNAB1,KCNIP1,PCDH7,PPARA,PPP3CA,PSMB8,RXRG,SCARB2,SCN2A,SCN4B,SEZ6,SLC1A1,SPOCK3,TM2D1,TOMM20,TPD52	34
Neurological Disease	Schizophrenia	5.13E-07	ADRA2A,ALDH3B1,ALDH5A1,APOE,ATP2B2,CALY,CCK,CHRM3,CNR1,CRYM,CXCL12,DAB1,EBF1,ELAVL4,GABRA2,GRIA4,GRID1,GRIK1,GRIK2,GRIK4,GRM5,HIST1H2BN,MCHR1,NELL1,PLA2G4C,PPARA,RXRG,SLC12A2,SLC12A5,SLC1A1,SLC6A1,SLIT3,SNRK,TF	34
Neurological Disease	disorder of basal ganglia	8.33E-07	ADRA2A,AEBP1,ALDH6A1,APOE,ATP2B2,CDS1,CHRM3,CNR1,CPNE5,CRYAB,CRYM,DGKB,ESRRG,FLRT2,GABRA2,GRIK2,HAP1,ITPKB,KCNA5,KCNAB1,KCNIP1,NR4A2,PCDH7,PDE4B,PDE8B,PPARA,PPP3CA,PSMB8,RGS2,RXRG,SCARB2,SCN2A,SCN4B,SEZ6,SH3GL2,SLC1A1,SPOCK3,ST8SIA4,TM2D1,TOMM20,TPD52	41
Neurological Disease	progressive motor neuropathy	3.73E-06	ADRA2A,AK5,ALDH5A1,APOE,BRINP1,CCL2,CDKN1A,CHRM3,CNR1,CRYAB,DAB1,FAS,GABRA2,HCG22,HRK,IFNAR1,KCND2,MX1,NR4A2,PDE4B,PLA2G4C,PRNP,SCN2A,SCN4B,SH3GL2,SLC1A1,SLC24A3,SPARC,ST8SIA4,SUSD1,TIMP1	31
Neurological Disease	epilepsy	1.12E-05	ALDH5A1,ARRDC3,ASAH1,CA5B,CDKN1A,CRYM,ERRFI1,GABRA2,GRIK1,KAL1,LINC00152,NR4A3,PRICKLE1,PRNP,RGS2,SCARB2,SCN2A,SCN4B,SLC6A1,TRIM9	20
Neurological Disease	bipolar disorder	3.32E-05	ADRA2A,ALDH5A1,APOE,CA5B,CCL2,CHRM3,GABRA2,GRIA2,GRID1,GRIK1,GRIK2,GRIK4,GRM5,MCHR1,PPP2R2C,PPP3CA,RABGAP1L,SCN2A,SCN4B,SLC1A1,TCF4	21
Neurological Disease	inflammatory demyelinating disease	6.41E-05	ADRA2A,AK5,BRINP1,CCL2,CHRM3,CNR1,CRYAB,FAS,HCG22,IFNAR1,KCND2,MX1,SLC24A3,TIMP1	14
Neurological Disease	tauopathy	8.46E-05	ADRA2A,ALDH5A1,APOE,BGN,CADPS2,CCL2,CDKN2A,CHRM3,CNR1,CXCL12,CXCL16,GABRA2,GRIA2,GRM5,IGF2,NR4A2,PCDH11X/PCDH11Y,PLTP,PPARA,PRKACB,PRNP,SCN2A,SCN4B,SH3GL2,SLC1A1,SMPD1,SPARC,STAT3,TF,TIMP1	30
Neurological Disease	amyotrophic lateral sclerosis	1.17E-04	ALDH5A1,CDKN1A,CHRM3,DAB1,GABRA2,HRK,PDE4B,PLA2G4C,PRNP,SCN2A,SCN4B,SLC1A1,SPARC,SUSD1,TIMP1	15
Neurological Disease	seizures	2.10E-04	ALDH5A1,ARRDC3,CA5B,CDKN1A,CRYM,ERRFI1,GABRA2,GRIK1,KAL1,LINC00152,NR4A3,RGS2,SCN2A,SCN4B,SLC6A1,TRIM9	16
Neurological Disease	Multiple Sclerosis	2.19E-04	ADRA2A,AK5,BRINP1,CCL2,CHRM3,CNR1,CRYAB,FAS,HCG22,IFNAR1,KCND2,MX1,SLC24A3	13
Neurological Disease	Dementia	8.30E-04	ADRA2A,ALDH5A1,APOE,BGN,CADPS2,CCL2,CDKN2A,CHRM3,CNR1,CXCL12,CXCL16,GABRA2,GRIA2,GRM5,IGF2,ITM2B,PCDH11X/PCDH11Y,PLTP,PPARA,PRKACB,PRNP,SH3GL2,SMPD1,SPARC,STAT3,TF,TIMP1	27
Neurological Disease	Alzheimer's disease	1.01E-03	ADRA2A,ALDH5A1,APOE,BGN,CADPS2,CCL2,CDKN2A,CHRM3,CNR1,CXCL12,CXCL16,GABRA2,GRIA2,GRM5,IGF2,PCDH11X/PCDH11Y,PLTP,PPARA,PRKACB,PRNP,SH3GL2,SMPD1,SPARC,STAT3,TF,TIMP1	26
Neurological Disease	formation of amyloid fibrils	1.07E-03	APOE,CRYAB,ITM2B	3
Neurological Disease	glioblastoma cancer	1.11E-03	AK5,CDKN2A,CXCL16,EFEMP1,ENG,GABRA2,KCNAB1,LHPP,SLC12A2,SNCAIP,SPOCK3,TF,TIMP1	13
Neurological Disease	partial seizure	1.47E-03	ALDH5A1,CA5B,GABRA2,GRIK1,SCN2A,SCN4B,SLC6A1	7
Neurological Disease	brain cancer	2.17E-03	AK5,CDKN2A,CXCL16,EFEMP1,EMP3,ENG,GABRA2,HRK,KCNAB1,LHPP,SLC12A2,SNCAIP,SPOCK3,TF,TIMP1	15
Neurological Disease	localization-related epilepsy	2.76E-03	CA5B,GABRA2,GRIK1,PRNP,SCN2A,SCN4B	6
Neurological Disease	Tourette syndrome	2.98E-03	ADRA2A,CA5B,GRIK1,SCN2A,SCN4B,SLC1A1	6
Neurological Disease	multiple system atrophy	3.32E-03	FAS,SCN2A,SCN4B,SLC1A1	4
Neurological Disease	epileptic seizure	3.45E-03	ARRDC3,CDKN1A,CRYM,ERRFI1,GABRA2,KAL1,LINC00152,NR4A3,RGS2,TRIM9	10
Neurological Disease	peroxisomal acyl CoA oxidase deficiency	3.75E-03	ACOX1,CEBPB,CXCL14	3
Neurological Disease	progressive myoclonic epilepsy	3.75E-03	ASAH1,PRICKLE1,SCARB2	3
Neurological Disease	post-traumatic stress disorder	4.92E-03	ADRA2A,ALDH5A1,CA5B,CNR1,GABRA2,GRIK1	6
Neurological Disease	cerebellar ataxia	5.61E-03	BEAN1,KCNC3,KLHL1,SCN2A,SCN4B,SLC1A1	6
Neurological Disease	Migraines	6.35E-03	ADRA2A,ALDH5A1,CA5B,GABRA2,GRIK1,SCN2A,SCN4B,SPARC	8
Neurological Disease	Sleep Disorders	1.20E-02	ADRA2A,CHRM3,GABRA2,GLRA2,PDE4B,PRNP	6
Neurological Disease	tremor	1.26E-02	ADRA2A,CA5B,GRIK1,PPP3CA	4
Neurological Disease	fragile X syndrome	1.29E-02	SCN2A,SCN4B,SLC1A1	3
Neurological Disease	progressive supranuclear palsy	1.47E-02	NR4A2,SCN2A,SCN4B,SLC1A1	4
Neurological Disease	cognitive impairment	1.48E-02	ADRA2A,APOE,CA5B,CCL2,GRIK1	5
Neurological Disease	insomnia	1.57E-02	ADRA2A,CHRM3,GABRA2,GLRA2,PRNP	5
Neurological Disease	cervical spondylotic myelopathy	1.62E-02	SCN2A,SCN4B,SLC1A1	3
Neurological Disease	cocaine-related disorder	1.98E-02	ADRA2A,CA5B,GRIK1,PDE4B	4
Neurological Disease	ABCD syndrome	2.16E-02	EDNRB	1
Neurological Disease	Huntington disease like 1	2.16E-02	PRNP	1
Neurological Disease	Kallmann syndrome type 1	2.16E-02	KAL1	1
Neurological Disease	Melanoma-astrocytoma syndrome	2.16E-02	CDKN2A	1
Neurological Disease	Pitt-Hopkins syndrome	2.16E-02	TCF4	1
Neurological Disease	antipsychotic-induced parkinsonism	2.16E-02	RGS2	1
Neurological Disease	autosomal dominant deafness type 25	2.16E-02	SLC17A8	1
Neurological Disease	autosomal dominant familial Danish dementia	2.16E-02	ITM2B	1
Neurological Disease	autosomal dominant familial british dementia	2.16E-02	ITM2B	1
Neurological Disease	autosomal dominant striatal degeneration	2.16E-02	PDE8B	1
Neurological Disease	autosomal recessive mental retardation type 6	2.16E-02	GRIK2	1
Neurological Disease	early infantile epileptic encephalopathy type 11	2.16E-02	SCN2A	1
Neurological Disease	fatal familial insomnia	2.16E-02	PRNP	1
Neurological Disease	gerstmann-straussler-scheinker disease	2.16E-02	PRNP	1
Neurological Disease	iatrogenic Creutzfeldt-Jakob disease	2.16E-02	PRNP	1
Neurological Disease	late-onset familial Alzheimer's disease	2.16E-02	APOE	1
Neurological Disease	neuronal ceroid lipofuscinosis-2	2.16E-02	TPP1	1
Neurological Disease	progressive myoclonic epilepsy type 4	2.16E-02	SCARB2	1
Neurological Disease	pseudobulbar paralysis	2.16E-02	PRNP	1
tox Functions:
Category	Diseases or Functions Annotation	p-Value	Molecules	# Molecules
Liver Steatosis	hepatic steatosis	1.16E-02	ACOX1,CCL2,CNR1,PDE4B,PPARA	5
Liver Necrosis/Cell Death	cell death of liver cell lines	1.20E-02	FAS,TNFSF12	2
Liver Inflammation/Hepatitis	chronic hepatitis C	1.71E-02	CCL2,IFNAR1,PPARA,PPP3CA	4
Renal Proliferation	proliferation of kidney cell lines	1.96E-02	CDKN1A,CDKN2A,DLC1,FEV,SPOCK3,STAT3,TNFSF12	7
Cardiac Arteriopathy	development of coronary artery disease in HIV	2.16E-02	CCL2	1
Cardiac Arrythmia	familial atrial fibrillation type 7	2.16E-02	KCNA5	1
Increased Levels of ALT	increased localization of ALT	2.16E-02	APOE	1
Increased Levels of AST	increased localization of AST	2.16E-02	APOE	1
Glomerular Injury	lipoprotein glomerulopathy	2.16E-02	APOE	1
Cardiac Arrythmia	long-QT syndrome 10	2.16E-02	SCN4B	1
Pulmonary Hypertension	primary pulmonary hypertension 2	2.16E-02	SMAD9	1
Kidney Failure	progressive myoclonic epilepsy type 4	2.16E-02	SCARB2	1
Hepatocellular Peroxisome Proliferation	proliferation of peroxisomes in liver	2.16E-02	PPARA	1
Renal Necrosis/Cell Death	survival of mesangial cells	2.16E-02	FAS	1
Cardiac Hypertrophy	hypertrophy of cardiac muscle	2.25E-02	CAMK2D,IL6ST	2
Liver Proliferation	proliferation of hepatocytes	2.66E-02	CXCL12,DLC1	2
Liver Steatosis	nonalcoholic fatty liver disease	2.88E-02	ACOX1,CCL2,PPARA	3
Cardiac Arrythmia	atrial flutter	3.38E-02	ADRA2A,CHRM3,KCNA5	3
Liver Inflammation/Hepatitis	viral hepatitis	4.02E-02	CCL2,IFNAR1,PPARA,PPP3CA,TIMP1	5
Cardiac Arrythmia	atrial fibrillation	4.19E-02	ADRA2A,CHRM3,CNTN5,KCNA5,TIMP1	5
Pulmonary Hypertension	chronic thromboembolic pulmonary hypertension	4.27E-02	EDNRB	1
Renal Proliferation	contact growth inhibition of kidney cell lines	4.27E-02	STAT3	1
Decreased Levels of Potassium	increased uptake of K+	4.27E-02	FAS	1
Liver Hyperplasia/Hyperproliferation	metastasis of liver	4.27E-02	PRNP	1
Liver Proliferation	proliferation of oval cells	4.27E-02	CXCL12	1
Cardiac Arteriopathy	susceptibility to severe coronary artery disease	4.27E-02	APOE	1
Liver Inflammation/Hepatitis	chronic hepatitis	4.36E-02	CCL2,IFNAR1,PPARA,PPP3CA,TIMP1	5
Cardiac Arteriopathy	coronary artery disease	5.31E-02	ALDH5A1,APOE,ASTN2,CCL2,CNR1,CNTN5,CPEB3,GABRA2,GRIA4,PDE4B,PPARA	11
Cardiac Arrythmia	ventricular tachycardia	6.18E-02	ADRA2A,CHRM3,KCNA5	3
Tachycardia	ventricular tachycardia	6.18E-02	ADRA2A,CHRM3,KCNA5	3
Liver Inflammation/Hepatitis	chronic non-A, non-B hepatitis	6.34E-02	IFNAR1	1
Cardiac Arrythmia	paroxysmal atrial flutter	6.34E-02	KCNA5	1
Pulmonary Hypertension	persistent fetal circulation syndrome	6.34E-02	EDNRB	1
Cardiac Arrythmia	arrhythmia	6.49E-02	ADRA2A,CHRM3,CNTN5,KCNA5,SCN4B,TIMP1	6
Liver Inflammation/Hepatitis	inflammation of liver	6.49E-02	CCL2,IFNAR1,PDE4B,PPARA,PPP3CA,TIMP1	6
Pulmonary Hypertension	Pulmonary Hypertension	7.30E-02	ADRA2A,EDNRB,SMAD9	3
Cardiac Arrythmia	paroxysmal atrial fibrillation	8.37E-02	KCNA5	1
Cardiac Arrythmia	paroxysmal supraventricular tachycardia	1.08E-01	ADRA2A,KCNA5	2
Tachycardia	paroxysmal supraventricular tachycardia	1.08E-01	ADRA2A,KCNA5	2
Cardiac Arrythmia	arrhythmia of heart ventricle	1.16E-01	ADRA2A,CHRM3,KCNA5	3
Kidney Failure	failure of kidney	1.25E-01	ADRA2A,CDKN1A,PDE4B,PPP3CA,SCARB2	5
Heart Failure	chronic heart failure	1.37E-01	ADRA2A,CA5B	2
Liver Inflammation/Hepatitis	chronic hepatitis B	1.37E-01	IFNAR1,TIMP1	2
Liver Necrosis/Cell Death	apoptosis of liver cell lines	1.42E-01	FAS	1
Liver Inflammation/Hepatitis	alcoholic hepatitis	1.44E-01	CCL2,PDE4B	2
Kidney Failure	acute renal failure	1.59E-01	ADRA2A,PPP3CA	2
Pulmonary Hypertension	pulmonary hypertensive arterial disease	1.59E-01	EDNRB,SMAD9	2
Cardiac Stenosis	stenosis of aortic valve	1.67E-01	SCARB2,TIMP1	2
Cardiac Arrythmia	bradycardia	1.78E-01	CHRM3	1
Bradycardia	bradycardia	1.78E-01	CHRM3	1
Cardiac Arrythmia	tachyarrhythmia	1.78E-01	ADRA2A	1
Liver Proliferation	proliferation of hepatic stellate cells	1.96E-01	CXCL12	1
Liver Fibrosis	proliferation of hepatic stellate cells	1.96E-01	CXCL12	1
Congenital Heart Anomaly	atrial septal defect	2.14E-01	ADRA2A	1
Nephrosis	minimal change nephrotic syndrome	2.31E-01	PPP3CA	1
Kidney Failure	hepatorenal syndrome	2.64E-01	ADRA2A	1
Liver Failure	hepatorenal syndrome	2.64E-01	ADRA2A	1
Liver Cirrhosis	Cirrhosis	2.73E-01	CCL2,EDNRB,IFNAR1,SPARC,TIMP1	5
Kidney Failure	chronic renal failure	2.84E-01	CDKN1A,PDE4B,PPP3CA	3
Renal Proliferation	proliferation of mesangial cells	2.95E-01	IGF2	1
Liver Necrosis/Cell Death	apoptosis of hepatocytes	3.10E-01	FAS	1
Cardiac Infarction	acute myocardial infarction	3.58E-01	CXCL12,PPP3CA	2
Heart Failure	congestive heart failure	3.65E-01	ADRA2A,PDE4B	2
Cardiac Congestive Cardiac Failure	congestive heart failure	3.65E-01	ADRA2A,PDE4B	2
Cardiac Arrythmia	ventricular fibrillation	3.82E-01	KCNA5	1
Renal Necrosis/Cell Death	cell death of kidney cell lines	3.95E-01	ALDH3B1,ATP2B2,CRYAB,EMP3,FAS,PRNP,TCF4	7
Liver Steatosis	nonalcoholic steatohepatitis	3.95E-01	PDE4B	1
Liver Inflammation/Hepatitis	nonalcoholic steatohepatitis	3.95E-01	PDE4B	1
Liver Fibrosis	fibrosis of liver	4.08E-01	IFNAR1	1
Cardiac Infarction	myocardial infarction	4.76E-01	ADRA2A,CXCL12,PPP3CA	3
Renal Hydronephrosis	hydronephrosis	5.14E-01	CCL2	1
Renal Inflammation	lupus nephritis	5.45E-01	CXCL16,PPP3CA	2
Renal Nephritis	lupus nephritis	5.45E-01	CXCL16,PPP3CA	2
Renal Necrosis/Cell Death	apoptosis of kidney cell lines	1.00E00	ATP2B2,FAS,TCF4	3
Liver Cirrhosis	cirrhosis of liver	1.00E00	CCL2,IFNAR1	2
Kidney Failure	end stage renal disease	1.00E00	PDE4B	1
Liver Hyperplasia/Hyperproliferation	hepatocellular carcinoma	1.00E00	CDKN1A,CDKN2A,CSMD3,IFNAR1,IGF2,LINC00152,SULF2	7
Hepatocellular Carcinoma	hepatocellular carcinoma	1.00E00	CDKN1A,CDKN2A,CSMD3,IFNAR1,IGF2,LINC00152,SULF2	7
Liver Hyperplasia/Hyperproliferation	liver cancer	1.00E00	CDKN1A,CDKN2A,CSMD3,IFNAR1,IGF2,LINC00152,PRNP,SPARC,STAT3,SULF2,TPD52	11
Canonical Pathways
Ingenuity Canonical Pathways	-log(p-value)	Ratio	Molecules
Glutamate Receptor Signaling	5.54E00	1.48E-01	SLC17A8,GRM5,GRID1,GRIK4,GRIA2,SLC1A1,GRIK2,GRIA4,GRIK1
Interferon Signaling	4.1E00	1.76E-01	IFIT3,MX1,IFI35,IRF9,PSMB8,IFNAR1
CREB Signaling in Neurons	3.5E00	6.49E-02	PRKACB,GRM5,PLCB4,ADCY2,CAMK2D,GRID1,GRIK4,GRIA2,GRIK2,CREB5,GRIA4,GRIK1
Amyotrophic Lateral Sclerosis Signaling	2.92E00	8E-02	GRID1,GRIK4,GRIA2,GRIK2,GRIA4,RNF19A,PPP3CA,GRIK1
cAMP-mediated signaling	2.58E00	5.5E-02	PRKACB,RGS2,ADCY2,CAMK2D,ADRA2A,CNR1,PDE8B,STAT3,PDE4B,CREB5,CHRM3,PPP3CA
G-Protein Coupled Receptor Signaling	2.44E00	4.98E-02	GRM5,PRKACB,PLCB4,ADCY2,RGS2,CAMK2D,ADRA2A,CNR1,PDE8B,PDE4B,STAT3,CREB5,CHRM3
Synaptic Long Term Potentiation	2.43E00	6.84E-02	PRKACB,GRM5,PLCB4,CAMK2D,GRIA2,CREB5,GRIA4,PPP3CA
Neuropathic Pain Signaling In Dorsal Horn Neurons	2.25E00	6.86E-02	PRKACB,GRM5,PLCB4,KCNN2,CAMK2D,GRIA2,GRIA4
Aryl Hydrocarbon Receptor Signaling	2.08E00	5.67E-02	CDKN2A,RXRG,NFIC,CDKN1A,ALDH3B1,ALDH6A1,ALDH5A1,FAS
Hepatic Fibrosis / Hepatic Stellate Cell Activation	2.01E00	5.71E-02	IGFBP4,CCL2,EDNRB,PDGFA,TIMP1,IL1RAP,IFNAR1,FAS
Role of Macrophages, Fibroblasts and Endothelial Cells in Rheumatoid Arthritis	2E00	4.18E-02	IL6ST,PLCB4,TCF4,CAMK2D,CCL2,PDGFA,CXCL12,IL17RC,CEBPB,STAT3,CREB5,IL1RAP,PPP3CA
Superpathway of D-myo-inositol (1,4,5)-trisphosphate Metabolism	1.84E00	1.25E-01	INPP1,ITPKB,INPP5D
PPARα/RXRα Activation	1.57E00	4.6E-02	PRKACB,PPARA,PLCB4,ADCY2,CHD5,ACOX1,ACVR1,IL1RAP
Synaptic Long Term Depression	1.56E00	5E-02	GRM5,PLCB4,GRID1,PLA2G4C,GRIA2,PPP2R2C,GRIA4
Gαs Signaling	1.53E00	5.22E-02	PRKACB,RGS2,ADCY2,CNR1,CREB5,CHRM3
Calcium Signaling	1.5E00	4.26E-02	PRKACB,CAMK2D,GRIA2,CREB5,GRIA4,PPP3CA,ATP2B2,GRIK1
Retinoic acid Mediated Apoptosis Signaling	1.41E00	6.56E-02	RXRG,PARP12,PARP9,IFNAR1
IL-17A Signaling in Fibroblasts	1.41E00	7.69E-02	CCL2,IL17RC,CEBPB
β-alanine Degradation I	1.37E00	5E-01	ALDH6A1
Atherosclerosis Signaling	1.34E00	4.58E-02	APOE,CCL2,TNFSF12,PDGFA,PLA2G4C,CXCL12
LXR/RXR Activation	1.32E00	4.76E-02	APOE,RXRG,TF,CCL2,PLTP,IL1RAP
Netrin Signaling	1.29E00	6.67E-02	PRKACB,UNC5D,PPP3CA
Cellular Effects of Sildenafil (Viagra)	1.28E00	4.76E-02	PRKACB,PLCB4,ADCY2,KCNN2,PDE4B,SLC4A10
Glioma Signaling	1.28E00	4.72E-02	CDKN2A,IGF2,CAMK2D,PDGFA,CDKN1A
Dopamine-DARPP32 Feedback in cAMP Signaling	1.26E00	4.38E-02	PRKACB,PLCB4,ADCY2,PPP2R2C,CREB5,PPP3CA,CALY
Valine Degradation I	1.25E00	1.11E-01	EHHADH,ALDH6A1
D-myo-inositol (1,4,5)-trisphosphate Degradation	1.25E00	1.11E-01	INPP1,INPP5D
GNRH Signaling	1.24E00	4.44E-02	PRKACB,PLCB4,ADCY2,CAMK2D,DNM3,CREB5
Role of IL-17F in Allergic Inflammatory Airway Diseases	1.23E00	6.98E-02	CCL2,IL17RC,CREB5
Chemokine Signaling	1.23E00	5.88E-02	PLCB4,CAMK2D,CCL2,CXCL12
Molecular Mechanisms of Cancer	1.22E00	3.31E-02	PRKACB,CDKN2A,PLCB4,ADCY2,TCF4,CAMK2D,SMAD9,GAB1,CDKN1A,ARHGEF6,BMP8B,FAS
1D-myo-inositol Hexakisphosphate Biosynthesis II (Mammalian)	1.2E00	1.05E-01	ITPKB,INPP5D
D-myo-inositol (1,3,4)-trisphosphate Biosynthesis	1.2E00	1.05E-01	ITPKB,INPP5D
4-aminobutyrate Degradation I	1.2E00	3.33E-01	ALDH5A1
Fatty Acid β-oxidation III (Unsaturated, Odd Number)	1.2E00	3.33E-01	EHHADH
FLT3 Signaling in Hematopoietic Progenitor Cells	1.17E00	5.48E-02	STAT3,CREB5,FLT3LG,INPP5D
IL-17 Signaling	1.15E00	5.41E-02	CCL2,TIMP1,IL17RC,CEBPB
Acute Phase Response Signaling	1.14E00	4.05E-02	IL6ST,TCF4,TF,STAT3,CEBPB,IL1RAP,RBP1
Leptin Signaling in Obesity	1.14E00	5.26E-02	PRKACB,PLCB4,ADCY2,STAT3
Pyrimidine Deoxyribonucleotides De Novo Biosynthesis I	1.13E00	9.52E-02	AK5,AK8
GABA Receptor Signaling	1.11E00	6.52E-02	SLC6A1,GABRA2,ALDH5A1
Dopamine Receptor Signaling	1.1E00	5.26E-02	PRKACB,ADCY2,PPP2R2C,CALY
Retinoate Biosynthesis II	1.08E00	2.5E-01	RBP1
Sphingosine-1-phosphate Signaling	1.07E00	4.35E-02	PLCB4,ADCY2,PDGFA,SMPD1,ASAH1
VDR/RXR Activation	1.07E00	5.13E-02	RXRG,PDGFA,CDKN1A,CEBPB
LPS/IL-1 Mediated Inhibition of RXR Function	1.07E00	3.6E-02	PPARA,APOE,ACOX1,ALDH3B1,PLTP,IL1RAP,ALDH6A1,ALDH5A1
Role of NANOG in Mammalian Embryonic Stem Cell Pluripotency	1.06E00	4.42E-02	IL6ST,SMAD9,GAB1,STAT3,BMP8B
Reelin Signaling in Neurons	1.04E00	4.88E-02	APOE,CNR1,ARHGEF6,DAB1
Role of JAK1, JAK2 and TYK2 in Interferon Signaling	1.03E00	7.69E-02	STAT3,IFNAR1
Sperm Motility	1.01E00	4.17E-02	PRKACB,PLCB4,SLC12A2,PLA2G4C,PDE4B
Role of JAK family kinases in IL-6-type Cytokine Signaling	9.96E-01	7.69E-02	IL6ST,STAT3
Pyrimidine Ribonucleotides Interconversion	9.96E-01	8E-02	AK5,AK8
Glutamate Degradation III (via 4-aminobutyrate)	9.85E-01	2E-01	ALDH5A1
Pyrimidine Ribonucleotides De Novo Biosynthesis	9.4E-01	7.41E-02	AK5,AK8
Breast Cancer Regulation by Stathmin1	9.27E-01	3.55E-02	PRKACB,PLCB4,ADCY2,CAMK2D,CDKN1A,ARHGEF6,PPP2R2C
Gαi Signaling	9.26E-01	3.91E-02	PRKACB,ADCY2,ADRA2A,CNR1,STAT3
Factors Promoting Cardiogenesis in Vertebrates	9.24E-01	4.4E-02	TCF4,SMAD9,ACVR1,BMP8B
UVA-Induced MAPK Signaling	9.24E-01	4.49E-02	PLCB4,PARP12,SMPD1,PARP9
PI3K/AKT Signaling	9.15E-01	3.7E-02	GAB1,GDF15,CDKN1A,PPP2R2C,INPP5D
B Cell Receptor Signaling	9.12E-01	3.7E-02	EBF1,CAMK2D,GAB1,CREB5,INPP5D,PPP3CA
Ceramide Degradation	9.11E-01	1.67E-01	ASAH1
Mouse Embryonic Stem Cell Pluripotency	8.24E-01	4.04E-02	IL6ST,TCF4,SMAD9,STAT3
Estrogen-Dependent Breast Cancer Signaling	8.24E-01	4.48E-02	CREB5,HSD17B1,HSD17B14
GM-CSF Signaling	8.24E-01	4.55E-02	CAMK2D,STAT3,PPP3CA
AMPK Signaling	8.12E-01	3.5E-02	PRKACB,AK5,ADRA2A,AK8,PPP2R2C
ERK5 Signaling	8.09E-01	4.69E-02	IL6ST,GAB1,CREB5
Cardiac β-adrenergic Signaling	8.02E-01	3.57E-02	PRKACB,ADCY2,PDE8B,PPP2R2C,PDE4B
Sphingosine and Sphingosine-1-phosphate Metabolism	7.95E-01	1.25E-01	ASAH1
Salvage Pathways of Pyrimidine Deoxyribonucleotides	7.95E-01	1.25E-01	APOBEC3G
Sphingomyelin Metabolism	7.95E-01	1.25E-01	SMPD1
HGF Signaling	7.79E-01	3.92E-02	CDKN2A,GAB1,CDKN1A,STAT3
Oncostatin M Signaling	7.78E-01	5.88E-02	IL6ST,STAT3
tRNA Splicing	7.58E-01	5.71E-02	PDE8B,PDE4B
Melatonin Signaling	7.54E-01	4.41E-02	PRKACB,PLCB4,CAMK2D
Calcium Transport I	7.48E-01	1.11E-01	ATP2B2
Role of NFAT in Cardiac Hypertrophy	7.4E-01	3.21E-02	PRKACB,IL6ST,PLCB4,ADCY2,CAMK2D,PPP3CA
Estrogen Biosynthesis	7.21E-01	5.41E-02	HSD17B1,HSD17B14
Oleate Biosynthesis II (Animals)	7.07E-01	1E-01	ALDH6A1
Inhibition of Matrix Metalloproteases	7.03E-01	5.26E-02	TIMP1,THBS2
IL-3 Signaling	7.03E-01	4.11E-02	STAT3,INPP5D,PPP3CA
Corticotropin Releasing Hormone Signaling	6.97E-01	3.51E-02	PRKACB,ADCY2,CNR1,CREB5
Clathrin-mediated Endocytosis Signaling	6.88E-01	3.14E-02	APOE,TF,PDGFA,DNM3,SH3GL2,PPP3CA
Glioblastoma Multiforme Signaling	6.88E-01	3.18E-02	CDKN2A,IGF2,PLCB4,PDGFA,CDKN1A
Gαq Signaling	6.88E-01	3.18E-02	GRM5,RGS2,PLCB4,CHRM3,PPP3CA
Renin-Angiotensin Signaling	6.87E-01	3.54E-02	PRKACB,ADCY2,CCL2,STAT3
Axonal Guidance Signaling	6.81E-01	2.61E-02	SLIT3,PRKACB,PLCB4,PLXNC1,SLIT1,PDGFA,ARHGEF6,UNC5D,CXCL12,PLXNB3,BMP8B,PPP3CA
Glutaryl-CoA Degradation	6.7E-01	9.09E-02	EHHADH
Thyroid Cancer Signaling	6.7E-01	4.88E-02	RXRG,TCF4
BMP signaling pathway	6.68E-01	3.85E-02	PRKACB,SMAD9,BMP8B
Melanoma Signaling	6.39E-01	4.55E-02	CDKN2A,CDKN1A
Androgen Biosynthesis	6.37E-01	8.33E-02	HSD17B14
Acute Myeloid Leukemia Signaling	6.35E-01	3.7E-02	TCF4,STAT3,FLT3LG
Cyclins and Cell Cycle Regulation	6.35E-01	3.45E-02	CDKN2A,CDKN1A,PPP2R2C
PDGF Signaling	6.35E-01	3.8E-02	PDGFA,STAT3,INPP5D
Cell Cycle: G2/M DNA Damage Checkpoint Regulation	6.24E-01	4.17E-02	CDKN2A,CDKN1A
p38 MAPK Signaling	6.16E-01	3.45E-02	PLA2G4C,CREB5,IL1RAP,FAS
IL-6 Signaling	6.16E-01	3.28E-02	IL6ST,STAT3,CEBPB,IL1RAP
Role of IL-17A in Psoriasis	6.07E-01	7.69E-02	IL17RC
Dermatan Sulfate Degradation (Metazoa)	6.07E-01	7.69E-02	IDUA
P2Y Purigenic Receptor Signaling Pathway	5.99E-01	3.2E-02	PRKACB,PLCB4,ADCY2,CREB5
Isoleucine Degradation I	5.79E-01	7.14E-02	EHHADH
Leukotriene Biosynthesis	5.79E-01	7.14E-02	GGT5
γ-glutamyl Cycle	5.79E-01	7.14E-02	GGT5
FXR/RXR Activation	5.64E-01	3.57E-02	PPARA,APOE,PLTP
Melanocyte Development and Pigmentation Signaling	5.64E-01	3.45E-02	PRKACB,ADCY2,CREB5
PI3K Signaling in B Lymphocytes	5.6E-01	3.12E-02	PLCB4,CAMK2D,INPP5D,PPP3CA
α-Adrenergic Signaling	5.55E-01	3.26E-02	PRKACB,ADCY2,ADRA2A
FGF Signaling	5.55E-01	3.45E-02	GAB1,STAT3,CREB5
CDP-diacylglycerol Biosynthesis I	5.54E-01	6.67E-02	CDS1
The Visual Cycle	5.54E-01	6.25E-02	RBP1
Granulocyte Adhesion and Diapedesis	5.51E-01	3.01E-02	CXCL16,CCL2,CXCL14,CXCL12,IL1RAP
CNTF Signaling	5.44E-01	3.85E-02	IL6ST,STAT3
CDK5 Signaling	5.37E-01	3.37E-02	PRKACB,ADCY2,PPP2R2C
Endothelin-1 Signaling	5.32E-01	2.96E-02	PLCB4,ADCY2,EDNRB,GAB1,PLA2G4C
Wnt/β-catenin Signaling	5.32E-01	2.94E-02	CDKN2A,TCF4,ACVR1,SOX14,PPP2R2C
Parkinson's Signaling	5.3E-01	6.25E-02	SNCAIP
G Beta Gamma Signaling	5.28E-01	3E-02	PRKACB,ADCY2,ARHGEF6
PPAR Signaling	5.11E-01	3E-02	PPARA,PDGFA,IL1RAP
Phosphatidylglycerol Biosynthesis II (Non-plastidic)	5.08E-01	5.88E-02	CDS1
IL-1 Signaling	5.03E-01	2.94E-02	PRKACB,ADCY2,IL1RAP
RAR Activation	5.02E-01	2.79E-02	PRKACB,RXRG,ADCY2,SMAD9,RBP1
Relaxin Signaling	4.96E-01	2.76E-02	PRKACB,ADCY2,PDE8B,PDE4B
Human Embryonic Stem Cell Pluripotency	4.96E-01	2.68E-02	TCF4,PDGFA,ACVR1,BMP8B
Salvage Pathways of Pyrimidine Ribonucleotides	4.95E-01	3.26E-02	AK5,AK8,APOBEC3G
Huntington's Disease Signaling	4.94E-01	2.62E-02	GRM5,PLCB4,PACSIN1,HAP1,DNM3,CREB5
Differential Regulation of Cytokine Production in Macrophages and T Helper Cells by IL-17A and IL-17F	4.88E-01	5.56E-02	CCL2
Role of IL-17A in Arthritis	4.87E-01	3.33E-02	CCL2,IL17RC
Hepatic Cholestasis	4.77E-01	2.84E-02	PRKACB,PPARA,ADCY2,IL1RAP
TREM1 Signaling	4.76E-01	3.51E-02	CCL2,STAT3
Role of CHK Proteins in Cell Cycle Checkpoint Control	4.76E-01	3.51E-02	CDKN1A,PPP2R2C
Phospholipases	4.76E-01	3.64E-02	PLCB4,PLA2G4C
GADD45 Signaling	4.69E-01	4.76E-02	CDKN1A
Tryptophan Degradation III (Eukaryotic)	4.69E-01	5.26E-02	EHHADH
Telomerase Signaling	4.64E-01	3.03E-02	CDKN1A,TPP1,PPP2R2C
IGF-1 Signaling	4.57E-01	2.94E-02	PRKACB,IGFBP4,STAT3
Superpathway of Inositol Phosphate Compounds	4.52E-01	2.54E-02	PLCB4,ITPKB,PPM1K,INPP5D,PPP3CA
Role of Lipids/Lipid Rafts in the Pathogenesis of Influenza	4.51E-01	5E-02	IFNAR1
p53 Signaling	4.49E-01	3E-02	CDKN2A,CDKN1A,FAS
Myc Mediated Apoptosis Signaling	4.47E-01	3.33E-02	CDKN2A,FAS
Death Receptor Signaling	4.47E-01	3.23E-02	TNFSF12,FAS
ATM Signaling	4.37E-01	3.28E-02	CDKN1A,CREB5
Phospholipase C Signaling	4.35E-01	2.46E-02	PLCB4,ADCY2,PLA2G4C,ARHGEF6,CREB5,PPP3CA
ERK/MAPK Signaling	4.31E-01	2.51E-02	PRKACB,PLA2G4C,PPP2R2C,STAT3,CREB5
Activation of IRF by Cytosolic Pattern Recognition Receptors	4.28E-01	3.17E-02	IRF9,IFNAR1
Polyamine Regulation in Colon Cancer	4.18E-01	4.17E-02	TCF4
iCOS-iCOSL Signaling in T Helper Cells	4.15E-01	2.68E-02	CAMK2D,INPP5D,PPP3CA
Protein Kinase A Signaling	4.04E-01	2.41E-02	PRKACB,PLCB4,ADCY2,TCF4,CAMK2D,PDE8B,PDE4B,CREB5,PPP3CA
Differential Regulation of Cytokine Production in Intestinal Epithelial Cells by IL-17A and IL-17F	4.03E-01	4.35E-02	CCL2
PXR/RXR Activation	4.02E-01	3.12E-02	PRKACB,PPARA
Cell Cycle: G1/S Checkpoint Regulation	4.02E-01	2.94E-02	CDKN2A,CDKN1A
Pancreatic Adenocarcinoma Signaling	3.95E-01	2.61E-02	CDKN2A,CDKN1A,STAT3
NGF Signaling	3.95E-01	2.7E-02	GAB1,SMPD1,CREB5
IL-17A Signaling in Airway Cells	3.94E-01	2.86E-02	IL17RC,STAT3
IL-22 Signaling	3.89E-01	4.17E-02	STAT3
Tumoricidal Function of Hepatic Natural Killer Cells	3.89E-01	4.17E-02	FAS
Estrogen-mediated S-phase Entry	3.89E-01	3.7E-02	CDKN1A
Non-Small Cell Lung Cancer Signaling	3.86E-01	2.74E-02	CDKN2A,RXRG
Gap Junction Signaling	3.85E-01	2.56E-02	PRKACB,PLCB4,ADCY2,PPP3CA
Role of MAPK Signaling in the Pathogenesis of Influenza	3.78E-01	3.03E-02	CCL2,PLA2G4C
Fc Epsilon RI Signaling	3.77E-01	2.7E-02	GAB1,PLA2G4C,INPP5D
IL-17A Signaling in Gastric Cells	3.76E-01	4E-02	IL17RC
T Helper Cell Differentiation	3.7E-01	2.9E-02	IL6ST,STAT3
JAK/Stat Signaling	3.7E-01	2.86E-02	CDKN1A,STAT3
Neurotrophin/TRK Signaling	3.7E-01	2.86E-02	GAB1,CREB5
IL-10 Signaling	3.63E-01	2.78E-02	STAT3,IL1RAP
Growth Hormone Signaling	3.63E-01	2.82E-02	IGF2,STAT3
D-myo-inositol (1,4,5)-Trisphosphate Biosynthesis	3.51E-01	3.7E-02	PLCB4
Basal Cell Carcinoma Signaling	3.48E-01	2.78E-02	TCF4,BMP8B
PEDF Signaling	3.41E-01	2.6E-02	TCF4,FAS
Retinoate Biosynthesis I	3.28E-01	3.33E-02	RBP1
Fatty Acid β-oxidation I	3.28E-01	3.45E-02	EHHADH
Sonic Hedgehog Signaling	3.28E-01	3.23E-02	PRKACB
Prolactin Signaling	3.28E-01	2.6E-02	STAT3,CEBPB
STAT3 Pathway	3.28E-01	2.7E-02	CDKN1A,STAT3
Role of Wnt/GSK-3β Signaling in the Pathogenesis of Influenza	3.21E-01	2.6E-02	TCF4,IFNAR1
Ethanol Degradation II	3.18E-01	3.33E-02	ADHFE1
Role of p14/p19ARF in Tumor Suppression	3.18E-01	3.12E-02	CDKN2A
Glucocorticoid Receptor Signaling	3.14E-01	2.17E-02	PRKACB,CCL2,CDKN1A,STAT3,CEBPB,PPP3CA
G Protein Signaling Mediated by Tubby	3.08E-01	2.7E-02	PLCB4
Retinol Biosynthesis	3.08E-01	3.12E-02	RBP1
Role of Osteoblasts, Osteoclasts and Chondrocytes in Rheumatoid Arthritis	3.03E-01	2.22E-02	TCF4,SMAD9,IL1RAP,BMP8B,PPP3CA
Role of JAK2 in Hormone-like Cytokine Signaling	2.98E-01	2.94E-02	STAT3
Noradrenaline and Adrenaline Degradation	2.98E-01	3.12E-02	ADHFE1
RhoGDI Signaling	2.91E-01	2.11E-02	CDH7,CDH18,ARHGEF6,DLC1
Ephrin Receptor Signaling	2.91E-01	2.03E-02	PDGFA,CXCL12,STAT3,CREB5
Cardiac Hypertrophy Signaling	2.89E-01	2.18E-02	PRKACB,PLCB4,ADCY2,ADRA2A,PPP3CA
Circadian Rhythm Signaling	2.89E-01	2.86E-02	CREB5
TWEAK Signaling	2.89E-01	2.7E-02	TNFSF12
MIF-mediated Glucocorticoid Regulation	2.89E-01	2.7E-02	PLA2G4C
Triacylglycerol Biosynthesis	2.89E-01	3.03E-02	PPAPDC1A
Ceramide Signaling	2.85E-01	2.38E-02	PPP2R2C,SMPD1
Prostate Cancer Signaling	2.85E-01	2.2E-02	CDKN1A,CREB5
Agranulocyte Adhesion and Diapedesis	2.83E-01	2.27E-02	CXCL16,CCL2,CXCL14,CXCL12
IL-9 Signaling	2.8E-01	2.63E-02	STAT3
Insulin Receptor Signaling	2.8E-01	2.29E-02	PRKACB,GAB1,INPP5D
Cell Cycle Regulation by BTG Family Proteins	2.72E-01	2.78E-02	PPP2R2C
Ovarian Cancer Signaling	2.67E-01	2.17E-02	PRKACB,CDKN2A,TCF4
Regulation of the Epithelial-Mesenchymal Transition Pathway	2.65E-01	2.13E-02	TCF4,TWIST2,GAB1,STAT3
D-myo-inositol-5-phosphate Metabolism	2.59E-01	2.04E-02	PLCB4,PPM1K,PPP3CA
3-phosphoinositide Degradation	2.59E-01	2.04E-02	PPM1K,INPP5D,PPP3CA
Antigen Presentation Pathway	2.56E-01	2.5E-02	PSMB8
Bladder Cancer Signaling	2.54E-01	2.25E-02	CDKN2A,CDKN1A
TGF-β Signaling	2.49E-01	2.15E-02	SMAD9,ACVR1
PAK Signaling	2.44E-01	1.92E-02	PDGFA,ARHGEF6
Crosstalk between Dendritic Cells and Natural Killer Cells	2.39E-01	2.2E-02	CAMK2D,FAS
Mechanisms of Viral Exit from Host Cells	2.34E-01	2.5E-02	SH3GL2
Neuroprotective Role of THOP1 in Alzheimer's Disease	2.34E-01	2.38E-02	PRKACB
Transcriptional Regulatory Network in Embryonic Stem Cells	2.34E-01	2.5E-02	STAT3
MIF Regulation of Innate Immunity	2.28E-01	2.22E-02	PLA2G4C
FcγRIIB Signaling in B Lymphocytes	2.28E-01	2.04E-02	INPP5D
Role of Hypercytokinemia/hyperchemokinemia in the Pathogenesis of Influenza	2.28E-01	2.44E-02	CCL2
Chronic Myeloid Leukemia Signaling	2.26E-01	1.96E-02	CDKN2A,CDKN1A
Autoimmune Thyroid Disease Signaling	2.21E-01	1.89E-02	FAS
UVC-Induced MAPK Signaling	2.21E-01	2.38E-02	SMPD1
Graft-versus-Host Disease Signaling	2.09E-01	2.17E-02	FAS
MSP-RON Signaling Pathway	2.03E-01	2.13E-02	CCL2
nNOS Signaling in Neurons	1.98E-01	2.17E-02	PPP3CA
Upstream Regulators
Upstream Regulator	Molecule Type	p-value of overlap	Target molecules in dataset	Mechanistic Network
IFNA2	cytokine	1.11E-08	C19orf66,FAS,HERC6,IFI35,IFI44L,IFI6,IFIT3,IFITM3,IRF9,ISG20,LGALS3BP,MX1,PARP12
IFNL1	cytokine	2.44E-08	C19orf66,HERC6,IFI35,IFI44L,IFI6,IFIT3,IFITM3,IRF9,ISG20,LGALS3BP,MX1
MAPK1	kinase	4.07E-06	CDKN1A,DEPTOR,IFI16,IFI35,IFI6,IFIT3,IFITM3,IRF9,ISG20,LGALS3BP,MVP,PARP12,PSMB8,SPOCK1
USP18	peptidase	1.02E-05	IFI6,IFITM3,IRF9,MX1
ISG15	other	3.09E-05	IFI6,IFITM3,MX1
EIF2AK2	kinase	8.26E-05	IFI35,IFI6,IFITM2,ISG20,LGALS3BP,PARP12,PARP9
IFNG	cytokine	3.16E-04	CCL2,CDKN1A,CXCL16,FAS,HERC6,HRK,IFI44L,IFI6,IFIT3,IGFBP4,IRF9,ISG20,MCHR1,MX1,PSMB8,TNFSF12	IFNG,STAT1
Pkc(s)	group	3.39E-04	CCL2,IGF2,NR4A3,PPARA,RGS2
Smad1/5/8	group	3.96E-04	CDKN1A,CDKN2A
LIN9	other	3.96E-04	CDKN1A,CDKN2A
GDF15	growth factor	3.96E-04	CDKN1A,GDF15
S100A11	other	3.96E-04	CDKN1A,CDKN2A
IL1RN	cytokine	4.02E-04	HERC6,IFI44L,IFI6,IFIT3,IRF9,ISG20,MX1	IFNG,IL1RN,STAT1
CREBBP	transcription regulator	4.58E-04	CDKN1A,INPP5D,NR4A2,NR4A3,RGS2
BMP7	growth factor	7.09E-04	CCL2,IGF2,IGFBP4,STS
TASP1	peptidase	1.17E-03	CDKN1A,CDKN2A
YEATS4	transcription regulator	1.17E-03	CDKN1A,CDKN2A
IGFBP3	other	1.17E-03	CDKN1A,THBS2
NRAS	enzyme	1.17E-03	CDKN1A,SESN3
CDK4	kinase	1.33E-03	CDKN2A,ENDOD1,GPC6,KLHDC1,MFSD6,NRSN1,RBMS3,RGS2,TMEM17
STAT1	transcription regulator	1.42E-03	APOBEC3G,CCL2,CDKN1A,FAS,IFI6
PNN	other	1.51E-03	CDKN1A,GDF15,TIMP1
P38 MAPK	group	2.03E-03	CCL2,CDKN1A,CEBPB,CXCL12,FAS,NR4A3,RBP1,TIMP1
TGM2	enzyme	2.14E-03	CCL2,DDX60L,IFI35,IFI6,IFIT3,IRF9,MAFB,NPC2,PARP9,SMPD1,UBA7
HRAS	enzyme	2.17E-03	CDKN1A,FAS,IGF2,SESN3
PADI4	enzyme	2.31E-03	CDKN1A,OSGIN1
CDCA2	other	2.31E-03	CDKN1A,CDKN2A
EP400	other	2.31E-03	CDKN1A,CDKN2A
MAP2K2	kinase	2.31E-03	CDKN1A,CDKN2A	CDKN2A,MAP2K2
HOXA9	transcription regulator	2.31E-03	CCL2,CDKN2A
FSTL3	other	2.31E-03	ACVR1,CDKN1A
NFIL3	transcription regulator	2.31E-03	CDKN1A,FAS
CCND1	other	2.42E-03	CDKN1A,ENDOD1,GPC6,KLHDC1,MFSD6,NRSN1,RBMS3,RGS2,TMEM17
IFN Beta	group	3.19E-03	CDKN1A,IFI6,IRF9,MX1	IFN Beta,IFNG,STAT1
ESR1	ligand-dependent nuclear receptor	3.25E-03	C1QTNF6,CCL2,CDKN1A,CDKN2A,CEBPB,CXCL12,EFEMP1,FAS,ISG20,LTBP1,PRSS23	ESR1,ESR2
MAPK9	kinase	3.39E-03	CCL2,CDKN1A,IFI16,IRF9,LGALS3BP
IL18	cytokine	3.69E-03	CCL2,CXCL12,FAS,INPP5D,TIMP1
MTA2	transcription regulator	3.80E-03	CDKN1A,CDKN2A
ESR2	ligand-dependent nuclear receptor	4.02E-03	CCL2,CDKN1A,CXCL12,LTBP1
PDGF BB	complex	4.93E-03	CCL2,CEBPB,NR4A2,NR4A3,RGS2,RXRG
TLR3	transmembrane receptor	4.93E-03	IFI44L,IFI6,IFIT3,IFNAR1,ISG20,MX1
DNMT1	enzyme	5.12E-03	CDKN1A,CDKN2A,CNR1	CDKN2A,DNMT1
mir-155	microRNA	5.12E-03	CEBPB,INPP5D,STAT3
TNF	cytokine	5.34E-03	APOE,CCK,CCL2,CDKN1A,CXCL16,FAS,IFIT3,IGF2,MVP,NR4A2,NR4A3,PPARA,PRSS23,PSMB8,RGS2,SYNPO,TIMP1	CREBBP,TNF
PDX1	transcription regulator	5.52E-03	ARRDC4,HAP1,PRSS23,SLIT3
PLSCR1	enzyme	5.63E-03	CDKN1A,CDKN2A
PRTN3	peptidase	5.63E-03	CCL2,CDKN1A
ABL1	kinase	5.63E-03	CDKN1A,FAS
Smad	complex	7.78E-03	CDKN1A,CDKN2A
IL6R	transmembrane receptor	7.78E-03	CDKN1A,TIMP1
BAG1	other	7.78E-03	CDKN1A,HRK
DNMT3B	enzyme	7.81E-03	CDKN2A,CNR1,GLT8D2,NAP1L2,PRUNE2
PRKCE	kinase	7.99E-03	CDKN1A,PDGFA,STAT3
CDKN2A	transcription regulator	7.99E-03	CCL2,CDKN1A,CDKN2A
CD40	transmembrane receptor	9.69E-03	APOBEC3G,CCL2,CDKN1A,CXCL12,FAS,FLT3LG
IFNA1/IFNA13	cytokine	1.02E-02	IFI6,MX1
MECP2	transcription regulator	1.03E-02	APOE,CDKN2A,SLC12A5
SMARCB1	transcription regulator	1.03E-02	CDKN1A,CDKN2A,MX1
SP1	transcription regulator	1.09E-02	CCL2,CDKN1A,CDKN2A,CEBPB,DLC1,ENG,GDF15,HSD17B1,IGF2,SMPD1
TCF3	transcription regulator	1.12E-02	CDKN1A,HSD17B14,IFNAR1,NR4A3
PAF1	other	1.21E-02	IFI44L,IFIT3,IFITM3,ISG20
GDF2	growth factor	1.30E-02	CXCL12,ENG
IGFBP2	other	1.30E-02	EFEMP1,GDF15,RBMS3
EGR1	transcription regulator	1.30E-02	GDF15,IGF2,PDGFA
KITLG	growth factor	1.30E-02	CCL2,CDKN1A,EDNRB
ASAH1	enzyme	1.45E-02	NR4A2,NR4A3,SMPD1
HOTAIR	other	1.60E-02	GDF15,MX1
NPC2	other	1.60E-02	CREB5,STAT3
IL6	cytokine	1.63E-02	CCL2,CDKN1A,IL6ST,PDGFA,STAT3,TIMP1
STAT3	transcription regulator	1.71E-02	CCL2,CDKN1A,CDKN2A,NR4A2,STAT3,TIMP1
CDKN1A	kinase	1.74E-02	CCL2,CDKN1A,CDKN2A,LGALS3BP
FANCC	other	1.74E-02	CXCL12,GDF15,IFI44L,MX1
OSM	cytokine	1.78E-02	CCL2,CDKN1A,IL6ST
ERK1/2	group	1.78E-02	ASAH1,CCL2,CEBPB,NR4A3,PSMB8,TIMP1
mir-17	microRNA	1.93E-02	CDKN1A,FAS
TGFA	growth factor	1.93E-02	CEBPB,HSD17B1
FGFR3	kinase	1.93E-02	CDKN1A,CDKN2A
TNFRSF1A	transmembrane receptor	1.93E-02	CCL2,CDKN1A
EHMT2	transcription regulator	1.93E-02	CDKN1A,CXCL12
ERK	group	1.97E-02	APOBEC3G,CCL2,GDF15,HAS3,IFNAR1
Mmp	group	1.99E-02	FAS
VAV	group	1.99E-02	STAT3
TFIIH	complex	1.99E-02	CDKN1A
IFNA10	cytokine	1.99E-02	MX1
IFNA21	cytokine	1.99E-02	MX1
FKBPL	other	1.99E-02	CDKN1A
ZBTB7C	other	1.99E-02	CDKN1A
IFNA5	cytokine	1.99E-02	MX1
IFNA17	cytokine	1.99E-02	MX1
BAHD1	other	1.99E-02	IGF2
RNF126	other	1.99E-02	CDKN1A
IFNA16	cytokine	1.99E-02	MX1
KIAA0101	other	1.99E-02	CDKN1A
PRPF19	enzyme	1.99E-02	CDKN1A
WNT16	other	1.99E-02	CDKN1A
AURK	group	1.99E-02	CDKN1A
SNAPC1	other	1.99E-02	RN7SK
SNAPC3	other	1.99E-02	RN7SK
PRMT5	enzyme	1.99E-02	CDKN2A
TCF21	transcription regulator	1.99E-02	CDKN1A
HDAC5	transcription regulator	1.99E-02	CDKN1A
PRKD2	kinase	1.99E-02	IFNAR1
IFNA7	cytokine	1.99E-02	MX1
TNFRSF8	transmembrane receptor	1.99E-02	CDKN1A
RASSF5	other	1.99E-02	CDKN1A
ANXA5	other	1.99E-02	CDKN1A
SNAPC2	transcription regulator	1.99E-02	RN7SK
SALL2	transcription regulator	1.99E-02	CDKN1A
ZBTB5	other	1.99E-02	CDKN1A
DHX8	enzyme	1.99E-02	CDKN1A
KAT7	enzyme	1.99E-02	CDKN1A
RLN2	other	1.99E-02	EDNRB
CELF1	translation regulator	1.99E-02	CDKN1A
LUM	other	1.99E-02	CDKN1A
ING4	transcription regulator	1.99E-02	CDKN1A
DARC	G-protein coupled receptor	1.99E-02	CCL2
FHIT	enzyme	1.99E-02	CDKN1A
ITGB4	transmembrane receptor	1.99E-02	SPARC
IFNA8	cytokine	1.99E-02	MX1
IFNA14	cytokine	1.99E-02	MX1
DNASE1L3	enzyme	1.99E-02	CDKN1A
ALYREF	transcription regulator	1.99E-02	APOE
IFNA4	cytokine	1.99E-02	MX1
IFNA6	cytokine	1.99E-02	MX1
TSG101	transcription regulator	1.99E-02	CDKN1A
ARID1A	transcription regulator	1.99E-02	CDKN1A
SNW1	transcription regulator	1.99E-02	CDKN1A
FXYD5	ion channel	1.99E-02	CCL2
FOXA1	transcription regulator	2.11E-02	ALDH6A1,PPARA,PRNP,TF
NR3C1	ligand-dependent nuclear receptor	2.12E-02	APOE,CCL2,CDKN1A,CEBPB,DPP7,GAB1,IFI6,IL1RAP,PDE4B,PPP3CA,PRKACB,RBMS3,RGS2,STAT3
GAPDH	enzyme	2.14E-02	CCL2,IFI6,IFITM2
TCR	complex	2.30E-02	IFI44L,IFI6,IFIT3,IFNAR1,ISG20,MX1,PRKACB
NRXN1	transporter	2.33E-02	CXCL12,FLRT2,OTP
Interferon alpha	group	2.37E-02	APOBEC3G,CDKN1A,IFIT3,IFNAR1,IGFBP4,ISG20
MAP2K1	kinase	2.54E-02	APOBEC3G,CDKN1A,CDKN2A
IFNAR2	transmembrane receptor	2.67E-02	PSMB8,UBA7
MAPK14	kinase	2.67E-02	CCL2,CDKN2A
SBDS	other	2.74E-02	CRYM,IFI16,MAFB,PCDH7,PPP2R2C
PRKCD	kinase	2.75E-02	CDKN1A,CXCL12,STAT3
TAL1	transcription regulator	2.99E-02	CALY,HSD17B14,IFNAR1,NR4A3
CXCR4	G-protein coupled receptor	3.07E-02	CCL2,CXCL12
NEUROG1	transcription regulator	3.16E-02	MEST,SPOCK1,SULF1,TSPAN7
TGFB1	growth factor	3.22E-02	BGN,CCL2,CDKN1A,ENG,FAS,HAS3,PDGFA,SPARC,SPOCK1,TIMP1,TSPAN7
CREB1	transcription regulator	3.45E-02	NR4A2,NR4A3,RGS2
JAK1	kinase	3.50E-02	CCL2,MX1
mir-21	microRNA	3.50E-02	PPARA,STAT3
SOCS3	phosphatase	3.50E-02	ISG20,MX1
GLI1	transcription regulator	3.83E-02	CDKN1A,EPB41L4B,MEST,NIPAL2,SESN3
EZH2	transcription regulator	3.83E-02	CDKN2A,CHRM3,CNR1,GDF15,PRICKLE1
lipoxygenase	group	3.94E-02	CCL2
TRIM29	transcription regulator	3.94E-02	CDKN1A
FOXG1	transcription regulator	3.94E-02	CDKN1A
PRDM16	transcription regulator	3.94E-02	CDKN1A
KLF16	transcription regulator	3.94E-02	CDKN1A
P-TEFb	complex	3.94E-02	CDKN1A
BAG6	enzyme	3.94E-02	CDKN1A
SCARB1	transporter	3.94E-02	CCL2
U2AF2	other	3.94E-02	CDKN1A
STRA6	other	3.94E-02	RBP1
miR-197-3p (and other miRNAs w/seed UCACCAC)	mature microRNA	3.94E-02	ACVR1
BGN	other	3.94E-02	CCL2
CCL21	cytokine	3.94E-02	CCL2
BTG3	other	3.94E-02	CDKN2A
FRMD6	other	3.94E-02	CDKN1A
HDAC7	transcription regulator	3.94E-02	CDKN1A
TSPYL2	other	3.94E-02	CDKN1A
IFI16	transcription regulator	3.94E-02	CDKN1A
CBX8	other	3.94E-02	CDKN2A
SNAPC4	transcription regulator	3.94E-02	RN7SK
NELFA	other	3.94E-02	CDKN1A
TADA3	transcription regulator	3.94E-02	CDKN1A
CDKN2C	transcription regulator	3.94E-02	CCL2
CDK6	kinase	3.94E-02	CDKN2A
NFKBIB	transcription regulator	3.94E-02	INPP5D
TIMP3	other	3.94E-02	FAS
RAD9A	enzyme	3.94E-02	CDKN1A
IGF2BP3	translation regulator	3.94E-02	IGF2
TCEB3	transcription regulator	3.94E-02	CDKN1A
PIWIL2	other	3.94E-02	STAT3
IFNLR1	transmembrane receptor	3.94E-02	MX1
FASLG	cytokine	3.94E-02	CCL2
PBX2	transcription regulator	3.94E-02	CCL2
ZFYVE16	transporter	3.94E-02	CDKN1A
MBD3	other	3.95E-02	APOE,CDKN2A
HMOX1	enzyme	3.96E-02	CCL2,ENG,THBS2
IRF1	transcription regulator	4.23E-02	CCL2,CDKN1A,PSMB8
SMARCA4	transcription regulator	4.27E-02	CCL2,CDKN1A,CDKN2A,EMP3,IFI16,IFITM3,IGFBP4
NFkB (complex)	complex	4.31E-02	CCL2,CDKN1A,CEBPB,CXCL12,EDNRB,FAS,GDF15,PPARA
SLC29A1	transporter	4.42E-02	CDKN1A,FAS
FOSL1	transcription regulator	4.42E-02	CDKN2A,SPARC
PI3K (complex)	complex	4.67E-02	CDKN1A,HAS3,NR4A2,RGS2
MDM2	transcription regulator	4.91E-02	CDKN1A,CDKN2A
ADIPOQ	other	4.91E-02	CCL2,TIMP1
Networks:
ID	Molecules in Network	Score	Focus Molecules	Top Diseases and Functions
1	ACOX1,Ap1,ASAH1,B3GNT9,CAMK2D,caspase,CCL2,CHRM3,CPNE4,Creb,CXCL16,DLC1,EDNRB,FAS,Focal adhesion kinase,GAB1,GDF15,IGF2,IGFBP4,IL1RAP,IL6ST,LDL,Mapk,NFkB (complex),NR4A2,NR4A3,p85 (pik3r),PDGF BB,Pkc(s),PPARA,Ras,RGS2,SMPD1,TENC1,UBA7	32	24	Metabolic Disease, Cellular Development, Cellular Growth and Proliferation
2	26s Proteasome,ADCY,Akt,APOBEC3G,C1QTNF5,CD248,CDKN1A,CDKN2A,Cyclin E,ERMAP,ESRRG,FSH,GRM5,Histone h3,HSD17B1,IFI44L,IFIT3,IFITM3,IFNAR1,IgG,INPP5D,ISG20,Jnk,KCNA5,LGALS3BP,Lh,MX1,OSGIN1,PRKACB,PRNP,RNA polymerase II,RUNX1T1,STS,TCR,TPD52	32	24	Hair and Skin Development and Function, Cell-To-Cell Signaling and Interaction, Infectious Disease
3	ACVR1,ADRA2A,CD3,CEBPB,CNR1,CREB5,CTSZ,CXCL12,ERK,ERK1/2,GAREM,HAS3,IFI6,IFI16,IFN Beta,Igm,IL12 (complex),Interferon alpha,IRF9,MVP,NPC2,P38 MAPK,PDE4B,PI3K (complex),PI3K (family),PSMB8,RBP1,SLC12A2,SMAD1/5,STAT3,STAT5a/b,SULF1,SULF2,TIMP1,TNFSF12	30	23	Carbohydrate Metabolism, Small Molecule Biochemistry, Connective Tissue Development and Function
4	ARRDC4,BMP8B,CRYM,DDAH1,DUSP4,EFEMP2,EGR1,ELN,estrogen receptor,FGF5,GAP43,HAP1,HOXA1,LOXL2,LRRC8C,MAFF,MAP1B,MAP2K1/2,miR-29b-3p (and other miRNAs w/seed AGCACCA),MKNK1,NANOG,NT5E,OTP,PCDH7,PDGFA,PDX1,PHACTR2,PPP1R1A,PPP2R2C,SBDS,SLIT3,SPARC,TREM1,TRIM9,VSTM2A	16	15	Connective Tissue Development and Function, Hepatic System Development and Function, Tissue Morphology
5	ALDH5A1,BNIP3,BRINP1,CXCL3,CXCL5,DENND5B,DEPTOR,ENG,FGF1,FN1,FZD8,GDF15,HMOX1,HNRNPA2B1,IRF2BP2,IRS2,KDM3A,MAPT,MEST,MMD,MMP3,NOVA1,NUPR1,PLCB4,SHOX2,SIRT1,SLC1A1,SRSF1,SUV39H1,TGFB2,THBS2,TNS3,TWIST1,TWIST2,ZEB1	14	14	Cellular Growth and Proliferation, Cancer, Cellular Development
6	A2M,CCND1,CCNE2,CDKN1C,Ctbp,CTSF,CTSH,CXCL14,EMP3,ENDOD1,ENPP2,EPB41L4B,FHL2,GLI1,GPC6,HIC1,IGFBP5,KDM6B,KLHDC1,KRT15,KRT18,KRT19,LGALS3,LMNA,MC4R,MFSD6,MTMR1,NIPAL2,NRSN1,SESN3,SMARCA4,SNIP1,SNRK,TMEM17,TSPAN7	14	14	Cancer, Organismal Injury and Abnormalities, Reproductive System Disease
7	AGTR1,ARHGEF6,C19orf66,DDX60,DDX60L,DEFA1 (includes others),EEF2,ERBB2,ERRFI1,GIT1,GRIK2,HIP1,HTT,IFI35,IFIT5,IFNA2,KCNAB1,KIF26A,LRRK2,LSP1,LY6E,MAFB,NFkB (complex),NLRC4,PARP12,PPP1R16B,PRKCA,RAC1,RNF19A,SCAMP1,SP110,SPOCK1,TGM2,UBA7,VCP	14	14	Cellular Function and Maintenance, Infectious Disease, Cell Death and Survival
8	CDCA7L,CELF1,DPP7,FGFR1OP,GABRA2,GLUL,GNE,GRIA4,Hdac,IGF2BP3,IL6,IL17RC,IL36G,ING3,ITPKB,JDP2,KAT5,MGEA5,MMP14,NIK,NR3C1,NRBP2,PRKAR1B,RBMS3,RIMS1,RN7SK,SCN2A,SERPINB9,SERPINE2,SIAH1,SNAPC3,SNCAIP,TBP,THBS4,TNFSF4	13	13	Amino Acid Metabolism, Small Molecule Biochemistry, Connective Tissue Disorders
9	APOE,ARSA,ASUN,C21orf119,CALY,CRYAB,EBF1,EP300,FAM86C1,FLRT2,HDL-cholesterol,HSD17B14,ISLR2,ITM2B,KIAA1524,LRBA,LUM,MVD,NPAS2,PCDH11X/PCDH11Y,PLTP,Pp2b,PRDM5,PTPRCAP,PTPRU,RAB33A,RUNX2,RXRG,S100A16,SLC22A16,TAL1,TCF3,TMEFF1,TMEM180,TP53	13	13	Cellular Development, Hematological System Development and Function, Hematopoiesis
10	BGN,CCK,CD40,CEACAM3,CHST2,CHST9,CXCL16,DMXL2,FGF2,FGFBP3,FLT3LG,G0S2,HERC6,HRK,HSP,HSPG2,IFNG,IL13,IL17RB,MARCKSL1,MCHR1,MKK3/6,NID1,PKMYT1,PLA2G5,PLXNC1,PTGDR,SLC8A1,ST8SIA4,STAB1,STEAP3,SYNPO,TLR7,TNF,VIPR1	13	13	Cell Signaling, Molecular Transport, Nucleic Acid Metabolism
11	ADAM12,ANXA4,ARRDC3,BHLHE40,CDK5,CLCA2,DDB2,DLGAP1,DTX3L,EIF2AK2,EIF2S1,FBXW7,FUBP1,HIPK2,IFITM2,ITGB4,LTBP1,MECP2,mir-29,miR-29b-3p (and other miRNAs w/seed AGCACCA),NFIC,NFIX,OAS1,PACSIN1,PARK2,PARP9,PPP1CA,PPP3CA,PROM1,RPS6KA3,SLC12A5,TOMM20,TOMM70A,TOP1,TP53	12	12	Cancer, Cell Death and Survival, Dermatological Diseases and Conditions
12	ALDH6A1,BAG1,C1QTNF6,COL4A3BP,CSF2,DNMT3B,DUSP6,EFEMP1,EGFR,ELF5,EPOR,EREG,ESR1,FOXA1,GLT8D2,GPER1,HDAC7,IRF5,LSM11,LTB,MMD,NAP1L2,NRIP1,PRSS23,PRUNE2,RPRM,Shc,SMYD3,TCF4,TERT,TF,TFF3,TGFA,TLR5,ZNF25	12	12	Cellular Development, Cellular Growth and Proliferation, Cell Cycle
13	CLTC,STAMBPL1	1	1	Cellular Assembly and Organization, Cellular Function and Maintenance, Nervous System Development and Function
14	FAM63B,SRF	1	1	Cardiovascular Disease, Cellular Growth and Proliferation, Embryonic Development
15	CREBRF,KHSRP	1	1	Neurological Disease, RNA Post-Transcriptional Modification, Protein Degradation
16	ATP8A1,TMEM30A	1	1	Carbohydrate Metabolism, Lipid Metabolism, Molecular Transport
17	EZH2,PRICKLE1	1	1	Cellular Assembly and Organization, Cellular Growth and Proliferation, Developmental Disorder
18	PDE8B,TSH	1	1	Endocrine System Disorders, Hereditary Disorder, Metabolic Disease
19	ADCY2,OPRL1	1	1	Cell Signaling, Cellular Growth and Proliferation, Connective Tissue Development and Function
20	SCN4B,SCN5A	1	1	Hereditary Disorder, Neurological Disease, Cardiac Arrythmia
21	FANK1,STOX1	1	1	Cardiovascular Disease, Organismal Injury and Abnormalities, Reproductive System Disease
22	CHRNA7,RIC3	1	1	Cell Cycle, Cellular Function and Maintenance, Cell-To-Cell Signaling and Interaction
23	TFEB,TPP1	1	1	Developmental Disorder, Hereditary Disorder, Metabolic Disease
24	GLRA2,GLRB	1	1	Cell Signaling, Immunological Disease, Neurological Disease
25	HNF1A,TMOD2	1	1	Cancer, Carbohydrate Metabolism, Endocrine System Disorders
Molecules:
Symbol	Entrez Gene Name	Gene symbol -- human (Hugo / HGNC, Entrez Gene)	Networks	Location	Type(s)	Biomarker Application(s)	Drug(s)	Entrez Gene ID for Human	Entrez Gene ID for Mouse	Entrez Gene ID for Rat
26s Proteasome	--	--	2	Cytoplasm	complex
A2M	alpha-2-macroglobulin	--	6	Extracellular Space	transporter			2	232345	24153
ABHD4	abhydrolase domain containing 4	ABHD4		Other	peptidase			63874	105501	364380
ABI3BP	ABI family, member 3 (NESH) binding protein	ABI3BP		Extracellular Space	other			25890	320712	363767
ABL1	c-abl oncogene 1, non-receptor tyrosine kinase	--		Nucleus	kinase	efficacy,response to therapy,unspecified application	nilotinib, saracatinib, regorafenib, ponatinib, bosutinib, imatinib, temozolomide	25	11350	311860
ACOX1	acyl-CoA oxidase 1, palmitoyl	ACOX1	1	Cytoplasm	enzyme			51	11430	50681
ACVR1	activin A receptor, type I	ACVR1	3	Plasma Membrane	kinase			90	11477	79558
ADAM12	ADAM metallopeptidase domain 12	--	11	Plasma Membrane	peptidase	diagnosis		8038	11489	679837
ADCY	--	--	2	Cytoplasm	group
ADCY2	adenylate cyclase 2 (brain)	ADCY2	19	Plasma Membrane	enzyme			108	210044	81636
ADHFE1	alcohol dehydrogenase, iron containing, 1	ADHFE1		Cytoplasm	enzyme			137872	76187	362474
ADIPOQ	adiponectin, C1Q and collagen domain containing	--		Extracellular Space	other	diagnosis,efficacy,prognosis,response to therapy,safety,unspecified application		9370	11450	246253
ADRA2A	adrenoceptor alpha 2A	ADRA2A	3	Plasma Membrane	G-protein coupled receptor		paliperidone, risperidone, antazoline/naphazoline, acetaminophen/clemastine/pseudoephedrine, articaine/epinephrine, bupivacaine/epinephrine, caffeine/ergotamine, acetaminophen/dexbrompheniramine/pseudoephedrine, dapiprazole, dexbrompheniramine/pseudoephedrine, chlorpheniramine/ibuprofen/pseudoephedrine, dipivefrin, cetirizine/pseudoephedrine, asenapine, epinephrine/prilocaine, epinephrine/lidocai…	150	11551
AEBP1	AE binding protein 1	AEBP1		Nucleus	peptidase			165	11568	305494
AGTR1	angiotensin II receptor, type 1	--	7	Plasma Membrane	G-protein coupled receptor		amlodipine/olmesartan medoxomil, olmesartan, amlodipine/valsartan/hydrochlorothiazide, amlodipine/telmisartan, aliskiren/valsartan, azilsartan medoxomil, amlodipine/olmesartan medoxomil/hydrochlorothiazide, azilsartan medoxomil/chlorthalidone, amlodipine/valsartan, losartan/hydrochlorothiazide, valsartan/hydrochlorothiazide, candesartan, candesartan cilexetil, olmesartan medoxomil, irbesartan, lo…	185	11607	24180
AK5	adenylate kinase 5	AK5		Cytoplasm	kinase			26289	229949	365985
AK8	adenylate kinase 8	AK8		Other	kinase			158067	68870	311833
Akt	--	--	2	Cytoplasm	group	diagnosis,disease progression,efficacy,prognosis,response to therapy,safety
ALDH3B1	aldehyde dehydrogenase 3 family, member B1	ALDH3B1		Cytoplasm	enzyme			221	67689	309147
ALDH5A1	aldehyde dehydrogenase 5 family, member A1	ALDH5A1	5	Cytoplasm	enzyme		valproic acid	7915	214579	291133
ALDH6A1	aldehyde dehydrogenase 6 family, member A1	ALDH6A1	12	Cytoplasm	enzyme	unspecified application		4329	104776	81708
ALYREF	Aly/REF export factor	--		Nucleus	transcription regulator			10189	21681
ANKFN1	ankyrin-repeat and fibronectin type III domain containing 1	ANKFN1		Other	other			162282	382543
ANXA4	annexin A4	ANXA4	11	Plasma Membrane	other			307	11746	79124
ANXA5	annexin A5	--		Plasma Membrane	other	diagnosis,efficacy		308	11747	25673
Ap1	--	--	1	Nucleus	complex
APOBEC3G	apolipoprotein B mRNA editing enzyme, catalytic polypeptide-like 3G	APOBEC3G	2	Nucleus	enzyme			60489
APOE	apolipoprotein E	APOE	9	Extracellular Space	transporter	diagnosis,efficacy,prognosis,unspecified application		348	11816	25728
ARAP2	ArfGAP with RhoGAP domain, ankyrin repeat and PH domain 2	ARAP2		Cytoplasm	other			116984	212285	305367
ARHGEF6	Rac/Cdc42 guanine nucleotide exchange factor (GEF) 6	ARHGEF6	7	Cytoplasm	other			9459	73341	363509
ARID1A	AT rich interactive domain 1A (SWI-like)	--		Nucleus	transcription regulator			8289	93760	297867
ARRDC3	arrestin domain containing 3	ARRDC3	11	Plasma Membrane	other			57561	105171	309945
ARRDC4	arrestin domain containing 4	ARRDC4	4	Other	other			91947	66412
ARSA	arylsulfatase A	--	9	Cytoplasm	enzyme			410	11883	315222
ASAH1	N-acylsphingosine amidohydrolase (acid ceramidase) 1	ASAH1	1	Cytoplasm	enzyme	unspecified application		427	11886	84431
ASTN1	astrotactin 1	ASTN1		Other	other			460	11899	304900
ASTN2	astrotactin 2	ASTN2		Cytoplasm	other			23245	56079	100361323
ASUN	asunder spermatogenesis regulator	--	9	Other	other			55726	71177	690728
ATP1B2	ATPase, Na+/K+ transporting, beta 2 polypeptide	ATP1B2		Plasma Membrane	transporter			482	11932	24214
ATP2B2	ATPase, Ca++ transporting, plasma membrane 2	ATP2B2		Plasma Membrane	transporter			491	11941	24215
ATP8A1	ATPase, aminophospholipid transporter (APLT), class I, type 8A, member 1	ATP8A1	16	Cytoplasm	transporter			10396	11980	289615
ATP8A2	ATPase, aminophospholipid transporter, class I, type 8A, member 2	ATP8A2		Plasma Membrane	transporter			51761	50769
AURK	--	--		Other	group	efficacy
B3GNT9	UDP-GlcNAc:betaGal beta-1,3-N-acetylglucosaminyltransferase 9	B3GNT9	1	Other	enzyme			84752	97440	291958
BAG1	BCL2-associated athanogene	--	12	Cytoplasm	other			573	12017	297994
BAG6	BCL2-associated athanogene 6	--		Nucleus	enzyme			7917	224727	94342
BAHD1	bromo adjacent homology domain containing 1	--		Nucleus	other			22893	228536	362194
BEAN1	brain expressed, associated with NEDD4, 1	BEAN1		Other	other			146227	65115	361358
BEX4	brain expressed, X-linked 4	BEX4		Cytoplasm	other			56271	406217	501624
BGN	biglycan	BGN	10	Extracellular Space	other			633	12111	25181
BHLHE40	basic helix-loop-helix family, member e40	--	11	Nucleus	transcription regulator			8553	20893	79431
BICD1	bicaudal D homolog 1 (Drosophila)	BICD1		Cytoplasm	other			636	12121	362466
BMP7	bone morphogenetic protein 7	--		Extracellular Space	growth factor	diagnosis		655	12162	85272
BMP8B	bone morphogenetic protein 8b	BMP8B	4	Extracellular Space	growth factor			656	12163	680931
BNIP3	BCL2/adenovirus E1B 19kDa interacting protein 3	--	5	Cytoplasm	other			664	12176	84480
BRINP1	bone morphogenetic protein/retinoic acid inducible neural-specific 1	DBC1	5	Nucleus	peptidase			1620	56710	140610
BTG3	BTG family, member 3	--		Nucleus	other			10950	12228	54230
C19orf66	chromosome 19 open reading frame 66	C19orf66	7	Other	other			55337	319278	500956
C1QTNF5	C1q and tumor necrosis factor related protein 5	C1QTNF5	2	Plasma Membrane	transmembrane receptor	unspecified application		114902	235312	315598
C1QTNF6	C1q and tumor necrosis factor related protein 6	C1QTNF6	12	Extracellular Space	other			114904
C21orf119	chromosome 21 open reading frame 119	--	9	Other	other			84996
C5orf49	chromosome 5 open reading frame 49	C5orf49		Other	other			134121	69315	361192
C7orf63	chromosome 7 open reading frame 63	C7orf63		Other	other			79846	207686
CA5B	carbonic anhydrase VB, mitochondrial	CA5B		Cytoplasm	enzyme		methazolamide, hydrochlorothiazide, acetazolamide, trichloromethiazide, chlorothiazide, chlorthalidone, benzthiazide, sulfacetamide, topiramate	11238	56078	302669
CADM2	cell adhesion molecule 2	CADM2		Plasma Membrane	other			253559	239857	360687
CADPS2	Ca++-dependent secretion activator 2	CADPS2		Plasma Membrane	other			93664	320405	312166
CALY	calcyon neuron-specific vesicular protein	CALY	9	Plasma Membrane	transmembrane receptor		trifluoperazine	50632	68566	192349
CAMK2D	calcium/calmodulin-dependent protein kinase II delta	CAMK2D	1	Cytoplasm	kinase			817	108058	24246
caspase	--	--	1	Cytoplasm	group
CBX8	chromobox homolog 8	--		Nucleus	other			57332	30951	303731
CCDC11	coiled-coil domain containing 11	CCDC11		Other	other			220136	74453	364899
CCK	cholecystokinin	CCK	10	Extracellular Space	other			885	12424	25298
CCL2	chemokine (C-C motif) ligand 2	CCL2	1	Extracellular Space	cytokine	diagnosis,efficacy,prognosis,response to therapy,safety,unspecified application	mimosine	6347	20293	287562
CCL21	chemokine (C-C motif) ligand 21	--		Extracellular Space	cytokine	disease progression		6366	100041593|18829|100504346|65956|100041504|100504362|100504239|100042493	298006
CCND1	cyclin D1	--	6	Nucleus	other	diagnosis,efficacy,prognosis,response to therapy,unspecified application	arsenic trioxide	595	12443	58919
CCNE2	cyclin E2	--	6	Nucleus	other			9134	12448	362485
CD3	--	--	3	Plasma Membrane	complex	efficacy
CD40	CD40 molecule, TNF receptor superfamily member 5	--	10	Plasma Membrane	transmembrane receptor	efficacy,unspecified application	SGN-40 (anti-huCD40 mAb)	958	21939	171369
CD248	CD248 molecule, endosialin	CD248	2	Plasma Membrane	other			57124	70445	293669
CDCA2	cell division cycle associated 2	--		Nucleus	other			157313	108912	305984
CDCA7L	cell division cycle associated 7-like	--	8	Nucleus	other			55536	217946	619566
CDH7	cadherin 7, type 2	CDH7		Plasma Membrane	other			1005	241201	29162
CDH18	cadherin 18, type 2	CDH18		Plasma Membrane	other			1016	320865
CDK4	cyclin-dependent kinase 4	--		Nucleus	kinase	diagnosis	palbociclib, LEE011, flavopiridol	1019	12567
CDK5	cyclin-dependent kinase 5	--	11	Nucleus	kinase		flavopiridol	1020	12568	140908
CDK6	cyclin-dependent kinase 6	--		Nucleus	kinase		palbociclib, LEE011, flavopiridol	1021	12571	114483
CDKN1A	cyclin-dependent kinase inhibitor 1A (p21, Cip1)	CDKN1A	2	Nucleus	kinase	diagnosis,efficacy,prognosis,response to therapy		1026	12575	114851
CDKN1C	cyclin-dependent kinase inhibitor 1C (p57, Kip2)	--	6	Nucleus	other	unspecified application		1028	12577	246060
CDKN2A	cyclin-dependent kinase inhibitor 2A	CDKN2A	2	Nucleus	transcription regulator	diagnosis,disease progression,efficacy,prognosis,response to therapy,safety		1029	12578	25163
CDKN2C	cyclin-dependent kinase inhibitor 2C (p18, inhibits CDK4)	--		Nucleus	transcription regulator			1031	12580	54238
CDS1	CDP-diacylglycerol synthase (phosphatidate cytidylyltransferase) 1	CDS1		Cytoplasm	enzyme			1040	74596	81925
CEACAM3	carcinoembryonic antigen-related cell adhesion molecule 3	--	10	Other	other			1084
CEBPB	CCAAT/enhancer binding protein (C/EBP), beta	CEBPB	3	Nucleus	transcription regulator			1051	12608	24253
CELF1	CUGBP, Elav-like family member 1	--	8	Nucleus	translation regulator			10658	13046	362160
CHD5	chromodomain helicase DNA binding protein 5	CHD5		Nucleus	enzyme			26038	269610	691589
CHRM3	cholinergic receptor, muscarinic 3	CHRM3	1	Plasma Membrane	G-protein coupled receptor		fesoterodine, ABT-089, aclidinium, atropine/edrophonium, cyclopentolate/phenylephrine, ipratropium/albuterol, trihexyphenidyl, carbamylcholine, darifenacin, methacholine, diphenhydramine, doxepin, quinidine, procyclidine, trospium, atropine sulfate/benzoic acid/hyoscyamine/methenamine/methylene blue/phenyl salicylate, homatropine, dicyclomine, methantheline, orphenadrine, fluoxetine/olanzapine, d…	1131	12671	24260
CHRNA7	cholinergic receptor, nicotinic, alpha 7 (neuronal)	--	22	Plasma Membrane	transmembrane receptor	prognosis	varenicline, ABT-089, isoflurane, mecamylamine, succinylcholine, rocuronium, doxacurium, amobarbital, mivacurium, pipecuronium, rapacuronium, metocurine, atracurium, cisatracurium, acetylcholine, nicotine, D-tubocurarine, arecoline, lobeline, enflurane, pancuronium, vecuronium	1139	11441	25302
CHST2	carbohydrate (N-acetylglucosamine-6-O) sulfotransferase 2	--	10	Cytoplasm	enzyme			9435	54371	367145
CHST9	carbohydrate (N-acetylgalactosamine 4-0) sulfotransferase 9	CHST9	10	Cytoplasm	enzyme			83539	71367	291770
CLCA2	chloride channel accessory 2	--	11	Plasma Membrane	ion channel			9635	229933	308016
CLEC18B (includes others)	C-type lectin domain family 18, member A	CLEC18B		Other	other			283971|348174|497190	353287
CLEC3A	C-type lectin domain family 3, member A	CLEC3A		Other	other			10143	403395	365009
CLTC	clathrin, heavy chain (Hc)	--	13	Plasma Membrane	other			1213	67300	54241
CNR1	cannabinoid receptor 1 (brain)	CNR1	3	Plasma Membrane	G-protein coupled receptor		trans-(±)-nabilone, SLV 319, rimonabant, BAY 38-7271, delta-8-tetrahydrocannabinol, delta-9-tetrahydrocannabinol	1268	12801	25248
CNTN5	contactin 5	CNTN5		Plasma Membrane	other			53942	244682	114589
CNTNAP4	contactin associated protein-like 4	CNTNAP4		Plasma Membrane	other			85445	170571	307865
COL4A3BP	collagen, type IV, alpha 3 (Goodpasture antigen) binding protein	COL4A3BP	12	Cytoplasm	kinase			10087	68018	365652
CPEB3	cytoplasmic polyadenylation element binding protein 3	CPEB3		Plasma Membrane	other			22849	208922	309510
CPNE4	copine IV	CPNE4	1	Cytoplasm	other			131034	74020	367160
CPNE5	copine V	CPNE5		Plasma Membrane	other			57699	240058	309650
Creb	--	--	1	Nucleus	group
CREB1	cAMP responsive element binding protein 1	--		Nucleus	transcription regulator			1385	12912	81646
CREB5	cAMP responsive element binding protein 5	CREB5	3	Nucleus	transcription regulator			9586		500131
CREBBP	CREB binding protein	--		Nucleus	transcription regulator			1387	12914	54244
CREBRF	CREB3 regulatory factor	CREBRF	15	Other	other			153222	77128	303016
CRTAC1	cartilage acidic protein 1	CRTAC1		Extracellular Space	other			55118	72832	171438
CRYAB	crystallin, alpha B	CRYAB	9	Nucleus	other	diagnosis,disease progression,prognosis,unspecified application		1410	12955	25420
CRYM	crystallin, mu	CRYM	4	Cytoplasm	enzyme			1428	12971
CSF2	colony stimulating factor 2 (granulocyte-macrophage)	--	12	Extracellular Space	cytokine	efficacy,prognosis,unspecified application		1437	12981	116630
CSMD3	CUB and Sushi multiple domains 3	CSMD3		Other	enzyme			114788	239420	314942
CSPG5	chondroitin sulfate proteoglycan 5 (neuroglycan C)	CSPG5		Extracellular Space	growth factor			10675	29873	50568
Ctbp	--	--	6	Nucleus	group
CTSF	cathepsin F	CTSF	6	Cytoplasm	peptidase			8722	56464	361704
CTSH	cathepsin H	--	6	Cytoplasm	peptidase			1512	13036	25425
CTSZ	cathepsin Z	CTSZ	3	Cytoplasm	peptidase			1522	64138
CXCL3	chemokine (C-X-C motif) ligand 3	--	5	Extracellular Space	cytokine	unspecified application		2921	20310	114105
CXCL5	chemokine (C-X-C motif) ligand 5	--	5	Extracellular Space	cytokine			6374
CXCL12	chemokine (C-X-C motif) ligand 12	CXCL12	3	Extracellular Space	cytokine	diagnosis,efficacy,prognosis,unspecified application		6387
CXCL14	chemokine (C-X-C motif) ligand 14	CXCL14	6	Extracellular Space	cytokine			9547	57266	306748
CXCL16	chemokine (C-X-C motif) ligand 16	CXCL16	1,10	Extracellular Space	cytokine	diagnosis,disease progression,unspecified application		58191	66102	497942
CXCR4	chemokine (C-X-C motif) receptor 4	--		Plasma Membrane	G-protein coupled receptor	diagnosis	plerixafor	7852	12767	60628
Cyclin E	--	--	2	Nucleus	group	efficacy,prognosis,unspecified application
DAB1	Dab, reelin signal transducer, homolog 1 (Drosophila)	DAB1		Cytoplasm	other			1600	13131	266729
DACT1	dishevelled-binding antagonist of beta-catenin 1	DACT1		Cytoplasm	other	unspecified application		51339	59036	500666
DARC	Duffy blood group, atypical chemokine receptor	--		Plasma Membrane	G-protein coupled receptor			2532	13349	689105
DDAH1	dimethylarginine dimethylaminohydrolase 1	DDAH1	4	Cytoplasm	enzyme			23576	69219	64157
DDB2	damage-specific DNA binding protein 2, 48kDa	--	11	Nucleus	other			1643	107986	100362121
DDX60	DEAD (Asp-Glu-Ala-Asp) box polypeptide 60	--	7	Cytoplasm	enzyme			55601	234311	100360801
DDX60L	DEAD (Asp-Glu-Ala-Asp) box polypeptide 60-like	DDX60L	7	Other	other			91351
DEFA1 (includes others)	defensin, alpha 1	--	7	Cytoplasm	other			728358|1667|1668
DENND5B	DENN/MADD domain containing 5B	DENND5B	5	Other	other			160518	320560
DEPTOR	DEP domain containing MTOR-interacting protein	DEPTOR	5	Other	other			64798	97998
DGKB	diacylglycerol kinase, beta 90kDa	DGKB		Cytoplasm	kinase			1607	217480	54248
DHX8	DEAH (Asp-Glu-Ala-His) box polypeptide 8	--		Nucleus	enzyme			1659	217207	287727
DLC1	deleted in liver cancer 1	DLC1	1	Cytoplasm	other	diagnosis,disease progression		10395	50768	58834
DLGAP1	discs, large (Drosophila) homolog-associated protein 1	DLGAP1	11	Plasma Membrane	other			9229	224997	65040
DMXL2	Dmx-like 2	--	10	Cytoplasm	other			23312	235380
DNAAF1	dynein, axonemal, assembly factor 1	DNAAF1		Cytoplasm	other			123872	68270	361419
DNASE1L3	deoxyribonuclease I-like 3	--		Nucleus	enzyme			1776	13421	116687
DNM3	dynamin 3	DNM3		Cytoplasm	enzyme			26052	103967	171574
DNMT1	DNA (cytosine-5-)-methyltransferase 1	--		Nucleus	enzyme	diagnosis	5-azacytidine, decitabine	1786	13433	84350
DNMT3B	DNA (cytosine-5-)-methyltransferase 3 beta	--	12	Nucleus	enzyme			1789	13436	444985
DPP7	dipeptidyl-peptidase 7	DPP7	8	Cytoplasm	peptidase			29952	83768	83799
DTX3L	deltex 3-like (Drosophila)	DTX3L	11	Cytoplasm	enzyme			151636	209200	498089
DUSP4	dual specificity phosphatase 4	--	4	Nucleus	phosphatase	diagnosis		1846	319520	60587
DUSP6	dual specificity phosphatase 6	--	12	Cytoplasm	phosphatase	diagnosis		1848	67603	116663
EBF1	early B-cell factor 1	EBF1	9	Nucleus	transcription regulator			1879	13591	116543
EDNRB	endothelin receptor type B	EDNRB	1	Plasma Membrane	G-protein coupled receptor		bosentan, sitaxsentan, atrasentan	1910	13618	50672
EEF2	eukaryotic translation elongation factor 2	--	7	Cytoplasm	translation regulator			1938	13629	29565
EFEMP1	EGF containing fibulin-like extracellular matrix protein 1	EFEMP1	12	Extracellular Space	enzyme			2202	216616	305604
EFEMP2	EGF containing fibulin-like extracellular matrix protein 2	EFEMP2	4	Extracellular Space	other			30008	58859
EGFR	epidermal growth factor receptor	--	12	Plasma Membrane	kinase	diagnosis,disease progression,efficacy,prognosis,response to therapy,safety,unspecified application	cetuximab, AEE 788, panitumumab, BMS-599626, varlitinib, XL647, afatinib, sapitinib, cetuximab/irinotecan, erlotinib/gemcitabine, lapatinib/letrozole, canertinib, gefitinib, neratinib, PD 153035, lapatinib, vandetanib, erlotinib	1956	13649	24329
EGR1	early growth response 1	--	4	Nucleus	transcription regulator	diagnosis		1958	13653	24330
EHHADH	enoyl-CoA, hydratase/3-hydroxyacyl CoA dehydrogenase	EHHADH		Cytoplasm	enzyme			1962	74147	171142
EHMT2	euchromatic histone-lysine N-methyltransferase 2	--		Nucleus	transcription regulator			10919	110147	361798
EIF2AK2	eukaryotic translation initiation factor 2-alpha kinase 2	--	11	Cytoplasm	kinase			5610	19106	54287
EIF2S1	eukaryotic translation initiation factor 2, subunit 1 alpha, 35kDa	--	11	Cytoplasm	translation regulator	efficacy		1965	13665	54318
ELAVL4	ELAV (embryonic lethal, abnormal vision, Drosophila)-like 4	ELAVL4		Cytoplasm	other			1996	15572	432358
ELF5	E74-like factor 5 (ets domain transcription factor)	--	12	Nucleus	transcription regulator			2001	13711	366142
ELN	elastin	--	4	Extracellular Space	other	diagnosis		2006	13717	25043
EMP3	epithelial membrane protein 3	EMP3	6	Plasma Membrane	other	diagnosis		2014	13732	81505
ENDOD1	endonuclease domain containing 1	ENDOD1	6	Extracellular Space	enzyme			23052	71946	363015
ENG	endoglin	ENG	5	Plasma Membrane	transmembrane receptor	disease progression,efficacy		2022	13805
ENPP2	ectonucleotide pyrophosphatase/phosphodiesterase 2	--	6	Plasma Membrane	enzyme			5168	18606	84050
EP300	E1A binding protein p300	--	9	Nucleus	transcription regulator			2033	328572	170915
EP400	E1A binding protein p400	--		Nucleus	other			57634	75560	304569
EPB41L4B	erythrocyte membrane protein band 4.1 like 4B	EPB41L4B	6	Other	transporter			54566	54357	500464
EPOR	erythropoietin receptor	--	12	Plasma Membrane	transmembrane receptor		darbepoetin alfa, continuous erythropoietin receptor activator, peginesatide, EPO	2057	13857	24336
ERBB2	v-erb-b2 avian erythroblastic leukemia viral oncogene homolog 2	--	7	Plasma Membrane	kinase	diagnosis,disease progression,efficacy,prognosis,safety	trastuzumab, BMS-599626, varlitinib, XL647, CP-724,714, afatinib, pertuzumab, sapitinib, trastuzumab emtansine, lapatinib/letrozole, paclitaxel/trastuzumab, capecitabine/lapatinib, neratinib, lapatinib, erlotinib	2064	13866	24337
EREG	epiregulin	--	12	Extracellular Space	growth factor	prognosis,response to therapy		2069	13874	59325
ERK	--	--	3	Other	group	efficacy
ERK1/2	--	--	3	Cytoplasm	group
ERMAP	erythroblast membrane-associated protein (Scianna blood group)	ERMAP	2	Cytoplasm	other			114625	27028	298485
ERRFI1	ERBB receptor feedback inhibitor 1	ERRFI1	7	Cytoplasm	other			54206	74155	313729
ESR1	estrogen receptor 1	--	12	Nucleus	ligand-dependent nuclear receptor	diagnosis,disease progression,efficacy,prognosis,response to therapy	17-alpha-ethinylestradiol, fulvestrant, beta-estradiol, estradiol 17beta-cypionate, estriol, estrone, estradiol valerate, mestranol, 3-(4-methoxy)phenyl-4-((4-(2-(1-piperidinyl)ethoxy)phenyl)methyl)-2H-1-benzopyran-7-ol, bazedoxifene, estradiol valerate/testosterone enanthate, TAS-108, ethynodiol diacetate, ethinyl estradiol/ethynodiol diacetate, estradiol acetate, esterified estrogens, estradiol…	2099	13982	24890
ESR2	estrogen receptor 2 (ER beta)	--		Nucleus	ligand-dependent nuclear receptor	diagnosis,efficacy,prognosis,response to therapy	17-alpha-ethinylestradiol, fulvestrant, beta-estradiol, estradiol 17beta-cypionate, estrone, estradiol valerate, 3-(4-methoxy)phenyl-4-((4-(2-(1-piperidinyl)ethoxy)phenyl)methyl)-2H-1-benzopyran-7-ol, bazedoxifene, estradiol valerate/testosterone enanthate, TAS-108, ethinyl estradiol/ethynodiol diacetate, estradiol acetate, esterified estrogens, estradiol cypionate/medroxyprogesterone acetate, co…	2100	13983	25149
ESRRG	estrogen-related receptor gamma	ESRRG	2	Nucleus	ligand-dependent nuclear receptor	unspecified application	diethylstilbestrol	2104	26381	360896
estrogen receptor	--	--	4	Other	group	diagnosis,efficacy,unspecified application
EZH2	enhancer of zeste homolog 2 (Drosophila)	--	17	Nucleus	transcription regulator	diagnosis,disease progression,efficacy		2146	14056	312299
FAM120C	family with sequence similarity 120C	FAM120C		Other	other			54954	207375	317423
FAM13C	family with sequence similarity 13, member C	FAM13C		Other	other			220965	71721	294565
FAM171B	family with sequence similarity 171, member B	FAM171B		Other	other			165215	241520	499821
FAM189A2	family with sequence similarity 189, member A2	FAM189A2		Other	other			9413	381217	309415
FAM200B	family with sequence similarity 200, member B	FAM200B		Other	other			285550
FAM63B	family with sequence similarity 63, member B	FAM63B	14	Other	transporter			54629	235461	363089
FAM86C1	family with sequence similarity 86, member C1	--	9	Other	other			55199
FANCC	Fanconi anemia, complementation group C	--		Nucleus	other			2176	14088	24361
FANK1	fibronectin type III and ankyrin repeat domains 1	FANK1	21	Nucleus	transcription regulator			92565	66930	309071
FAS	Fas cell surface death receptor	FAS	1	Plasma Membrane	transmembrane receptor	diagnosis,disease progression,efficacy	pyrazinamide	355	14102	246097
FASLG	Fas ligand (TNF superfamily, member 6)	--		Extracellular Space	cytokine	diagnosis,efficacy		356	14103	25385
FAXDC2	fatty acid hydroxylase domain containing 2	FAXDC2		Other	other			10826		691221
FBXW7	F-box and WD repeat domain containing 7, E3 ubiquitin protein ligase	--	11	Nucleus	transcription regulator	unspecified application		55294	50754	100360914
FEV	FEV (ETS oncogene family)	FEV		Nucleus	transcription regulator			54738	260298	246271
FGF1	fibroblast growth factor 1 (acidic)	--	5	Extracellular Space	growth factor	prognosis	pentosan polysulfate	2246	14164	25317
FGF2	fibroblast growth factor 2 (basic)	--	10	Extracellular Space	growth factor	diagnosis,efficacy,prognosis	pentosan polysulfate, FCE 26644, sucralfate	2247	14173	54250
FGF5	fibroblast growth factor 5	--	4	Extracellular Space	growth factor			2250	14176	60662
FGFBP3	fibroblast growth factor binding protein 3	FGFBP3	10	Extracellular Space	other			143282	72514	499349
FGFR3	fibroblast growth factor receptor 3	--		Plasma Membrane	kinase	prognosis	pazopanib	2261	14184	84489
FGFR1OP	FGFR1 oncogene partner	--	8	Cytoplasm	kinase			11116	75296	683722
FHIT	fragile histidine triad	--		Cytoplasm	enzyme	efficacy		2272	14198	60398
FHL2	four and a half LIM domains 2	--	6	Nucleus	transcription regulator			2274	14200	63839
FKBPL	FK506 binding protein like	--		Nucleus	other			63943	56299	406168
FLRT2	fibronectin leucine rich transmembrane protein 2	FLRT2	9	Plasma Membrane	other	unspecified application		23768	399558	299236
FLRT3	fibronectin leucine rich transmembrane protein 3	FLRT3		Plasma Membrane	other			23767	71436	366205
FLT3LG	fms-related tyrosine kinase 3 ligand	FLT3LG	10	Extracellular Space	cytokine			2323	14256	100363556
FN1	fibronectin 1	--	5	Extracellular Space	enzyme	diagnosis,efficacy,prognosis,unspecified application		2335	14268	25661
Focal adhesion kinase	--	--	1	Cytoplasm	group
FOSL1	FOS-like antigen 1	--		Nucleus	transcription regulator			8061	14283	25445
FOXA1	forkhead box A1	--	12	Nucleus	transcription regulator	disease progression		3169	15375	25098
FOXG1	forkhead box G1	--		Nucleus	transcription regulator	prognosis		2290	15228	24370
FRMD6	FERM domain containing 6	--		Cytoplasm	other			122786	319710	257646
FSH	--	--	2	Plasma Membrane	complex
FSTL3	follistatin-like 3 (secreted glycoprotein)	--		Extracellular Space	other			10272	83554	114031
FUBP1	far upstream element (FUSE) binding protein 1	--	11	Nucleus	transcription regulator			8880	51886	654496
FXYD5	FXYD domain containing ion transport regulator 5	--		Plasma Membrane	ion channel			53827	18301	60338
FYTTD1	forty-two-three domain containing 1	FYTTD1		Nucleus	other			84248	69823	360726
FZD8	frizzled family receptor 8	--	5	Plasma Membrane	G-protein coupled receptor			8325	14370	364754
G0S2	G0/G1switch 2	--	10	Cytoplasm	other			50486	14373	289388
GAB1	GRB2-associated binding protein 1	GAB1	1	Cytoplasm	other			2549	14388	361388
GABRA2	gamma-aminobutyric acid (GABA) A receptor, alpha 2	GABRA2	8	Plasma Membrane	ion channel		methohexital, primidone, meprobamate, aspirin/butalbital/caffeine, aspirin/butalbital/caffeine/codeine, hexobarbital, pagoclone, ethchlorvynol, alphadolone, SEP 174559, heptabarbital, zopiclone, clobazam, nitrazepam, adinazolam, butobarbital, acetaminophen/butalbital/caffeine, sevoflurane, isoflurane, gaboxadol, felbamate, etomidate, muscimol, halothane, fluoxetine/olanzapine, amobarbital, estazo…	2555	14395	289606
GALNTL6	UDP-N-acetyl-alpha-D-galactosamine:polypeptide N-acetylgalactosaminyltransferase-like 6	GALNTL6		Other	other			442117	270049	361142
GAP43	growth associated protein 43	--	4	Plasma Membrane	other			2596	14432	29423
GAPDH	glyceraldehyde-3-phosphate dehydrogenase	--		Cytoplasm	enzyme	diagnosis,unspecified application		2597	100042025|14433	500983|24383|685186
GAREM	GRB2 associated, regulator of MAPK1	GAREM	3	Other	other			64762	381126
GDF2	growth differentiation factor 2	--		Extracellular Space	growth factor			2658	12165	290921
GDF15	growth differentiation factor 15	GDF15	1,5	Extracellular Space	growth factor	diagnosis		9518	23886	29455
GGT5	gamma-glutamyltransferase 5	GGT5		Plasma Membrane	enzyme			2687	23887
GIT1	G protein-coupled receptor kinase interacting ArfGAP 1	--	7	Nucleus	kinase			28964	216963	83709
GLI1	GLI family zinc finger 1	--	6	Nucleus	transcription regulator	efficacy		2735	14632	140589
GLRA2	glycine receptor, alpha 2	GLRA2	24	Plasma Membrane	ion channel		ethanol	2742	237213	24397
GLRB	glycine receptor, beta	--	24	Plasma Membrane	ion channel			2743	14658	25456
GLT8D2	glycosyltransferase 8 domain containing 2	GLT8D2	12	Other	enzyme			83468	74782	366859
GLUL	glutamate-ammonia ligase	--	8	Cytoplasm	enzyme			2752	14645
GNE	glucosamine (UDP-N-acetyl)-2-epimerase/N-acetylmannosamine kinase	--	8	Cytoplasm	kinase			10020	50798	114711
GPC6	glypican 6	GPC6	6	Plasma Membrane	transmembrane receptor			10082	23888
GPER1	G protein-coupled estrogen receptor 1	--	12	Plasma Membrane	G-protein coupled receptor			2852	76854	171104
GPM6A	glycoprotein M6A	GPM6A		Plasma Membrane	ion channel			2823	234267	306439
GRIA2	glutamate receptor, ionotropic, AMPA 2	GRIA2		Plasma Membrane	ion channel		talampanel, Org 24448, LY451395, tezampanel	2891	14800	29627
GRIA4	glutamate receptor, ionotropic, AMPA 4	GRIA4	8	Plasma Membrane	ion channel		talampanel, Org 24448, LY451395, tezampanel	2893	14802	29629
GRID1	glutamate receptor, ionotropic, delta 1	GRID1		Plasma Membrane	ion channel			2894	14803	79219
GRIK1	glutamate receptor, ionotropic, kainate 1	GRIK1		Plasma Membrane	ion channel		phentermine/topiramate, topiramate	2897	14805	29559
GRIK2	glutamate receptor, ionotropic, kainate 2	GRIK2	7	Plasma Membrane	ion channel			2898	14806	54257
GRIK4	glutamate receptor, ionotropic, kainate 4	GRIK4		Plasma Membrane	ion channel			2900	110637	24406
GRM5	glutamate receptor, metabotropic 5	GRM5	2	Plasma Membrane	G-protein coupled receptor		fasoracetam, acamprosate	2915	108071	24418
GTF2IRD2	GTF2I repeat domain containing 2	GTF2IRD2		Other	other			84163	114674	288606
HAP1	huntingtin-associated protein 1	HAP1	4	Cytoplasm	other			9001	15114	29430
HAS3	hyaluronan synthase 3	HAS3	3	Plasma Membrane	enzyme			3038	15118	266805
HCG22	HLA complex group 22 (non-protein coding)	HCG22		Other	other			285834
Hdac	--	--	8	Nucleus	group
HDAC5	histone deacetylase 5	--		Nucleus	transcription regulator		tributyrin, belinostat, pyroxamide, romidepsin	10014	15184	84580
HDAC7	histone deacetylase 7	--	12	Nucleus	transcription regulator		tributyrin, belinostat, pyroxamide, romidepsin	51564	56233	84582
HDL-cholesterol	--	--	9	Other	complex	efficacy,safety
HERC6	HECT and RLD domain containing E3 ubiquitin protein ligase family member 6	HERC6	10	Cytoplasm	enzyme			55008	67138	362376
HIC1	hypermethylated in cancer 1	--	6	Nucleus	transcription regulator	diagnosis		3090	15248	303310
HIP1	huntingtin interacting protein 1	--	7	Cytoplasm	other			3092	215114	192154
HIPK2	homeodomain interacting protein kinase 2	--	11	Nucleus	kinase			28996	15258	362342
HIST1H2BN	histone cluster 1, H2bn	HIST1H2BN		Nucleus	other			8341	665596|665622	306945|680403
Histone h3	--	--	2	Nucleus	group	efficacy
HMOX1	heme oxygenase (decycling) 1	--	5	Cytoplasm	enzyme	efficacy,safety,unspecified application	tin mesoporphyrin	3162	15368	24451
HNF1A	HNF1 homeobox A	--	25	Nucleus	transcription regulator			6927	21405	24817
HNRNPA2B1	heterogeneous nuclear ribonucleoprotein A2/B1	--	5	Nucleus	other			3181	53379	362361
HOTAIR	HOX transcript antisense RNA	--		Other	other			100124700
HOXA1	homeobox A1	--	4	Nucleus	transcription regulator			3198	15394	25607
HOXA9	homeobox A9	--		Nucleus	transcription regulator	diagnosis		3205	15405	297099
HRAS	Harvey rat sarcoma viral oncogene homolog	--		Plasma Membrane	enzyme	prognosis,safety		3265	15461	293621
HRK	harakiri, BCL2 interacting protein (contains only BH3 domain)	HRK	10	Cytoplasm	other	efficacy,prognosis		8739	12123	117271
HSD17B1	hydroxysteroid (17-beta) dehydrogenase 1	HSD17B1	2	Cytoplasm	enzyme	diagnosis,unspecified application		3292	15485	25322
HSD17B14	hydroxysteroid (17-beta) dehydrogenase 14	HSD17B14	9	Cytoplasm	enzyme			51171	66065	691018
HSP	--	--	10	Cytoplasm	group
HSPG2	heparan sulfate proteoglycan 2	--	10	Extracellular Space	enzyme	unspecified application		3339	15530
HTT	huntingtin	--	7	Cytoplasm	transcription regulator	unspecified application		3064	15194	29424
IDUA	iduronidase, alpha-L-	IDUA		Cytoplasm	enzyme			3425	15932	100361089
IFI6	interferon, alpha-inducible protein 6	IFI6	3	Cytoplasm	other			2537
IFI16	interferon, gamma-inducible protein 16	IFI16	3	Nucleus	transcription regulator	unspecified application		3428
IFI35	interferon-induced protein 35	IFI35	7	Nucleus	other			3430	70110	287719
IFI44L	interferon-induced protein 44-like	IFI44L	2	Other	other			10964	15061	310968
IFIT3	interferon-induced protein with tetratricopeptide repeats 3	IFIT3	2	Cytoplasm	other			3437	667370|15959	309526
IFIT5	interferon-induced protein with tetratricopeptide repeats 5	--	7	Plasma Membrane	other			24138
IFITM2	interferon induced transmembrane protein 2	IFITM2	11	Cytoplasm	other	prognosis		10581	66141	361673
IFITM3	interferon induced transmembrane protein 3	IFITM3	2	Plasma Membrane	other			10410		288244
IFN Beta	--	--	3	Extracellular Space	group
IFNA2	interferon, alpha 2	--	7	Extracellular Space	cytokine			3440
IFNA4	interferon, alpha 4	--		Extracellular Space	cytokine			3441
IFNA5	interferon, alpha 5	--		Extracellular Space	cytokine			3442
IFNA6	interferon, alpha 6	--		Extracellular Space	cytokine			3443
IFNA7	interferon, alpha 7	--		Extracellular Space	cytokine			3444
IFNA8	interferon, alpha 8	--		Extracellular Space	cytokine			3445
IFNA10	interferon, alpha 10	--		Extracellular Space	cytokine			3446
IFNA14	interferon, alpha 14	--		Extracellular Space	cytokine			3448
IFNA16	interferon, alpha 16	--		Extracellular Space	cytokine			3449	15967	298210|298205|298211|502961|502964|690891|502962|298213|500491
IFNA17	interferon, alpha 17	--		Extracellular Space	cytokine			3451
IFNA21	interferon, alpha 21	--		Extracellular Space	cytokine			3452
IFNA1/IFNA13	interferon, alpha 1	--		Extracellular Space	cytokine	diagnosis		3439|3447	15972|15968|242517|15962|15965|230398|404549|15974|230396|15964|15969|15970|242519	690894|680208|502959
IFNAR1	interferon (alpha, beta and omega) receptor 1	IFNAR1	2	Plasma Membrane	transmembrane receptor		interferon alfacon-1, PEG-interferon alfa-2a, interferon beta-1a, recombinant interferon, interferon alfa-n1, IFNA2, interferon alfa-2b/ribavirin, pegintron, interferon beta-1b	3454	15975	288264
IFNAR2	interferon (alpha, beta and omega) receptor 2	--		Plasma Membrane	transmembrane receptor		interferon alfacon-1, PEG-interferon alfa-2a, interferon beta-1a, recombinant interferon, interferon alfa-n1, IFNA2, interferon alfa-2b/ribavirin, pegintron, interferon beta-1b	3455	15976
IFNG	interferon, gamma	--	10	Extracellular Space	cytokine	diagnosis,efficacy,response to therapy,unspecified application		3458	15978	25712
IFNL1	interferon, lambda 1	--		Extracellular Space	cytokine			282618
IFNLR1	interferon, lambda receptor 1	--		Plasma Membrane	transmembrane receptor			163702	242700	362628
IGF2	insulin-like growth factor 2 (somatomedin A)	IGF2	1	Extracellular Space	growth factor	diagnosis,efficacy,prognosis		3481	16002	24483
IGF2BP3	insulin-like growth factor 2 mRNA binding protein 3	--	8	Cytoplasm	translation regulator	diagnosis		10643	140488
IGFBP2	insulin-like growth factor binding protein 2, 36kDa	--		Extracellular Space	other	diagnosis,efficacy,prognosis		3485	16008	25662
IGFBP3	insulin-like growth factor binding protein 3	--		Extracellular Space	other	diagnosis,disease progression,efficacy,prognosis,safety		3486	16009	24484
IGFBP4	insulin-like growth factor binding protein 4	IGFBP4	1	Extracellular Space	other			3487	16010	360622
IGFBP5	insulin-like growth factor binding protein 5	--	6	Extracellular Space	other	unspecified application		3488	16011	25285
IgG	--	--	2	Extracellular Space	complex	efficacy,prognosis
Igm	--	--	3	Extracellular Space	complex	efficacy
IL6	interleukin 6 (interferon, beta 2)	--	8	Extracellular Space	cytokine	diagnosis,disease progression,efficacy,prognosis,response to therapy,safety,unspecified application	tocilizumab	3569	16193	24498
IL13	interleukin 13	--	10	Extracellular Space	cytokine	diagnosis,efficacy,response to therapy,unspecified application	CAT-354	3596	16163	116553
IL18	interleukin 18 (interferon-gamma-inducing factor)	--		Extracellular Space	cytokine	efficacy,unspecified application		3606	16173	29197
IL12 (complex)	--	--	3	Extracellular Space	complex	diagnosis,efficacy,prognosis
IL17RB	interleukin 17 receptor B	--	10	Plasma Membrane	transmembrane receptor			55540	50905	306247
IL17RC	interleukin 17 receptor C	IL17RC	8	Plasma Membrane	transmembrane receptor			84818	171095	297520
IL1RAP	interleukin 1 receptor accessory protein	IL1RAP	1	Plasma Membrane	transmembrane receptor			3556	16180	25466
IL1RN	interleukin 1 receptor antagonist	--		Extracellular Space	cytokine	efficacy		3557	16181	60582
IL36G	interleukin 36, gamma	--	8	Extracellular Space	cytokine			56300	215257	499744
IL6R	interleukin 6 receptor	--		Plasma Membrane	transmembrane receptor	efficacy	tocilizumab	3570	16194	24499
IL6ST	interleukin 6 signal transducer (gp130, oncostatin M receptor)	IL6ST	1	Plasma Membrane	transmembrane receptor	unspecified application		3572	16195	25205
INADL	InaD-like (Drosophila)	INADL		Plasma Membrane	other			10207	12695	140581
ING3	inhibitor of growth family, member 3	--	8	Nucleus	enzyme			54556	71777	312154
ING4	inhibitor of growth family, member 4	--		Nucleus	transcription regulator	diagnosis		51147	28019	297597
INPP1	inositol polyphosphate-1-phosphatase	INPP1		Cytoplasm	phosphatase			3628	16329	316376
INPP5D	inositol polyphosphate-5-phosphatase, 145kDa	INPP5D	2	Cytoplasm	phosphatase			3635	16331	54259
Interferon alpha	--	--	3	Extracellular Space	group	unspecified application
IRF1	interferon regulatory factor 1	--		Nucleus	transcription regulator			3659	16362	24508
IRF5	interferon regulatory factor 5	--	12	Nucleus	transcription regulator			3663	27056	296953
IRF9	interferon regulatory factor 9	IRF9	3	Nucleus	transcription regulator			10379	16391	305896
IRF2BP2	interferon regulatory factor 2 binding protein 2	IRF2BP2	5	Nucleus	transcription regulator			359948	270110
IRS2	insulin receptor substrate 2	--	5	Cytoplasm	enzyme			8660	384783	29376
ISG15	ISG15 ubiquitin-like modifier	--		Extracellular Space	other			9636	100038882	298693
ISG20	interferon stimulated exonuclease gene 20kDa	ISG20	2	Nucleus	enzyme			3669	57444	293052
ISLR2	immunoglobulin superfamily containing leucine-rich repeat 2	ISLR2	9	Plasma Membrane	other			57611	320563
ITGB4	integrin, beta 4	--	11	Plasma Membrane	transmembrane receptor	diagnosis		3691	192897	25724
ITM2B	integral membrane protein 2B	ITM2B	9	Plasma Membrane	other			9445	16432	290364
ITPKB	inositol-trisphosphate 3-kinase B	ITPKB	8	Cytoplasm	kinase			3707	320404	54260
JAK1	Janus kinase 1	--		Cytoplasm	kinase	efficacy	ruxolitinib	3716	16451	84598
JDP2	Jun dimerization protein 2	JDP2	8	Nucleus	transcription regulator			122953	81703	116674
Jnk	--	--	2	Cytoplasm	group
KAL1	Kallmann syndrome 1 sequence	KAL1		Extracellular Space	other			3730
KAT5	K(lysine) acetyltransferase 5	--	8	Nucleus	transcription regulator			10524	81601	192218
KAT7	K(lysine) acetyltransferase 7	--		Nucleus	enzyme			11143	217127	303470
KCNA5	potassium voltage-gated channel, shaker-related subfamily, member 5	KCNA5	2	Plasma Membrane	ion channel		nicorandil, amiodarone, flecainide, quinidine	3741	16493	25470
KCNAB1	potassium voltage-gated channel, shaker-related subfamily, beta member 1	KCNAB1	7	Plasma Membrane	ion channel			7881	16497	29737
KCNC3	potassium voltage-gated channel, Shaw-related subfamily, member 3	KCNC3		Plasma Membrane	ion channel			3748	16504	117101
KCND2	potassium voltage-gated channel, Shal-related subfamily, member 2	KCND2		Plasma Membrane	ion channel		dalfampridine	3751	16508	65180
KCNF1	potassium voltage-gated channel, subfamily F, member 1	KCNF1		Plasma Membrane	ion channel			3754	382571	298908
KCNIP1	Kv channel interacting protein 1	KCNIP1		Plasma Membrane	ion channel			30820	70357	65023
KCNN2	potassium intermediate/small conductance calcium-activated channel, subfamily N, member 2	KCNN2		Plasma Membrane	ion channel			3781	140492	54262
KCTD16	potassium channel tetramerization domain containing 16	KCTD16		Plasma Membrane	other			57528	383348	291618
KDM3A	lysine (K)-specific demethylase 3A	--	5	Nucleus	transcription regulator			55818	104263	312440
KDM6B	lysine (K)-specific demethylase 6B	--	6	Extracellular Space	other			23135	216850	363630
KHSRP	KH-type splicing regulatory protein	--	15	Nucleus	enzyme	unspecified application		8570	16549	171137
KIAA0101	KIAA0101	--		Nucleus	other			9768	68026	300795
KIAA1024	KIAA1024	KIAA1024		Other	other			23251	209743	501033
KIAA1524	KIAA1524	--	9	Cytoplasm	other			57650	224171	360711
KIAA2022	KIAA2022	KIAA2022		Other	enzyme			340533	245555	302396
KIAA2026	KIAA2026	KIAA2026		Other	other			158358	240613	309307
KIF26A	kinesin family member 26A	KIF26A	7	Cytoplasm	other			26153	668303	314473
KITLG	KIT ligand	--		Extracellular Space	growth factor	unspecified application		4254	17311	60427
KLF16	Kruppel-like factor 16	--		Nucleus	transcription regulator			83855	118445	690820
KLHDC1	kelch domain containing 1	KLHDC1	6	Cytoplasm	other			122773	271005	314190
KLHL1	kelch-like family member 1	KLHL1		Cytoplasm	other			57626	93688
KLHL13	kelch-like family member 13	KLHL13		Other	other			90293	67455	313445
KRT15	keratin 15	--	6	Cytoplasm	other			3866	16665	287700
KRT18	keratin 18	--	6	Cytoplasm	other	efficacy		3875	16668
KRT19	keratin 19	--	6	Cytoplasm	other	diagnosis,disease progression,prognosis,unspecified application		3880	16669	360626
LDL	--	--	1	Plasma Membrane	complex	efficacy,unspecified application
LDLRAD3	low density lipoprotein receptor class A domain containing 3	LDLRAD3		Plasma Membrane	other			143458	241576	366138
LGALS3	lectin, galactoside-binding, soluble, 3	--	6	Extracellular Space	other	diagnosis,unspecified application		3958	16854	83781
LGALS3BP	lectin, galactoside-binding, soluble, 3 binding protein	LGALS3BP	2	Plasma Membrane	transmembrane receptor	prognosis		3959	19039	245955
Lh	--	--	2	Plasma Membrane	complex
LHPP	phospholysine phosphohistidine inorganic pyrophosphate phosphatase	LHPP		Cytoplasm	phosphatase			64077	76429	361663
LIN9	lin-9 homolog (C. elegans)	--		Nucleus	other			286826	72568	689523
LINC00152	long intergenic non-protein coding RNA 152	LINC00152		Other	other			112597
lipoxygenase	--	--		Extracellular Space	group
LMNA	lamin A/C	--	6	Nucleus	other			4000	16905	60374
LONRF2	LON peptidase N-terminal domain and ring finger 2	LONRF2		Other	other			164832	381338	301361
LOXL2	lysyl oxidase-like 2	--	4	Extracellular Space	enzyme			4017	94352	290350
LRBA	LPS-responsive vesicle trafficking, beach and anchor containing	--	9	Cytoplasm	other			987	80877	361975
LRRC23	leucine rich repeat containing 23	LRRC23		Plasma Membrane	other			10233	16977	312707
LRRC26	leucine rich repeat containing 26	LRRC26		Cytoplasm	other			389816	227618	311803
LRRC8C	leucine rich repeat containing 8 family, member C	LRRC8C	4	Cytoplasm	other			84230	100604	289443
LRRK2	leucine-rich repeat kinase 2	--	7	Cytoplasm	kinase	diagnosis		120892	66725	300160
LSM11	LSM11, U7 small nuclear RNA associated	LSM11	12	Nucleus	other			134353	72290	501688
LSP1	lymphocyte-specific protein 1	--	7	Cytoplasm	other			4046	16985	361680
LTB	lymphotoxin beta (TNF superfamily, member 3)	--	12	Extracellular Space	cytokine	safety,unspecified application		4050	16994	361795
LTBP1	latent transforming growth factor beta binding protein 1	LTBP1	11	Extracellular Space	other			4052	268977	59107
LUM	lumican	--	9	Extracellular Space	other			4060	17022	81682
LY6E	lymphocyte antigen 6 complex, locus E	--	7	Plasma Membrane	other			4061	17069	362934
MAFB	v-maf avian musculoaponeurotic fibrosarcoma oncogene homolog B	MAFB	7	Nucleus	other			9935	16658	54264
MAFF	v-maf avian musculoaponeurotic fibrosarcoma oncogene homolog F	--	4	Nucleus	transcription regulator			23764	17133	366960
MAGED4/MAGED4B	melanoma antigen family D, 4B	MAGED4		Other	other			728239|81557
MAP9	microtubule-associated protein 9	MAP9		Other	other			79884	213582	310544
MAP1B	microtubule-associated protein 1B	--	4	Cytoplasm	other			4131	17755	29456
MAP2K1	mitogen-activated protein kinase kinase 1	--		Cytoplasm	kinase		selumetinib, trametinib	5604	26395	170851
MAP2K2	mitogen-activated protein kinase kinase 2	--		Cytoplasm	kinase		selumetinib, trametinib	5605	26396	58960
MAP2K1/2	--	--	4	Cytoplasm	group
Mapk	--	--	1	Cytoplasm	group	diagnosis,disease progression,efficacy,prognosis,response to therapy
MAPK1	mitogen-activated protein kinase 1	--		Cytoplasm	kinase	efficacy	ARRY-438162	5594	26413	116590
MAPK9	mitogen-activated protein kinase 9	--		Cytoplasm	kinase			5601	26420	50658
MAPK14	mitogen-activated protein kinase 14	--		Cytoplasm	kinase		talmapimod, RO-3201195	1432	26416	81649
MAPT	microtubule-associated protein tau	--	5	Plasma Membrane	kinase	diagnosis,efficacy,unspecified application		4137	17762	29477
MARCKSL1	MARCKS-like 1	--	10	Cytoplasm	other			65108	17357	81520
MBD3	methyl-CpG binding domain protein 3	--		Nucleus	other			53615	17192	362834
MC4R	melanocortin 4 receptor	--	6	Plasma Membrane	G-protein coupled receptor	unspecified application		4160	17202	25635
MCHR1	melanin-concentrating hormone receptor 1	MCHR1	10	Plasma Membrane	G-protein coupled receptor		SB 568849	2847	207911	83567
MDM2	MDM2 oncogene, E3 ubiquitin protein ligase	--		Nucleus	transcription regulator	disease progression,efficacy		4193	17246	314856
MECP2	methyl CpG binding protein 2 (Rett syndrome)	--	11	Nucleus	transcription regulator	unspecified application		4204	17257	29386
MEST	mesoderm specific transcript	MEST	5	Cytoplasm	peptidase			4232	17294
MFAP3L	microfibrillar-associated protein 3-like	MFAP3L		Other	other			9848	71306	306424
MFSD6	major facilitator superfamily domain containing 6	MFSD6	6	Other	other			54842	98682	301388
MGEA5	meningioma expressed antigen 5 (hyaluronidase)	--	8	Cytoplasm	enzyme			10724	76055	154968
mir-17	microRNA 17	--		Cytoplasm	microRNA	prognosis,unspecified application		406953|574033|574032|407050|406952|406899|406982|406900	100124431|387139|723925|723905|723829|387135|723885|723923	100314222|100314154|100314235|100313998|100314227|100314101|100314201
mir-21	microRNA 21	--		Cytoplasm	microRNA	diagnosis,unspecified application		406991	387140	100314000
mir-29	microRNA 29a	--	11	Cytoplasm	microRNA	unspecified application		407024|407026|407021|407025	387222|387223|387224|723963	100314230|100314187|100314008|100314007
mir-155	microRNA 155	--		Cytoplasm	microRNA	unspecified application		406947	387173
miR-197-3p (and other miRNAs w/seed UCACCAC)	--	--		Cytoplasm	mature microRNA	unspecified application
miR-29b-3p (and other miRNAs w/seed AGCACCA)	--	--	4,11	Cytoplasm	mature microRNA	unspecified application
MKK3/6	--	--	10	Cytoplasm	group
MKNK1	MAP kinase interacting serine/threonine kinase 1	--	4	Cytoplasm	kinase			8569	17346	500526
MMD	monocyte to macrophage differentiation-associated	--	5,12	Plasma Membrane	other			23531	67468	303439
Mmp	--	--		Nucleus	group
MMP3	matrix metallopeptidase 3 (stromelysin 1, progelatinase)	--	5	Extracellular Space	peptidase	diagnosis,efficacy	marimastat	4314	17392	171045
MMP14	matrix metallopeptidase 14 (membrane-inserted)	--	8	Extracellular Space	peptidase	diagnosis,prognosis,unspecified application	marimastat	4323	17387	81707
MT-ND3	NADH dehydrogenase, subunit 3 (complex I)	MT-ND3		Cytoplasm	enzyme			4537	17718	26199
MTA2	metastasis associated 1 family, member 2	--		Nucleus	transcription regulator			9219	23942	361724
MTMR1	myotubularin related protein 1	--	6	Cytoplasm	phosphatase			8776	53332	317296
MVD	mevalonate (diphospho) decarboxylase	--	9	Cytoplasm	enzyme			4597	192156	81726
MVP	major vault protein	MVP	3	Nucleus	other			9961	78388	64681
MX1	myxovirus (influenza virus) resistance 1, interferon-inducible protein p78 (mouse)	MX1	2	Cytoplasm	enzyme			4599		286918
MYO16	myosin XVI	MYO16		Cytoplasm	other			23026	244281	192253
NANOG	Nanog homeobox	--	4	Nucleus	transcription regulator	diagnosis		79923	71950	414065
NAP1L2	nucleosome assembly protein 1-like 2	NAP1L2	12	Nucleus	other			4674	17954	317247
NELFA	negative elongation factor complex member A	--		Nucleus	other			7469	24116	305455
NELL1	NEL-like 1 (chicken)	NELL1		Extracellular Space	growth factor			4745	338352	81733
NEUROG1	neurogenin 1	--		Nucleus	transcription regulator	diagnosis		4762	18014	29410
NFIC	nuclear factor I/C (CCAAT-binding transcription factor)	NFIC	11	Nucleus	transcription regulator			4782	18029	29228
NFIL3	nuclear factor, interleukin 3 regulated	--		Nucleus	transcription regulator			4783	18030	114519
NFIX	nuclear factor I/X (CCAAT-binding transcription factor)	--	11	Nucleus	transcription regulator			4784	18032	81524
NFkB (complex)	--	--	1,7	Nucleus	complex	diagnosis,disease progression,efficacy,prognosis
NFKBIB	nuclear factor of kappa light polypeptide gene enhancer in B-cells inhibitor, beta	--		Nucleus	transcription regulator			4793	18036	81525
NID1	nidogen 1	--	10	Extracellular Space	other			4811	18073	25494
NIK	--	--	8	Cytoplasm	group
NIPAL2	NIPA-like domain containing 2	NIPAL2	6	Other	other			79815	223473	362899
NLRC4	NLR family, CARD domain containing 4	--	7	Cytoplasm	other			58484	268973	298784
NOVA1	neuro-oncological ventral antigen 1	NOVA1	5	Nucleus	other			4857	664883	298992
NPAS2	neuronal PAS domain protein 2	NPAS2	9	Nucleus	transcription regulator			4862	18143	316351
NPC2	Niemann-Pick disease, type C2	NPC2	3	Extracellular Space	other			10577	67963	286898
NR3C1	nuclear receptor subfamily 3, group C, member 1 (glucocorticoid receptor)	--	8	Nucleus	ligand-dependent nuclear receptor	efficacy	rimexolone, medrysone, clocortolone pivalate, diflorasone diacetate, fluorometholone, dexamethasone phosphate, cortisone acetate, halcinonide, flurandrenolide, desoximetasone, desonide, prednisolone, clobetasol propionate, fluocinolone acetonide, prednisone, hydrocortisone, triamcinolone, dexamethasone 21-acetate, 11beta hydrocortisone acetate, betamethasone, dexamethasone, budesonide, fluticason…	2908	14815	24413
NR4A2	nuclear receptor subfamily 4, group A, member 2	NR4A2	1	Nucleus	ligand-dependent nuclear receptor			4929	18227	54278
NR4A3	nuclear receptor subfamily 4, group A, member 3	NR4A3	1	Nucleus	ligand-dependent nuclear receptor			8013	18124	58853
NRAS	neuroblastoma RAS viral (v-ras) oncogene homolog	--		Plasma Membrane	enzyme	efficacy,response to therapy		4893	18176	24605
NRBP2	nuclear receptor binding protein 2	NRBP2	8	Cytoplasm	kinase			340371		680451
NRIP1	nuclear receptor interacting protein 1	--	12	Nucleus	transcription regulator			8204	268903	304157
NRSN1	neurensin 1	NRSN1	6	Plasma Membrane	other			140767	22360	291129
NRXN1	neurexin 1	--		Plasma Membrane	transporter			9378	18189	60391
NT5E	5'-nucleotidase, ecto (CD73)	--	4	Plasma Membrane	phosphatase			4907	23959	58813
NUPR1	nuclear protein, transcriptional regulator, 1	--	5	Nucleus	transcription regulator			26471	56312	113900
OAS1	2'-5'-oligoadenylate synthetase 1, 40/46kDa	--	11	Cytoplasm	enzyme			4938	23960|246730	192281
OPCML	opioid binding protein/cell adhesion molecule-like	OPCML		Plasma Membrane	transmembrane receptor	diagnosis		4978	330908	116597
OPRL1	opiate receptor-like 1	--	19	Plasma Membrane	G-protein coupled receptor		ZP120	4987	18389	29256
OSGIN1	oxidative stress induced growth inhibitor 1	OSGIN1	2	Other	growth factor			29948	71839	171493
OSM	oncostatin M	--		Extracellular Space	cytokine	unspecified application		5008	18413	289747
OTP	orthopedia homeobox	OTP	4	Nucleus	transcription regulator			23440	18420	294640
P-TEFb	--	--		Other	complex
P38 MAPK	--	--	3	Cytoplasm	group
p85 (pik3r)	--	--	1	Cytoplasm	group
PACSIN1	protein kinase C and casein kinase substrate in neurons 1	PACSIN1	11	Cytoplasm	kinase			29993	23969	29704
PADI4	peptidyl arginine deiminase, type IV	--		Cytoplasm	enzyme			23569	18602	29512
PAF1	Paf1, RNA polymerase II associated factor, homolog (S. cerevisiae)	--		Nucleus	other			54623	54624	361531
PARK2	parkinson protein 2, E3 ubiquitin protein ligase (parkin)	--	11	Cytoplasm	enzyme	diagnosis		5071	50873	56816
PARP9	poly (ADP-ribose) polymerase family, member 9	PARP9	11	Nucleus	enzyme			83666	80285	303905
PARP12	poly (ADP-ribose) polymerase family, member 12	PARP12	7	Nucleus	other			64761	243771
PBX2	pre-B-cell leukemia homeobox 2	--		Nucleus	transcription regulator			5089	18515	406164
PCDH7	protocadherin 7	PCDH7	4	Plasma Membrane	other			5099	54216	360942
PCDH9	protocadherin 9	PCDH9		Plasma Membrane	other			5101	211712	306091
PCDH17	protocadherin 17	PCDH17		Other	other			27253	219228	306055
PCDH11X/PCDH11Y	protocadherin 11 X-linked	PCDH11X	9	Plasma Membrane	other	diagnosis		27328|83259	245578	317204
PCDHGC3	protocadherin gamma subfamily C, 3	PCDHGC3		Plasma Membrane	other			5098	93706	116782
PDE4B	phosphodiesterase 4B, cAMP-specific	PDE4B	3	Cytoplasm	enzyme		enprofylline, dyphylline, nitroglycerin, arofylline, tetomilast, L 869298, ibudilast, aminophylline, anagrelide, cilomilast, milrinone, dipyridamole, L-826,141, ketotifen, roflumilast, tolbutamide, papaverine, theophylline, pentoxifylline, caffeine	5142	18578	24626
PDE8B	phosphodiesterase 8B	PDE8B	18	Cytoplasm	enzyme		ketotifen	8622	218461	309962
PDGF BB	--	--	1	Extracellular Space	complex	efficacy,unspecified application
PDGFA	platelet-derived growth factor alpha polypeptide	PDGFA	4	Extracellular Space	growth factor			5154	18590	25266
PDX1	pancreatic and duodenal homeobox 1	--	4	Nucleus	transcription regulator			3651	18609
PHACTR2	phosphatase and actin regulator 2	--	4	Other	other			9749	215789	308291
PI3K (complex)	--	--	3	Cytoplasm	complex
PI3K (family)	--	--	3	Other	group
PITPNM2	phosphatidylinositol transfer protein, membrane-associated 2	PITPNM2		Cytoplasm	enzyme			57605	19679	304474
PIWIL2	piwi-like RNA-mediated gene silencing 2	--		Cytoplasm	other			55124	57746	306011
Pkc(s)	--	--	1	Cytoplasm	group	efficacy
PKMYT1	protein kinase, membrane associated tyrosine/threonine 1	--	10	Cytoplasm	kinase			9088	268930	287101
PLA2G5	phospholipase A2, group V	--	10	Extracellular Space	enzyme		varespladib methyl, varespladib	5322	18784	29354
PLA2G4C	phospholipase A2, group IVC (cytosolic, calcium-independent)	PLA2G4C		Plasma Membrane	enzyme			8605	232889
PLCB4	phospholipase C, beta 4	PLCB4	5	Cytoplasm	enzyme			5332	18798	25031
PLD5	phospholipase D family, member 5	PLD5		Other	other			200150	319455	289270
PLSCR1	phospholipid scramblase 1	--		Plasma Membrane	enzyme			5359	22038	117540
PLTP	phospholipid transfer protein	PLTP	9	Extracellular Space	enzyme			5360	18830	296371
PLXNA4	plexin A4	PLXNA4		Plasma Membrane	transmembrane receptor			91584	243743
PLXNB3	plexin B3	PLXNB3		Plasma Membrane	transmembrane receptor			5365	140571	363517
PLXNC1	plexin C1	PLXNC1	10	Plasma Membrane	transmembrane receptor			10154	54712	362873
PNN	pinin, desmosome associated protein	--		Plasma Membrane	other			5411	18949	368070
Pp2b	--	--	9	Cytoplasm	complex
PPAPDC1A	phosphatidic acid phosphatase type 2 domain containing 1A	PPAPDC1A		Plasma Membrane	phosphatase			196051	381925	309014
PPARA	peroxisome proliferator-activated receptor alpha	PPARA	1	Nucleus	ligand-dependent nuclear receptor	diagnosis	choline fenofibrate, aleglitazar, NS-220, tesaglitazar, bezafibrate, clofibrate, fenofibrate, docosahexaenoic acid, gemfibrozil	5465	19013	25747
PPIL6	peptidylprolyl isomerase (cyclophilin)-like 6	PPIL6		Other	enzyme			285755	73075	685567
PPM1K	protein phosphatase, Mg2+/Mn2+ dependent, 1K	PPM1K		Cytoplasm	phosphatase			152926	243382	312381
PPP1CA	protein phosphatase 1, catalytic subunit, alpha isozyme	--	11	Cytoplasm	phosphatase			5499	19045	24668
PPP1R16B	protein phosphatase 1, regulatory subunit 16B	--	7	Plasma Membrane	phosphatase			26051	228852	680616
PPP1R1A	protein phosphatase 1, regulatory (inhibitor) subunit 1A	--	4	Cytoplasm	phosphatase			5502	58200	58977
PPP2R2C	protein phosphatase 2, regulatory subunit B, gamma	PPP2R2C	4	Other	phosphatase			5522	269643	117256
PPP3CA	protein phosphatase 3, catalytic subunit, alpha isozyme	PPP3CA	11	Cytoplasm	phosphatase		ISAtx-247, tacrolimus, pimecrolimus, cyclosporin A	5530	19055	24674
PRDM5	PR domain containing 5	--	9	Nucleus	other			11107	70779	689788
PRDM16	PR domain containing 16	--		Nucleus	transcription regulator			63976	70673
PRICKLE1	prickle homolog 1 (Drosophila)	PRICKLE1	17	Nucleus	other			144165	106042	315259
PRKACB	protein kinase, cAMP-dependent, catalytic, beta	PRKACB	2	Cytoplasm	kinase			5567	18749	293508
PRKAR1B	protein kinase, cAMP-dependent, regulatory, type I, beta	--	8	Cytoplasm	kinase			5575	19085	25521
PRKCA	protein kinase C, alpha	--	7	Cytoplasm	kinase		L-threo-safingol, ingenol mebutate	5578	18750	24680
PRKCD	protein kinase C, delta	--		Cytoplasm	kinase		ingenol mebutate	5580	18753	170538
PRKCE	protein kinase C, epsilon	--		Cytoplasm	kinase	disease progression	ingenol mebutate	5581	18754	29340
PRKD2	protein kinase D2	--		Cytoplasm	kinase			25865	101540	292658
PRMT5	protein arginine methyltransferase 5	--		Cytoplasm	enzyme			10419	27374	364382
PRNP	prion protein	PRNP	2	Plasma Membrane	other			5621	19122	24686
PROM1	prominin 1	--	11	Plasma Membrane	other	diagnosis,disease progression,efficacy,prognosis		8842	19126	60357
PRPF19	pre-mRNA processing factor 19	--		Nucleus	enzyme			27339	28000	246216
PRSS23	protease, serine, 23	PRSS23	12	Extracellular Space	peptidase			11098	76453	308807
PRTN3	proteinase 3	--		Extracellular Space	peptidase	unspecified application		5657	19152	314615
PRUNE2	prune homolog 2 (Drosophila)	PRUNE2	12	Other	other			158471	353211	293823
PSMB8	proteasome (prosome, macropain) subunit, beta type, 8	PSMB8	3	Cytoplasm	peptidase			5696	16913	24968
PTGDR	prostaglandin D2 receptor (DP)	--	10	Plasma Membrane	G-protein coupled receptor			5729	19214	63889|498475
PTPRCAP	protein tyrosine phosphatase, receptor type, C-associated protein	--	9	Plasma Membrane	other			5790	19265	499300
PTPRU	protein tyrosine phosphatase, receptor type, U	--	9	Plasma Membrane	phosphatase			10076	19273	116680
RAB33A	RAB33A, member RAS oncogene family	--	9	Cytoplasm	enzyme			9363	19337	317580
RABGAP1L	RAB GTPase activating protein 1-like	RABGAP1L		Cytoplasm	other			9910	29809	304914
RAC1	ras-related C3 botulinum toxin substrate 1 (rho family, small GTP binding protein Rac1)	--	7	Plasma Membrane	enzyme			5879	19353	363875
RAD9A	RAD9 homolog A (S. pombe)	--		Nucleus	enzyme			5883	19367	100361529
Ras	--	--	1	Cytoplasm	group	diagnosis,efficacy,prognosis,response to therapy
RASSF5	Ras association (RalGDS/AF-6) domain family member 5	--		Plasma Membrane	other			83593	54354	54355
RBM43	RNA binding motif protein 43	RBM43		Other	other			375287	71684	311020
RBMS3	RNA binding motif, single stranded interacting protein 3	RBMS3	8	Other	other			27303	207181	680726
RBP1	retinol binding protein 1, cellular	RBP1	3	Extracellular Space	transporter	diagnosis		5947	19659	25056
RGS2	regulator of G-protein signaling 2, 24kDa	RGS2	1	Nucleus	other			5997	19735	84583
RIC3	RIC3 acetylcholine receptor chaperone	RIC3	22	Cytoplasm	other			79608	320360	687147
RIMS1	regulating synaptic membrane exocytosis 1	RIMS1	8	Plasma Membrane	other			22999	116837	84556
RLN2	relaxin 2	--		Extracellular Space	other			6019
RN7SK	RNA, 7SK small nuclear	RN7SK	8	Nucleus	other			125050	19817
RNA polymerase II	--	--	2	Nucleus	complex
RNF126	ring finger protein 126	--		Other	other			55658	70294	314613
RNF19A	ring finger protein 19A, E3 ubiquitin protein ligase	RNF19A	7	Nucleus	enzyme			25897	30945	362900
RPRM	reprimo, TP53 dependent G2 arrest mediator candidate	--	12	Cytoplasm	other			56475	67874	680110
RPS6KA3	ribosomal protein S6 kinase, 90kDa, polypeptide 3	--	11	Cytoplasm	kinase			6197	110651	501560
RTL1	retrotransposon-like 1	RTL1		Other	other			388015	353326	314581
RUFY2	RUN and FYVE domain containing 2	RUFY2		Nucleus	other			55680	70432	690777
RUNDC3B	RUN domain containing 3B	RUNDC3B		Other	other			154661	242819	688590
RUNX2	runt-related transcription factor 2	--	9	Nucleus	transcription regulator	disease progression,prognosis,unspecified application		860	12393	367218
RUNX1T1	runt-related transcription factor 1; translocated to, 1 (cyclin D-related)	RUNX1T1	2	Nucleus	transcription regulator			862	12395	362489
RXRG	retinoid X receptor, gamma	RXRG	9	Nucleus	ligand-dependent nuclear receptor	unspecified application	etretinate, bexarotene, adapalene, acitretin, tretinoin, alitretinoin	6258	20183	83574
S100A11	S100 calcium binding protein A11	--		Cytoplasm	other			6282	20195	445415
S100A16	S100 calcium binding protein A16	S100A16	9	Nucleus	other			140576	67860	361991
SALL2	sal-like 2 (Drosophila)	--		Nucleus	transcription regulator			6297	50524	305854
SBDS	Shwachman-Bodian-Diamond syndrome	--	4	Nucleus	other			51119	66711	288615
SCAMP1	secretory carrier membrane protein 1	SCAMP1	7	Cytoplasm	transporter			9522	107767	29521
SCARB1	scavenger receptor class B, member 1	--		Plasma Membrane	transporter			949	20778	25073
SCARB2	scavenger receptor class B, member 2	SCARB2		Plasma Membrane	other	disease progression		950	12492	117106
SCN2A	sodium channel, voltage-gated, type II, alpha subunit	SCN2A	8	Plasma Membrane	ion channel		riluzole, zonisamide	6326	110876	24766
SCN4B	sodium channel, voltage-gated, type IV, beta subunit	SCN4B	20	Plasma Membrane	ion channel		riluzole, zonisamide	6330	399548	315611
SCN5A	sodium channel, voltage-gated, type V, alpha subunit	--	20	Plasma Membrane	ion channel		ranolazine, aprindine, fosphenytoin, encainide, ajmaline, amiodarone, flecainide, procainamide, mexiletine, carbamazepine, phenytoin, dibucaine, mephenytoin, prilocaine, disopyramide, lidocaine, riluzole, quinidine, tocainide, propafenone, moricizine, oxcarbazepine, zonisamide, cocaine	6331	20271	25665
SERPINB9	serpin peptidase inhibitor, clade B (ovalbumin), member 9	--	8	Cytoplasm	other			5272	20723	361241
SERPINE2	serpin peptidase inhibitor, clade E (nexin, plasminogen activator inhibitor type 1), member 2	--	8	Extracellular Space	other			5270	20720	29366
SESN3	sestrin 3	SESN3	6	Extracellular Space	other	unspecified application		143686	75747	315427
SEZ6	seizure related 6 homolog (mouse)	SEZ6		Extracellular Space	other			124925	20370	192247
SH3GL2	SH3-domain GRB2-like 2	SH3GL2		Plasma Membrane	enzyme			6456	20404	116743
Shc	--	--	12	Cytoplasm	group
SHOX2	short stature homeobox 2	SHOX2	5	Nucleus	transcription regulator			6474	20429
SIAH1	siah E3 ubiquitin protein ligase 1	--	8	Nucleus	enzyme			6477	20437	140941
SIRT1	sirtuin 1	--	5	Nucleus	transcription regulator			23411	93759
SLC12A2	solute carrier family 12 (sodium/potassium/chloride transporter), member 2	SLC12A2	3	Plasma Membrane	transporter		bumetanide, quinethazone	6558	20496	83629
SLC12A5	solute carrier family 12 (potassium/chloride transporter), member 5	SLC12A5	11	Plasma Membrane	transporter		bumetanide	57468	57138	171373
SLC17A8	solute carrier family 17 (vesicular glutamate transporter), member 8	SLC17A8		Plasma Membrane	transporter			246213	216227	266767
SLC1A1	solute carrier family 1 (neuronal/epithelial high affinity glutamate transporter, system Xag), member 1	SLC1A1	5	Plasma Membrane	transporter		riluzole	6505	20510	25550
SLC22A16	solute carrier family 22 (organic cation/carnitine transporter), member 16	--	9	Plasma Membrane	transporter			85413	70840
SLC24A3	solute carrier family 24 (sodium/potassium/calcium exchanger), member 3	SLC24A3		Plasma Membrane	transporter			57419	94249	85267
SLC25A18	solute carrier family 25 (glutamate carrier), member 18	SLC25A18		Cytoplasm	transporter			83733	71803	681896
SLC29A1	solute carrier family 29 (equilibrative nucleoside transporter), member 1	--		Plasma Membrane	transporter	efficacy,response to therapy		2030	63959	63997
SLC4A10	solute carrier family 4, sodium bicarbonate transporter, member 10	SLC4A10		Plasma Membrane	transporter			57282	94229	295645
SLC6A1	solute carrier family 6 (neurotransmitter transporter), member 1	SLC6A1		Plasma Membrane	transporter		tiagabine	6529	232333	79212
SLC8A1	solute carrier family 8 (sodium/calcium exchanger), member 1	--	10	Plasma Membrane	transporter		icosapent	6546	20541	29715
SLIT1	slit homolog 1 (Drosophila)	SLIT1		Extracellular Space	other			6585	20562	65047
SLIT3	slit homolog 3 (Drosophila)	SLIT3	4	Extracellular Space	other			6586	20564	83467
SLITRK6	SLIT and NTRK-like family, member 6	SLITRK6		Other	other			84189	239250	290467
Smad	--	--		Nucleus	complex
SMAD9	SMAD family member 9	SMAD9		Nucleus	transcription regulator			4093	55994	85435
SMAD1/5	--	--	3	Cytoplasm	group
Smad1/5/8	--	--		Cytoplasm	group
SMARCA4	SWI/SNF related, matrix associated, actin dependent regulator of chromatin, subfamily a, member 4	--	6	Nucleus	transcription regulator			6597	20586	171379
SMARCB1	SWI/SNF related, matrix associated, actin dependent regulator of chromatin, subfamily b, member 1	--		Nucleus	transcription regulator	diagnosis		6598	20587	361825
SMOC2	SPARC related modular calcium binding 2	SMOC2		Extracellular Space	other			64094	64074	292401
SMPD1	sphingomyelin phosphodiesterase 1, acid lysosomal	SMPD1	1	Cytoplasm	enzyme			6609	20597	308909
SMYD3	SET and MYND domain containing 3	--	12	Nucleus	enzyme			64754	69726	498295
SNAPC1	small nuclear RNA activating complex, polypeptide 1, 43kDa	--		Nucleus	other			6617	75627	314228
SNAPC2	small nuclear RNA activating complex, polypeptide 2, 45kDa	--		Nucleus	transcription regulator			6618	102209	304204
SNAPC3	small nuclear RNA activating complex, polypeptide 3, 50kDa	--	8	Nucleus	other			6619	77634	362537
SNAPC4	small nuclear RNA activating complex, polypeptide 4, 190kDa	--		Nucleus	transcription regulator			6621	227644	362088
SNCAIP	synuclein, alpha interacting protein	SNCAIP	8	Cytoplasm	transcription regulator			9627	67847	307309
SNIP1	Smad nuclear interacting protein 1	--	6	Nucleus	other			79753	76793	313588
SNRK	SNF related kinase	SNRK	6	Cytoplasm	kinase			54861	20623	170837
SNTG1	syntrophin, gamma 1	SNTG1		Nucleus	other			54212	71096	500394
SNW1	SNW domain containing 1	--		Nucleus	transcription regulator			22938	66354	500695
SOCS3	suppressor of cytokine signaling 3	--		Cytoplasm	phosphatase			9021	12702	89829
SORCS3	sortilin-related VPS10 domain containing receptor 3	SORCS3		Nucleus	transporter			22986	66673	294043
SOX14	SRY (sex determining region Y)-box 14	SOX14		Nucleus	transcription regulator			8403	20669	300954
SP1	Sp1 transcription factor	--		Nucleus	transcription regulator			6667	20683	24790
SP8	Sp8 transcription factor	SP8		Nucleus	other			221833	320145	299499
SP110	SP110 nuclear body protein	--	7	Nucleus	other			3431	109032	301570
SPAG8	sperm associated antigen 8	SPAG8		Cytoplasm	other			26206	433700	362508
SPARC	secreted protein, acidic, cysteine-rich (osteonectin)	SPARC	4	Extracellular Space	other	disease progression,efficacy		6678	20692	24791
SPOCK1	sparc/osteonectin, cwcv and kazal-like domains proteoglycan (testican) 1	SPOCK1	7	Extracellular Space	other			6695	20745
SPOCK3	sparc/osteonectin, cwcv and kazal-like domains proteoglycan (testican) 3	SPOCK3		Extracellular Space	other			50859	72902	306404
SRF	serum response factor (c-fos serum response element-binding transcription factor)	--	14	Nucleus	transcription regulator			6722	20807	501099
SRSF1	serine/arginine-rich splicing factor 1	--	5	Nucleus	other			6426	110809	689890
ST8SIA4	ST8 alpha-N-acetyl-neuraminide alpha-2,8-sialyltransferase 4	ST8SIA4	10	Cytoplasm	enzyme			7903	20452	116696
STAB1	stabilin 1	--	10	Plasma Membrane	transporter			23166	192187	100363145
STAMBPL1	STAM binding protein-like 1	STAMBPL1	13	Other	other			57559	76630
STAT1	signal transducer and activator of transcription 1, 91kDa	--		Nucleus	transcription regulator	diagnosis,efficacy,prognosis,response to therapy		6772	20846	25124
STAT3	signal transducer and activator of transcription 3 (acute-phase response factor)	STAT3	3	Nucleus	transcription regulator	diagnosis,efficacy,prognosis,response to therapy		6774	20848	25125
STAT5a/b	--	--	3	Cytoplasm	group	diagnosis,efficacy,prognosis
STEAP3	STEAP family member 3, metalloreductase	STEAP3	10	Cytoplasm	transporter			55240	68428	170824
STK32A	serine/threonine kinase 32A	STK32A		Other	kinase			202374	269019	364858
STOX1	storkhead box 1	--	21	Cytoplasm	other			219736	216021	294388
STRA6	stimulated by retinoic acid 6	--		Plasma Membrane	other	diagnosis		64220	20897	363071
STS	steroid sulfatase (microsomal), isozyme S	STS	2	Cytoplasm	enzyme		STX 64	412		24800
SULF1	sulfatase 1	SULF1	3	Cytoplasm	enzyme			23213	240725	171396
SULF2	sulfatase 2	SULF2	3	Plasma Membrane	enzyme			55959	72043	311642
SUSD1	sushi domain containing 1	SUSD1		Other	other			64420	634731	298031
SUSD4	sushi domain containing 4	SUSD4		Other	other			55061	96935	289335
SUV39H1	suppressor of variegation 3-9 homolog 1 (Drosophila)	--	5	Nucleus	enzyme			6839	20937	302553
SYNPO	synaptopodin	SYNPO	10	Cytoplasm	other			11346	104027	60324
SYT17	synaptotagmin XVII	SYT17		Plasma Membrane	other			51760	110058	192189
TADA3	transcriptional adaptor 3	--		Nucleus	transcription regulator			10474	101206	362414
TAL1	T-cell acute lymphocytic leukemia 1	--	9	Nucleus	transcription regulator			6886	21349
TASP1	taspase, threonine aspartase, 1	--		Nucleus	peptidase			55617	75812	311468
TBP	TATA box binding protein	--	8	Nucleus	transcription regulator			6908	21374	117526
TCEB3	transcription elongation factor B (SIII), polypeptide 3 (110kDa, elongin A)	--		Nucleus	transcription regulator			6924	27224	25562
TCF3	transcription factor 3	--	9	Nucleus	transcription regulator	unspecified application		6929	21423	171046
TCF4	transcription factor 4	TCF4	12	Nucleus	transcription regulator			6925	21413	84382
TCF21	transcription factor 21	--		Nucleus	transcription regulator	diagnosis		6943	21412	252856
TCR	--	--	2	Plasma Membrane	complex
TENC1	tensin like C1 domain containing phosphatase (tensin 2)	TENC1	1	Plasma Membrane	other			23371	209039
TERT	telomerase reverse transcriptase	--	12	Nucleus	enzyme	diagnosis,disease progression,prognosis	imetelstat	7015	21752	301965
TESC	tescalcin	TESC		Cytoplasm	other			54997	57816	288689
TF	transferrin	TF	12	Extracellular Space	transporter	efficacy,prognosis		7018	22041	24825
TFEB	transcription factor EB	--	23	Nucleus	transcription regulator			7942	21425	316214
TFF3	trefoil factor 3 (intestinal)	--	12	Extracellular Space	other	diagnosis,unspecified application		7033	21786	25563
TFIIH	--	--		Nucleus	complex
TGFA	transforming growth factor, alpha	--	12	Extracellular Space	growth factor	efficacy,response to therapy		7039	21802	24827
TGFB1	transforming growth factor, beta 1	--		Extracellular Space	growth factor	diagnosis,efficacy,prognosis,safety,unspecified application		7040	21803	59086
TGFB2	transforming growth factor, beta 2	--	5	Extracellular Space	growth factor	efficacy	trabedersen	7042	21808	81809
TGM2	transglutaminase 2	--	7	Cytoplasm	enzyme			7052	21817	56083
THBS2	thrombospondin 2	THBS2	5	Extracellular Space	other			7058	21826	292406
THBS4	thrombospondin 4	THBS4	8	Extracellular Space	other	diagnosis		7060	21828	29220
TIMP1	TIMP metallopeptidase inhibitor 1	TIMP1	3	Extracellular Space	other	diagnosis,disease progression,efficacy,prognosis,unspecified application		7076	21857	116510
TIMP3	TIMP metallopeptidase inhibitor 3	--		Extracellular Space	other	diagnosis,prognosis,unspecified application		7078	21859	25358
TLE2	transducin-like enhancer of split 2 (E(sp1) homolog, Drosophila)	TLE2		Nucleus	transcription regulator			7089	21886	299636
TLR3	toll-like receptor 3	--		Plasma Membrane	transmembrane receptor		ampligen	7098	142980	364594
TLR5	toll-like receptor 5	--	12	Plasma Membrane	transmembrane receptor			7100	53791	289337
TLR7	toll-like receptor 7	--	10	Plasma Membrane	transmembrane receptor		UC-1V150, resiquimod, hydroxychloroquine, imiquimod	51284	170743	317468
TM2D1	TM2 domain containing 1	TM2D1		Plasma Membrane	G-protein coupled receptor	unspecified application		83941	94043	362545
TMEFF1	transmembrane protein with EGF-like and two follistatin-like domains 1	--	9	Plasma Membrane	other			8577	230157	63845
TMEM17	transmembrane protein 17	TMEM17	6	Extracellular Space	other			200728	103765	360985
TMEM130	transmembrane protein 130	TMEM130		Other	other			222865	243339	304280
TMEM180	transmembrane protein 180	--	9	Other	other			79847	75146
TMEM30A	transmembrane protein 30A	--	16	Cytoplasm	other			55754	69981	300857
TMOD2	tropomodulin 2 (neuronal)	TMOD2	25	Cytoplasm	other			29767	50876	58814
TNF	tumor necrosis factor	--	10	Extracellular Space	cytokine	diagnosis,disease progression,efficacy,prognosis,response to therapy,safety,unspecified application	adalimumab, etanercept, infliximab, certolizumab, golimumab, pomalidomide, thalidomide	7124	21926	24835
TNFRSF8	tumor necrosis factor receptor superfamily, member 8	--		Plasma Membrane	transmembrane receptor	diagnosis	HeFi-1 monoclonal antibody, brentuximab vedotin	943	21941	25069
TNFRSF1A	tumor necrosis factor receptor superfamily, member 1A	--		Plasma Membrane	transmembrane receptor	safety,unspecified application		7132	21937	25625
TNFSF4	tumor necrosis factor (ligand) superfamily, member 4	--	8	Extracellular Space	cytokine			7292	22164	89814
TNFSF12	tumor necrosis factor (ligand) superfamily, member 12	TNFSF12	3	Extracellular Space	cytokine	unspecified application		8742	21944	360548
TNS3	tensin 3	--	5	Other	phosphatase			64759	319939	360980
TOMM7	translocase of outer mitochondrial membrane 7 homolog (yeast)	TOMM7		Cytoplasm	transporter			54543	66169	685620
TOMM20	translocase of outer mitochondrial membrane 20 homolog (yeast)	TOMM20	11	Cytoplasm	transporter			9804	67952	266601
TOMM70A	translocase of outer mitochondrial membrane 70 homolog A (S. cerevisiae)	--	11	Cytoplasm	transporter			9868	28185	304017
TOP1	topoisomerase (DNA) I	--	11	Nucleus	enzyme	efficacy	elsamitrucin, T 0128, polyglutamate camptothecin, BN 80927, tafluposide, cetuximab/irinotecan, cisplatin/topotecan, TAS-103, beta-lapachone, irinotecan, 7-ethyl-10-hydroxy-camptothecin, topotecan, 9-amino-20-camptothecin, stibogluconic acid, rubitecan, gimatecan, karenitecin	7150	21969	64550
TP53	tumor protein p53	--	9,11	Nucleus	transcription regulator	diagnosis,disease progression,efficacy,prognosis,response to therapy,unspecified application		7157	22059	24842
TPD52	tumor protein D52	TPD52	2	Cytoplasm	other	diagnosis,unspecified application		7163	21985	294900
TPP1	tripeptidyl peptidase I	TPP1	23	Cytoplasm	peptidase			1200	12751	83534
TREM1	triggering receptor expressed on myeloid cells 1	--	4	Plasma Membrane	transmembrane receptor	efficacy		54210	58217	301229
TRHDE	thyrotropin-releasing hormone degrading enzyme	TRHDE		Plasma Membrane	peptidase			29953	237553	366894
TRIM9	tripartite motif containing 9	TRIM9	4	Cytoplasm	enzyme			114088	94090	155812
TRIM29	tripartite motif containing 29	--		Cytoplasm	transcription regulator	diagnosis		23650	72169	300656
TSG101	tumor susceptibility 101	--		Cytoplasm	transcription regulator			7251	22088	292925
TSH	--	--	18	Plasma Membrane	complex
TSPAN7	tetraspanin 7	TSPAN7	6	Plasma Membrane	other			7102	21912	363447
TSPYL2	TSPY-like 2	--		Nucleus	other			64061	52808	302612
TWIST1	twist basic helix-loop-helix transcription factor 1	--	5	Nucleus	transcription regulator	efficacy		7291	22160	85489
TWIST2	twist basic helix-loop-helix transcription factor 2	TWIST2	5	Nucleus	transcription regulator			117581	13345	59327
U2AF2	U2 small nuclear RNA auxiliary factor 2	--		Nucleus	other			11338	22185	308335
UAP1L1	UDP-N-acteylglucosamine pyrophosphorylase 1-like 1	UAP1L1		Other	other			91373	227620	296560
UBA7	ubiquitin-like modifier activating enzyme 7	UBA7	1,7	Cytoplasm	enzyme			7318	74153	301000
UNC79	unc-79 homolog (C. elegans)	UNC79		Extracellular Space	other			57578	217843	314401
UNC5D	unc-5 homolog D (C. elegans)	UNC5D		Plasma Membrane	other			137970	210801	306534
USP18	ubiquitin specific peptidase 18	--		Cytoplasm	peptidase			11274	24110	312688
VAV	--	--		Cytoplasm	group
VCP	valosin containing protein	--	7	Cytoplasm	enzyme			7415	269523	116643
VIPR1	vasoactive intestinal peptide receptor 1	--	10	Plasma Membrane	G-protein coupled receptor			7433	22354
VSTM2A	V-set and transmembrane domain containing 2A	VSTM2A	4	Extracellular Space	other			222008	211739	689106
VSTM2B	V-set and transmembrane domain containing 2B	VSTM2B		Other	other			342865	58188	361560
VSX2	visual system homeobox 2	VSX2		Nucleus	transcription regulator			338917	12677	171360
WBSCR17	Williams-Beuren syndrome chromosome region 17	WBSCR17		Cytoplasm	enzyme			64409	212996	288611
WDR16	WD repeat domain 16	WDR16		Cytoplasm	other			146845	71860	303233
WDR78	WD repeat domain 78	WDR78		Other	other			79819	242584	313417
WNT16	wingless-type MMTV integration site family, member 16	--		Extracellular Space	other			51384	93735	500047
XKR4	XK, Kell blood group complex subunit-related family, member 4	XKR4		Other	other			114786	497097	297801
YEATS4	YEATS domain containing 4	--		Nucleus	transcription regulator			8089	64050	299810
ZBTB5	zinc finger and BTB domain containing 5	--		Nucleus	other			9925	230119	298084
ZBTB7C	zinc finger and BTB domain containing 7C	--		Other	other			201501	207259
ZC3H6	zinc finger CCCH-type containing 6	ZC3H6		Other	other			376940	78751	311415
ZEB1	zinc finger E-box binding homeobox 1	--	5	Nucleus	transcription regulator			6935	21417	25705
ZFYVE16	zinc finger, FYVE domain containing 16	--		Nucleus	transporter			9765	218441	499508
ZNF25	zinc finger protein 25	ZNF25	12	Nucleus	other			219749	22750	100158232
ZNF283	zinc finger protein 283	ZNF283		Nucleus	other			284349
ZNF441	zinc finger protein 441	ZNF441		Nucleus	other			126068
ZNF540	zinc finger protein 540	ZNF540		Cytoplasm	translation regulator	unspecified application		163255
ZNF385D	zinc finger protein 385D	ZNF385D		Nucleus	other			79750		305691
ZNF804A	zinc finger protein 804A	ZNF804A		Other	other			91752	241514	295695
My List:
null
Tox List:
Ingenuity Toxicity Lists	-log(p-value)	Ratio	Molecules
Liver Proliferation	4.37E00	7.28E-02	PPARA,IL6ST,EDNRB,CNR1,CXCL12,SMPD1,CEBPB,FAS,IGF2,TF,TNFSF12,TIMP1,CDKN1A,CXCL14,DLC1
Hepatic Fibrosis	2.98E00	8.42E-02	IGFBP4,CCL2,PDGFA,TIMP1,BGN,THBS2,SPARC,LTBP1
Recovery from Ischemic Acute Renal Failure (Rat)	2.52E00	2.14E-01	CRYAB,TIMP1,RBP1
Genes associated with Chronic Allograft Nephropathy (Human)	2E00	1.43E-01	CCL2,PDGFA,TIMP1
Cardiac Hypertrophy	1.92E00	4.17E-02	KCND2,PPARA,IL6ST,APOE,RGS2,CRYAB,PDGFA,DACT1,GDF15,STAT3,CAMK2D,ADRA2A,TIMP1,CDKN1A,PPP3CA
Aryl Hydrocarbon Receptor Signaling	1.87E00	5.52E-02	CDKN2A,RXRG,NFIC,CDKN1A,ALDH3B1,ALDH6A1,ALDH5A1,FAS
Increases Liver Hepatitis	1.77E00	8.7E-02	CCL2,SPARC,STAT3,FAS
Increases Liver Damage	1.73E00	6.19E-02	PPARA,IL6ST,CDKN1A,SMPD1,STAT3,FAS
PPARα/RXRα Activation	1.5E00	4.71E-02	PRKACB,PPARA,PLCB4,ADCY2,CHD5,ACOX1,ACVR1,IL1RAP
Hepatic Stellate Cell Activation	1.41E00	8.57E-02	CCL2,PDGFA,TIMP1
LXR/RXR Activation	1.29E00	4.88E-02	APOE,RXRG,TF,CCL2,PLTP,IL1RAP
Renal Glomerulus Panel (Human)	1.29E00	1.18E-01	CDKN1A,SYNPO
Mechanism of Gene Regulation by Peroxisome Proliferators via PPARα	1.28E00	5.32E-02	PRKACB,PPARA,PDGFA,ACOX1,EHHADH
Liver Necrosis/Cell Death	1.27E00	3.89E-02	PPARA,IL6ST,APOE,TNFSF12,TIMP1,CDKN1A,SMPD1,STAT3,CEBPB,FAS
Decreases Depolarization of Mitochondria and Mitochondrial Membrane	1.16E00	1E-01	CDKN1A,FAS
VDR/RXR Activation	1.07E00	5.19E-02	RXRG,PDGFA,CDKN1A,CEBPB
Cardiac Fibrosis	1.07E00	4E-02	PPARA,APOE,ADRA2A,TIMP1,THBS2,STAT3,PPP3CA
LPS/IL-1 Mediated Inhibition of RXR Function	9.78E-01	3.64E-02	PPARA,APOE,ACOX1,ALDH3B1,PLTP,IL1RAP,ALDH6A1,ALDH5A1
Vasopressin-induced Genes in Inner Medullary Renal Collecting Duct Cells (Rat)	8.48E-01	1.43E-01	PRKACB
Negative Acute Phase Response Proteins	7.95E-01	1.25E-01	TF
Increases Permeability Transition of Mitochondria and Mitochondrial Membrane	7.95E-01	1.25E-01	CDKN2A
Cardiac Necrosis/Cell Death	7.9E-01	3.27E-02	IL6ST,THBS4,CRYAB,CAMK2D,THBS2,CDKN1A,STAT3,PPP3CA
Fatty Acid Metabolism	7.79E-01	4.04E-02	ACOX1,EHHADH,ADHFE1,ALDH5A1
Increases Liver Hyperplasia/Hyperproliferation	7.67E-01	4.55E-02	PPARA,STAT3,PRNP
Increases Cardiac Dysfunction	7.58E-01	5.71E-02	PPARA,TNFSF12
Increases Damage of Mitochondria	7.48E-01	1.11E-01	FAS
Renal Ischemic Resistance Panel (Rat)	7.07E-01	1E-01	DNM3
Renal Necrosis/Cell Death	7E-01	2.82E-02	APOE,CRYAB,TCF4,EMP3,BGN,IRF9,FAS,ATP2B2,CDKN1A,ALDH3B1,MAFB,PPP3CA,PRNP
Pro-Apoptosis	6.39E-01	4.76E-02	HRK,FAS
Cell Cycle: G2/M DNA Damage Checkpoint Regulation	5.95E-01	4.44E-02	CDKN2A,CDKN1A
Swelling of Mitochondria	5.79E-01	7.14E-02	FAS
Increases Renal Proliferation	5.68E-01	3.28E-02	IGF2,TNFSF12,CDKN1A,STAT3
FXR/RXR Activation	5.64E-01	3.57E-02	PPARA,APOE,PLTP
Increases Bradycardia	5.54E-01	6.67E-02	ADRA2A
Increases Depolarization of Mitochondria and Mitochondrial Membrane	5.3E-01	6.25E-02	PRNP
RAR Activation	5.02E-01	2.91E-02	PRKACB,RXRG,ADCY2,SMAD9,RBP1
Acute Renal Failure Panel (Rat)	4.66E-01	3.57E-02	GDF15,CDKN1A
Hepatic Cholestasis	4.58E-01	2.9E-02	PRKACB,PPARA,ADCY2,IL1RAP
p53 Signaling	4.42E-01	3.03E-02	CDKN2A,CDKN1A,FAS
Nongenotoxic Hepatocarcinogenicity Biomarker Panel	4.18E-01	4.55E-02	CDKN1A
Increases Heart Failure	4.03E-01	4.35E-02	CAMK2D
PXR/RXR Activation	4.02E-01	3.17E-02	PRKACB,PPARA
Cell Cycle: G1/S Checkpoint Regulation	3.94E-01	3.12E-02	CDKN2A,CDKN1A
Renal Proximal Tubule Toxicity Biomarker Panel (Rat)	3.89E-01	4.17E-02	TIMP1
Persistent Renal Ischemia-Reperfusion Injury (Mouse)	3.76E-01	4E-02	CCL2
Increases Liver Steatosis	3.48E-01	2.86E-02	PPARA,APOE
Increases Cardiac Dilation	3.39E-01	3.57E-02	CAMK2D
Decreases Transmembrane Potential of Mitochondria and Mitochondrial Membrane	3.32E-01	2.56E-02	CDKN2A,IFI6,FAS
Xenobiotic Metabolism Signaling	3.26E-01	2.33E-02	CAMK2D,MEST,ALDH3B1,PPP2R2C,ADHFE1,ALDH6A1,ALDH5A1
Increases Glomerular Injury	2.89E-01	3.03E-02	SPARC
TGF-β Signaling	2.35E-01	2.22E-02	SMAD9,ACVR1
