# Supplementary material for: ZNF804A Transcriptional Networks in Differentiating Neurons Derived from Induced Pluripotent Stem Cells of Human Origin
Source: PLoS One. 2015 Apr 23;10(4):e0124597. doi: 10.1371/journal.pone.0124597 (PMC4408091; doi:10.1371/journal.pone.0124597)
Supplement: S3 Table — (XLSX) [file pone.0124597.s004.xlsx]

## Sheet: Sheet1
GO_term	biological_process	count_of_DEGs	percent_of_all_DEGs	pvalue	qvalue	gene_symbol
GO:0003008	system process	72	0.189474	1.42551e-09	5.03349e-06	FAS,DDAH1,CRYAB,SCN2A,RXRG,SH3GL2,RGS2,KCNAB1,PPP3CA,KCNF1,KCNC3,GRIK1,GRIK2,GRIK4,CXCL12,PACSIN1,PDE4B,KCND2,CCL2,KCNA5,ADRA2A,EFEMP1,NR4A3,TRIM9,SLC1A1,CNTN5,CHRM3,CCK,SLC12A2,SLC12A5,VSX2,SCN4B,ADCY2,IL6ST,ATP2B2,APOE,COL4A3BP,RIMS1,HAP1,CNIH3,TMOD2,ENG,CRYM,PPARA,CPEB3,KCNIP1,EDNRB,SLIT1,GRM5,DLGAP1,GRIA4,GRIA2,SNCAIP,SLC6A1,CSPG5,PRKACB,CNR1,NOVA1,GABRA2,CADPS2,TPP1,CTSZ,ALDH5A1,PRNP,SEZ6,CA…
GO:0044707	single-multicellular organism process	169	0.444737	7.40716e-09	1.30773e-05	DLC1,FAS,DDAH1,CRYAB,SCN2A,RXRG,SH3GL2,UBA7,KAL1,TCF4,SHOX2,RGS2,BMP8B,KCNAB1,GLRA2,ASAH1,IL1RAP,ERRFI1,STS,TLE2,HSD17B1,RTL1,ITM2B,UNC79,DGKB,SNRK,WIPF3,PPP3CA,DNM3,IGF2,KCNF1,KCNC3,GRIK1,GRIK2,GRIK4,OSGIN1,TNFSF12,IL17RC,CXCL12,PACSIN1,CDKN2A,DAB1,PDE4B,UNC5D,IDUA,KCND2,CHODL,CCL2,ASTN1,KCNA5,TIMP1,ADRA2A,EFEMP2,EFEMP1,NR4A2,NR4A3,CDKN1A,CXCL14,ST8SIA4,EBF1,MYO16,TENC1,FEV,CCDC103,TRIM9,SLC1A1,…
GO:0007268	synaptic transmission	41	0.107895	1.52642e-08	1.7966e-05	SH3GL2,KCNAB1,PPP3CA,KCNF1,KCNC3,GRIK1,GRIK2,GRIK4,PACSIN1,KCND2,CCL2,KCNA5,TRIM9,SLC1A1,SLC12A5,ADCY2,ATP2B2,APOE,RIMS1,HAP1,CNIH3,TMOD2,CPEB3,KCNIP1,SLIT1,GRM5,DLGAP1,GRIA4,GRIA2,SNCAIP,SLC6A1,CSPG5,PRKACB,CNR1,NOVA1,GABRA2,CADPS2,ALDH5A1,SEZ6,CAMK2D,KCNN2
GO:0032501	multicellular organismal process	171	0.45	2.40382e-08	2.12197e-05	DLC1,FAS,DDAH1,CRYAB,SCN2A,RXRG,SH3GL2,UBA7,KAL1,TCF4,SHOX2,RGS2,BMP8B,KCNAB1,GLRA2,ASAH1,IL1RAP,ERRFI1,STS,TLE2,HSD17B1,RTL1,ITM2B,UNC79,DGKB,SNRK,WIPF3,PPP3CA,DNM3,IGF2,KCNF1,KCNC3,GRIK1,GRIK2,GRIK4,OSGIN1,TNFSF12,IL17RC,CXCL12,PACSIN1,CDKN2A,DAB1,PDE4B,UNC5D,IDUA,KCND2,CHODL,CCL2,ASTN1,KCNA5,TIMP1,ADRA2A,EFEMP2,EFEMP1,NR4A2,NR4A3,CDKN1A,CXCL14,ST8SIA4,EBF1,MYO16,ACOX1,TENC1,FEV,CCDC103,TRIM9,S…
GO:0050877	neurological system process	56	0.147368	4.6067e-08	3.25325e-05	SCN2A,RXRG,SH3GL2,KCNAB1,PPP3CA,KCNF1,KCNC3,GRIK1,GRIK2,GRIK4,PACSIN1,KCND2,CCL2,KCNA5,ADRA2A,EFEMP1,NR4A3,TRIM9,SLC1A1,CNTN5,CCK,SLC12A2,SLC12A5,VSX2,ADCY2,ATP2B2,APOE,RIMS1,HAP1,CNIH3,TMOD2,CRYM,CPEB3,KCNIP1,EDNRB,SLIT1,GRM5,DLGAP1,GRIA4,GRIA2,SNCAIP,SLC6A1,CSPG5,PRKACB,CNR1,NOVA1,GABRA2,CADPS2,TPP1,ALDH5A1,PRNP,SEZ6,CAMK2D,SLC17A8,KCNN2,ATP8A2
GO:0035637	multicellular organismal signaling	44	0.115789	6.49598e-08	3.82288e-05	SCN2A,RXRG,SH3GL2,KCNAB1,PPP3CA,KCNF1,KCNC3,GRIK1,GRIK2,GRIK4,PACSIN1,KCND2,CCL2,KCNA5,TRIM9,SLC1A1,SLC12A5,SCN4B,ADCY2,ATP2B2,APOE,RIMS1,HAP1,CNIH3,TMOD2,CPEB3,KCNIP1,SLIT1,GRM5,DLGAP1,GRIA4,GRIA2,SNCAIP,SLC6A1,CSPG5,PRKACB,CNR1,NOVA1,GABRA2,CADPS2,ALDH5A1,SEZ6,CAMK2D,KCNN2
GO:0019226	transmission of nerve impulse	43	0.113158	8.32041e-08	4.19705e-05	SCN2A,RXRG,SH3GL2,KCNAB1,PPP3CA,KCNF1,KCNC3,GRIK1,GRIK2,GRIK4,PACSIN1,KCND2,CCL2,KCNA5,TRIM9,SLC1A1,SLC12A5,ADCY2,ATP2B2,APOE,RIMS1,HAP1,CNIH3,TMOD2,CPEB3,KCNIP1,SLIT1,GRM5,DLGAP1,GRIA4,GRIA2,SNCAIP,SLC6A1,CSPG5,PRKACB,CNR1,NOVA1,GABRA2,CADPS2,ALDH5A1,SEZ6,CAMK2D,KCNN2
GO:0048731	system development	119	0.313158	3.69621e-07	0.000163142	DLC1,FAS,DDAH1,CRYAB,SCN2A,RXRG,SH3GL2,KAL1,TCF4,SHOX2,BMP8B,GLRA2,ASAH1,ERRFI1,STS,TLE2,HSD17B1,ITM2B,SNRK,PPP3CA,DNM3,IGF2,GRIK1,TNFSF12,CXCL12,PACSIN1,CDKN2A,DAB1,UNC5D,IDUA,CHODL,CCL2,ASTN1,TIMP1,EFEMP1,NR4A2,NR4A3,CDKN1A,CXCL14,ST8SIA4,MYO16,TENC1,FEV,CCDC103,IFI16,CHRM3,ACVR1,CCK,INPP5D,CEBPB,SLC12A2,CREB5,VSX2,SMPD1,IL6ST,CADM2,NELL1,TPD52,ATP2B2,APOE,COL4A3BP,GAB1,TWIST2,ISLR2,KIF26A,OTP,…
GO:0071357	cellular response to type I interferon	10	0.0263158	4.86507e-07	0.000171786	ISG20,IFITM2,IFITM3,IFIT3,IFI35,MX1,PSMB8,IFI6,IFNAR1,IRF9
GO:0060337	type I interferon signaling pathway	10	0.0263158	4.86507e-07	0.000171786	ISG20,IFITM2,IFITM3,IFIT3,IFI35,MX1,PSMB8,IFI6,IFNAR1,IRF9
GO:0034340	response to type I interferon	10	0.0263158	6.1267e-07	0.000196667	ISG20,IFITM2,IFITM3,IFIT3,IFI35,MX1,PSMB8,IFI6,IFNAR1,IRF9
GO:0007267	cell-cell signaling	48	0.126316	6.93729e-07	0.00020413	SH3GL2,KCNAB1,PPP3CA,KCNF1,KCNC3,GRIK1,GRIK2,GRIK4,PACSIN1,KCND2,CCL2,KCNA5,ADRA2A,CXCL14,TRIM9,PDE8B,SLC1A1,CHRM3,SLC12A5,GDF15,ADCY2,ATP2B2,APOE,RIMS1,HAP1,CNIH3,TMOD2,CPEB3,KCNIP1,SLIT1,GRM5,DLGAP1,TRHDE,GRIA4,GRIA2,SNCAIP,SLC6A1,PDGFA,CSPG5,PRKACB,CNR1,NOVA1,GABRA2,CADPS2,ALDH5A1,SEZ6,CAMK2D,KCNN2
GO:0023052	signaling	150	0.394737	9.25484e-07	0.00023342	DLC1,LTBP1,ISG20,FAS,DDAH1,CRYAB,SCN2A,RXRG,SH3GL2,UBA7,SORCS3,PPP2R2C,PPAPDC1A,SHOX2,RGS2,DEPTOR,CREBRF,KCNAB1,GLRA2,ERRFI1,ARHGEF6,TLE2,DGKB,WIPF3,PPP3CA,IGF2,KCNF1,KCNC3,GRIK1,GRIK2,GRIK4,TNFSF12,CXCL12,PACSIN1,CDKN2A,DAB1,PDE4B,UNC5D,KCND2,BICD1,CCL2,IFITM2,IFITM3,KCNA5,ADRA2A,EFEMP1,NR4A2,CDKN1A,CXCL14,MYO16,TENC1,TRIM9,GPC6,PDE8B,SLC1A1,IFI16,CHRM3,ACVR1,CCK,SMOC2,INPP5D,SLC12A5,DBC1,ANXA4,…
GO:0044700	single organism signaling	150	0.394737	9.25484e-07	0.00023342	DLC1,LTBP1,ISG20,FAS,DDAH1,CRYAB,SCN2A,RXRG,SH3GL2,UBA7,SORCS3,PPP2R2C,PPAPDC1A,SHOX2,RGS2,DEPTOR,CREBRF,KCNAB1,GLRA2,ERRFI1,ARHGEF6,TLE2,DGKB,WIPF3,PPP3CA,IGF2,KCNF1,KCNC3,GRIK1,GRIK2,GRIK4,TNFSF12,CXCL12,PACSIN1,CDKN2A,DAB1,PDE4B,UNC5D,KCND2,BICD1,CCL2,IFITM2,IFITM3,KCNA5,ADRA2A,EFEMP1,NR4A2,CDKN1A,CXCL14,MYO16,TENC1,TRIM9,GPC6,PDE8B,SLC1A1,IFI16,CHRM3,ACVR1,CCK,SMOC2,INPP5D,SLC12A5,DBC1,ANXA4,…
GO:0007154	cell communication	152	0.4	1.45576e-06	0.000342686	DLC1,LTBP1,ISG20,FAS,DDAH1,CRYAB,SCN2A,RXRG,SH3GL2,UBA7,SORCS3,PPP2R2C,PPAPDC1A,SHOX2,RGS2,DEPTOR,CREBRF,KCNAB1,GLRA2,ERRFI1,ARHGEF6,TLE2,DGKB,WIPF3,PPP3CA,IGF2,KCNF1,KCNC3,GRIK1,GRIK2,GRIK4,TNFSF12,CXCL12,PACSIN1,CDKN2A,DAB1,PDE4B,UNC5D,KCND2,BICD1,SNTG1,CCL2,IFITM2,IFITM3,KCNA5,ADRA2A,EFEMP1,NR4A2,CDKN1A,CXCL14,MYO16,TENC1,TRIM9,GPC6,PDE8B,SLC1A1,IFI16,CHRM3,ACVR1,CCK,SMOC2,INPP5D,SLC12A5,DBC1,…
GO:0051239	regulation of multicellular organismal process	69	0.181579	7.56991e-06	0.00167059	FAS,DDAH1,RXRG,UBA7,TCF4,SHOX2,RGS2,ERRFI1,PPP3CA,KCNC3,GRIK1,GRIK2,TNFSF12,IL17RC,PACSIN1,CDKN2A,DAB1,PDE4B,CCL2,KCNA5,TIMP1,ADRA2A,EFEMP1,NR4A2,IFI16,CHRM3,ACVR1,CCK,INPP5D,CEBPB,ANXA4,SCN4B,IL6ST,NELL1,ATP2B2,APOE,TWIST2,ISLR2,RIMS1,OTP,CPEB3,FLT3LG,EDNRB,ARRDC3,SLIT1,GRM5,DACT1,THBS2,THBS4,TBX2,STAT3,PLXNA4,SNCAIP,SLC6A1,PDGFA,ITPKB,CSPG5,CNR1,TESC,MAFB,PRICKLE1,IFNAR1,PRNP,SEZ6,SPOCK1,CAMK2D…
GO:0007610	behavior	29	0.0763158	9.3889e-06	0.00195013	UNC79,GRIK1,GRIK2,CXCL12,DAB1,CCL2,ASTN1,NR4A2,NR4A3,CCK,SLC12A5,ATP2B2,TMOD2,MCHR1,PPARA,CPEB3,ARRDC3,SLIT1,GRM5,THBS4,STAT3,PLXNA4,SLC6A1,KLHL1,CNR1,NOVA1,PRNP,NPAS2,ATP8A2
GO:0031644	regulation of neurological system process	17	0.0447368	2.34992e-05	0.00460977	RXRG,PPP3CA,KCNC3,GRIK1,GRIK2,CCL2,CCK,ATP2B2,APOE,RIMS1,CPEB3,EDNRB,GRM5,SNCAIP,SLC6A1,CSPG5,CNR1
GO:0044057	regulation of system process	25	0.0657895	2.7522e-05	0.00511474	RXRG,RGS2,PPP3CA,KCNC3,GRIK1,GRIK2,PDE4B,CCL2,KCNA5,ADRA2A,CHRM3,CCK,SCN4B,IL6ST,ATP2B2,APOE,RIMS1,CPEB3,EDNRB,GRM5,SNCAIP,SLC6A1,CSPG5,CNR1,CAMK2D
GO:0007275	multicellular organismal development	124	0.326316	3.97215e-05	0.00701282	DLC1,FAS,DDAH1,CRYAB,SCN2A,RXRG,SH3GL2,KAL1,TCF4,SHOX2,BMP8B,GLRA2,ASAH1,ERRFI1,STS,TLE2,HSD17B1,RTL1,ITM2B,SNRK,WIPF3,PPP3CA,DNM3,IGF2,GRIK1,OSGIN1,TNFSF12,CXCL12,PACSIN1,CDKN2A,DAB1,UNC5D,IDUA,CHODL,CCL2,ASTN1,TIMP1,EFEMP1,NR4A2,NR4A3,CDKN1A,CXCL14,ST8SIA4,EBF1,MYO16,TENC1,FEV,CCDC103,IFI16,CHRM3,ACVR1,CCK,INPP5D,CEBPB,SLC12A2,CREB5,VSX2,SMPD1,IL6ST,CADM2,NELL1,TPD52,ATP2B2,APOE,COL4A3BP,GAB1,T…
GO:0007399	nervous system development	71	0.186842	6.1352e-05	0.0103159	DLC1,SCN2A,RXRG,SH3GL2,KAL1,TCF4,SHOX2,GLRA2,ITM2B,DNM3,GRIK1,CXCL12,PACSIN1,DAB1,UNC5D,CCL2,ASTN1,NR4A2,NR4A3,ST8SIA4,MYO16,FEV,CHRM3,CCK,CEBPB,VSX2,SMPD1,IL6ST,CADM2,NELL1,ATP2B2,APOE,ISLR2,KIF26A,OTP,HAP1,SMAD9,TMOD2,ENG,CPEB3,EDNRB,SLIT1,SLIT3,GRM5,DACT1,GPM6A,STAT3,PLXNA4,CSPG5,KLHL1,PLXNB3,NRSN1,SLITRK6,NRBP2,PLXNC1,CNR1,BHLHE22,MAFB,AK8,PRICKLE1,OPCML,TPP1,ALDH5A1,SOX14,PRNP,SEZ6,SPOCK1,NP…
GO:0007166	cell surface receptor signaling pathway	80	0.210526	6.55441e-05	0.0105198	LTBP1,ISG20,FAS,SH3GL2,UBA7,SORCS3,PPAPDC1A,SHOX2,RGS2,DEPTOR,GLRA2,ERRFI1,ARHGEF6,TLE2,DGKB,WIPF3,PPP3CA,IGF2,GRIK1,GRIK2,GRIK4,TNFSF12,CXCL12,PDE4B,BICD1,CCL2,IFITM2,IFITM3,ADRA2A,EFEMP1,CDKN1A,CHRM3,ACVR1,CCK,INPP5D,IFIT3,GDF15,ADCY2,IL6ST,TMEM17,APOE,GAB1,HTRA3,CALY,IFI35,SMAD9,CNIH3,TMOD2,ENG,MCHR1,EDNRB,ARRDC3,SLIT3,GRM5,DACT1,GRIA4,STAT3,GRIA2,PLXNA4,PDGFA,ITPKB,PRKACB,MX1,MVP,CNR1,GABRA2,…
GO:0045071	negative regulation of viral genome replication	6	0.0157895	8.41421e-05	0.0129176	ISG20,IFITM2,IFITM3,IFI16,APOBEC3G,MX1
GO:0048856	anatomical structure development	124	0.326316	9.75003e-05	0.0143447	DLC1,FAS,DDAH1,CRYAB,SCN2A,RXRG,SH3GL2,KAL1,TCF4,SHOX2,BMP8B,GLRA2,ASAH1,ERRFI1,STS,TLE2,HSD17B1,ITM2B,SNRK,PPP3CA,DNM3,IGF2,GRIK1,TNFSF12,CXCL12,PACSIN1,CDKN2A,DAB1,UNC5D,IDUA,CHODL,BICD1,CCL2,ASTN1,TIMP1,EFEMP1,NR4A2,NR4A3,CDKN1A,CXCL14,ST8SIA4,MYO16,TENC1,FEV,CCDC103,IFI16,CHRM3,ACVR1,CCK,INPP5D,CEBPB,SLC12A2,CREB5,VSX2,SMPD1,IL6ST,CADM2,NELL1,TPD52,TMEM17,ATP2B2,APOE,COL4A3BP,GAB1,TWIST2,ISLR…
GO:0071877	regulation of adrenergic receptor signaling pathway	3	0.00789474	0.000110331	0.0151756	RGS2,ADRA2A,ARRDC3
GO:0019221	cytokine-mediated signaling pathway	18	0.0473684	0.000111743	0.0151756	ISG20,UBA7,CXCL12,CCL2,IFITM2,IFITM3,IFIT3,IL6ST,GAB1,IFI35,SLIT3,STAT3,MX1,PSMB8,IFI6,IFNAR1,CAMK2D,IRF9
GO:0006952	defense response	41	0.107895	0.000160204	0.0209511	ISG20,UBA7,PPAPDC1A,PARP9,IL1RAP,WIPF3,PPP3CA,GRIK2,IL17RC,CCL2,IFITM2,IFITM3,ADRA2A,CDKN1A,CXCL16,IFI44L,IFI16,ACVR1,CCK,CEBPB,IFIT3,ADCY2,IL6ST,APOE,GAB1,IFI35,LGALS3BP,GGT5,PLA2G4C,STAT3,PDGFA,APOBEC3G,PRKACB,MX1,CNR1,PSMB8,IFI6,IFNAR1,CAMK2D,IRF9,IGFBP4
GO:0007186	G-protein coupled receptor signaling pathway	23	0.0605263	0.000176021	0.022188	SORCS3,RGS2,GLRA2,DGKB,CXCL12,BICD1,CCL2,ADRA2A,CHRM3,CCK,ADCY2,APOE,CALY,TMOD2,MCHR1,EDNRB,ARRDC3,GRM5,PRKACB,CNR1,GABRA2,KCTD16,OPCML
GO:0051969	regulation of transmission of nerve impulse	15	0.0394737	0.000182229	0.022188	RXRG,PPP3CA,KCNC3,GRIK1,GRIK2,CCL2,ATP2B2,APOE,RIMS1,CPEB3,GRM5,SNCAIP,SLC6A1,CSPG5,CNR1
GO:0050804	regulation of synaptic transmission	14	0.0368421	0.000213521	0.0251314	PPP3CA,KCNC3,GRIK1,GRIK2,CCL2,ATP2B2,APOE,RIMS1,CPEB3,GRM5,SNCAIP,SLC6A1,CSPG5,CNR1
GO:0010574	regulation of vascular endothelial growth factor production	4	0.0105263	0.000237837	0.0270904	CCL2,IL6ST,SULF2,SULF1
GO:0006955	immune response	39	0.102632	0.000248164	0.0273833	ISG20,FAS,UBA7,PPAPDC1A,PARP9,IL1RAP,WIPF3,PPP3CA,MARCH1,TNFSF12,CXCL12,PDE4B,CCL2,IFITM2,IFITM3,CDKN1A,CXCL14,CXCL16,IFI44L,IFI16,INPP5D,CEBPB,IFIT3,ADCY2,IL6ST,COL4A3BP,GAB1,IFI35,PDGFA,APOBEC3G,PRKACB,MX1,CNR1,PSMB8,IFI6,IFNAR1,PRNP,CAMK2D,IRF9
GO:0006811	ion transport	39	0.102632	0.000278045	0.0297508	SCN2A,NPC2,KCNAB1,GLRA2,LRRC26,UNC79,PPP3CA,KCNF1,KCNC3,GRIK1,PDE4B,KCNA5,ADRA2A,SLC1A1,SLC12A2,SLC12A5,SCN4B,ATP1B2,ATP2B2,APOE,CA5B,RIMS1,CNIH3,CRYM,STEAP3,MCHR1,PPARA,SLC24A3,TF,SLC6A1,CNR1,SLC30A4,TESC,GABRA2,SLC4A10,CAMK2D,SLC17A8,KCNN2,ATP8A1
GO:0007215	glutamate receptor signaling pathway	7	0.0184211	0.000291429	0.0302283	GRIK1,GRIK2,GRIK4,CNIH3,GRM5,GRIA4,GRIA2
GO:0048525	negative regulation of viral process	6	0.0157895	0.000299629	0.0302283	ISG20,IFITM2,IFITM3,IFI16,APOBEC3G,MX1
GO:0032502	developmental process	133	0.35	0.000334166	0.0323544	DLC1,FAS,DDAH1,CRYAB,SCN2A,RXRG,SH3GL2,KAL1,TCF4,SHOX2,RGS2,BMP8B,GLRA2,ASAH1,ERRFI1,STS,TLE2,HSD17B1,RTL1,ITM2B,SNRK,WIPF3,PPP3CA,DNM3,IGF2,JDP2,GRIK1,OSGIN1,TNFSF12,CXCL12,PACSIN1,CDKN2A,DAB1,UNC5D,IDUA,CHODL,BICD1,CCL2,ASTN1,TIMP1,EFEMP1,NR4A2,NR4A3,CDKN1A,CXCL14,ST8SIA4,EBF1,MYO16,TENC1,FEV,CCDC103,IFI16,CHRM3,ACVR1,CCK,INPP5D,CEBPB,SLC12A2,CREB5,VSX2,SMPD1,IL6ST,CADM2,NELL1,TPD52,TMEM17,ATP2…
GO:0050919	negative chemotaxis	4	0.0105263	0.000348192	0.0323544	SLIT1,SLIT3,PLXNA4,PDGFA
GO:0010573	vascular endothelial growth factor production	4	0.0105263	0.000348192	0.0323544	CCL2,IL6ST,SULF2,SULF1
GO:0044708	single-organism behavior	18	0.0473684	0.000432972	0.0392006	UNC79,GRIK1,GRIK2,DAB1,NR4A2,NR4A3,CCK,SLC12A5,TMOD2,PPARA,CPEB3,GRM5,THBS4,SLC6A1,KLHL1,CNR1,PRNP,NPAS2
GO:0044767	single-organism developmental process	131	0.344737	0.00044642	0.0394077	DLC1,FAS,DDAH1,CRYAB,SCN2A,RXRG,SH3GL2,KAL1,TCF4,SHOX2,RGS2,BMP8B,GLRA2,ASAH1,ERRFI1,STS,TLE2,HSD17B1,RTL1,ITM2B,SNRK,WIPF3,PPP3CA,DNM3,IGF2,JDP2,GRIK1,OSGIN1,TNFSF12,CXCL12,PACSIN1,CDKN2A,DAB1,UNC5D,IDUA,CHODL,CCL2,ASTN1,TIMP1,EFEMP1,NR4A2,NR4A3,CDKN1A,CXCL14,ST8SIA4,EBF1,MYO16,TENC1,FEV,CCDC103,IFI16,CHRM3,ACVR1,CCK,INPP5D,CEBPB,SLC12A2,CREB5,VSX2,SMPD1,IL6ST,CADM2,NELL1,TPD52,TMEM17,ATP2B2,APO…
GO:0023057	negative regulation of signaling	34	0.0894737	0.00049153	0.0423315	DLC1,LTBP1,SH3GL2,RGS2,DEPTOR,CREBRF,ERRFI1,TLE2,GRIK1,GRIK2,CXCL12,DAB1,BICD1,ADRA2A,ACVR1,INPP5D,DBC1,SMPD1,IL6ST,APOE,HTRA3,KIF26A,ENG,SLIT3,GRM5,DACT1,DDIT4L,SLC6A1,MVP,PRICKLE1,IFI6,PRNP,SULF2,SULF1
GO:0034097	response to cytokine	23	0.0605263	0.000525194	0.0432693	ISG20,UBA7,PARP9,CXCL12,CCL2,IFITM2,IFITM3,TIMP1,CXCL16,IFIT3,IL6ST,APOE,GAB1,IFI35,SLIT3,STAT3,MX1,PSMB8,IFI6,IFNAR1,CAMK2D,SPARC,IRF9
GO:0031953	negative regulation of protein autophosphorylation	3	0.00789474	0.000526927	0.0432693	ERRFI1,ENG,MVP
GO:0010648	negative regulation of cell communication	34	0.0894737	0.000552349	0.044326	DLC1,LTBP1,SH3GL2,RGS2,DEPTOR,CREBRF,ERRFI1,TLE2,GRIK1,GRIK2,CXCL12,DAB1,BICD1,ADRA2A,ACVR1,INPP5D,DBC1,SMPD1,IL6ST,APOE,HTRA3,KIF26A,ENG,SLIT3,GRM5,DACT1,DDIT4L,SLC6A1,NRBP2,PRICKLE1,IFI6,PRNP,SULF2,SULF1
GO:0019079	viral genome replication	7	0.0184211	0.000663988	0.0521009	ISG20,CCL2,IFITM2,IFITM3,IFI16,APOBEC3G,MX1
GO:0007165	signal transduction	123	0.323684	0.000727358	0.0558327	DLC1,LTBP1,ISG20,FAS,DDAH1,CRYAB,SH3GL2,UBA7,SORCS3,PPP2R2C,PPAPDC1A,SHOX2,RGS2,DEPTOR,CREBRF,GLRA2,ERRFI1,ARHGEF6,TLE2,DGKB,WIPF3,PPP3CA,IGF2,GRIK1,GRIK2,GRIK4,TNFSF12,CXCL12,CDKN2A,DAB1,PDE4B,UNC5D,BICD1,CCL2,IFITM2,IFITM3,ADRA2A,EFEMP1,NR4A2,CDKN1A,CXCL14,MYO16,TENC1,GPC6,IFI16,CHRM3,ACVR1,CCK,SMOC2,INPP5D,DBC1,ANXA4,IFIT3,SMPD1,GDF15,ADCY2,IL6ST,TMEM17,APOE,COL4A3BP,GAB1,HTRA3,KIF26A,CALY,RBP…
GO:0040013	negative regulation of locomotion	11	0.0289474	0.000889135	0.0625178	DLC1,CCL2,IFITM2,IFITM3,TIMP1,APOE,ENG,ARRDC3,SLIT1,GRM5,SULF1
GO:0070102	interleukin-6-mediated signaling pathway	3	0.00789474	0.000901267	0.0625178	IL6ST,GAB1,STAT3
GO:0071875	adrenergic receptor signaling pathway	3	0.00789474	0.000901267	0.0625178	RGS2,ADRA2A,ARRDC3
GO:0010519	negative regulation of phospholipase activity	2	0.00526316	0.00092937	0.0625178	RGS2,BICD1
GO:0014831	gastro-intestinal system smooth muscle contraction	2	0.00526316	0.00092937	0.0625178	SULF2,SULF1
GO:0014846	esophagus smooth muscle contraction	2	0.00526316	0.00092937	0.0625178	SULF2,SULF1
GO:0045069	regulation of viral genome replication	6	0.0157895	0.000938387	0.0625178	ISG20,IFITM2,IFITM3,IFI16,APOBEC3G,MX1
GO:0040011	locomotion	45	0.118421	0.00104464	0.0683078	DLC1,SH3GL2,KAL1,PLTP,PARP9,TNFSF12,CXCL12,DAB1,PDE4B,UNC5D,CCL2,IFITM2,IFITM3,ASTN1,TIMP1,ADRA2A,NR4A2,NR4A3,CXCL14,ST8SIA4,CXCL16,GPC6,ACVR1,CCK,INPP5D,ATP1B2,ATP2B2,APOE,GAB1,ENG,EDNRB,ARRDC3,SLIT1,SLIT3,GRM5,GPM6A,THBS4,PLXNA4,PDGFA,PLXNB3,PLXNC1,PRNP,CD248,SPOCK1,SULF1
GO:0048585	negative regulation of response to stimulus	36	0.0947368	0.00107061	0.0687332	DLC1,LTBP1,SH3GL2,RGS2,DEPTOR,CREBRF,ERRFI1,TLE2,CXCL12,DAB1,BICD1,CCL2,ADRA2A,IFI16,ACVR1,CCK,INPP5D,DBC1,SMPD1,IL6ST,APOE,HTRA3,KIF26A,ENG,PPARA,SLIT1,SLIT3,GRM5,DACT1,DDIT4L,NRBP2,PRICKLE1,IFI6,PRNP,SULF2,SULF1
GO:0016042	lipid catabolic process	13	0.0342105	0.00124171	0.0782941	EHHADH,HSD17B14,STS,ABHD4,ADRA2A,ACOX1,SMPD1,APOE,PLA2G4C,PPARA,PRKACB,CNR1,PLCB4
GO:0003012	muscle system process	15	0.0394737	0.00128764	0.0797662	CRYAB,RGS2,PPP3CA,PDE4B,KCNA5,ADRA2A,CHRM3,SCN4B,IL6ST,COL4A3BP,EDNRB,CAMK2D,SULF2,SULF1,ATP8A2
GO:0071345	cellular response to cytokine stimulus	19	0.05	0.00141915	0.0863966	ISG20,UBA7,CXCL12,CCL2,IFITM2,IFITM3,IFIT3,IL6ST,APOE,GAB1,IFI35,SLIT3,STAT3,MX1,PSMB8,IFI6,IFNAR1,CAMK2D,IRF9
GO:0015672	monovalent inorganic cation transport	15	0.0394737	0.00156702	0.0902002	SCN2A,KCNAB1,KCNF1,KCNC3,KCNA5,ADRA2A,SLC12A2,SLC12A5,SCN4B,ATP1B2,TESC,SLC4A10,CAMK2D,SLC17A8,KCNN2
GO:0048699	generation of neurons	45	0.118421	0.00157649	0.0902002	RXRG,SH3GL2,KAL1,TCF4,SHOX2,CXCL12,PACSIN1,DAB1,UNC5D,ASTN1,NR4A2,NR4A3,ST8SIA4,MYO16,FEV,CCK,CEBPB,VSX2,IL6ST,ATP2B2,APOE,ISLR2,OTP,CPEB3,EDNRB,SLIT1,SLIT3,GRM5,DACT1,GPM6A,STAT3,PLXNA4,CSPG5,KLHL1,PLXNB3,SLITRK6,NRBP2,PLXNC1,CNR1,BHLHE22,OPCML,PRNP,SEZ6,SPOCK1,ATP8A2
GO:0032879	regulation of localization	50	0.131579	0.00158352	0.0902002	DLC1,CRYAB,SH3GL2,CREBRF,PPP3CA,KCNC3,GRIK1,CXCL12,PACSIN1,CDKN2A,PDE4B,BICD1,CCL2,ASTN2,KCNA5,TIMP1,ADRA2A,CDKN1A,CXCL16,TRIM9,PDE8B,CHRM3,SCN4B,ATP2B2,APOE,GAB1,CALY,DNAAF1,CNIH3,ENG,MCHR1,PPARA,EDNRB,SLIT1,DACT1,THBS4,PLXNA4,SNCAIP,SLC6A1,PDGFA,PRKACB,RABGAP1L,CNR1,SLC30A4,MEST,TESC,CADPS2,CAMK2D,SULF1,KCNN2
GO:0033555	multicellular organismal response to stress	6	0.0157895	0.00160935	0.0902002	GRIK1,GRIK2,ADRA2A,CCK,EDNRB,THBS4
GO:0043901	negative regulation of multi-organism process	6	0.0157895	0.00160935	0.0902002	ISG20,IFITM2,IFITM3,IFI16,APOBEC3G,MX1
GO:0006813	potassium ion transport	9	0.0236842	0.00167063	0.0914822	KCNAB1,KCNF1,KCNC3,KCNA5,ADRA2A,SLC12A2,SLC12A5,ATP1B2,KCNN2
GO:0055085	transmembrane transport	30	0.0789474	0.00168838	0.0914822	KCNAB1,GLRA2,MFSD6,UNC79,PDE4B,KCNA5,ADRA2A,SLC1A1,SLC41A1,SLC12A2,SLC12A5,SCN4B,ADCY2,ATP1B2,ATP2B2,CNIH3,STEAP3,SLC24A3,TF,SLC6A1,PRKACB,TOMM7,SLC30A4,TESC,GABRA2,SLC4A10,CAMK2D,SLC17A8,KCNN2,ATP8A1
GO:0008015	blood circulation	16	0.0421053	0.00170995	0.0914822	DDAH1,RGS2,CXCL12,PDE4B,KCNA5,ADRA2A,CHRM3,SCN4B,APOE,ENG,PPARA,EDNRB,CNR1,CTSZ,CAMK2D,FGFBP3
GO:0048513	organ development	73	0.192105	0.00174617	0.0920257	DLC1,FAS,CRYAB,RXRG,SHOX2,BMP8B,ASAH1,ERRFI1,STS,TLE2,SNRK,PPP3CA,CXCL12,CDKN2A,DAB1,IDUA,CHODL,CCL2,TIMP1,EFEMP1,NR4A2,NR4A3,CDKN1A,CXCL14,MYO16,TENC1,CCDC103,IFI16,ACVR1,INPP5D,CEBPB,SLC12A2,CREB5,VSX2,CADM2,NELL1,TPD52,ATP2B2,COL4A3BP,GAB1,TWIST2,OTP,DNAAF1,HAP1,SMAD9,ENG,PPARA,FLT3LG,EDNRB,ARRDC3,SLIT1,SLIT3,DACT1,GPM6A,TBX2,STAT3,PLXNA4,PDGFA,ITPKB,KLHL1,TESC,BHLHE22,MAFB,AK8,PRICKLE1,AEBP1,…
GO:0003013	circulatory system process	16	0.0421053	0.00178846	0.0928682	DDAH1,RGS2,CXCL12,PDE4B,KCNA5,ADRA2A,CHRM3,SCN4B,APOE,ENG,PPARA,EDNRB,CNR1,CTSZ,CAMK2D,FGFBP3
GO:0030182	neuron differentiation	42	0.110526	0.00188429	0.0952308	RXRG,SH3GL2,KAL1,TCF4,SHOX2,CXCL12,PACSIN1,DAB1,UNC5D,NR4A2,NR4A3,ST8SIA4,MYO16,FEV,CCK,CEBPB,VSX2,ATP2B2,APOE,ISLR2,OTP,CPEB3,EDNRB,SLIT1,SLIT3,DACT1,GPM6A,STAT3,PLXNA4,CSPG5,KLHL1,PLXNB3,SLITRK6,NRBP2,PLXNC1,CNR1,BHLHE22,OPCML,PRNP,SEZ6,SPOCK1,ATP8A2
GO:0030001	metal ion transport	22	0.0578947	0.00188789	0.0952308	SCN2A,KCNAB1,PPP3CA,KCNF1,KCNC3,PDE4B,KCNA5,ADRA2A,SLC12A2,SLC12A5,SCN4B,ATP1B2,ATP2B2,STEAP3,MCHR1,TF,SLC30A4,TESC,SLC4A10,CAMK2D,SLC17A8,KCNN2
GO:0055119	relaxation of cardiac muscle	3	0.00789474	0.00206653	0.101346	RGS2,PDE4B,CAMK2D
GO:0010575	positive regulation vascular endothelial growth factor production	3	0.00789474	0.00206653	0.101346	IL6ST,SULF2,SULF1
GO:0006029	proteoglycan metabolic process	8	0.0210526	0.00215857	0.103483	IDUA,GPC6,BGN,CSPG5,CHST9,SPOCK3,SULF2,SULF1
GO:0001936	regulation of endothelial cell proliferation	7	0.0184211	0.00224115	0.103483	TNFSF12,CCL2,APOE,ENG,THBS4,PLXNB3,SULF1
GO:0050866	negative regulation of cell activation	7	0.0184211	0.00224115	0.103483	FAS,CDKN2A,INPP5D,APOE,PDGFA,CNR1,PRNP
GO:0006936	muscle contraction	13	0.0342105	0.00225663	0.103483	CRYAB,RGS2,PDE4B,KCNA5,ADRA2A,CHRM3,SCN4B,COL4A3BP,EDNRB,CAMK2D,SULF2,SULF1,ATP8A2
GO:0009615	response to virus	13	0.0342105	0.00225663	0.103483	ISG20,NPC2,CXCL12,IFITM2,IFITM3,IFI44L,IFI16,IFIT3,IFI35,APOBEC3G,MX1,IFNAR1,IRF9
GO:0002376	immune system process	56	0.147368	0.00234214	0.104868	ISG20,FAS,SH3GL2,UBA7,PPAPDC1A,PARP9,IL1RAP,SNRK,WIPF3,PPP3CA,IGF2,MARCH1,TNFSF12,CXCL12,CDKN2A,PDE4B,CCL2,IFITM2,IFITM3,TIMP1,CDKN1A,CXCL14,CXCL16,IFI44L,IFI16,INPP5D,CEBPB,IFIT3,ADCY2,IL6ST,ATP1B2,TPD52,COL4A3BP,GAB1,TWIST2,KIF26A,IFI35,FLT3LG,EDNRB,THBS4,PDGFA,APOBEC3G,ITPKB,PRKACB,MX1,CNR1,TESC,MAFB,PSMB8,IFI6,IFNAR1,PRNP,CTSF,CD248,CAMK2D,IRF9
GO:0006814	sodium ion transport	8	0.0210526	0.00234624	0.104868	SCN2A,SLC12A2,SCN4B,ATP1B2,TESC,SLC4A10,CAMK2D,SLC17A8
GO:0007568	aging	12	0.0315789	0.00240689	0.106234	CRYAB,CDKN2A,CCL2,TIMP1,CDKN1A,INPP5D,APOE,ENG,EDNRB,TBX2,CNR1,ATP8A2
GO:0034341	response to interferon-gamma	7	0.0184211	0.00246673	0.107531	PARP9,CCL2,IFITM2,IFITM3,CXCL16,CAMK2D,IRF9
GO:0060040	retinal bipolar neuron differentiation	2	0.00526316	0.00273166	0.109608	VSX2,BHLHE22
GO:1901897	regulation of relaxation of cardiac muscle	2	0.00526316	0.00273166	0.109608	PDE4B,CAMK2D
GO:0014052	regulation of gamma-aminobutyric acid secretion	2	0.00526316	0.00273166	0.109608	GRIK1,SLC6A1
GO:0014054	positive regulation of gamma-aminobutyric acid secretion	2	0.00526316	0.00273166	0.109608	GRIK1,SLC6A1
GO:0046597	negative regulation of viral entry into host cell	2	0.00526316	0.00273166	0.109608	IFITM2,IFITM3
GO:0031650	regulation of heat generation	2	0.00526316	0.00273166	0.109608	ARRDC3,CNR1
GO:0031649	heat generation	2	0.00526316	0.00273166	0.109608	ARRDC3,CNR1
GO:0022008	neurogenesis	46	0.121053	0.00284636	0.111972	RXRG,SH3GL2,KAL1,TCF4,SHOX2,CXCL12,PACSIN1,DAB1,UNC5D,CCL2,ASTN1,NR4A2,NR4A3,ST8SIA4,MYO16,FEV,CCK,CEBPB,VSX2,IL6ST,ATP2B2,APOE,ISLR2,OTP,CPEB3,EDNRB,SLIT1,SLIT3,GRM5,DACT1,GPM6A,STAT3,PLXNA4,CSPG5,KLHL1,PLXNB3,SLITRK6,NRBP2,PLXNC1,CNR1,BHLHE22,OPCML,PRNP,SEZ6,SPOCK1,ATP8A2
GO:0051607	defense response to virus	10	0.0263158	0.00287715	0.111972	ISG20,IFITM2,IFITM3,IFI44L,IFI16,IFIT3,APOBEC3G,MX1,IFNAR1,IRF9
GO:0070098	chemokine-mediated signaling pathway	3	0.00789474	0.00288572	0.111972	CXCL12,CCL2,SLIT3
GO:0006928	cellular component movement	49	0.128947	0.0029833	0.114252	DLC1,SH3GL2,KAL1,PLTP,PARP9,TNFSF12,CXCL12,DAB1,PDE4B,UNC5D,BICD1,CCL2,ASTN1,KCNA5,TIMP1,ADRA2A,NR4A2,NR4A3,ST8SIA4,CXCL16,CCDC103,GPC6,ACVR1,CCK,INPP5D,SCN4B,ATP1B2,APOE,GAB1,KIF26A,DNAAF1,HAP1,ENG,EDNRB,PCDP1,SLIT1,SLIT3,GPM6A,THBS4,STAT3,PLXNA4,PDGFA,PLXNB3,PLXNC1,PRNP,CD248,SPOCK1,CAMK2D,SULF1
GO:0090257	regulation of muscle system process	9	0.0236842	0.00300919	0.114252	RGS2,PPP3CA,PDE4B,KCNA5,ADRA2A,CHRM3,SCN4B,IL6ST,CAMK2D
GO:2000026	regulation of multicellular organismal development	40	0.105263	0.00313128	0.116763	FAS,DDAH1,RXRG,TCF4,SHOX2,ERRFI1,TNFSF12,PACSIN1,CDKN2A,DAB1,CCL2,TIMP1,EFEMP1,ACVR1,INPP5D,IL6ST,NELL1,APOE,TWIST2,ISLR2,OTP,CPEB3,FLT3LG,EDNRB,SLIT1,GRM5,DACT1,THBS2,THBS4,TBX2,PLXNA4,PDGFA,ITPKB,CNR1,TESC,MAFB,PRICKLE1,SEZ6,SPOCK1,SULF1
GO:0044763	single-organism cellular process	262	0.689474	0.00314147	0.116763	DLC1,LTBP1,EHHADH,ISG20,FAS,DDAH1,CRYAB,FAXDC2,SCN2A,RXRG,NPC2,SH3GL2,UBA7,SORCS3,PPP1R3E,KAL1,TCF4,PPP2R2C,PLTP,PPAPDC1A,PCDH17,SHOX2,PARP9,RGS2,DEPTOR,MAP9,BMP8B,CREBRF,KCNAB1,GLRA2,ASAH1,ERRFI1,STS,ARHGEF6,TLE2,MFSD6,HSD17B1,EPB41L4B,ITM2B,UNC79,DGKB,SNRK,WIPF3,PPP3CA,FLRT3,FLRT2,DNM3,RNF19A,IGF2,CDH18,KCNF1,JDP2,KCNC3,GRIK1,GRIK2,GRIK4,OSGIN1,TNFSF12,CXCL12,PACSIN1,CDKN2A,DAB1,PDE4B,UNC5D,IDU…
GO:0031952	regulation of protein autophosphorylation	4	0.0105263	0.00338692	0.124575	ERRFI1,ENG,PDGFA,MVP
GO:0048666	neuron development	35	0.0921053	0.00345552	0.125487	SH3GL2,KAL1,SHOX2,CXCL12,PACSIN1,DAB1,UNC5D,NR4A2,NR4A3,ST8SIA4,MYO16,FEV,CCK,ATP2B2,APOE,ISLR2,CPEB3,EDNRB,SLIT1,SLIT3,DACT1,GPM6A,PLXNA4,CSPG5,KLHL1,PLXNB3,SLITRK6,PLXNC1,CNR1,BHLHE22,OPCML,PRNP,SEZ6,SPOCK1,ATP8A2
GO:0065008	regulation of biological quality	86	0.226316	0.00348278	0.125487	DLC1,LTBP1,FAS,DDAH1,SCN2A,RXRG,NPC2,RGS2,DEPTOR,HSD17B1,DGKB,PPP3CA,IGF2,KCNC3,GRIK1,GRIK2,TSPAN7,CXCL12,CDKN2A,PDE4B,IDUA,KCND2,BICD1,CCL2,KCNA5,TIMP1,ADRA2A,EFEMP2,ACOX1,TENC1,TRIM9,PDE8B,CHRM3,CCK,INPP5D,SLC12A5,SCN4B,IL6ST,ATP1B2,ATP2B2,APOE,COL4A3BP,ISLR2,KIF26A,RIMS1,CNIH3,ENG,CRYM,STEAP3,MCHR1,PPARA,CPEB3,KCNIP1,EDNRB,ARRDC3,SLIT1,GRM5,DACT1,TF,STAT3,PLXNA4,SNCAIP,SLC6A1,PDGFA,APOBEC3G,PR…
GO:0002526	acute inflammatory response	6	0.0157895	0.00358763	0.127959	ADRA2A,ACVR1,CEBPB,IL6ST,STAT3,CNR1
GO:0009968	negative regulation of signal transduction	30	0.0789474	0.00388451	0.137107	DLC1,LTBP1,SH3GL2,RGS2,DEPTOR,CREBRF,ERRFI1,TLE2,CXCL12,DAB1,BICD1,ADRA2A,ACVR1,INPP5D,DBC1,SMPD1,IL6ST,APOE,HTRA3,KIF26A,ENG,SLIT3,GRM5,DACT1,DDIT4L,PRICKLE1,IFI6,PRNP,SULF2,SULF1
GO:0030204	chondroitin sulfate metabolic process	6	0.0157895	0.00397428	0.137107	IDUA,GPC6,BGN,CSPG5,CHST9,SPOCK3
GO:0048519	negative regulation of biological process	98	0.257895	0.00399641	0.137107	DLC1,LTBP1,ISG20,FAS,CRYAB,SH3GL2,UBA7,TCF4,SHOX2,RGS2,DEPTOR,CREBRF,ZNF540,ERRFI1,TLE2,ITM2B,PPP3CA,JDP2,GRIK1,GRIK2,OSGIN1,CXCL12,PACSIN1,CDKN2A,DAB1,PDE4B,BICD1,CCL2,IFITM2,IFITM3,ASTN2,KCNA5,SESN3,TIMP1,ADRA2A,EFEMP1,NR4A2,NR4A3,CDKN1A,MYO16,TENC1,TRIM9,PDE8B,IFI16,ACVR1,CCK,INPP5D,CEBPB,DBC1,VSX2,ANXA4,IFIT3,SMPD1,IL6ST,NELL1,APOE,HTRA3,TWIST2,KIF26A,ENG,CRYM,PPARA,CPEB3,EDNRB,ARRDC3,SLIT1,S…
GO:0051707	response to other organism	19	0.05	0.00399943	0.137107	ISG20,NPC2,CXCL12,PDE4B,CCL2,IFITM2,IFITM3,IFI44L,IFI16,CEBPB,IFIT3,IFI35,EDNRB,APOBEC3G,MX1,CNR1,IFNAR1,SPARC,IRF9
GO:0023051	regulation of signaling	69	0.181579	0.00414838	0.140845	DLC1,LTBP1,FAS,RXRG,SH3GL2,SHOX2,RGS2,DEPTOR,CREBRF,ERRFI1,ARHGEF6,TLE2,PPP3CA,IGF2,KCNC3,GRIK1,GRIK2,TNFSF12,CXCL12,CDKN2A,DAB1,BICD1,CCL2,KCNA5,ADRA2A,PDE8B,CHRM3,ACVR1,INPP5D,DBC1,SMPD1,IL6ST,ATP2B2,APOE,GAB1,HTRA3,KIF26A,RIMS1,CNIH3,TMOD2,ENG,CPEB3,ARRDC3,SLIT3,GRM5,DACT1,DDIT4L,STAT3,SNCAIP,SLC6A1,PDGFA,ITPKB,CSPG5,PRKACB,HRK,MVP,RABGAP1L,CNR1,PRICKLE1,KCTD16,IFI6,GAREM,IFNAR1,PRNP,FGFBP3,SU…
GO:0010646	regulation of cell communication	69	0.181579	0.00458825	0.151211	DLC1,LTBP1,FAS,RXRG,SH3GL2,SHOX2,RGS2,DEPTOR,CREBRF,ERRFI1,ARHGEF6,TLE2,PPP3CA,IGF2,KCNC3,GRIK1,GRIK2,TNFSF12,CXCL12,CDKN2A,DAB1,BICD1,CCL2,KCNA5,ADRA2A,PDE8B,CHRM3,ACVR1,INPP5D,DBC1,SMPD1,IL6ST,ATP2B2,APOE,GAB1,HTRA3,KIF26A,RIMS1,CNIH3,TMOD2,ENG,CPEB3,ARRDC3,SLIT3,GRM5,DACT1,DDIT4L,STAT3,SNCAIP,SLC6A1,PDGFA,ITPKB,CSPG5,PRKACB,HRK,NRBP2,RABGAP1L,CNR1,PRICKLE1,KCTD16,IFI6,GAREM,IFNAR1,PRNP,FGFBP3,…
GO:0048869	cellular developmental process	87	0.228947	0.00465582	0.151211	DLC1,FAS,CRYAB,RXRG,SH3GL2,KAL1,TCF4,SHOX2,RGS2,BMP8B,ERRFI1,SNRK,WIPF3,PPP3CA,JDP2,OSGIN1,TNFSF12,CXCL12,PACSIN1,CDKN2A,DAB1,UNC5D,IDUA,CCL2,ASTN1,TIMP1,EFEMP1,NR4A2,NR4A3,ST8SIA4,MYO16,FEV,IFI16,ACVR1,CCK,INPP5D,CEBPB,CREB5,VSX2,IL6ST,NELL1,TPD52,TMEM17,ATP2B2,APOE,COL4A3BP,TWIST2,ISLR2,OTP,DNAAF1,SMAD9,ENG,PPARA,CPEB3,FLT3LG,EDNRB,PCDP1,SLIT1,SLIT3,GRM5,DACT1,GPM6A,TBX2,STAT3,PLXNA4,ITPKB,CSPG…
GO:0086003	cardiac muscle cell contraction	4	0.0105263	0.00477594	0.151211	PDE4B,KCNA5,SCN4B,CAMK2D
GO:0043502	regulation of muscle adaptation	4	0.0105263	0.00477594	0.151211	RGS2,PPP3CA,IL6ST,CAMK2D
GO:0050654	chondroitin sulfate proteoglycan metabolic process	6	0.0157895	0.00483895	0.151211	IDUA,GPC6,BGN,CSPG5,CHST9,SPOCK3
GO:0006939	smooth muscle contraction	6	0.0157895	0.00483895	0.151211	RGS2,ADRA2A,CHRM3,EDNRB,SULF2,SULF1
GO:0051241	negative regulation of multicellular organismal process	14	0.0368421	0.00492286	0.151211	UBA7,RGS2,GRIK1,GRIK2,PDE4B,ADRA2A,INPP5D,ANXA4,APOE,TWIST2,ARRDC3,SLC6A1,PDGFA,PRNP
GO:0051899	membrane depolarization	7	0.0184211	0.00495751	0.151211	PPP3CA,GRIK1,GRIK2,CCK,SCN4B,IFI6,SEZ6
GO:0001935	endothelial cell proliferation	7	0.0184211	0.00495751	0.151211	TNFSF12,CCL2,APOE,ENG,THBS4,PLXNB3,SULF1
GO:0071354	cellular response to interleukin-6	3	0.00789474	0.0050555	0.151211	IL6ST,GAB1,STAT3
GO:0001659	temperature homeostasis	3	0.00789474	0.0050555	0.151211	ARRDC3,STAT3,CNR1
GO:0006953	acute-phase response	3	0.00789474	0.0050555	0.151211	CEBPB,STAT3,CNR1
GO:0006706	steroid catabolic process	3	0.00789474	0.0050555	0.151211	HSD17B14,STS,APOE
GO:0030205	dermatan sulfate metabolic process	3	0.00789474	0.0050555	0.151211	IDUA,BGN,CSPG5
GO:0030154	cell differentiation	81	0.213158	0.00529118	0.151211	FAS,CRYAB,RXRG,SH3GL2,KAL1,TCF4,SHOX2,RGS2,BMP8B,ERRFI1,SNRK,WIPF3,PPP3CA,JDP2,OSGIN1,TNFSF12,CXCL12,PACSIN1,CDKN2A,DAB1,UNC5D,CCL2,ASTN1,TIMP1,EFEMP1,NR4A2,NR4A3,ST8SIA4,MYO16,FEV,IFI16,ACVR1,CCK,INPP5D,CEBPB,CREB5,VSX2,IL6ST,NELL1,TPD52,ATP2B2,APOE,TWIST2,ISLR2,OTP,SMAD9,ENG,PPARA,CPEB3,FLT3LG,EDNRB,SLIT1,SLIT3,GRM5,DACT1,GPM6A,TBX2,STAT3,PLXNA4,ITPKB,CSPG5,KLHL1,ALDH6A1,PLXNB3,SLITRK6,NRBP2,PL…
GO:0036159	inner dynein arm assembly	2	0.00526316	0.005353	0.151211	CCDC103,DNAAF1
GO:0036158	outer dynein arm assembly	2	0.00526316	0.005353	0.151211	CCDC103,DNAAF1
GO:0021960	anterior commissure morphogenesis	2	0.00526316	0.005353	0.151211	PLXNA4,BHLHE22
GO:0007021	tubulin complex assembly	2	0.00526316	0.005353	0.151211	CRYAB,TBCA
GO:1901077	regulation of relaxation of muscle	2	0.00526316	0.005353	0.151211	PDE4B,CAMK2D
GO:0046596	regulation of viral entry into host cell	2	0.00526316	0.005353	0.151211	IFITM2,IFITM3
GO:0031175	neuron projection development	31	0.0815789	0.00569284	0.159535	SH3GL2,KAL1,SHOX2,CXCL12,PACSIN1,DAB1,UNC5D,NR4A2,NR4A3,ST8SIA4,MYO16,CCK,APOE,ISLR2,CPEB3,SLIT1,SLIT3,DACT1,GPM6A,PLXNA4,CSPG5,KLHL1,PLXNB3,SLITRK6,PLXNC1,CNR1,BHLHE22,PRNP,SEZ6,SPOCK1,ATP8A2
GO:0048565	digestive tract development	7	0.0184211	0.00580279	0.160591	SHOX2,DAB1,CCDC103,DNAAF1,EDNRB,DACT1,TBX2
GO:0048518	positive regulation of biological process	105	0.276316	0.00582147	0.160591	DLC1,FAS,DDAH1,RXRG,SPAG8,TCF4,ESRRG,PPAPDC1A,SHOX2,RGS2,CREBRF,ARHGEF6,RNF180,WIPF3,PPP3CA,IGF2,JDP2,GRIK1,GRIK2,TNFSF12,IL17RC,CXCL12,PACSIN1,CDKN2A,DAB1,PDE4B,BICD1,CCL2,ABI3BP,TIMP1,ADRA2A,NR4A2,NR4A3,CDKN1A,CXCL16,EBF1,ACOX1,FEV,IFI16,CHRM3,ACVR1,CCK,SMOC2,INPP5D,CEBPB,DBC1,CREB5,VSX2,SMPD1,SCN4B,ADCY2,IL6ST,NELL1,ATP2B2,APOE,GAB1,TWIST2,ISLR2,HAS3,CALY,OTP,SMAD9,TMOD2,ENG,MCHR1,PPARA,CPEB3,…
GO:0001558	regulation of cell growth	15	0.0394737	0.00594334	0.162682	CRYAB,OSGIN1,CDKN2A,CDKN1A,CXCL16,APOE,HTRA3,ISLR2,KIF26A,SLIT1,SLIT3,PLXNA4,SPOCK1,CAMK2D,IGFBP4
GO:0035455	response to interferon-alpha	3	0.00789474	0.00642489	0.169301	IFITM2,IFITM3,IFIT3
GO:0070741	response to interleukin-6	3	0.00789474	0.00642489	0.169301	IL6ST,GAB1,STAT3
GO:0002063	chondrocyte development	3	0.00789474	0.00642489	0.169301	SHOX2,SULF2,SULF1
GO:0051043	regulation of membrane protein ectodomain proteolysis	3	0.00789474	0.00642489	0.169301	TIMP1,ADRA2A,APOE
GO:0030207	chondroitin sulfate catabolic process	3	0.00789474	0.00642489	0.169301	IDUA,BGN,CSPG5
GO:0051260	protein homooligomerization	12	0.0315789	0.00651215	0.170329	FAS,CRYAB,KCNF1,KCNC3,KCND2,KCNA5,SLC1A1,SLC6A1,HRK,KCTD16,ALDH5A1,PRNP
GO:0042391	regulation of membrane potential	15	0.0394737	0.00665639	0.172821	SCN2A,RXRG,PPP3CA,GRIK1,GRIK2,KCND2,KCNA5,CCK,SCN4B,RIMS1,CNIH3,KCNIP1,CNR1,IFI6,SEZ6
GO:0007155	cell adhesion	32	0.0842105	0.00676708	0.174361	DLC1,KAL1,PCDH17,FLRT3,FLRT2,CDH18,CXCL12,CDKN2A,DAB1,CCL2,ASTN1,ABI3BP,CNTN5,PCDH9,PCDH7,CDH7,SMOC2,ATP1B2,CADM2,LGALS3BP,ENG,PCDH11X,THBS2,THBS4,PLXNC1,SCARB2,TESC,AEBP1,OPCML,CNTNAP4,SPOCK1,PCDHGC3
GO:0050896	response to stimulus	169	0.444737	0.00681446	0.174361	DLC1,LTBP1,ISG20,FAS,DDAH1,CRYAB,RXRG,NPC2,SH3GL2,UBA7,SORCS3,KAL1,PPP2R2C,PPAPDC1A,SHOX2,PARP9,RGS2,DEPTOR,CREBRF,GLRA2,ASAH1,IL1RAP,ERRFI1,ARHGEF6,TLE2,HSD17B1,UNC79,DGKB,WIPF3,PPP3CA,IGF2,MARCH1,GRIK1,GRIK2,GRIK4,TNFSF12,IL17RC,CXCL12,CDKN2A,DAB1,PDE4B,UNC5D,BICD1,CCL2,IFITM2,IFITM3,ASTN1,KCNA5,TIMP1,ADRA2A,EFEMP2,EFEMP1,NR4A2,NR4A3,CDKN1A,CXCL14,ST8SIA4,CXCL16,MYO16,IFI44L,TENC1,GPC6,IFI16,AL…
GO:0022610	biological adhesion	32	0.0842105	0.00691399	0.175635	DLC1,KAL1,PCDH17,FLRT3,FLRT2,CDH18,CXCL12,CDKN2A,DAB1,CCL2,ASTN1,ABI3BP,CNTN5,PCDH9,PCDH7,CDH7,SMOC2,ATP1B2,CADM2,LGALS3BP,ENG,PCDH11X,THBS2,THBS4,PLXNC1,SCARB2,TESC,AEBP1,OPCML,CNTNAP4,SPOCK1,PCDHGC3
GO:0048878	chemical homeostasis	24	0.0631579	0.00730118	0.184146	NPC2,PPP3CA,GRIK2,CXCL12,IDUA,CCL2,KCNA5,ADRA2A,ACOX1,CCK,SLC12A5,ATP2B2,APOE,COL4A3BP,STEAP3,MCHR1,EDNRB,TF,STAT3,SLC30A4,SLC4A10,IFI6,PRNP,CAMK2D
GO:0007200	phospholipase C-activating G-protein coupled receptor signaling pathway	4	0.0105263	0.007504	0.187919	BICD1,ADRA2A,EDNRB,GRM5
GO:0051240	positive regulation of multicellular organismal process	20	0.0526316	0.00777081	0.188596	RGS2,GRIK1,GRIK2,IL17RC,PDE4B,CCL2,ADRA2A,IFI16,CHRM3,ACVR1,IL6ST,NELL1,EDNRB,TBX2,CNR1,IFNAR1,CAMK2D,SULF2,SULF1,ATP8A2
GO:0003143	embryonic heart tube morphogenesis	5	0.0131579	0.00783847	0.188596	CCDC103,ACVR1,DNAAF1,ENG,TBX2
GO:0009607	response to biotic stimulus	19	0.05	0.00784309	0.188596	ISG20,NPC2,CXCL12,PDE4B,CCL2,IFITM2,IFITM3,IFI44L,IFI16,CEBPB,IFIT3,IFI35,EDNRB,APOBEC3G,MX1,CNR1,IFNAR1,SPARC,IRF9
GO:0030030	cell projection organization	39	0.102632	0.00787092	0.188596	SH3GL2,KAL1,SHOX2,ARHGEF6,DNM3,CXCL12,PACSIN1,DAB1,UNC5D,NR4A2,NR4A3,ST8SIA4,MYO16,CCDC103,CCK,TMEM17,ATP2B2,APOE,ISLR2,DNAAF1,CPEB3,PCDP1,SLIT1,SLIT3,DACT1,GPM6A,PLXNA4,PDGFA,CSPG5,KLHL1,PLXNB3,SLITRK6,PLXNC1,CNR1,BHLHE22,PRNP,SEZ6,SPOCK1,ATP8A2
GO:0097305	response to alcohol	11	0.0289474	0.00795788	0.188596	CRYAB,UNC79,CCL2,CDKN1A,APOE,SLIT3,STAT3,SLC6A1,PDGFA,CNR1,SPARC
GO:0050655	dermatan sulfate proteoglycan metabolic process	3	0.00789474	0.00799419	0.188596	IDUA,BGN,CSPG5
GO:0060081	membrane hyperpolarization	3	0.00789474	0.00799419	0.188596	GRIK1,GRIK2,KCNA5
GO:0042755	eating behavior	3	0.00789474	0.00799419	0.188596	CCK,STAT3,ATP8A2
GO:0045087	innate immune response	25	0.0657895	0.00801171	0.188596	ISG20,UBA7,PPAPDC1A,PARP9,WIPF3,PPP3CA,CCL2,IFITM2,IFITM3,CDKN1A,CXCL16,IFI16,IFIT3,ADCY2,GAB1,IFI35,PDGFA,APOBEC3G,PRKACB,MX1,PSMB8,IFI6,IFNAR1,CAMK2D,IRF9
GO:0035860	glial cell-derived neurotrophic factor receptor signaling pathway	2	0.00526316	0.00874195	0.19661	SULF2,SULF1
GO:0051957	positive regulation of amino acid transport	2	0.00526316	0.00874195	0.19661	GRIK1,SLC6A1
GO:0019800	peptide cross-linking via chondroitin 4-sulfate glycosaminoglycan	2	0.00526316	0.00874195	0.19661	BGN,SPOCK3
GO:0051001	negative regulation of nitric-oxide synthase activity	2	0.00526316	0.00874195	0.19661	ENG,CNR1
GO:0060192	negative regulation of lipase activity	2	0.00526316	0.00874195	0.19661	RGS2,BICD1
GO:0060405	regulation of penile erection	2	0.00526316	0.00874195	0.19661	EDNRB,CNR1
GO:0045955	negative regulation of calcium ion-dependent exocytosis	2	0.00526316	0.00874195	0.19661	ADRA2A,TRIM9
GO:0034765	regulation of ion transmembrane transport	8	0.0210526	0.00898504	0.1996	PDE4B,KCNA5,ADRA2A,SCN4B,CNIH3,TESC,CAMK2D,KCNN2
GO:0055123	digestive system development	7	0.0184211	0.00898795	0.1996	SHOX2,DAB1,CCDC103,DNAAF1,EDNRB,DACT1,TBX2
GO:0009887	organ morphogenesis	27	0.0710526	0.00936308	0.206632	DLC1,SHOX2,ERRFI1,TLE2,IDUA,CCL2,NR4A3,CCDC103,ACVR1,VSX2,ATP2B2,COL4A3BP,TWIST2,DNAAF1,ENG,PPARA,SLIT1,SLIT3,DACT1,TBX2,STAT3,PDGFA,BHLHE22,MAFB,CTSZ,SULF1,NFIC
GO:0043269	regulation of ion transport	13	0.0342105	0.00948997	0.207809	GRIK1,PDE4B,KCNA5,ADRA2A,SCN4B,ATP2B2,CNIH3,MCHR1,SLC6A1,CNR1,TESC,CAMK2D,KCNN2
GO:0050873	brown fat cell differentiation	3	0.00789474	0.00976954	0.207809	RGS2,CEBPB,ALDH6A1
GO:0010611	regulation of cardiac muscle hypertrophy	3	0.00789474	0.00976954	0.207809	RGS2,IL6ST,CAMK2D
GO:1902284	neuron projection extension involved in neuron projection guidance	3	0.00789474	0.00976954	0.207809	SLIT1,SLIT3,PLXNA4
GO:0048846	axon extension involved in axon guidance	3	0.00789474	0.00976954	0.207809	SLIT1,SLIT3,PLXNA4
GO:0014743	regulation of muscle hypertrophy	3	0.00789474	0.00976954	0.207809	RGS2,IL6ST,CAMK2D
GO:0050865	regulation of cell activation	13	0.0342105	0.0098653	0.208589	FAS,IGF2,CDKN2A,CCL2,CDKN1A,INPP5D,IL6ST,APOE,FLT3LG,PDGFA,ITPKB,CNR1,PRNP
GO:0048812	neuron projection morphogenesis	25	0.0657895	0.00996261	0.20921	SH3GL2,KAL1,SHOX2,CXCL12,PACSIN1,DAB1,UNC5D,NR4A2,NR4A3,ST8SIA4,MYO16,CCK,APOE,ISLR2,SLIT1,SLIT3,DACT1,GPM6A,PLXNA4,PLXNB3,SLITRK6,PLXNC1,BHLHE22,PRNP,ATP8A2
GO:0001816	cytokine production	16	0.0421053	0.010038	0.20921	UBA7,IL1RAP,IL17RC,PDE4B,CCL2,ADRA2A,IFI16,INPP5D,CEBPB,IL6ST,TWIST2,IFNAR1,PRNP,IRF9,SULF2,SULF1
GO:0006836	neurotransmitter transport	9	0.0236842	0.0100724	0.20921	KCNC3,TRIM9,RIMS1,SNCAIP,SLC6A1,GABRA2,CADPS2,ALDH5A1,SLC17A8
GO:0006812	cation transport	23	0.0605263	0.010235	0.211344	SCN2A,KCNAB1,PPP3CA,KCNF1,KCNC3,PDE4B,KCNA5,ADRA2A,SLC12A2,SLC12A5,SCN4B,ATP1B2,ATP2B2,STEAP3,MCHR1,TF,CNR1,SLC30A4,TESC,SLC4A10,CAMK2D,SLC17A8,KCNN2
GO:0051952	regulation of amine transport	4	0.0105263	0.0110974	0.227819	GRIK1,ADRA2A,SLC6A1,CNR1
GO:0048523	negative regulation of cellular process	89	0.234211	0.0112189	0.228983	DLC1,LTBP1,ISG20,FAS,CRYAB,SH3GL2,TCF4,SHOX2,RGS2,DEPTOR,CREBRF,ZNF540,ERRFI1,TLE2,ITM2B,PPP3CA,JDP2,GRIK1,GRIK2,OSGIN1,CXCL12,CDKN2A,DAB1,BICD1,CCL2,IFITM2,IFITM3,ASTN2,SESN3,TIMP1,ADRA2A,EFEMP1,NR4A2,NR4A3,CDKN1A,MYO16,TENC1,TRIM9,PDE8B,IFI16,ACVR1,INPP5D,CEBPB,DBC1,VSX2,ANXA4,IFIT3,SMPD1,IL6ST,NELL1,APOE,HTRA3,TWIST2,KIF26A,ENG,CRYM,PPARA,CPEB3,EDNRB,SLIT1,SLIT3,GRM5,DACT1,DDIT4L,TBX2,STAT3,SL…
GO:0030595	leukocyte chemotaxis	6	0.0157895	0.0113392	0.230108	CXCL12,PDE4B,CCL2,CXCL16,EDNRB,THBS4
GO:0055117	regulation of cardiac muscle contraction	5	0.0131579	0.0115764	0.2319	RGS2,PDE4B,KCNA5,SCN4B,CAMK2D
GO:0007631	feeding behavior	5	0.0131579	0.0115764	0.2319	CCK,MCHR1,STAT3,CNR1,ATP8A2
GO:0006937	regulation of muscle contraction	7	0.0184211	0.0117249	0.2319	RGS2,PDE4B,KCNA5,ADRA2A,CHRM3,SCN4B,CAMK2D
GO:0050869	negative regulation of B cell activation	3	0.00789474	0.0117559	0.2319	FAS,CDKN2A,INPP5D
GO:0032461	positive regulation of protein oligomerization	3	0.00789474	0.0117559	0.2319	FAS,CCK,HRK
GO:0034762	regulation of transmembrane transport	8	0.0210526	0.0120202	0.235797	PDE4B,KCNA5,ADRA2A,SCN4B,CNIH3,TESC,CAMK2D,KCNN2
GO:0003018	vascular process in circulatory system	7	0.0184211	0.012494	0.23631	RGS2,KCNA5,ADRA2A,CHRM3,APOE,EDNRB,FGFBP3
GO:0010033	response to organic substance	62	0.163158	0.0125666	0.23631	LTBP1,ISG20,FAS,CRYAB,RXRG,SH3GL2,UBA7,PARP9,CREBRF,ASAH1,ARHGEF6,UNC79,PPP3CA,IGF2,CXCL12,PDE4B,CCL2,IFITM2,IFITM3,TIMP1,ADRA2A,NR4A2,NR4A3,CDKN1A,CXCL16,ACVR1,CEBPB,IFIT3,SMPD1,GDF15,ADCY2,IL6ST,APOE,GAB1,HTRA3,IFI35,SMAD9,ENG,PPARA,CPEB3,EDNRB,SLIT3,THBS4,STAT3,SLC6A1,PDGFA,PRKACB,MX1,CNR1,MEST,TESC,PSMB8,IFI6,TPP1,GAREM,IFNAR1,CAMK2D,FGFBP3,SPARC,IRF9,SULF2,SULF1
GO:0098542	defense response to other organism	10	0.0263158	0.0128342	0.23631	ISG20,IFITM2,IFITM3,IFI44L,IFI16,IFIT3,APOBEC3G,MX1,IFNAR1,IRF9
GO:1900006	positive regulation of dendrite development	2	0.00526316	0.0128495	0.23631	PACSIN1,SEZ6
GO:0033604	negative regulation of catecholamine secretion	2	0.00526316	0.0128495	0.23631	ADRA2A,CNR1
GO:0002675	positive regulation of acute inflammatory response	2	0.00526316	0.0128495	0.23631	IL6ST,CNR1
GO:0007494	midgut development	2	0.00526316	0.0128495	0.23631	DAB1,EDNRB
GO:0010288	response to lead ion	2	0.00526316	0.0128495	0.23631	SLC6A1,SPARC
GO:0010544	negative regulation of platelet activation	2	0.00526316	0.0128495	0.23631	APOE,PDGFA
GO:0042693	muscle cell fate commitment	2	0.00526316	0.0128495	0.23631	ACVR1,TBX2
GO:0045745	positive regulation of G-protein coupled receptor protein signaling pathway	2	0.00526316	0.0128495	0.23631	TMOD2,ARRDC3
GO:0045408	regulation of interleukin-6 biosynthetic process	2	0.00526316	0.0128495	0.23631	INPP5D,CEBPB
GO:0009605	response to external stimulus	39	0.102632	0.0129314	0.23655	FAS,SH3GL2,KAL1,IL17RC,CXCL12,PDE4B,UNC5D,CCL2,NR4A2,NR4A3,CDKN1A,CXCL14,ST8SIA4,CXCL16,GPC6,IFI16,CCK,SLC12A2,IL6ST,ATP2B2,APOE,KIF26A,RBP1,ENG,PPARA,EDNRB,CDS1,SLIT1,SLIT3,THBS4,PLXNA4,PDGFA,PLXNB3,NRBP2,PLXNC1,CNR1,PLCB4,PRNP,SPARC
GO:0051606	detection of stimulus	9	0.0236842	0.0129965	0.23655	GPC6,SLC12A2,ATP2B2,APOE,RBP1,ENG,KCNIP1,CDS1,PLCB4
GO:0050730	regulation of peptidyl-tyrosine phosphorylation	8	0.0210526	0.0134242	0.243082	ERRFI1,IGF2,ADRA2A,CCK,IL6ST,THBS4,PDGFA,MVP
GO:0035050	embryonic heart tube development	5	0.0131579	0.0138352	0.245036	CCDC103,ACVR1,DNAAF1,ENG,TBX2
GO:0097529	myeloid leukocyte migration	5	0.0131579	0.0138352	0.245036	CXCL12,PDE4B,CCL2,EDNRB,THBS4
GO:0090075	relaxation of muscle	3	0.00789474	0.0139572	0.245036	RGS2,PDE4B,CAMK2D
GO:0032105	negative regulation of response to extracellular stimulus	3	0.00789474	0.0139572	0.245036	CCK,PPARA,NRBP2
GO:0032108	negative regulation of response to nutrient levels	3	0.00789474	0.0139572	0.245036	CCK,PPARA,NRBP2
GO:0042310	vasoconstriction	4	0.0105263	0.0140179	0.245036	KCNA5,ADRA2A,CHRM3,EDNRB
GO:0015837	amine transport	4	0.0105263	0.0140179	0.245036	GRIK1,ADRA2A,SLC6A1,CNR1
GO:0007626	locomotory behavior	9	0.0236842	0.0143274	0.249213	DAB1,ASTN1,NR4A2,ATP2B2,ARRDC3,GRM5,KLHL1,NOVA1,NPAS2
GO:0043062	extracellular structure organization	13	0.0342105	0.0148044	0.252555	LTBP1,ABI3BP,TIMP1,EFEMP2,EFEMP1,SMOC2,HAS3,ENG,BGN,PDGFA,SPARC,SULF2,SULF1
GO:0030198	extracellular matrix organization	13	0.0342105	0.0148044	0.252555	LTBP1,ABI3BP,TIMP1,EFEMP2,EFEMP1,SMOC2,HAS3,ENG,BGN,PDGFA,SPARC,SULF2,SULF1
GO:0051592	response to calcium ion	6	0.0157895	0.0151502	0.252555	PPP3CA,S100A16,KCNIP1,SLC6A1,CAMK2D,SPARC
GO:0006954	inflammatory response	14	0.0368421	0.0161015	0.252555	IL1RAP,IL17RC,CCL2,ADRA2A,IFI16,ACVR1,CEBPB,IL6ST,APOE,GGT5,PLA2G4C,STAT3,CNR1,IGFBP4
GO:0035150	regulation of tube size	6	0.0157895	0.0162264	0.252555	RGS2,KCNA5,ADRA2A,CHRM3,APOE,EDNRB
GO:0050880	regulation of blood vessel size	6	0.0157895	0.0162264	0.252555	RGS2,KCNA5,ADRA2A,CHRM3,APOE,EDNRB
GO:0045471	response to ethanol	6	0.0157895	0.0162264	0.252555	UNC79,CCL2,APOE,STAT3,CNR1,SPARC
GO:0043086	negative regulation of catalytic activity	21	0.0552632	0.0163444	0.252555	CRYAB,RGS2,DEPTOR,ERRFI1,CDKN2A,BICD1,ADRA2A,CDKN1A,IFI16,DBC1,SMPD1,APOE,ENG,EDNRB,PCDH11X,MVP,CNR1,PSMB8,IFI6,SPOCK3,SPOCK1
GO:0006942	regulation of striated muscle contraction	5	0.0131579	0.016373	0.252555	RGS2,PDE4B,KCNA5,SCN4B,CAMK2D
GO:0001937	negative regulation of endothelial cell proliferation	3	0.00789474	0.0163763	0.252555	APOE,ENG,SULF1
GO:0050819	negative regulation of coagulation	3	0.00789474	0.0163763	0.252555	ANXA4,APOE,PDGFA
GO:0003197	endocardial cushion development	3	0.00789474	0.0163763	0.252555	ACVR1,ENG,TBX2
GO:0008045	motor neuron axon guidance	3	0.00789474	0.0163763	0.252555	CXCL12,SLIT1,PLXNA4
GO:0009582	detection of abiotic stimulus	7	0.0184211	0.0168917	0.252555	GPC6,SLC12A2,ATP2B2,APOE,RBP1,CDS1,PLCB4
GO:0023061	signal release	14	0.0368421	0.0171789	0.252555	PPP3CA,KCNC3,KCNA5,ADRA2A,TRIM9,PDE8B,CHRM3,RIMS1,SNCAIP,SLC6A1,PRKACB,CNR1,CADPS2,ALDH5A1
GO:0051967	negative regulation of synaptic transmission, glutamatergic	2	0.00526316	0.0176287	0.252555	GRIK1,GRIK2
GO:0072668	tubulin complex biogenesis	2	0.00526316	0.0176287	0.252555	CRYAB,TBCA
GO:0032769	negative regulation of monooxygenase activity	2	0.00526316	0.0176287	0.252555	ENG,CNR1
GO:0032836	glomerular basement membrane development	2	0.00526316	0.0176287	0.252555	SULF2,SULF1
GO:0019934	cGMP-mediated signaling	2	0.00526316	0.0176287	0.252555	APOE,EDNRB
GO:0071907	determination of digestive tract left/right asymmetry	2	0.00526316	0.0176287	0.252555	CCDC103,DNAAF1
GO:0043084	penile erection	2	0.00526316	0.0176287	0.252555	EDNRB,CNR1
GO:0042226	interleukin-6 biosynthetic process	2	0.00526316	0.0176287	0.252555	INPP5D,CEBPB
GO:0014051	gamma-aminobutyric acid secretion	2	0.00526316	0.0176287	0.252555	GRIK1,SLC6A1
GO:0048484	enteric nervous system development	2	0.00526316	0.0176287	0.252555	KIF26A,EDNRB
GO:0045986	negative regulation of smooth muscle contraction	2	0.00526316	0.0176287	0.252555	RGS2,ADRA2A
GO:0045351	type I interferon biosynthetic process	2	0.00526316	0.0176287	0.252555	IFNAR1,IRF9
GO:0015812	gamma-aminobutyric acid transport	2	0.00526316	0.0176287	0.252555	GRIK1,SLC6A1
GO:0030889	negative regulation of B cell proliferation	2	0.00526316	0.0176287	0.252555	CDKN2A,INPP5D
GO:0060326	cell chemotaxis	7	0.0184211	0.0178875	0.252555	CXCL12,PDE4B,CCL2,CXCL16,ENG,EDNRB,THBS4
GO:0009581	detection of external stimulus	7	0.0184211	0.0178875	0.252555	GPC6,SLC12A2,ATP2B2,APOE,RBP1,CDS1,PLCB4
GO:0006875	cellular metal ion homeostasis	13	0.0342105	0.0181963	0.252555	GRIK2,CXCL12,CCL2,KCNA5,ATP2B2,APOE,STEAP3,MCHR1,EDNRB,TF,SLC30A4,PRNP,CAMK2D
GO:0042127	regulation of cell proliferation	36	0.0947368	0.0187396	0.252555	DLC1,SHOX2,IGF2,TNFSF12,CDKN2A,CCL2,TIMP1,ADRA2A,CDKN1A,MYO16,TENC1,CCK,INPP5D,VSX2,IFIT3,IL6ST,NELL1,APOE,TWIST2,OTP,ENG,FLT3LG,EDNRB,SLIT3,THBS4,TBX2,PDGFA,PLXNB3,EMP3,TESC,GAREM,PRNP,CD248,SPARC,SULF1,ATP8A2
GO:0051049	regulation of transport	34	0.0894737	0.0188312	0.252555	CRYAB,SH3GL2,CREBRF,PPP3CA,KCNC3,GRIK1,PACSIN1,CDKN2A,PDE4B,BICD1,CCL2,KCNA5,ADRA2A,CDKN1A,TRIM9,PDE8B,CHRM3,SCN4B,ATP2B2,APOE,CALY,CNIH3,MCHR1,PPARA,EDNRB,DACT1,SNCAIP,SLC6A1,PRKACB,CNR1,TESC,CADPS2,CAMK2D,KCNN2
GO:0061564	axon development	22	0.0578947	0.0189065	0.252555	SH3GL2,KAL1,SHOX2,CXCL12,DAB1,UNC5D,NR4A2,NR4A3,ST8SIA4,CCK,APOE,ISLR2,SLIT1,SLIT3,PLXNA4,CSPG5,PLXNB3,SLITRK6,PLXNC1,BHLHE22,PRNP,ATP8A2
GO:0021952	central nervous system projection neuron axonogenesis	3	0.00789474	0.0190154	0.252555	NR4A2,PLXNA4,BHLHE22
GO:0048265	response to pain	3	0.00789474	0.0190154	0.252555	GRIK1,EDNRB,THBS4
GO:0050801	ion homeostasis	17	0.0447368	0.0191467	0.252555	GRIK2,CXCL12,CCL2,KCNA5,CCK,SLC12A5,ATP2B2,APOE,STEAP3,MCHR1,EDNRB,TF,SLC30A4,SLC4A10,IFI6,PRNP,CAMK2D
GO:0016525	negative regulation of angiogenesis	4	0.0105263	0.0192405	0.252555	CCL2,THBS2,THBS4,SULF1
GO:0030258	lipid modification	8	0.0210526	0.0192867	0.252555	EHHADH,PPAPDC1A,ACOX1,INPP5D,APOE,PPARA,CNR1,INPP1
GO:0045444	fat cell differentiation	8	0.0210526	0.0192867	0.252555	RGS2,JDP2,CEBPB,CREB5,DACT1,ALDH6A1,PSMB8,RUNX1T1
GO:0016049	cell growth	16	0.0421053	0.019594	0.252555	CRYAB,OSGIN1,CDKN2A,CDKN1A,CXCL16,APOE,HTRA3,ISLR2,KIF26A,SLIT1,SLIT3,PLXNA4,EMP3,SPOCK1,CAMK2D,IGFBP4
GO:0051384	response to glucocorticoid	6	0.0157895	0.0197694	0.252555	FAS,CCL2,CDKN1A,ACVR1,SLIT3,SPARC
GO:0072329	monocarboxylic acid catabolic process	6	0.0157895	0.0197694	0.252555	EHHADH,IDUA,ACOX1,PPARA,CNR1,ALDH5A1
GO:0008361	regulation of cell size	6	0.0157895	0.0197694	0.252555	DEPTOR,ATP2B2,APOE,ISLR2,SLIT1,PLXNA4
GO:0050795	regulation of behavior	7	0.0184211	0.0200017	0.252555	CXCL12,CCL2,ARRDC3,SLIT1,THBS4,PLXNA4,CNR1
GO:0001817	regulation of cytokine production	14	0.0368421	0.0201132	0.252555	UBA7,IL17RC,PDE4B,CCL2,ADRA2A,IFI16,INPP5D,CEBPB,IL6ST,TWIST2,IFNAR1,PRNP,SULF2,SULF1
GO:0006873	cellular ion homeostasis	14	0.0368421	0.0201132	0.252555	GRIK2,CXCL12,CCL2,KCNA5,SLC12A5,ATP2B2,APOE,STEAP3,MCHR1,EDNRB,TF,SLC30A4,PRNP,CAMK2D
GO:0040012	regulation of locomotion	18	0.0473684	0.0201285	0.252555	DLC1,CXCL12,CCL2,IFITM2,IFITM3,TIMP1,ADRA2A,CXCL16,APOE,GAB1,ENG,ARRDC3,SLIT1,GRM5,THBS4,PLXNA4,PDGFA,SULF1
GO:0051716	cellular response to stimulus	137	0.360526	0.0202733	0.252555	DLC1,LTBP1,ISG20,FAS,DDAH1,CRYAB,SH3GL2,UBA7,SORCS3,PPP2R2C,PPAPDC1A,SHOX2,PARP9,RGS2,DEPTOR,CREBRF,GLRA2,ERRFI1,ARHGEF6,TLE2,HSD17B1,DGKB,WIPF3,PPP3CA,IGF2,GRIK1,GRIK2,GRIK4,TNFSF12,CXCL12,CDKN2A,DAB1,PDE4B,UNC5D,BICD1,CCL2,IFITM2,IFITM3,ADRA2A,EFEMP1,NR4A2,NR4A3,CDKN1A,CXCL14,CXCL16,MYO16,TENC1,GPC6,IFI16,ALDH3B1,CHRM3,ACVR1,CCK,SMOC2,INPP5D,CEBPB,DBC1,ANXA4,IFIT3,SMPD1,GDF15,ADCY2,IL6ST,TMEM17…
GO:0034220	ion transmembrane transport	15	0.0394737	0.0205228	0.252555	GLRA2,UNC79,PDE4B,KCNA5,ADRA2A,SCN4B,ATP1B2,ATP2B2,CNIH3,SLC30A4,TESC,GABRA2,CAMK2D,KCNN2,ATP8A1
GO:0006687	glycosphingolipid metabolic process	5	0.0131579	0.0207308	0.252555	ASAH1,STS,ST8SIA4,SMPD1,ALDH5A1
GO:0010469	regulation of receptor activity	5	0.0131579	0.0207308	0.252555	ERRFI1,IGF2,BICD1,ADRA2A,CNIH3
GO:0050670	regulation of lymphocyte proliferation	6	0.0157895	0.0210587	0.252555	IGF2,CDKN2A,CDKN1A,INPP5D,IL6ST,PRNP
GO:0007269	neurotransmitter secretion	7	0.0184211	0.0211217	0.252555	KCNC3,TRIM9,RIMS1,SNCAIP,SLC6A1,CADPS2,ALDH5A1
GO:0009187	cyclic nucleotide metabolic process	7	0.0184211	0.0211217	0.252555	PDE4B,ADRA2A,PDE8B,ADCY2,ATP2B2,APOE,EDNRB
GO:0060079	regulation of excitatory postsynaptic membrane potential	4	0.0105263	0.0212146	0.252555	PPP3CA,GRIK1,GRIK2,SEZ6
GO:0032990	cell part morphogenesis	29	0.0763158	0.0216552	0.252555	SH3GL2,KAL1,SHOX2,CXCL12,PACSIN1,DAB1,UNC5D,NR4A2,NR4A3,ST8SIA4,MYO16,CCK,TMEM17,APOE,COL4A3BP,ISLR2,DNAAF1,PCDP1,SLIT1,SLIT3,DACT1,GPM6A,PLXNA4,PLXNB3,SLITRK6,PLXNC1,BHLHE22,PRNP,ATP8A2
GO:0044699	single-organism process	278	0.731579	0.0217904	0.252555	DLC1,LTBP1,EHHADH,ISG20,FAS,DDAH1,CRYAB,FAXDC2,SCN2A,RXRG,NPC2,SH3GL2,HSD17B14,UBA7,SORCS3,PPP1R3E,KAL1,TCF4,PPP2R2C,PLTP,PPAPDC1A,PCDH17,SHOX2,PARP9,RGS2,DEPTOR,MAP9,BMP8B,CREBRF,KCNAB1,GLRA2,ASAH1,IL1RAP,ERRFI1,STS,ARHGEF6,TLE2,LRRC26,MFSD6,HSD17B1,ABHD4,RTL1,EPB41L4B,ITM2B,UNC79,DGKB,SNRK,WIPF3,PPP3CA,FLRT3,FLRT2,DNM3,RNF19A,IGF2,CDH18,KCNF1,JDP2,KCNC3,GRIK1,GRIK2,GRIK4,OSGIN1,TNFSF12,IL17RC,C…
GO:0042221	response to chemical	79	0.207895	0.0218497	0.252555	LTBP1,ISG20,FAS,CRYAB,RXRG,SH3GL2,UBA7,KAL1,PARP9,CREBRF,ASAH1,ARHGEF6,HSD17B1,UNC79,PPP3CA,IGF2,CXCL12,DAB1,PDE4B,UNC5D,CCL2,IFITM2,IFITM3,TIMP1,ADRA2A,NR4A2,NR4A3,CDKN1A,CXCL14,ST8SIA4,CXCL16,ALDH3B1,ACVR1,CCK,CEBPB,SLC12A5,IFIT3,SMPD1,GDF15,ADCY2,IL6ST,APOE,GAB1,HTRA3,IFI35,SMAD9,S100A16,ENG,PPARA,CPEB3,KCNIP1,EDNRB,SLIT1,SLIT3,THBS4,STAT3,PLXNA4,SLC6A1,PDGFA,PRKACB,MX1,PLXNB3,PLXNC1,CNR1,SLC3…
GO:0006821	chloride transport	3	0.00789474	0.0218754	0.252555	SLC12A2,GABRA2,SLC4A10
GO:0008283	cell proliferation	46	0.121053	0.0220984	0.252555	DLC1,ISG20,SHOX2,IGF2,TNFSF12,CXCL12,CDKN2A,CCL2,TIMP1,ADRA2A,CDKN1A,MYO16,TENC1,IFI16,CHRM3,CCK,INPP5D,CEBPB,VSX2,IFIT3,IL6ST,NELL1,APOE,COL4A3BP,GAB1,TWIST2,OTP,ENG,FLT3LG,EDNRB,SLIT3,THBS4,TBX2,STAT3,PDGFA,PLXNB3,EMP3,MVP,TESC,GAREM,PRNP,CD248,SPARC,SULF1,ATP8A2,IGFBP4
GO:0042089	cytokine biosynthetic process	5	0.0131579	0.0223362	0.252555	IL1RAP,INPP5D,CEBPB,IFNAR1,IRF9
GO:0045619	regulation of lymphocyte differentiation	5	0.0131579	0.0223362	0.252555	FAS,CDKN2A,INPP5D,FLT3LG,ITPKB
GO:0032944	regulation of mononuclear cell proliferation	6	0.0157895	0.0224036	0.252555	IGF2,CDKN2A,CDKN1A,INPP5D,IL6ST,PRNP
GO:0055082	cellular chemical homeostasis	16	0.0421053	0.0225119	0.252555	PPP3CA,GRIK2,CXCL12,CCL2,KCNA5,ADRA2A,SLC12A5,ATP2B2,APOE,STEAP3,MCHR1,EDNRB,TF,SLC30A4,PRNP,CAMK2D
GO:0033173	calcineurin-NFAT signaling cascade	2	0.00526316	0.0230352	0.252555	PPP3CA,PRNP
GO:0050995	negative regulation of lipid catabolic process	2	0.00526316	0.0230352	0.252555	ADRA2A,CNR1
GO:0006165	nucleoside diphosphate phosphorylation	2	0.00526316	0.0230352	0.252555	AK5,AK8
GO:0060287	epithelial cilium movement involved in determination of left/right asymmetry	2	0.00526316	0.0230352	0.252555	CCDC103,DNAAF1
GO:0060379	cardiac muscle cell myoblast differentiation	2	0.00526316	0.0230352	0.252555	TBX2,PRICKLE1
GO:0060080	regulation of inhibitory postsynaptic membrane potential	2	0.00526316	0.0230352	0.252555	GRIK1,GRIK2
GO:0060033	anatomical structure regression	2	0.00526316	0.0230352	0.252555	SMAD9,CD248
GO:0032464	positive regulation of protein homooligomerization	2	0.00526316	0.0230352	0.252555	FAS,HRK
GO:0001947	heart looping	4	0.0105263	0.0233084	0.252555	CCDC103,DNAAF1,ENG,TBX2
GO:0043500	muscle adaptation	4	0.0105263	0.0233084	0.252555	RGS2,PPP3CA,IL6ST,CAMK2D
GO:0042311	vasodilation	4	0.0105263	0.0233084	0.252555	RGS2,ADRA2A,APOE,EDNRB
GO:1901215	negative regulation of neuron death	7	0.0184211	0.0234908	0.252555	GRIK2,CCL2,NR4A2,NR4A3,APOE,PPARA,NRBP2
GO:0006820	anion transport	13	0.0342105	0.0235938	0.252555	NPC2,GRIK1,SLC1A1,SLC12A2,APOE,CA5B,RIMS1,CRYM,PPARA,SLC6A1,GABRA2,SLC4A10,ATP8A1
GO:0001775	cell activation	22	0.0578947	0.0236114	0.252555	FAS,DGKB,PPP3CA,IGF2,CXCL12,CDKN2A,CCL2,TIMP1,ADRA2A,CDKN1A,INPP5D,IL6ST,TPD52,APOE,FLT3LG,TF,PDGFA,ITPKB,CNR1,IFNAR1,PRNP,SPARC
GO:0007270	neuron-neuron synaptic transmission	6	0.0157895	0.0238053	0.252555	GRIK1,GRIK2,CNIH3,TMOD2,SLC6A1,CNR1
GO:0048667	cell morphogenesis involved in neuron differentiation	23	0.0605263	0.0239209	0.252555	SH3GL2,KAL1,SHOX2,CXCL12,DAB1,UNC5D,NR4A2,NR4A3,ST8SIA4,CCK,ATP2B2,APOE,ISLR2,SLIT1,SLIT3,DACT1,PLXNA4,PLXNB3,SLITRK6,PLXNC1,BHLHE22,PRNP,ATP8A2
GO:0072503	cellular divalent inorganic cation homeostasis	10	0.0263158	0.0239739	0.252555	GRIK2,CXCL12,CCL2,KCNA5,ATP2B2,APOE,MCHR1,EDNRB,SLC30A4,CAMK2D
GO:0002695	negative regulation of leukocyte activation	5	0.0131579	0.02402	0.252555	FAS,CDKN2A,INPP5D,CNR1,PRNP
GO:0002576	platelet degranulation	5	0.0131579	0.02402	0.252555	IGF2,TIMP1,TF,PDGFA,SPARC
GO:0042107	cytokine metabolic process	5	0.0131579	0.02402	0.252555	IL1RAP,INPP5D,CEBPB,IFNAR1,IRF9
GO:0033993	response to lipid	18	0.0473684	0.0246221	0.252555	FAS,CRYAB,RXRG,PDE4B,CCL2,CDKN1A,ACVR1,CEBPB,APOE,EDNRB,SLIT3,STAT3,SLC6A1,PDGFA,CNR1,MEST,TESC,SPARC
GO:0008277	regulation of G-protein coupled receptor protein signaling pathway	7	0.0184211	0.0247415	0.252555	RGS2,BICD1,ADRA2A,TMOD2,ARRDC3,GRM5,KCTD16
GO:0046651	lymphocyte proliferation	7	0.0184211	0.0247415	0.252555	IGF2,CXCL12,CDKN2A,CDKN1A,INPP5D,IL6ST,PRNP
GO:0032844	regulation of homeostatic process	11	0.0289474	0.0247854	0.252555	ADRA2A,ACOX1,CCK,INPP5D,EDNRB,ARRDC3,CNR1,SLC30A4,MAFB,IFI6,CAMK2D
GO:0038127	ERBB signaling pathway	11	0.0289474	0.0247854	0.252555	SH3GL2,ERRFI1,ADRA2A,EFEMP1,CDKN1A,ADCY2,GAB1,PDGFA,PRKACB,MVP,GAREM
GO:0050805	negative regulation of synaptic transmission	3	0.00789474	0.0249568	0.252555	GRIK1,GRIK2,SLC6A1
GO:0040036	regulation of fibroblast growth factor receptor signaling pathway	3	0.00789474	0.0249568	0.252555	FGFBP3,SULF2,SULF1
GO:0086004	regulation of cardiac muscle cell contraction	3	0.00789474	0.0249568	0.252555	PDE4B,KCNA5,SCN4B
GO:0042596	fear response	3	0.00789474	0.0249568	0.252555	GRIK2,ADRA2A,CCK
GO:0032228	regulation of synaptic transmission, GABAergic	3	0.00789474	0.0249568	0.252555	GRIK1,SLC6A1,CNR1
GO:0046676	negative regulation of insulin secretion	3	0.00789474	0.0249568	0.252555	PPP3CA,ADRA2A,PDE8B
GO:0032412	regulation of ion transmembrane transporter activity	6	0.0157895	0.0252646	0.252555	PDE4B,ADRA2A,SCN4B,CNIH3,TESC,CAMK2D
GO:0031960	response to corticosteroid	6	0.0157895	0.0252646	0.252555	FAS,CCL2,CDKN1A,ACVR1,SLIT3,SPARC
GO:0061371	determination of heart left/right asymmetry	4	0.0105263	0.0255234	0.252555	CCDC103,DNAAF1,ENG,TBX2
GO:0045833	negative regulation of lipid metabolic process	4	0.0105263	0.0255234	0.252555	ADRA2A,APOE,PDGFA,CNR1
GO:1990138	neuron projection extension	5	0.0131579	0.0257835	0.252555	APOE,ISLR2,SLIT1,SLIT3,PLXNA4
GO:0006672	ceramide metabolic process	5	0.0131579	0.0257835	0.252555	ASAH1,ST8SIA4,SMPD1,COL4A3BP,ALDH5A1
GO:0048675	axon extension	5	0.0131579	0.0257835	0.252555	APOE,ISLR2,SLIT1,SLIT3,PLXNA4
GO:0007409	axonogenesis	21	0.0552632	0.0259161	0.252555	SH3GL2,KAL1,SHOX2,CXCL12,DAB1,UNC5D,NR4A2,NR4A3,ST8SIA4,CCK,APOE,ISLR2,SLIT1,SLIT3,PLXNA4,PLXNB3,SLITRK6,PLXNC1,BHLHE22,PRNP,ATP8A2
GO:0032943	mononuclear cell proliferation	7	0.0184211	0.0260371	0.252555	IGF2,CXCL12,CDKN2A,CDKN1A,INPP5D,IL6ST,PRNP
GO:0010563	negative regulation of phosphorus metabolic process	14	0.0368421	0.0263284	0.252555	RGS2,DEPTOR,ERRFI1,CDKN2A,ADRA2A,CDKN1A,SMPD1,APOE,ENG,EDNRB,DACT1,PDGFA,MVP,PRNP
GO:0045936	negative regulation of phosphate metabolic process	14	0.0368421	0.0263284	0.252555	RGS2,DEPTOR,ERRFI1,CDKN2A,ADRA2A,CDKN1A,SMPD1,APOE,ENG,EDNRB,DACT1,PDGFA,MVP,PRNP
GO:0002694	regulation of leukocyte activation	11	0.0289474	0.026578	0.252555	FAS,IGF2,CDKN2A,CCL2,CDKN1A,INPP5D,IL6ST,FLT3LG,ITPKB,CNR1,PRNP
GO:0010959	regulation of metal ion transport	9	0.0236842	0.026606	0.252555	PDE4B,KCNA5,ADRA2A,SCN4B,ATP2B2,MCHR1,TESC,CAMK2D,KCNN2
GO:0006941	striated muscle contraction	6	0.0157895	0.0267823	0.252555	RGS2,PDE4B,KCNA5,SCN4B,CAMK2D,ATP8A2
GO:0007187	G-protein coupled receptor signaling pathway, coupled to cyclic nucleotide second messenger	6	0.0157895	0.0267823	0.252555	CCL2,ADRA2A,ADCY2,MCHR1,PRKACB,CNR1
GO:0007156	homophilic cell adhesion	7	0.0184211	0.0273782	0.252555	PCDH17,CDH18,PCDH9,PCDH7,CDH7,PCDH11X,PCDHGC3
GO:0048858	cell projection morphogenesis	28	0.0736842	0.0275637	0.252555	SH3GL2,KAL1,SHOX2,CXCL12,PACSIN1,DAB1,UNC5D,NR4A2,NR4A3,ST8SIA4,MYO16,CCK,TMEM17,APOE,ISLR2,DNAAF1,PCDP1,SLIT1,SLIT3,DACT1,GPM6A,PLXNA4,PLXNB3,SLITRK6,PLXNC1,BHLHE22,PRNP,ATP8A2
GO:0007602	phototransduction	5	0.0131579	0.0276279	0.252555	GPC6,APOE,RBP1,CDS1,PLCB4
GO:0031330	negative regulation of cellular catabolic process	5	0.0131579	0.0276279	0.252555	TIMP1,NELL1,PPARA,NRBP2,CNR1
GO:0051249	regulation of lymphocyte activation	10	0.0263158	0.0278607	0.252555	FAS,IGF2,CDKN2A,CCL2,CDKN1A,INPP5D,IL6ST,FLT3LG,ITPKB,PRNP
GO:0030516	regulation of axon extension	4	0.0105263	0.0278608	0.252555	APOE,ISLR2,SLIT1,PLXNA4
GO:0051970	negative regulation of transmission of nerve impulse	3	0.00789474	0.0282592	0.252555	GRIK1,GRIK2,SLC6A1
GO:0001569	patterning of blood vessels	3	0.00789474	0.0282592	0.252555	CXCL12,ACVR1,ENG
GO:0042220	response to cocaine	3	0.00789474	0.0282592	0.252555	SMPD1,SLC6A1,CNR1
GO:0030206	chondroitin sulfate biosynthetic process	3	0.00789474	0.0282592	0.252555	BGN,CSPG5,CHST9
GO:0090278	negative regulation of peptide hormone secretion	3	0.00789474	0.0282592	0.252555	PPP3CA,ADRA2A,PDE8B
GO:0070663	regulation of leukocyte proliferation	6	0.0157895	0.0283593	0.252555	IGF2,CDKN2A,CDKN1A,INPP5D,IL6ST,PRNP
GO:0022898	regulation of transmembrane transporter activity	6	0.0157895	0.0283593	0.252555	PDE4B,ADRA2A,SCN4B,CNIH3,TESC,CAMK2D
GO:0045595	regulation of cell differentiation	35	0.0921053	0.028425	0.252555	FAS,TCF4,SHOX2,ERRFI1,JDP2,PACSIN1,CDKN2A,DAB1,EFEMP1,ACVR1,INPP5D,CEBPB,IL6ST,NELL1,APOE,TWIST2,ISLR2,OTP,SMAD9,PPARA,CPEB3,FLT3LG,EDNRB,SLIT1,GRM5,DACT1,STAT3,PLXNA4,ITPKB,CNR1,TESC,MAFB,PRICKLE1,SEZ6,SPOCK1
GO:0042592	homeostatic process	33	0.0868421	0.0288825	0.252555	FAS,NPC2,PPP3CA,GRIK2,CXCL12,PDE4B,IDUA,CCL2,KCNA5,TIMP1,ADRA2A,ACOX1,TENC1,CCK,INPP5D,SLC12A5,ATP2B2,APOE,COL4A3BP,STEAP3,MCHR1,EDNRB,ARRDC3,TF,STAT3,CNR1,SLC30A4,MAFB,SLC4A10,IFI6,TPP1,PRNP,CAMK2D
GO:0070286	axonemal dynein complex assembly	2	0.00526316	0.0290262	0.252555	CCDC103,DNAAF1
GO:0051955	regulation of amino acid transport	2	0.00526316	0.0290262	0.252555	GRIK1,SLC6A1
GO:0051930	regulation of sensory perception of pain	2	0.00526316	0.0290262	0.252555	CCK,EDNRB
GO:0051931	regulation of sensory perception	2	0.00526316	0.0290262	0.252555	CCK,EDNRB
GO:0007567	parturition	2	0.00526316	0.0290262	0.252555	CCL2,PLA2G4C
GO:0043090	amino acid import	2	0.00526316	0.0290262	0.252555	SLC1A1,SLC6A1
GO:0010613	positive regulation of cardiac muscle hypertrophy	2	0.00526316	0.0290262	0.252555	IL6ST,CAMK2D
GO:0048016	inositol phosphate-mediated signaling	2	0.00526316	0.0290262	0.252555	PPP3CA,PRNP
GO:0032099	negative regulation of appetite	2	0.00526316	0.0290262	0.252555	CCK,PPARA
GO:0032096	negative regulation of response to food	2	0.00526316	0.0290262	0.252555	CCK,PPARA
GO:0014742	positive regulation of muscle hypertrophy	2	0.00526316	0.0290262	0.252555	IL6ST,CAMK2D
GO:0046939	nucleotide phosphorylation	2	0.00526316	0.0290262	0.252555	AK5,AK8
GO:0050793	regulation of developmental process	46	0.121053	0.0293721	0.252555	DLC1,FAS,DDAH1,RXRG,TCF4,SHOX2,ERRFI1,JDP2,TNFSF12,PACSIN1,CDKN2A,DAB1,CCL2,TIMP1,EFEMP1,ACVR1,INPP5D,CEBPB,IL6ST,NELL1,APOE,TWIST2,ISLR2,OTP,SMAD9,PPARA,CPEB3,FLT3LG,EDNRB,SLIT1,GRM5,DACT1,THBS2,THBS4,TBX2,STAT3,PLXNA4,PDGFA,ITPKB,CNR1,TESC,MAFB,PRICKLE1,SEZ6,SPOCK1,SULF1
GO:0043270	positive regulation of ion transport	6	0.0157895	0.0299963	0.252555	GRIK1,ADRA2A,SCN4B,ATP2B2,MCHR1,SLC6A1
GO:0009895	negative regulation of catabolic process	6	0.0157895	0.0299963	0.252555	TIMP1,ADRA2A,NELL1,PPARA,NRBP2,CNR1
GO:0030534	adult behavior	7	0.0184211	0.0301998	0.252555	UNC79,GRIK1,DAB1,NR4A2,NR4A3,PPARA,KLHL1
GO:0060078	regulation of postsynaptic membrane potential	4	0.0105263	0.0303217	0.252555	PPP3CA,GRIK1,GRIK2,SEZ6
GO:0070473	negative regulation of uterine smooth muscle contraction	1	0.00263158	0.0305245	0.252555	ADRA2A
GO:0070634	transepithelial ammonium transport	1	0.00263158	0.0305245	0.252555	SLC12A2
GO:0070327	thyroid hormone transport	1	0.00263158	0.0305245	0.252555	CRYM
GO:0035645	enteric smooth muscle cell differentiation	1	0.00263158	0.0305245	0.252555	EDNRB
GO:0035684	helper T cell extravasation	1	0.00263158	0.0305245	0.252555	CCL2
GO:0070106	interleukin-27-mediated signaling pathway	1	0.00263158	0.0305245	0.252555	IL6ST
GO:0035493	SNARE complex assembly	1	0.00263158	0.0305245	0.252555	TRIM9
GO:0035542	regulation of SNARE complex assembly	1	0.00263158	0.0305245	0.252555	TRIM9
GO:0035544	negative regulation of SNARE complex assembly	1	0.00263158	0.0305245	0.252555	TRIM9
GO:0001300	chronological cell aging	1	0.00263158	0.0305245	0.252555	ENG
GO:0001660	fever generation	1	0.00263158	0.0305245	0.252555	CNR1
GO:0051892	negative regulation of cardioblast differentiation	1	0.00263158	0.0305245	0.252555	PRICKLE1
GO:0051939	gamma-aminobutyric acid import	1	0.00263158	0.0305245	0.252555	SLC6A1
GO:0086100	endothelin receptor signaling pathway	1	0.00263158	0.0305245	0.252555	EDNRB
GO:1900363	regulation of mRNA polyadenylation	1	0.00263158	0.0305245	0.252555	CPEB3
GO:1900365	positive regulation of mRNA polyadenylation	1	0.00263158	0.0305245	0.252555	CPEB3
GO:0002434	immune complex clearance	1	0.00263158	0.0305245	0.252555	CCL2
GO:0002436	immune complex clearance by monocytes and macrophages	1	0.00263158	0.0305245	0.252555	CCL2
GO:0072366	regulation of cellular ketone metabolic process by positive regulation of transcription from RNA polymerase II promoter	1	0.00263158	0.0305245	0.252555	PPARA
GO:0072363	regulation of glycolysis by positive regulation of transcription from RNA polymerase II promoter	1	0.00263158	0.0305245	0.252555	PPARA
GO:0032805	positive regulation of low-density lipoprotein particle receptor catabolic process	1	0.00263158	0.0305245	0.252555	APOE
GO:1900275	negative regulation of phospholipase C activity	1	0.00263158	0.0305245	0.252555	BICD1
GO:1900276	regulation of proteinase activated receptor activity	1	0.00263158	0.0305245	0.252555	BICD1
GO:1900102	negative regulation of endoplasmic reticulum unfolded protein response	1	0.00263158	0.0305245	0.252555	CREBRF
GO:0033552	response to vitamin B3	1	0.00263158	0.0305245	0.252555	CCL2
GO:0071881	adenylate cyclase-inhibiting adrenergic receptor signaling pathway	1	0.00263158	0.0305245	0.252555	ADRA2A
GO:0071883	activation of MAPK activity by adrenergic receptor signaling pathway	1	0.00263158	0.0305245	0.252555	ADRA2A
GO:0071882	phospholipase C-activating adrenergic receptor signaling pathway	1	0.00263158	0.0305245	0.252555	ADRA2A
GO:0071878	negative regulation of adrenergic receptor signaling pathway	1	0.00263158	0.0305245	0.252555	ADRA2A
GO:0002863	positive regulation of inflammatory response to antigenic stimulus	1	0.00263158	0.0305245	0.252555	CNR1
GO:0002866	positive regulation of acute inflammatory response to antigenic stimulus	1	0.00263158	0.0305245	0.252555	CNR1
GO:2000003	positive regulation of DNA damage checkpoint	1	0.00263158	0.0305245	0.252555	DBC1
GO:0021813	cell-cell adhesion involved in neuronal-glial interactions involved in cerebral cortex radial glia guided migration	1	0.00263158	0.0305245	0.252555	DAB1
GO:0021793	chemorepulsion of branchiomotor axon	1	0.00263158	0.0305245	0.252555	PLXNA4
GO:0021784	postganglionic parasympathetic nervous system development	1	0.00263158	0.0305245	0.252555	PLXNA4
GO:0021644	vagus nerve morphogenesis	1	0.00263158	0.0305245	0.252555	PLXNA4
GO:0021572	rhombomere 6 development	1	0.00263158	0.0305245	0.252555	MAFB
GO:2000402	negative regulation of lymphocyte migration	1	0.00263158	0.0305245	0.252555	CCL2
GO:2000502	negative regulation of natural killer cell chemotaxis	1	0.00263158	0.0305245	0.252555	CCL2
GO:2000501	regulation of natural killer cell chemotaxis	1	0.00263158	0.0305245	0.252555	CCL2
GO:2000646	positive regulation of receptor catabolic process	1	0.00263158	0.0305245	0.252555	APOE
GO:2000691	negative regulation of cardiac muscle cell myoblast differentiation	1	0.00263158	0.0305245	0.252555	PRICKLE1
GO:2000690	regulation of cardiac muscle cell myoblast differentiation	1	0.00263158	0.0305245	0.252555	PRICKLE1
GO:0040040	thermosensory behavior	1	0.00263158	0.0305245	0.252555	SLC12A5
GO:0006173	dADP biosynthetic process	1	0.00263158	0.0305245	0.252555	AK5
GO:0007497	posterior midgut development	1	0.00263158	0.0305245	0.252555	EDNRB
GO:0060957	endocardial cell fate commitment	1	0.00263158	0.0305245	0.252555	ACVR1
GO:0009183	purine deoxyribonucleoside diphosphate biosynthetic process	1	0.00263158	0.0305245	0.252555	AK5
GO:0061158	3'-UTR-mediated mRNA destabilization	1	0.00263158	0.0305245	0.252555	CPEB3
GO:0060683	regulation of branching involved in salivary gland morphogenesis by epithelial-mesenchymal signaling	1	0.00263158	0.0305245	0.252555	PDGFA
GO:0060465	pharynx development	1	0.00263158	0.0305245	0.252555	TBX2
GO:0060005	vestibular reflex	1	0.00263158	0.0305245	0.252555	NR4A3
GO:0010189	vitamin E biosynthetic process	1	0.00263158	0.0305245	0.252555	PLTP
GO:0010838	positive regulation of keratinocyte proliferation	1	0.00263158	0.0305245	0.252555	TWIST2
GO:1901207	regulation of heart looping	1	0.00263158	0.0305245	0.252555	TBX2
GO:1901211	negative regulation of cardiac chamber formation	1	0.00263158	0.0305245	0.252555	TBX2
GO:1901210	regulation of cardiac chamber formation	1	0.00263158	0.0305245	0.252555	TBX2
GO:1901208	negative regulation of heart looping	1	0.00263158	0.0305245	0.252555	TBX2
GO:1901164	negative regulation of trophoblast cell migration	1	0.00263158	0.0305245	0.252555	TIMP1
GO:1900736	regulation of phospholipase C-activating G-protein coupled receptor signaling pathway	1	0.00263158	0.0305245	0.252555	BICD1
GO:1900737	negative regulation of phospholipase C-activating G-protein coupled receptor signaling pathway	1	0.00263158	0.0305245	0.252555	BICD1
GO:0042360	vitamin E metabolic process	1	0.00263158	0.0305245	0.252555	PLTP
GO:1901624	negative regulation of lymphocyte chemotaxis	1	0.00263158	0.0305245	0.252555	CCL2
GO:0030209	dermatan sulfate catabolic process	1	0.00263158	0.0305245	0.252555	IDUA
GO:0090327	negative regulation of locomotion involved in locomotory behavior	1	0.00263158	0.0305245	0.252555	ARRDC3
GO:0090325	regulation of locomotion involved in locomotory behavior	1	0.00263158	0.0305245	0.252555	ARRDC3
GO:0090265	positive regulation of immune complex clearance by monocytes and macrophages	1	0.00263158	0.0305245	0.252555	CCL2
GO:0090264	regulation of immune complex clearance by monocytes and macrophages	1	0.00263158	0.0305245	0.252555	CCL2
GO:0014043	negative regulation of neuron maturation	1	0.00263158	0.0305245	0.252555	EDNRB
GO:0045659	negative regulation of neutrophil differentiation	1	0.00263158	0.0305245	0.252555	INPP5D
GO:0032700	negative regulation of interleukin-17 production	1	0.00263158	0.0305245	0.252555	PRNP
GO:0014883	transition between fast and slow fiber	1	0.00263158	0.0305245	0.252555	PPP3CA
GO:0014826	vein smooth muscle contraction	1	0.00263158	0.0305245	0.252555	EDNRB
GO:0045299	otolith mineralization	1	0.00263158	0.0305245	0.252555	ATP2B2
GO:0031620	regulation of fever generation	1	0.00263158	0.0305245	0.252555	CNR1
GO:0031622	positive regulation of fever generation	1	0.00263158	0.0305245	0.252555	CNR1
GO:0031651	negative regulation of heat generation	1	0.00263158	0.0305245	0.252555	ARRDC3
GO:0031339	negative regulation of vesicle fusion	1	0.00263158	0.0305245	0.252555	TRIM9
GO:0061445	endocardial cushion cell fate commitment	1	0.00263158	0.0305245	0.252555	ACVR1
GO:0001505	regulation of neurotransmitter levels	8	0.0210526	0.0305412	0.252555	KCNC3,TRIM9,RIMS1,SNCAIP,SLC6A1,GABRA2,CADPS2,ALDH5A1
GO:0051094	positive regulation of developmental process	24	0.0631579	0.0306177	0.252596	DDAH1,TCF4,SHOX2,TNFSF12,PACSIN1,CDKN2A,DAB1,ACVR1,INPP5D,CEBPB,IL6ST,NELL1,APOE,ISLR2,OTP,SMAD9,CPEB3,FLT3LG,GRM5,DACT1,TBX2,ITPKB,TESC,SEZ6
GO:0009611	response to wounding	29	0.0763158	0.0308948	0.253894	IL1RAP,DGKB,IGF2,IL17RC,CCL2,TIMP1,ADRA2A,EFEMP2,IFI16,ACVR1,INPP5D,CEBPB,IL6ST,ATP1B2,ATP2B2,APOE,KIF26A,GGT5,PLA2G4C,ENG,PPARA,TF,STAT3,PDGFA,CSPG5,PRKACB,CNR1,SPARC,IGFBP4
GO:0072507	divalent inorganic cation homeostasis	10	0.0263158	0.0310566	0.253894	GRIK2,CXCL12,CCL2,KCNA5,ATP2B2,APOE,MCHR1,EDNRB,SLC30A4,CAMK2D
GO:0018108	peptidyl-tyrosine phosphorylation	9	0.0236842	0.0311756	0.253894	ERRFI1,IGF2,ADRA2A,EFEMP1,CCK,IL6ST,THBS4,PDGFA,MVP
GO:0051270	regulation of cellular component movement	18	0.0473684	0.0312646	0.253894	DLC1,CXCL12,PDE4B,CCL2,KCNA5,TIMP1,ADRA2A,CXCL16,SCN4B,APOE,GAB1,DNAAF1,ENG,SLIT1,THBS4,PLXNA4,PDGFA,SULF1
GO:0051932	synaptic transmission, GABAergic	3	0.00789474	0.0317817	0.253894	GRIK1,SLC6A1,CNR1
GO:0050672	negative regulation of lymphocyte proliferation	3	0.00789474	0.0317817	0.253894	CDKN2A,INPP5D,PRNP
GO:0032945	negative regulation of mononuclear cell proliferation	3	0.00789474	0.0317817	0.253894	CDKN2A,INPP5D,PRNP
GO:0002690	positive regulation of leukocyte chemotaxis	3	0.00789474	0.0317817	0.253894	CXCL12,CCL2,THBS4
GO:0002792	negative regulation of peptide secretion	3	0.00789474	0.0317817	0.253894	PPP3CA,ADRA2A,PDE8B
GO:0019229	regulation of vasoconstriction	3	0.00789474	0.0317817	0.253894	KCNA5,ADRA2A,CHRM3
GO:0030593	neutrophil chemotaxis	3	0.00789474	0.0317817	0.253894	PDE4B,CCL2,THBS4
GO:0032649	regulation of interferon-gamma production	3	0.00789474	0.0317817	0.253894	PDE4B,IFNAR1,PRNP
GO:0032459	regulation of protein oligomerization	3	0.00789474	0.0317817	0.253894	FAS,CCK,HRK
GO:0015914	phospholipid transport	3	0.00789474	0.0317817	0.253894	NPC2,APOE,ATP8A1
GO:0040008	regulation of growth	19	0.05	0.0326399	0.260162	CRYAB,OSGIN1,CDKN2A,CDKN1A,CXCL16,APOE,HTRA3,ISLR2,KIF26A,SLIT1,SLIT3,TBX2,STAT3,PLXNA4,CSPG5,SPOCK1,CAMK2D,ATP8A2,IGFBP4
GO:0018212	peptidyl-tyrosine modification	9	0.0236842	0.0336541	0.266024	ERRFI1,IGF2,ADRA2A,EFEMP1,CCK,IL6ST,THBS4,PDGFA,MVP
GO:0006935	chemotaxis	20	0.0526316	0.0338215	0.266024	SH3GL2,KAL1,CXCL12,PDE4B,UNC5D,CCL2,NR4A3,CXCL14,ST8SIA4,CXCL16,ENG,EDNRB,SLIT1,SLIT3,THBS4,PLXNA4,PDGFA,PLXNB3,PLXNC1,PRNP
GO:0042330	taxis	20	0.0526316	0.0338215	0.266024	SH3GL2,KAL1,CXCL12,PDE4B,UNC5D,CCL2,NR4A3,CXCL14,ST8SIA4,CXCL16,ENG,EDNRB,SLIT1,SLIT3,THBS4,PLXNA4,PDGFA,PLXNB3,PLXNC1,PRNP
GO:0030003	cellular cation homeostasis	13	0.0342105	0.0347744	0.266024	GRIK2,CXCL12,CCL2,KCNA5,ATP2B2,APOE,STEAP3,MCHR1,EDNRB,TF,SLC30A4,PRNP,CAMK2D
GO:0070661	leukocyte proliferation	7	0.0184211	0.034789	0.266024	IGF2,CXCL12,CDKN2A,CDKN1A,INPP5D,IL6ST,PRNP
GO:0051966	regulation of synaptic transmission, glutamatergic	3	0.00789474	0.0355227	0.266024	GRIK1,GRIK2,CNR1
GO:0003300	cardiac muscle hypertrophy	3	0.00789474	0.0355227	0.266024	RGS2,IL6ST,CAMK2D
GO:0021955	central nervous system neuron axonogenesis	3	0.00789474	0.0355227	0.266024	NR4A2,PLXNA4,BHLHE22
GO:0007205	protein kinase C-activating G-protein coupled receptor signaling pathway	3	0.00789474	0.0355227	0.266024	DGKB,CCK,GRM5
GO:0014897	striated muscle hypertrophy	3	0.00789474	0.0355227	0.266024	RGS2,IL6ST,CAMK2D
GO:0035235	ionotropic glutamate receptor signaling pathway	2	0.00526316	0.0355613	0.266024	GRIA4,GRIA2
GO:0018149	peptide cross-linking	2	0.00526316	0.0355613	0.266024	BGN,SPOCK3
GO:0035456	response to interferon-beta	2	0.00526316	0.0355613	0.266024	IFITM2,IFITM3
GO:0051900	regulation of mitochondrial depolarization	2	0.00526316	0.0355613	0.266024	CCK,IFI6
GO:0051882	mitochondrial depolarization	2	0.00526316	0.0355613	0.266024	CCK,IFI6
GO:0051953	negative regulation of amine transport	2	0.00526316	0.0355613	0.266024	ADRA2A,CNR1
GO:0051044	positive regulation of membrane protein ectodomain proteolysis	2	0.00526316	0.0355613	0.266024	ADRA2A,APOE
GO:0050910	detection of mechanical stimulus involved in sensory perception of sound	2	0.00526316	0.0355613	0.266024	SLC12A2,ATP2B2
GO:0006925	inflammatory cell apoptotic process	2	0.00526316	0.0355613	0.266024	FAS,CDKN2A
GO:0007263	nitric oxide mediated signal transduction	2	0.00526316	0.0355613	0.266024	DDAH1,APOE
GO:0048841	regulation of axon extension involved in axon guidance	2	0.00526316	0.0355613	0.266024	SLIT1,PLXNA4
GO:0048266	behavioral response to pain	2	0.00526316	0.0355613	0.266024	GRIK1,THBS4
GO:0032729	positive regulation of interferon-gamma production	2	0.00526316	0.0355613	0.266024	PDE4B,IFNAR1
GO:0045920	negative regulation of exocytosis	2	0.00526316	0.0355613	0.266024	ADRA2A,TRIM9
GO:0014829	vascular smooth muscle contraction	2	0.00526316	0.0355613	0.266024	CHRM3,EDNRB
GO:0032098	regulation of appetite	2	0.00526316	0.0355613	0.266024	CCK,PPARA
GO:0045061	thymic T cell selection	2	0.00526316	0.0355613	0.266024	FAS,ITPKB
GO:0030852	regulation of granulocyte differentiation	2	0.00526316	0.0355613	0.266024	INPP5D,TESC
GO:0048168	regulation of neuronal synaptic plasticity	4	0.0105263	0.035617	0.266024	GRIK2,APOE,RIMS1,GRM5
GO:0071310	cellular response to organic substance	46	0.121053	0.0356356	0.266024	LTBP1,ISG20,SH3GL2,UBA7,CREBRF,ARHGEF6,PPP3CA,IGF2,CXCL12,PDE4B,CCL2,IFITM2,IFITM3,ADRA2A,CDKN1A,ACVR1,CEBPB,IFIT3,GDF15,ADCY2,IL6ST,APOE,GAB1,HTRA3,IFI35,SMAD9,ENG,CPEB3,EDNRB,SLIT3,STAT3,PDGFA,PRKACB,MX1,TESC,PSMB8,IFI6,TPP1,GAREM,IFNAR1,CAMK2D,FGFBP3,SPARC,IRF9,SULF2,SULF1
GO:0060048	cardiac muscle contraction	5	0.0131579	0.0358314	0.26636	RGS2,PDE4B,KCNA5,SCN4B,CAMK2D
GO:0009583	detection of light stimulus	5	0.0131579	0.0358314	0.26636	GPC6,APOE,RBP1,CDS1,PLCB4
GO:0015711	organic anion transport	11	0.0289474	0.0369654	0.274212	NPC2,GRIK1,SLC1A1,APOE,CA5B,RIMS1,CRYM,PPARA,SLC6A1,SLC4A10,ATP8A1
GO:0001508	action potential	8	0.0210526	0.0375843	0.278219	SCN2A,RXRG,GRIK2,KCND2,KCNA5,SCN4B,KCNIP1,CNR1
GO:0032101	regulation of response to external stimulus	13	0.0342105	0.0378187	0.279368	IL17RC,CXCL12,CCL2,CCK,IL6ST,APOE,PPARA,SLIT1,THBS4,PLXNA4,PDGFA,NRBP2,CNR1
GO:0035249	synaptic transmission, glutamatergic	4	0.0105263	0.0384524	0.282278	GRIK1,GRIK2,CNIH3,CNR1
GO:0051781	positive regulation of cell division	4	0.0105263	0.0384524	0.282278	IGF2,THBS4,PDGFA,GAREM
GO:0006027	glycosaminoglycan catabolic process	4	0.0105263	0.0384524	0.282278	IDUA,GPC6,BGN,CSPG5
GO:0008217	regulation of blood pressure	6	0.0157895	0.0391058	0.284076	DDAH1,ENG,PPARA,EDNRB,CNR1,CTSZ
GO:0048468	cell development	48	0.126316	0.0391551	0.284076	CRYAB,SH3GL2,KAL1,TCF4,SHOX2,PPP3CA,CXCL12,PACSIN1,DAB1,UNC5D,TIMP1,NR4A2,NR4A3,ST8SIA4,MYO16,FEV,ACVR1,CCK,IL6ST,ATP2B2,APOE,ISLR2,OTP,ENG,CPEB3,EDNRB,SLIT1,SLIT3,GRM5,DACT1,GPM6A,STAT3,PLXNA4,CSPG5,KLHL1,PLXNB3,SLITRK6,PLXNC1,CNR1,BHLHE22,PRICKLE1,OPCML,PRNP,SEZ6,SPOCK1,SULF2,SULF1,ATP8A2
GO:0044282	small molecule catabolic process	11	0.0289474	0.0393427	0.284076	EHHADH,DDAH1,IDUA,ACOX1,ALDH3B1,SMPD1,APOE,PPARA,ALDH6A1,CNR1,ALDH5A1
GO:0050650	chondroitin sulfate proteoglycan biosynthetic process	3	0.00789474	0.0394798	0.284076	BGN,CSPG5,CHST9
GO:0050994	regulation of lipid catabolic process	3	0.00789474	0.0394798	0.284076	ADRA2A,PPARA,CNR1
GO:0050999	regulation of nitric-oxide synthase activity	3	0.00789474	0.0394798	0.284076	APOE,ENG,CNR1
GO:0003341	cilium movement	3	0.00789474	0.0394798	0.284076	CCDC103,DNAAF1,PCDP1
GO:0014896	muscle hypertrophy	3	0.00789474	0.0394798	0.284076	RGS2,IL6ST,CAMK2D
GO:0031100	organ regeneration	3	0.00789474	0.0394798	0.284076	CCL2,NR4A3,CDKN1A
GO:0048545	response to steroid hormone	10	0.0263158	0.0395019	0.284076	FAS,CRYAB,CCL2,CDKN1A,ACVR1,SLIT3,STAT3,SLC6A1,PDGFA,SPARC
GO:0006874	cellular calcium ion homeostasis	9	0.0236842	0.0404379	0.289053	GRIK2,CXCL12,CCL2,KCNA5,ATP2B2,APOE,MCHR1,EDNRB,CAMK2D
GO:0007368	determination of left/right symmetry	5	0.0131579	0.0404396	0.289053	CCDC103,ACVR1,DNAAF1,ENG,TBX2
GO:0042098	T cell proliferation	5	0.0131579	0.0404396	0.289053	IGF2,CXCL12,CDKN2A,IL6ST,PRNP
GO:0051259	protein oligomerization	14	0.0368421	0.0407239	0.290497	FAS,CRYAB,KCNF1,KCNC3,KCND2,KCNA5,SLC1A1,CCK,C1QTNF6,SLC6A1,HRK,KCTD16,ALDH5A1,PRNP
GO:0045732	positive regulation of protein catabolic process	6	0.0157895	0.0411168	0.292119	CREBRF,RNF180,ADRA2A,APOE,DACT1,PRICKLE1
GO:0032409	regulation of transporter activity	6	0.0157895	0.0411168	0.292119	PDE4B,ADRA2A,SCN4B,CNIH3,TESC,CAMK2D
GO:0070252	actin-mediated cell contraction	4	0.0105263	0.0414135	0.293636	PDE4B,KCNA5,SCN4B,CAMK2D
GO:1901615	organic hydroxy compound metabolic process	15	0.0394737	0.0421545	0.295535	NPC2,HSD17B1,NR4A2,ALDH3B1,INPP5D,GDPD2,SMPD1,APOE,PLA2G4C,CRYM,CDS1,SNCAIP,ITPKB,PLCB4,INPP1
GO:0086091	regulation of heart rate by cardiac conduction	2	0.00526316	0.0426019	0.295535	KCNA5,SCN4B
GO:0032892	positive regulation of organic acid transport	2	0.00526316	0.0426019	0.295535	GRIK1,SLC6A1
GO:0002548	monocyte chemotaxis	2	0.00526316	0.0426019	0.295535	CXCL12,CCL2
GO:0003203	endocardial cushion morphogenesis	2	0.00526316	0.0426019	0.295535	ENG,TBX2
GO:0040037	negative regulation of fibroblast growth factor receptor signaling pathway	2	0.00526316	0.0426019	0.295535	SULF2,SULF1
GO:0007620	copulation	2	0.00526316	0.0426019	0.295535	EDNRB,CNR1
GO:0030208	dermatan sulfate biosynthetic process	2	0.00526316	0.0426019	0.295535	BGN,CSPG5
GO:0048247	lymphocyte chemotaxis	2	0.00526316	0.0426019	0.295535	CCL2,CXCL16
GO:0046006	regulation of activated T cell proliferation	2	0.00526316	0.0426019	0.295535	IGF2,PRNP
GO:0031998	regulation of fatty acid beta-oxidation	2	0.00526316	0.0426019	0.295535	PPARA,CNR1
GO:0044092	negative regulation of molecular function	24	0.0631579	0.0427131	0.295725	CRYAB,RGS2,DEPTOR,ERRFI1,CDKN2A,BICD1,ADRA2A,CDKN1A,IFI16,DBC1,SMPD1,APOE,TWIST2,ENG,PPARA,EDNRB,PCDH11X,MVP,CNR1,PSMB8,IFI6,PRNP,SPOCK3,SPOCK1
GO:0007188	adenylate cyclase-modulating G-protein coupled receptor signaling pathway	5	0.0131579	0.0428723	0.296247	ADRA2A,ADCY2,MCHR1,PRKACB,CNR1
GO:0035264	multicellular organism growth	7	0.0184211	0.0434231	0.296975	UNC79,TENC1,SLC12A2,SLC12A5,APOE,STAT3,ATP8A2
GO:0016477	cell migration	27	0.0710526	0.0434989	0.296975	DLC1,PARP9,TNFSF12,CXCL12,DAB1,PDE4B,CCL2,ASTN1,TIMP1,ADRA2A,NR4A2,CXCL16,GPC6,ACVR1,CCK,INPP5D,ATP1B2,APOE,GAB1,ENG,EDNRB,GPM6A,THBS4,PDGFA,CD248,SPOCK1,SULF1
GO:0070664	negative regulation of leukocyte proliferation	3	0.00789474	0.0436506	0.296975	CDKN2A,INPP5D,PRNP
GO:0006940	regulation of smooth muscle contraction	3	0.00789474	0.0436506	0.296975	RGS2,ADRA2A,CHRM3
GO:0042551	neuron maturation	3	0.00789474	0.0436506	0.296975	NR4A2,FEV,EDNRB
GO:0048169	regulation of long-term neuronal synaptic plasticity	3	0.00789474	0.0436506	0.296975	GRIK2,RIMS1,GRM5
GO:0031645	negative regulation of neurological system process	3	0.00789474	0.0436506	0.296975	GRIK1,GRIK2,SLC6A1
GO:0030888	regulation of B cell proliferation	3	0.00789474	0.0436506	0.296975	CDKN2A,CDKN1A,INPP5D
GO:0010975	regulation of neuron projection development	11	0.0289474	0.0444126	0.301578	SHOX2,PACSIN1,DAB1,APOE,ISLR2,CPEB3,SLIT1,PLXNA4,CNR1,SEZ6,SPOCK1
GO:2000241	regulation of reproductive process	4	0.0105263	0.0445001	0.301593	TIMP1,EDNRB,CNR1,SULF1
GO:0090066	regulation of anatomical structure size	12	0.0315789	0.0446615	0.302107	RGS2,DEPTOR,CXCL12,KCNA5,ADRA2A,CHRM3,ATP2B2,APOE,ISLR2,EDNRB,SLIT1,PLXNA4
GO:0044242	cellular lipid catabolic process	7	0.0184211	0.0453017	0.304888	EHHADH,ACOX1,SMPD1,PLA2G4C,PPARA,PRKACB,CNR1
GO:0060348	bone development	6	0.0157895	0.0453316	0.304888	SHOX2,HSD17B1,SMAD9,SPARC,SULF2,SULF1
GO:0048167	regulation of synaptic plasticity	6	0.0157895	0.0453316	0.304888	GRIK2,ATP2B2,APOE,RIMS1,CPEB3,GRM5
GO:0055065	metal ion homeostasis	13	0.0342105	0.0456507	0.30645	GRIK2,CXCL12,CCL2,KCNA5,ATP2B2,APOE,STEAP3,MCHR1,EDNRB,TF,SLC30A4,PRNP,CAMK2D
GO:0060560	developmental growth involved in morphogenesis	7	0.0184211	0.0472318	0.312485	SLC12A2,APOE,ISLR2,SLIT1,SLIT3,TBX2,PLXNA4
GO:0030902	hindbrain development	7	0.0184211	0.0472318	0.312485	DLC1,DAB1,MYO16,ATP2B2,SMAD9,KLHL1,MAFB
GO:0048583	regulation of response to stimulus	69	0.181579	0.0472747	0.312485	DLC1,LTBP1,FAS,SH3GL2,PPAPDC1A,SHOX2,PARP9,RGS2,DEPTOR,CREBRF,ERRFI1,ARHGEF6,TLE2,WIPF3,PPP3CA,IGF2,TNFSF12,IL17RC,CXCL12,CDKN2A,DAB1,PDE4B,BICD1,CCL2,ADRA2A,CDKN1A,IFI16,ACVR1,CCK,INPP5D,DBC1,SMPD1,IL6ST,APOE,GAB1,HTRA3,KIF26A,CNIH3,TMOD2,ENG,PPARA,ARRDC3,SLIT1,SLIT3,GRM5,DACT1,DDIT4L,THBS4,STAT3,PLXNA4,PDGFA,APOBEC3G,ITPKB,HRK,NRBP2,RABGAP1L,CNR1,PRICKLE1,KCTD16,IFI6,GAREM,IFNAR1,PRNP,CAMK2D,FG…
GO:0046649	lymphocyte activation	14	0.0368421	0.047346	0.312485	FAS,PPP3CA,IGF2,CXCL12,CDKN2A,CCL2,CDKN1A,INPP5D,IL6ST,TPD52,FLT3LG,ITPKB,IFNAR1,PRNP
GO:0001763	morphogenesis of a branching structure	8	0.0210526	0.0473821	0.312485	SHOX2,CXCL12,ACVR1,SLC12A2,ENG,PDGFA,CTSZ,SULF1
GO:0001938	positive regulation of endothelial cell proliferation	4	0.0105263	0.0477121	0.312485	TNFSF12,CCL2,THBS4,PLXNB3
GO:0050864	regulation of B cell activation	4	0.0105263	0.0477121	0.312485	FAS,CDKN2A,CDKN1A,INPP5D
GO:0006026	aminoglycan catabolic process	4	0.0105263	0.0477121	0.312485	IDUA,GPC6,BGN,CSPG5
GO:0061387	regulation of extent of cell growth	4	0.0105263	0.0477121	0.312485	APOE,ISLR2,SLIT1,PLXNA4
GO:0045669	positive regulation of osteoblast differentiation	4	0.0105263	0.0477121	0.312485	ACVR1,CEBPB,IL6ST,NELL1
GO:0007417	central nervous system development	26	0.0684211	0.047872	0.312485	DLC1,SH3GL2,GRIK1,CXCL12,DAB1,NR4A2,NR4A3,MYO16,IL6ST,CADM2,ATP2B2,APOE,OTP,HAP1,SMAD9,ENG,SLIT1,STAT3,PLXNA4,KLHL1,BHLHE22,MAFB,AK8,ALDH5A1,SPOCK1,NPAS2
GO:0007259	JAK-STAT cascade	5	0.0131579	0.0479969	0.312485	DAB1,CCL2,IL6ST,STAT3,IFNAR1
GO:0043266	regulation of potassium ion transport	3	0.00789474	0.0480318	0.312485	KCNA5,ADRA2A,KCNN2
GO:0032609	interferon-gamma production	3	0.00789474	0.0480318	0.312485	PDE4B,IFNAR1,PRNP
GO:0051046	regulation of secretion	14	0.0368421	0.0485188	0.312485	PPP3CA,KCNC3,GRIK1,KCNA5,ADRA2A,TRIM9,PDE8B,CHRM3,EDNRB,SNCAIP,SLC6A1,PRKACB,CNR1,CADPS2
GO:0055080	cation homeostasis	14	0.0368421	0.0485188	0.312485	GRIK2,CXCL12,CCL2,KCNA5,ATP2B2,APOE,STEAP3,MCHR1,EDNRB,TF,SLC30A4,SLC4A10,PRNP,CAMK2D
GO:0008284	positive regulation of cell proliferation	20	0.0526316	0.0486371	0.312485	SHOX2,IGF2,TNFSF12,CCL2,TIMP1,ADRA2A,CDKN1A,CCK,VSX2,IL6ST,TWIST2,OTP,FLT3LG,EDNRB,THBS4,TBX2,PDGFA,PLXNB3,GAREM,CD248
GO:0046903	secretion	24	0.0631579	0.0490964	0.312485	PPP3CA,IGF2,KCNC3,GRIK1,KCNA5,TIMP1,ADRA2A,TRIM9,PDE8B,CHRM3,TPD52,ATP2B2,RIMS1,STEAP3,EDNRB,TF,SNCAIP,SLC6A1,PDGFA,PRKACB,CNR1,CADPS2,ALDH5A1,SPARC
GO:0050796	regulation of insulin secretion	7	0.0184211	0.0492136	0.312485	PPP3CA,KCNA5,ADRA2A,PDE8B,CHRM3,PRKACB,CNR1
GO:0007173	epidermal growth factor receptor signaling pathway	10	0.0263158	0.0494091	0.312485	SH3GL2,ERRFI1,ADRA2A,EFEMP1,CDKN1A,ADCY2,GAB1,PDGFA,PRKACB,GAREM
GO:0048562	embryonic organ morphogenesis	10	0.0263158	0.0494091	0.312485	SHOX2,NR4A3,CCDC103,ACVR1,ATP2B2,TWIST2,DNAAF1,ENG,TBX2,MAFB
GO:0055074	calcium ion homeostasis	9	0.0236842	0.0497319	0.312485	GRIK2,CXCL12,CCL2,KCNA5,ATP2B2,APOE,MCHR1,EDNRB,CAMK2D
GO:0043900	regulation of multi-organism process	9	0.0236842	0.0497319	0.312485	ISG20,IFITM2,IFITM3,TIMP1,IFI16,EDNRB,APOBEC3G,MX1,CNR1
GO:0010035	response to inorganic substance	12	0.0315789	0.0498345	0.312485	FAS,CRYAB,HSD17B1,PPP3CA,NR4A2,S100A16,KCNIP1,SLC6A1,PDGFA,PRNP,CAMK2D,SPARC
GO:0051354	negative regulation of oxidoreductase activity	2	0.00526316	0.0501112	0.312485	ENG,CNR1
GO:0060306	regulation of membrane repolarization	2	0.00526316	0.0501112	0.312485	KCNA5,SCN4B
GO:0048246	macrophage chemotaxis	2	0.00526316	0.0501112	0.312485	CCL2,EDNRB
GO:0045932	negative regulation of muscle contraction	2	0.00526316	0.0501112	0.312485	RGS2,ADRA2A
GO:0032095	regulation of response to food	2	0.00526316	0.0501112	0.312485	CCK,PPARA
GO:0050731	positive regulation of peptidyl-tyrosine phosphorylation	5	0.0131579	0.0506893	0.312485	IGF2,ADRA2A,CCK,IL6ST,THBS4
GO:0051250	negative regulation of lymphocyte activation	4	0.0105263	0.0510493	0.312485	FAS,CDKN2A,INPP5D,PRNP
GO:0042129	regulation of T cell proliferation	4	0.0105263	0.0510493	0.312485	IGF2,CDKN2A,IL6ST,PRNP
GO:0002683	negative regulation of immune system process	7	0.0184211	0.0512475	0.312485	FAS,CDKN2A,CCL2,IFI16,INPP5D,CNR1,PRNP
GO:0009719	response to endogenous stimulus	35	0.0921053	0.0514677	0.312485	LTBP1,FAS,CRYAB,PPP3CA,IGF2,PDE4B,CCL2,TIMP1,ADRA2A,NR4A2,NR4A3,CDKN1A,ACVR1,CEBPB,SMPD1,GDF15,ADCY2,APOE,GAB1,HTRA3,SMAD9,ENG,PPARA,CPEB3,SLIT3,STAT3,SLC6A1,PDGFA,PRKACB,CNR1,GAREM,FGFBP3,SPARC,SULF2,SULF1
GO:0071621	granulocyte chemotaxis	3	0.00789474	0.0526199	0.312485	PDE4B,CCL2,THBS4
GO:0032768	regulation of monooxygenase activity	3	0.00789474	0.0526199	0.312485	APOE,ENG,CNR1
GO:0003407	neural retina development	3	0.00789474	0.0526199	0.312485	VSX2,GPM6A,BHLHE22
GO:1901019	regulation of calcium ion transmembrane transporter activity	3	0.00789474	0.0526199	0.312485	PDE4B,ADRA2A,CAMK2D
GO:0042044	fluid transport	3	0.00789474	0.0526199	0.312485	ADCY2,EDNRB,PRKACB
GO:0048483	autonomic nervous system development	3	0.00789474	0.0526199	0.312485	KIF26A,EDNRB,PLXNA4
GO:0035295	tube development	16	0.0421053	0.0528663	0.312485	DLC1,ASAH1,ERRFI1,CXCL12,NR4A3,CCDC103,ACVR1,SLC12A2,DNAAF1,SMAD9,ENG,TBX2,PDGFA,PRICKLE1,CTSZ,SPARC
GO:0050920	regulation of chemotaxis	5	0.0131579	0.0534685	0.312485	CXCL12,CCL2,SLIT1,THBS4,PLXNA4
GO:0009855	determination of bilateral symmetry	5	0.0131579	0.0534685	0.312485	CCDC103,ACVR1,DNAAF1,ENG,TBX2
GO:0097480	establishment of synaptic vesicle localization	5	0.0131579	0.0534685	0.312485	SH3GL2,PACSIN1,TRIM9,RIMS1,CADPS2
GO:0048489	synaptic vesicle transport	5	0.0131579	0.0534685	0.312485	SH3GL2,PACSIN1,TRIM9,RIMS1,CADPS2
GO:0014070	response to organic cyclic compound	18	0.0473684	0.0535905	0.312485	FAS,CRYAB,PDE4B,CCL2,CDKN1A,ACVR1,SMPD1,APOE,SMAD9,PPARA,EDNRB,SLIT3,STAT3,SLC6A1,PDGFA,PRKACB,CNR1,SPARC
GO:0003014	renal system process	4	0.0105263	0.0545111	0.312485	FAS,EDNRB,SULF2,SULF1
GO:0009653	anatomical structure morphogenesis	60	0.157895	0.0545832	0.312485	DLC1,DDAH1,CRYAB,SH3GL2,KAL1,SHOX2,ERRFI1,TLE2,TNFSF12,CXCL12,PACSIN1,DAB1,UNC5D,IDUA,BICD1,CCL2,NR4A2,NR4A3,ST8SIA4,MYO16,CCDC103,ACVR1,CCK,SLC12A2,VSX2,TPD52,TMEM17,ATP2B2,APOE,COL4A3BP,TWIST2,ISLR2,DNAAF1,SMAD9,ENG,PPARA,PCDP1,SLIT1,SLIT3,DACT1,GPM6A,THBS2,THBS4,TBX2,STAT3,PLXNA4,PDGFA,PLXNB3,SLITRK6,PLXNC1,BHLHE22,MAFB,PRICKLE1,CTSZ,PRNP,CD248,SULF1,ATP8A2,SP8,NFIC
GO:0008285	negative regulation of cell proliferation	18	0.0473684	0.05467	0.312485	DLC1,CDKN2A,CDKN1A,MYO16,TENC1,INPP5D,VSX2,IFIT3,NELL1,APOE,TWIST2,ENG,SLIT3,EMP3,TESC,PRNP,SULF1,ATP8A2
GO:0010038	response to metal ion	9	0.0236842	0.0548676	0.312485	FAS,HSD17B1,PPP3CA,S100A16,KCNIP1,SLC6A1,PRNP,CAMK2D,SPARC
GO:0002252	immune effector process	15	0.0394737	0.055719	0.312485	ISG20,FAS,PPAPDC1A,WIPF3,CCL2,IFITM2,IFITM3,IFI44L,IFI16,INPP5D,IFIT3,APOBEC3G,MX1,IFNAR1,IRF9
GO:0009799	specification of symmetry	5	0.0131579	0.0563347	0.312485	CCDC103,ACVR1,DNAAF1,ENG,TBX2
GO:0032526	response to retinoic acid	5	0.0131579	0.0563347	0.312485	RXRG,APOE,PDGFA,MEST,TESC
GO:0071774	response to fibroblast growth factor	9	0.0236842	0.0566533	0.312485	CCL2,CDKN1A,ADCY2,GAB1,PDGFA,PRKACB,FGFBP3,SULF2,SULF1
GO:0044344	cellular response to fibroblast growth factor stimulus	9	0.0236842	0.0566533	0.312485	CCL2,CDKN1A,ADCY2,GAB1,PDGFA,PRKACB,FGFBP3,SULF2,SULF1
GO:0043524	negative regulation of neuron apoptotic process	6	0.0157895	0.0570104	0.312485	GRIK2,CCL2,NR4A2,NR4A3,APOE,NRBP2
GO:0032102	negative regulation of response to external stimulus	6	0.0157895	0.0570104	0.312485	CCL2,CCK,APOE,PPARA,SLIT1,NRBP2
GO:0001501	skeletal system development	14	0.0368421	0.0572985	0.312485	SHOX2,BMP8B,HSD17B1,IGF2,IDUA,EFEMP1,TWIST2,SMAD9,CLEC3A,AEBP1,SPARC,SULF2,SULF1,IGFBP4
GO:0002687	positive regulation of leukocyte migration	3	0.00789474	0.057411	0.312485	CXCL12,CCL2,THBS4
GO:0097530	granulocyte migration	3	0.00789474	0.057411	0.312485	PDE4B,CCL2,THBS4
GO:0045621	positive regulation of lymphocyte differentiation	3	0.00789474	0.057411	0.312485	INPP5D,FLT3LG,ITPKB
GO:0051251	positive regulation of lymphocyte activation	7	0.0184211	0.0576638	0.312485	IGF2,CCL2,CDKN1A,INPP5D,IL6ST,FLT3LG,ITPKB
GO:0035307	positive regulation of protein dephosphorylation	2	0.00526316	0.0580541	0.312485	DLC1,SMPD1
GO:0036296	response to increased oxygen levels	2	0.00526316	0.0580541	0.312485	FAS,CDKN1A
GO:0071622	regulation of granulocyte chemotaxis	2	0.00526316	0.0580541	0.312485	CCL2,THBS4
GO:0051954	positive regulation of amine transport	2	0.00526316	0.0580541	0.312485	GRIK1,SLC6A1
GO:0050651	dermatan sulfate proteoglycan biosynthetic process	2	0.00526316	0.0580541	0.312485	BGN,CSPG5
GO:0072132	mesenchyme morphogenesis	2	0.00526316	0.0580541	0.312485	ENG,TBX2
GO:0050974	detection of mechanical stimulus involved in sensory perception	2	0.00526316	0.0580541	0.312485	SLC12A2,ATP2B2
GO:0003209	cardiac atrium morphogenesis	2	0.00526316	0.0580541	0.312485	SHOX2,ACVR1
GO:2000273	positive regulation of receptor activity	2	0.00526316	0.0580541	0.312485	IGF2,ADRA2A
GO:0055093	response to hyperoxia	2	0.00526316	0.0580541	0.312485	FAS,CDKN1A
GO:0061099	negative regulation of protein tyrosine kinase activity	2	0.00526316	0.0580541	0.312485	ERRFI1,MVP
GO:0010002	cardioblast differentiation	2	0.00526316	0.0580541	0.312485	TBX2,PRICKLE1
GO:0045744	negative regulation of G-protein coupled receptor protein signaling pathway	4	0.0105263	0.0580968	0.312485	RGS2,BICD1,ADRA2A,GRM5
GO:0050673	epithelial cell proliferation	10	0.0263158	0.0591256	0.312485	TNFSF12,CCL2,CEBPB,APOE,TWIST2,ENG,EDNRB,THBS4,PLXNB3,SULF1
GO:0097202	activation of cysteine-type endopeptidase activity	5	0.0131579	0.0592878	0.312485	DLC1,FAS,CDKN2A,IFI16,CCK
GO:0031099	regeneration	5	0.0131579	0.0592878	0.312485	CCL2,NR4A3,CDKN1A,APOE,CSPG5
GO:0009636	response to toxic substance	6	0.0157895	0.0595437	0.312485	FAS,CCL2,NR4A2,CDKN1A,SLC6A1,SLC30A4
GO:0070483	detection of hypoxia	1	0.00263158	0.0601197	0.312485	ENG
GO:0035284	brain segmentation	1	0.00263158	0.0601197	0.312485	MAFB
GO:0035283	central nervous system segmentation	1	0.00263158	0.0601197	0.312485	MAFB
GO:0070383	DNA cytosine deamination	1	0.00263158	0.0601197	0.312485	APOBEC3G
GO:0035747	natural killer cell chemotaxis	1	0.00263158	0.0601197	0.312485	CCL2
GO:0035625	epidermal growth factor-activated receptor transactivation by G-protein coupled receptor signaling pathway	1	0.00263158	0.0601197	0.312485	ADRA2A
GO:0035621	ER to Golgi ceramide transport	1	0.00263158	0.0601197	0.312485	COL4A3BP
GO:0070104	negative regulation of interleukin-6-mediated signaling pathway	1	0.00263158	0.0601197	0.312485	IL6ST
GO:0070103	regulation of interleukin-6-mediated signaling pathway	1	0.00263158	0.0601197	0.312485	IL6ST
GO:0051447	negative regulation of meiotic cell cycle	1	0.00263158	0.0601197	0.312485	PRKACB
GO:0001560	regulation of cell growth by extracellular stimulus	1	0.00263158	0.0601197	0.312485	KIF26A
GO:0086067	AV node cell to bundle of His cell communication	1	0.00263158	0.0601197	0.312485	SCN4B
GO:0070885	negative regulation of calcineurin-NFAT signaling cascade	1	0.00263158	0.0601197	0.312485	PRNP
GO:0002182	cytoplasmic translational elongation	1	0.00263158	0.0601197	0.312485	CPEB3
GO:0072683	T cell extravasation	1	0.00263158	0.0601197	0.312485	CCL2
GO:0090026	positive regulation of monocyte chemotaxis	1	0.00263158	0.0601197	0.312485	CXCL12
GO:1900247	regulation of cytoplasmic translational elongation	1	0.00263158	0.0601197	0.312485	CPEB3
GO:1900248	negative regulation of cytoplasmic translational elongation	1	0.00263158	0.0601197	0.312485	CPEB3
GO:0072361	regulation of glycolysis by regulation of transcription from RNA polymerase II promoter	1	0.00263158	0.0601197	0.312485	PPARA
GO:0072369	regulation of lipid transport by positive regulation of transcription from RNA polymerase II promoter	1	0.00263158	0.0601197	0.312485	PPARA
GO:0019747	regulation of isoprenoid metabolic process	1	0.00263158	0.0601197	0.312485	NPC2
GO:0019859	thymine metabolic process	1	0.00263158	0.0601197	0.312485	ALDH6A1
GO:0033591	response to L-ascorbic acid	1	0.00263158	0.0601197	0.312485	SPARC
GO:0033602	negative regulation of dopamine secretion	1	0.00263158	0.0601197	0.312485	CNR1
GO:0050955	thermoception	1	0.00263158	0.0601197	0.312485	ADRA2A
GO:0071830	triglyceride-rich lipoprotein particle clearance	1	0.00263158	0.0601197	0.312485	APOE
GO:0050849	negative regulation of calcium-mediated signaling	1	0.00263158	0.0601197	0.312485	PRNP
GO:0003056	regulation of vascular smooth muscle contraction	1	0.00263158	0.0601197	0.312485	CHRM3
GO:0003011	involuntary skeletal muscle contraction	1	0.00263158	0.0601197	0.312485	ATP8A2
GO:0071879	positive regulation of adrenergic receptor signaling pathway	1	0.00263158	0.0601197	0.312485	ARRDC3
GO:0003356	regulation of cilium beat frequency	1	0.00263158	0.0601197	0.312485	DNAAF1
GO:0034382	chylomicron remnant clearance	1	0.00263158	0.0601197	0.312485	APOE
GO:0021985	neurohypophysis development	1	0.00263158	0.0601197	0.312485	OTP
GO:0021986	habenula development	1	0.00263158	0.0601197	0.312485	NR4A2
GO:0021812	neuronal-glial interaction involved in cerebral cortex radial glia guided migration	1	0.00263158	0.0601197	0.312485	DAB1
GO:0021785	branchiomotor neuron axon guidance	1	0.00263158	0.0601197	0.312485	PLXNA4
GO:0021636	trigeminal nerve morphogenesis	1	0.00263158	0.0601197	0.312485	PLXNA4
GO:2000172	regulation of branching morphogenesis of a nerve	1	0.00263158	0.0601197	0.312485	SHOX2
GO:2000189	positive regulation of cholesterol homeostasis	1	0.00263158	0.0601197	0.312485	ACOX1
GO:0021577	hindbrain structural organization	1	0.00263158	0.0601197	0.312485	DAB1
GO:0021589	cerebellum structural organization	1	0.00263158	0.0601197	0.312485	DAB1
GO:0021538	epithalamus development	1	0.00263158	0.0601197	0.312485	NR4A2
GO:0021564	vagus nerve development	1	0.00263158	0.0601197	0.312485	PLXNA4
GO:2000427	positive regulation of apoptotic cell clearance	1	0.00263158	0.0601197	0.312485	CCL2
GO:2000467	positive regulation of glycogen (starch) synthase activity	1	0.00263158	0.0601197	0.312485	IGF2
GO:2000726	negative regulation of cardiac muscle cell differentiation	1	0.00263158	0.0601197	0.312485	PRICKLE1
GO:0006172	ADP biosynthetic process	1	0.00263158	0.0601197	0.312485	AK5
GO:0007206	phospholipase C-activating G-protein coupled glutamate receptor signaling pathway	1	0.00263158	0.0601197	0.312485	GRM5
GO:0009180	purine ribonucleoside diphosphate biosynthetic process	1	0.00263158	0.0601197	0.312485	AK5
GO:0009153	purine deoxyribonucleotide biosynthetic process	1	0.00263158	0.0601197	0.312485	AK5
GO:0009136	purine nucleoside diphosphate biosynthetic process	1	0.00263158	0.0601197	0.312485	AK5
GO:0060923	cardiac muscle cell fate commitment	1	0.00263158	0.0601197	0.312485	ACVR1
GO:0045004	DNA replication proofreading	1	0.00263158	0.0601197	0.312485	KIAA2022
GO:0060372	regulation of atrial cardiac muscle cell membrane repolarization	1	0.00263158	0.0601197	0.312485	KCNA5
GO:0009450	gamma-aminobutyric acid catabolic process	1	0.00263158	0.0601197	0.312485	ALDH5A1
GO:0044252	negative regulation of multicellular organismal metabolic process	1	0.00263158	0.0601197	0.312485	ARRDC3
GO:0010873	positive regulation of cholesterol esterification	1	0.00263158	0.0601197	0.312485	APOE
GO:0097338	response to clozapine	1	0.00263158	0.0601197	0.312485	PRKACB
GO:1901219	regulation of cardiac chamber morphogenesis	1	0.00263158	0.0601197	0.312485	TBX2
GO:1901078	negative regulation of relaxation of muscle	1	0.00263158	0.0601197	0.312485	PDE4B
GO:0010511	regulation of phosphatidylinositol biosynthetic process	1	0.00263158	0.0601197	0.312485	PDGFA
GO:0010512	negative regulation of phosphatidylinositol biosynthetic process	1	0.00263158	0.0601197	0.312485	PDGFA
GO:1901841	regulation of high voltage-gated calcium channel activity	1	0.00263158	0.0601197	0.312485	PDE4B
GO:1901898	negative regulation of relaxation of cardiac muscle	1	0.00263158	0.0601197	0.312485	PDE4B
GO:0014041	regulation of neuron maturation	1	0.00263158	0.0601197	0.312485	EDNRB
GO:0045658	regulation of neutrophil differentiation	1	0.00263158	0.0601197	0.312485	INPP5D
GO:0045759	negative regulation of action potential	1	0.00263158	0.0601197	0.312485	CNR1
GO:0045409	negative regulation of interleukin-6 biosynthetic process	1	0.00263158	0.0601197	0.312485	INPP5D
GO:0031999	negative regulation of fatty acid beta-oxidation	1	0.00263158	0.0601197	0.312485	CNR1
GO:0031652	positive regulation of heat generation	1	0.00263158	0.0601197	0.312485	CNR1
GO:0015993	molecular hydrogen transport	1	0.00263158	0.0601197	0.312485	ADHFE1
GO:0061443	endocardial cushion cell differentiation	1	0.00263158	0.0601197	0.312485	ACVR1
GO:0015696	ammonium transport	1	0.00263158	0.0601197	0.312485	SLC12A2
GO:0051674	localization of cell	28	0.0736842	0.0601783	0.312485	DLC1,PLTP,PARP9,TNFSF12,CXCL12,DAB1,PDE4B,CCL2,ASTN1,TIMP1,ADRA2A,NR4A2,CXCL16,GPC6,ACVR1,CCK,INPP5D,ATP1B2,APOE,GAB1,ENG,EDNRB,GPM6A,THBS4,PDGFA,CD248,SPOCK1,SULF1
GO:0048870	cell motility	28	0.0736842	0.0601783	0.312485	DLC1,PLTP,PARP9,TNFSF12,CXCL12,DAB1,PDE4B,CCL2,ASTN1,TIMP1,ADRA2A,NR4A2,CXCL16,GPC6,ACVR1,CCK,INPP5D,ATP1B2,APOE,GAB1,ENG,EDNRB,GPM6A,THBS4,PDGFA,CD248,SPOCK1,SULF1
GO:0050678	regulation of epithelial cell proliferation	9	0.0236842	0.0603367	0.312847	TNFSF12,CCL2,APOE,TWIST2,ENG,EDNRB,THBS4,PLXNB3,SULF1
GO:0001933	negative regulation of protein phosphorylation	10	0.0263158	0.0608579	0.315087	RGS2,DEPTOR,ERRFI1,CDKN2A,CDKN1A,SMPD1,APOE,ENG,MVP,PRNP
GO:0006629	lipid metabolic process	33	0.0868421	0.0617501	0.317032	EHHADH,FAXDC2,NPC2,HSD17B14,PLTP,PPAPDC1A,ASAH1,STS,HSD17B1,ABHD4,ADRA2A,ST8SIA4,ACOX1,GPC6,ALDH3B1,INPP5D,GDPD2,SMPD1,APOE,COL4A3BP,RBP1,GGT5,PLA2G4C,PPARA,CDS1,PDGFA,PRKACB,CNR1,PLCB4,TPP1,ALDH5A1,INPP1,NPAS2
GO:0006635	fatty acid beta-oxidation	4	0.0105263	0.0618056	0.317032	EHHADH,ACOX1,PPARA,CNR1
GO:0032355	response to estradiol	4	0.0105263	0.0618056	0.317032	CRYAB,STAT3,SLC6A1,PDGFA
GO:0097479	synaptic vesicle localization	5	0.0131579	0.0623277	0.317032	SH3GL2,PACSIN1,TRIM9,RIMS1,CADPS2
GO:0048588	developmental cell growth	5	0.0131579	0.0623277	0.317032	APOE,ISLR2,SLIT1,SLIT3,PLXNA4
GO:0002688	regulation of leukocyte chemotaxis	3	0.00789474	0.0624007	0.317032	CXCL12,CCL2,THBS4
GO:0006509	membrane protein ectodomain proteolysis	3	0.00789474	0.0624007	0.317032	TIMP1,ADRA2A,APOE
GO:0044273	sulfur compound catabolic process	3	0.00789474	0.0624007	0.317032	IDUA,BGN,CSPG5
GO:0042100	B cell proliferation	3	0.00789474	0.0624007	0.317032	CDKN2A,CDKN1A,INPP5D
GO:0048844	artery morphogenesis	3	0.00789474	0.0624007	0.317032	APOE,ENG,TBX2
GO:0090398	cellular senescence	3	0.00789474	0.0624007	0.317032	CDKN2A,CDKN1A,TBX2
GO:0032623	interleukin-2 production	3	0.00789474	0.0624007	0.317032	IL1RAP,PDE4B,PRNP
GO:0046888	negative regulation of hormone secretion	3	0.00789474	0.0624007	0.317032	PPP3CA,ADRA2A,PDE8B
GO:0003007	heart morphogenesis	8	0.0210526	0.0628404	0.318807	DLC1,SHOX2,CCDC103,ACVR1,COL4A3BP,DNAAF1,ENG,TBX2
GO:0050900	leukocyte migration	8	0.0210526	0.0649701	0.329138	CXCL12,PDE4B,CCL2,CXCL16,INPP5D,ATP1B2,EDNRB,THBS4
GO:0071887	leukocyte apoptotic process	4	0.0105263	0.0656365	0.331089	FAS,CXCL12,CDKN2A,NR4A3
GO:0043647	inositol phosphate metabolic process	4	0.0105263	0.0656365	0.331089	INPP5D,ITPKB,PLCB4,INPP1
GO:1902107	positive regulation of leukocyte differentiation	4	0.0105263	0.0656365	0.331089	INPP5D,FLT3LG,ITPKB,TESC
GO:0035306	positive regulation of dephosphorylation	2	0.00526316	0.0663975	0.331612	DLC1,SMPD1
GO:0050798	activated T cell proliferation	2	0.00526316	0.0663975	0.331612	IGF2,PRNP
GO:0086009	membrane repolarization	2	0.00526316	0.0663975	0.331612	KCNA5,SCN4B
GO:0007194	negative regulation of adenylate cyclase activity	2	0.00526316	0.0663975	0.331612	ADRA2A,EDNRB
GO:0060384	innervation	2	0.00526316	0.0663975	0.331612	SULF2,SULF1
GO:0032462	regulation of protein homooligomerization	2	0.00526316	0.0663975	0.331612	FAS,HRK
GO:0031280	negative regulation of cyclase activity	2	0.00526316	0.0663975	0.331612	ADRA2A,EDNRB
GO:0090276	regulation of peptide hormone secretion	7	0.0184211	0.0669599	0.333948	PPP3CA,KCNA5,ADRA2A,PDE8B,CHRM3,PRKACB,CNR1
GO:0050770	regulation of axonogenesis	6	0.0157895	0.0675407	0.33637	SHOX2,DAB1,APOE,ISLR2,SLIT1,PLXNA4
GO:0042110	T cell activation	10	0.0263158	0.0681154	0.338754	FAS,PPP3CA,IGF2,CXCL12,CDKN2A,CCL2,IL6ST,ITPKB,IFNAR1,PRNP
GO:0051048	negative regulation of secretion	5	0.0131579	0.0686669	0.340537	PPP3CA,ADRA2A,TRIM9,PDE8B,CNR1
GO:0046058	cAMP metabolic process	5	0.0131579	0.0686669	0.340537	PDE4B,ADRA2A,PDE8B,ADCY2,EDNRB
GO:0019725	cellular homeostasis	17	0.0447368	0.0691722	0.342562	PPP3CA,GRIK2,CXCL12,CCL2,KCNA5,ADRA2A,TENC1,SLC12A5,ATP2B2,APOE,STEAP3,MCHR1,EDNRB,TF,SLC30A4,PRNP,CAMK2D
GO:0070887	cellular response to chemical stimulus	52	0.136842	0.0696552	0.344471	LTBP1,ISG20,FAS,SH3GL2,UBA7,CREBRF,ARHGEF6,HSD17B1,PPP3CA,IGF2,CXCL12,PDE4B,CCL2,IFITM2,IFITM3,ADRA2A,CDKN1A,CXCL16,ALDH3B1,ACVR1,CEBPB,IFIT3,GDF15,ADCY2,IL6ST,APOE,GAB1,HTRA3,IFI35,SMAD9,ENG,CPEB3,EDNRB,SLIT3,THBS4,STAT3,PLXNA4,PDGFA,PRKACB,MX1,TESC,PSMB8,IFI6,TPP1,GAREM,IFNAR1,CAMK2D,FGFBP3,SPARC,IRF9,SULF2,SULF1
GO:0070482	response to oxygen levels	10	0.0263158	0.0700123	0.345753	FAS,CRYAB,CCL2,KCNA5,NR4A2,CDKN1A,SMAD9,ENG,PPARA,PDGFA
GO:0048568	embryonic organ development	13	0.0342105	0.0707991	0.349151	SHOX2,NR4A3,CCDC103,ACVR1,CEBPB,ATP2B2,GAB1,TWIST2,DNAAF1,ENG,FLT3LG,TBX2,MAFB
GO:0006469	negative regulation of protein kinase activity	8	0.0210526	0.0716255	0.352242	RGS2,DEPTOR,ERRFI1,CDKN2A,CDKN1A,SMPD1,APOE,MVP
GO:0009896	positive regulation of catabolic process	8	0.0210526	0.0716255	0.352242	CREBRF,RNF180,ADRA2A,APOE,PPARA,CPEB3,DACT1,PRICKLE1
GO:0002791	regulation of peptide secretion	7	0.0184211	0.0719274	0.352751	PPP3CA,KCNA5,ADRA2A,PDE8B,CHRM3,PRKACB,CNR1
GO:2001236	regulation of extrinsic apoptotic signaling pathway	5	0.0131579	0.0719655	0.352751	FAS,DEPTOR,TNFSF12,ACVR1,IFI6
GO:0045321	leukocyte activation	15	0.0394737	0.0720287	0.352751	FAS,PPP3CA,IGF2,CXCL12,CDKN2A,CCL2,CDKN1A,INPP5D,IL6ST,TPD52,FLT3LG,ITPKB,CNR1,IFNAR1,PRNP
GO:0006066	alcohol metabolic process	12	0.0315789	0.0728292	0.356177	NPC2,HSD17B1,ALDH3B1,INPP5D,GDPD2,SMPD1,APOE,PLA2G4C,CDS1,ITPKB,PLCB4,INPP1
GO:0009311	oligosaccharide metabolic process	3	0.00789474	0.0729577	0.356312	IDUA,ST8SIA4,B3GALT2
GO:0001764	neuron migration	6	0.0157895	0.0732027	0.356523	DAB1,ASTN1,NR4A2,CCK,GPM6A,SPOCK1
GO:0050792	regulation of viral process	6	0.0157895	0.0732027	0.356523	ISG20,IFITM2,IFITM3,IFI16,APOBEC3G,MX1
GO:0050767	regulation of neurogenesis	16	0.0421053	0.0735102	0.357527	TCF4,SHOX2,PACSIN1,DAB1,IL6ST,APOE,ISLR2,OTP,CPEB3,EDNRB,SLIT1,GRM5,PLXNA4,CNR1,SEZ6,SPOCK1
GO:0065007	biological regulation	218	0.573684	0.0738752	0.358808	DLC1,LTBP1,ISG20,FAS,DDAH1,CRYAB,SCN2A,RXRG,SPAG8,NPC2,SH3GL2,UBA7,SORCS3,PPP1R42,TCF4,PPP2R2C,ESRRG,PPAPDC1A,SHOX2,PARP9,RGS2,DEPTOR,MAP9,CREBRF,GLRA2,ZNF540,ERRFI1,ZNF283,ARHGEF6,TLE2,RNF180,HSD17B1,ITM2B,DGKB,WIPF3,PPP3CA,ZNF25,IGF2,JDP2,KCNC3,GRIK1,GRIK2,GRIK4,TSPAN7,OSGIN1,TNFSF12,IL17RC,CXCL12,PACSIN1,CDKN2A,DAB1,PDE4B,UNC5D,IDUA,KCND2,ZNF441,BICD1,CCL2,IFITM2,IFITM3,ASTN2,KCNA5,ABI3BP,SESN…
GO:0002696	positive regulation of leukocyte activation	7	0.0184211	0.0744912	0.359365	IGF2,CCL2,CDKN1A,INPP5D,IL6ST,FLT3LG,ITPKB
GO:0051350	negative regulation of lyase activity	2	0.00526316	0.0751094	0.359365	ADRA2A,EDNRB
GO:1900047	negative regulation of hemostasis	2	0.00526316	0.0751094	0.359365	APOE,PDGFA
GO:0003230	cardiac atrium development	2	0.00526316	0.0751094	0.359365	SHOX2,ACVR1
GO:0034199	activation of protein kinase A activity	2	0.00526316	0.0751094	0.359365	ADCY2,PRKACB
GO:0003094	glomerular filtration	2	0.00526316	0.0751094	0.359365	SULF2,SULF1
GO:0006775	fat-soluble vitamin metabolic process	2	0.00526316	0.0751094	0.359365	PLTP,RBP1
GO:0010543	regulation of platelet activation	2	0.00526316	0.0751094	0.359365	APOE,PDGFA
GO:0097205	renal filtration	2	0.00526316	0.0751094	0.359365	SULF2,SULF1
GO:0030195	negative regulation of blood coagulation	2	0.00526316	0.0751094	0.359365	APOE,PDGFA
GO:0045058	T cell selection	2	0.00526316	0.0751094	0.359365	FAS,ITPKB
GO:0045597	positive regulation of cell differentiation	17	0.0447368	0.0760211	0.360047	TCF4,SHOX2,DAB1,ACVR1,INPP5D,CEBPB,IL6ST,NELL1,APOE,ISLR2,OTP,SMAD9,FLT3LG,GRM5,DACT1,ITPKB,TESC
GO:1902105	regulation of leukocyte differentiation	6	0.0157895	0.0761327	0.360047	FAS,CDKN2A,INPP5D,FLT3LG,ITPKB,TESC
GO:0001819	positive regulation of cytokine production	8	0.0210526	0.076285	0.360047	IL17RC,PDE4B,ADRA2A,IFI16,IL6ST,IFNAR1,SULF2,SULF1
GO:0007179	transforming growth factor beta receptor signaling pathway	8	0.0210526	0.076285	0.360047	LTBP1,CCL2,ACVR1,GDF15,HTRA3,SMAD9,ENG,PDGFA
GO:0031344	regulation of cell projection organization	12	0.0315789	0.0763383	0.360047	SHOX2,PACSIN1,DAB1,APOE,ISLR2,CPEB3,SLIT1,GPM6A,PLXNA4,CNR1,SEZ6,SPOCK1
GO:0009100	glycoprotein metabolic process	14	0.0368421	0.0763512	0.360047	ITM2B,IDUA,ST8SIA4,GPC6,BGN,CSPG5,B3GNT9,GALNTL6,WBSCR17,CHST9,SPOCK3,B3GALT2,SULF2,SULF1
GO:0040007	growth	25	0.0657895	0.0764088	0.360047	CRYAB,BMP8B,UNC79,OSGIN1,CDKN2A,CDKN1A,CXCL16,TENC1,SLC12A2,SLC12A5,APOE,HTRA3,ISLR2,KIF26A,SLIT1,SLIT3,TBX2,STAT3,PLXNA4,CSPG5,EMP3,SPOCK1,CAMK2D,ATP8A2,IGFBP4
GO:0000902	cell morphogenesis	33	0.0868421	0.0768364	0.360047	DLC1,SH3GL2,KAL1,SHOX2,CXCL12,PACSIN1,DAB1,UNC5D,IDUA,CCL2,NR4A2,NR4A3,ST8SIA4,MYO16,CCK,TMEM17,ATP2B2,APOE,COL4A3BP,ISLR2,DNAAF1,PCDP1,SLIT1,SLIT3,DACT1,GPM6A,PLXNA4,PLXNB3,SLITRK6,PLXNC1,BHLHE22,PRNP,ATP8A2
GO:0090087	regulation of peptide transport	7	0.0184211	0.0771082	0.360047	PPP3CA,KCNA5,ADRA2A,PDE8B,CHRM3,PRKACB,CNR1
GO:0030203	glycosaminoglycan metabolic process	7	0.0184211	0.0771082	0.360047	IDUA,GPC6,HAS3,BGN,CSPG5,CHST9,SPOCK3
GO:0010517	regulation of phospholipase activity	4	0.0105263	0.0778494	0.360047	RGS2,BICD1,ADCY2,PRKACB
GO:0043392	negative regulation of DNA binding	3	0.00789474	0.0785151	0.360047	IFI16,TWIST2,PPARA
GO:0042632	cholesterol homeostasis	3	0.00789474	0.0785151	0.360047	NPC2,ACOX1,APOE
GO:0048708	astrocyte differentiation	3	0.00789474	0.0785151	0.360047	DAB1,IL6ST,STAT3
GO:0016079	synaptic vesicle exocytosis	3	0.00789474	0.0785151	0.360047	TRIM9,RIMS1,CADPS2
GO:0030168	platelet activation	8	0.0210526	0.0786816	0.360047	DGKB,IGF2,TIMP1,ADRA2A,APOE,TF,PDGFA,SPARC
GO:0030336	negative regulation of cell migration	6	0.0157895	0.0791283	0.360047	DLC1,CCL2,TIMP1,APOE,ENG,SULF1
GO:0061448	connective tissue development	8	0.0210526	0.0811229	0.360047	SHOX2,BMP8B,EFEMP1,CREB5,SMAD9,ARRDC3,SULF2,SULF1
GO:0055088	lipid homeostasis	4	0.0105263	0.0821557	0.360047	NPC2,ACOX1,APOE,COL4A3BP
GO:0045765	regulation of angiogenesis	6	0.0157895	0.0821894	0.360047	DDAH1,TNFSF12,CCL2,THBS2,THBS4,SULF1
GO:0090288	negative regulation of cellular response to growth factor stimulus	5	0.0131579	0.0823722	0.360047	LTBP1,HTRA3,ENG,SULF2,SULF1
GO:0044703	multi-organism reproductive process	7	0.0184211	0.0825019	0.360047	STS,CCL2,TIMP1,ADRA2A,PLA2G4C,EDNRB,CNR1
GO:0035304	regulation of protein dephosphorylation	2	0.00526316	0.08416	0.360047	DLC1,SMPD1
GO:1900117	regulation of execution phase of apoptosis	2	0.00526316	0.08416	0.360047	DLC1,CDKN2A
GO:2000242	negative regulation of reproductive process	2	0.00526316	0.08416	0.360047	TIMP1,SULF1
GO:0006198	cAMP catabolic process	2	0.00526316	0.08416	0.360047	PDE4B,PDE8B
GO:0086002	cardiac muscle cell action potential involved in contraction	2	0.00526316	0.08416	0.360047	KCNA5,SCN4B
GO:0045933	positive regulation of muscle contraction	2	0.00526316	0.08416	0.360047	RGS2,CHRM3
GO:0046320	regulation of fatty acid oxidation	2	0.00526316	0.08416	0.360047	PPARA,CNR1
GO:0015701	bicarbonate transport	2	0.00526316	0.08416	0.360047	CA5B,SLC4A10
GO:0030851	granulocyte differentiation	2	0.00526316	0.08416	0.360047	INPP5D,TESC
GO:0006790	sulfur compound metabolic process	10	0.0263158	0.0842243	0.360047	IDUA,GPC6,GGT5,BGN,CSPG5,ALDH5A1,CHST9,SPOCK3,SULF2,SULF1
GO:0055092	sterol homeostasis	3	0.00789474	0.0842513	0.360047	NPC2,ACOX1,APOE
GO:0061097	regulation of protein tyrosine kinase activity	3	0.00789474	0.0842513	0.360047	ERRFI1,ADRA2A,MVP
GO:0060840	artery development	3	0.00789474	0.0842513	0.360047	APOE,ENG,TBX2
GO:0010332	response to gamma radiation	3	0.00789474	0.0842513	0.360047	CRYAB,CCL2,CDKN1A
GO:0015698	inorganic anion transport	3	0.00789474	0.0842513	0.360047	SLC12A2,GABRA2,SLC4A10
GO:0061138	morphogenesis of a branching epithelium	7	0.0184211	0.0852783	0.360047	CXCL12,ACVR1,SLC12A2,ENG,PDGFA,CTSZ,SULF1
GO:0006665	sphingolipid metabolic process	6	0.0157895	0.0853156	0.360047	ASAH1,STS,ST8SIA4,SMPD1,COL4A3BP,ALDH5A1
GO:0071363	cellular response to growth factor stimulus	21	0.0552632	0.0853598	0.360047	LTBP1,SH3GL2,ARHGEF6,CCL2,CDKN1A,ACVR1,GDF15,ADCY2,APOE,GAB1,HTRA3,SMAD9,ENG,STAT3,PDGFA,PRKACB,GAREM,FGFBP3,SPARC,SULF2,SULF1
GO:0007600	sensory perception	12	0.0315789	0.0855772	0.360047	ADRA2A,EFEMP1,CNTN5,CCK,SLC12A2,VSX2,ATP2B2,RIMS1,CRYM,EDNRB,CNR1,SLC17A8
GO:0052548	regulation of endopeptidase activity	9	0.0236842	0.0856195	0.360047	DLC1,FAS,CRYAB,CDKN2A,IFI16,CCK,IFI6,SPOCK3,SPOCK1
GO:0019751	polyol metabolic process	5	0.0131579	0.0860094	0.360047	INPP5D,GDPD2,ITPKB,PLCB4,INPP1
GO:0032103	positive regulation of response to external stimulus	5	0.0131579	0.0860094	0.360047	CXCL12,CCL2,IL6ST,THBS4,CNR1
GO:0008543	fibroblast growth factor receptor signaling pathway	8	0.0210526	0.0861389	0.360047	CDKN1A,ADCY2,GAB1,PDGFA,PRKACB,FGFBP3,SULF2,SULF1
GO:0042326	negative regulation of phosphorylation	11	0.0289474	0.0862902	0.360047	RGS2,DEPTOR,ERRFI1,CDKN2A,CDKN1A,SMPD1,APOE,ENG,DACT1,MVP,PRNP
GO:0006022	aminoglycan metabolic process	7	0.0184211	0.0881076	0.360047	IDUA,GPC6,HAS3,BGN,CSPG5,CHST9,SPOCK3
GO:0002682	regulation of immune system process	26	0.0684211	0.0884808	0.360047	FAS,PPAPDC1A,PARP9,WIPF3,PPP3CA,IGF2,CXCL12,CDKN2A,PDE4B,CCL2,CDKN1A,IFI16,INPP5D,IL6ST,GAB1,TWIST2,FLT3LG,THBS4,PDGFA,APOBEC3G,ITPKB,CNR1,TESC,MAFB,IFNAR1,PRNP
GO:2000146	negative regulation of cell motility	6	0.0157895	0.0885068	0.360047	DLC1,CCL2,TIMP1,APOE,ENG,SULF1
GO:0043903	regulation of symbiosis, encompassing mutualism through parasitism	6	0.0157895	0.0885068	0.360047	ISG20,IFITM2,IFITM3,IFI16,APOBEC3G,MX1
GO:0006950	response to stress	78	0.205263	0.0885626	0.360047	ISG20,FAS,CRYAB,UBA7,PPAPDC1A,PARP9,CREBRF,IL1RAP,ERRFI1,ARHGEF6,DGKB,WIPF3,PPP3CA,IGF2,GRIK1,GRIK2,IL17RC,CXCL12,CDKN2A,CCL2,IFITM2,IFITM3,KCNA5,TIMP1,ADRA2A,EFEMP2,NR4A2,NR4A3,CDKN1A,CXCL16,IFI44L,IFI16,ALDH3B1,ACVR1,CCK,INPP5D,CEBPB,DBC1,IFIT3,ADCY2,IL6ST,ATP1B2,ATP2B2,APOE,COL4A3BP,GAB1,KIF26A,IFI35,LGALS3BP,SMAD9,GGT5,PLA2G4C,ENG,PPARA,EDNRB,DACT1,TF,THBS4,TBX2,STAT3,PDGFA,APOBEC3G,CSPG5,PRK…
GO:0070471	uterine smooth muscle contraction	1	0.00263158	0.0888137	0.360047	ADRA2A
GO:0070472	regulation of uterine smooth muscle contraction	1	0.00263158	0.0888137	0.360047	ADRA2A
GO:0035789	metanephric mesenchymal cell migration	1	0.00263158	0.0888137	0.360047	PDGFA
GO:0035788	cell migration involved in metanephros development	1	0.00263158	0.0888137	0.360047	PDGFA
GO:0035793	positive regulation of metanephric mesenchymal cell migration by platelet-derived growth factor receptor-beta signaling pathway	1	0.00263158	0.0888137	0.360047	PDGFA
GO:0035624	receptor transactivation	1	0.00263158	0.0888137	0.360047	ADRA2A
GO:0035627	ceramide transport	1	0.00263158	0.0888137	0.360047	COL4A3BP
GO:0070100	negative regulation of chemokine-mediated signaling pathway	1	0.00263158	0.0888137	0.360047	SLIT3
GO:0035583	sequestering of TGFbeta in extracellular matrix	1	0.00263158	0.0888137	0.360047	LTBP1
GO:0035385	Roundabout signaling pathway	1	0.00263158	0.0888137	0.360047	SLIT3
GO:0036118	hyaluranon cable assembly	1	0.00263158	0.0888137	0.360047	HAS3
GO:0071603	endothelial cell-cell adhesion	1	0.00263158	0.0888137	0.360047	THBS4
GO:0035986	senescence-associated heterochromatin focus assembly	1	0.00263158	0.0888137	0.360047	CDKN2A
GO:0070779	D-aspartate import	1	0.00263158	0.0888137	0.360047	SLC1A1
GO:0070777	D-aspartate transport	1	0.00263158	0.0888137	0.360047	SLC1A1
GO:0051902	negative regulation of mitochondrial depolarization	1	0.00263158	0.0888137	0.360047	IFI6
GO:0002003	angiotensin maturation	1	0.00263158	0.0888137	0.360047	CTSZ
GO:0033084	regulation of immature T cell proliferation in thymus	1	0.00263158	0.0888137	0.360047	CDKN2A
GO:0033087	negative regulation of immature T cell proliferation	1	0.00263158	0.0888137	0.360047	CDKN2A
GO:0033088	negative regulation of immature T cell proliferation in thymus	1	0.00263158	0.0888137	0.360047	CDKN2A
GO:1900238	regulation of metanephric mesenchymal cell migration by platelet-derived growth factor receptor-beta signaling pathway	1	0.00263158	0.0888137	0.360047	PDGFA
GO:0032811	negative regulation of epinephrine secretion	1	0.00263158	0.0888137	0.360047	ADRA2A
GO:0032802	low-density lipoprotein particle receptor catabolic process	1	0.00263158	0.0888137	0.360047	APOE
GO:0032803	regulation of low-density lipoprotein particle receptor catabolic process	1	0.00263158	0.0888137	0.360047	APOE
GO:0072385	minus-end-directed organelle transport along microtubule	1	0.00263158	0.0888137	0.360047	BICD1
GO:0002534	cytokine production involved in inflammatory response	1	0.00263158	0.0888137	0.360047	IL17RC
GO:1900104	regulation of hyaluranon cable assembly	1	0.00263158	0.0888137	0.360047	HAS3
GO:1900106	positive regulation of hyaluranon cable assembly	1	0.00263158	0.0888137	0.360047	HAS3
GO:0033004	negative regulation of mast cell activation	1	0.00263158	0.0888137	0.360047	CNR1
GO:1900017	positive regulation of cytokine production involved in inflammatory response	1	0.00263158	0.0888137	0.360047	IL17RC
GO:1900015	regulation of cytokine production involved in inflammatory response	1	0.00263158	0.0888137	0.360047	IL17RC
GO:0033563	dorsal/ventral axon guidance	1	0.00263158	0.0888137	0.360047	SLIT1
GO:0051045	negative regulation of membrane protein ectodomain proteolysis	1	0.00263158	0.0888137	0.360047	TIMP1
GO:0003284	septum primum development	1	0.00263158	0.0888137	0.360047	ACVR1
GO:0003289	atrial septum primum morphogenesis	1	0.00263158	0.0888137	0.360047	ACVR1
GO:0003273	cell migration involved in endocardial cushion formation	1	0.00263158	0.0888137	0.360047	ENG
GO:0034370	triglyceride-rich lipoprotein particle remodeling	1	0.00263158	0.0888137	0.360047	APOE
GO:0034372	very-low-density lipoprotein particle remodeling	1	0.00263158	0.0888137	0.360047	APOE
GO:0034374	low-density lipoprotein particle remodeling	1	0.00263158	0.0888137	0.360047	APOE
GO:0034447	very-low-density lipoprotein particle clearance	1	0.00263158	0.0888137	0.360047	APOE
GO:2000017	positive regulation of determination of dorsal identity	1	0.00263158	0.0888137	0.360047	ACVR1
GO:0021942	radial glia guided migration of Purkinje cell	1	0.00263158	0.0888137	0.360047	DAB1
GO:2000171	negative regulation of dendrite development	1	0.00263158	0.0888137	0.360047	SEZ6
GO:0021571	rhombomere 5 development	1	0.00263158	0.0888137	0.360047	MAFB
GO:2000598	regulation of cyclin catabolic process	1	0.00263158	0.0888137	0.360047	NELL1
GO:2000599	negative regulation of cyclin catabolic process	1	0.00263158	0.0888137	0.360047	NELL1
GO:2000589	regulation of metanephric mesenchymal cell migration	1	0.00263158	0.0888137	0.360047	PDGFA
GO:2000591	positive regulation of metanephric mesenchymal cell migration	1	0.00263158	0.0888137	0.360047	PDGFA
GO:0005984	disaccharide metabolic process	1	0.00263158	0.0888137	0.360047	IDUA
GO:0006083	acetate metabolic process	1	0.00263158	0.0888137	0.360047	ALDH5A1
GO:0006216	cytidine catabolic process	1	0.00263158	0.0888137	0.360047	APOBEC3G
GO:0007521	muscle cell fate determination	1	0.00263158	0.0888137	0.360047	TBX2
GO:0038165	oncostatin-M-mediated signaling pathway	1	0.00263158	0.0888137	0.360047	IL6ST
GO:0061364	apoptotic process involved in luteolysis	1	0.00263158	0.0888137	0.360047	SLIT3
GO:0061088	regulation of sequestering of zinc ion	1	0.00263158	0.0888137	0.360047	SLC30A4
GO:0009188	ribonucleoside diphosphate biosynthetic process	1	0.00263158	0.0888137	0.360047	AK5
GO:0009182	purine deoxyribonucleoside diphosphate metabolic process	1	0.00263158	0.0888137	0.360047	AK5
GO:0061157	mRNA destabilization	1	0.00263158	0.0888137	0.360047	CPEB3
GO:0060596	mammary placode formation	1	0.00263158	0.0888137	0.360047	TBX2
GO:0060406	positive regulation of penile erection	1	0.00263158	0.0888137	0.360047	EDNRB
GO:0009972	cytidine deamination	1	0.00263158	0.0888137	0.360047	APOBEC3G
GO:0010871	negative regulation of receptor biosynthetic process	1	0.00263158	0.0888137	0.360047	PPARA
GO:1901163	regulation of trophoblast cell migration	1	0.00263158	0.0888137	0.360047	TIMP1
GO:0010700	negative regulation of norepinephrine secretion	1	0.00263158	0.0888137	0.360047	ADRA2A
GO:1902510	regulation of apoptotic DNA fragmentation	1	0.00263158	0.0888137	0.360047	CDKN2A
GO:0042985	negative regulation of amyloid precursor protein biosynthetic process	1	0.00263158	0.0888137	0.360047	ITM2B
GO:0042045	epithelial fluid transport	1	0.00263158	0.0888137	0.360047	EDNRB
GO:0030223	neutrophil differentiation	1	0.00263158	0.0888137	0.360047	INPP5D
GO:0030321	transepithelial chloride transport	1	0.00263158	0.0888137	0.360047	SLC12A2
GO:0048861	leukemia inhibitory factor signaling pathway	1	0.00263158	0.0888137	0.360047	IL6ST
GO:0090206	negative regulation of cholesterol metabolic process	1	0.00263158	0.0888137	0.360047	APOE
GO:0048743	positive regulation of skeletal muscle fiber development	1	0.00263158	0.0888137	0.360047	SHOX2
GO:0014012	peripheral nervous system axon regeneration	1	0.00263158	0.0888137	0.360047	APOE
GO:0048619	embryonic hindgut morphogenesis	1	0.00263158	0.0888137	0.360047	DACT1
GO:0046056	dADP metabolic process	1	0.00263158	0.0888137	0.360047	AK5
GO:0014733	regulation of skeletal muscle adaptation	1	0.00263158	0.0888137	0.360047	PPP3CA
GO:0045226	extracellular polysaccharide biosynthetic process	1	0.00263158	0.0888137	0.360047	HAS3
GO:0045541	negative regulation of cholesterol biosynthetic process	1	0.00263158	0.0888137	0.360047	APOE
GO:0015917	aminophospholipid transport	1	0.00263158	0.0888137	0.360047	ATP8A1
GO:0046087	cytidine metabolic process	1	0.00263158	0.0888137	0.360047	APOBEC3G
GO:0061450	trophoblast cell migration	1	0.00263158	0.0888137	0.360047	TIMP1
GO:0046379	extracellular polysaccharide metabolic process	1	0.00263158	0.0888137	0.360047	HAS3
GO:0010951	negative regulation of endopeptidase activity	5	0.0131579	0.0897296	0.363343	CRYAB,IFI16,IFI6,SPOCK3,SPOCK1
GO:0007193	adenylate cyclase-inhibiting G-protein coupled receptor signaling pathway	3	0.00789474	0.090161	0.363423	ADRA2A,ADCY2,MCHR1
GO:0060688	regulation of morphogenesis of a branching structure	3	0.00789474	0.090161	0.363423	SHOX2,PDGFA,SULF1
GO:0048741	skeletal muscle fiber development	3	0.00789474	0.090161	0.363423	SHOX2,PPP3CA,PRICKLE1
GO:0046164	alcohol catabolic process	3	0.00789474	0.090161	0.363423	ALDH3B1,SMPD1,APOE
GO:0050794	regulation of cellular process	197	0.518421	0.0904768	0.36428	DLC1,LTBP1,ISG20,FAS,DDAH1,CRYAB,RXRG,SPAG8,NPC2,SH3GL2,UBA7,SORCS3,PPP1R42,TCF4,PPP2R2C,ESRRG,PPAPDC1A,SHOX2,RGS2,DEPTOR,MAP9,CREBRF,GLRA2,ZNF540,ERRFI1,ZNF283,ARHGEF6,TLE2,RNF180,ITM2B,DGKB,WIPF3,PPP3CA,ZNF25,IGF2,JDP2,KCNC3,GRIK1,GRIK2,GRIK4,OSGIN1,TNFSF12,CXCL12,PACSIN1,CDKN2A,DAB1,PDE4B,UNC5D,ZNF441,BICD1,CCL2,IFITM2,IFITM3,ASTN2,KCNA5,ABI3BP,SESN3,TIMP1,ADRA2A,EFEMP1,NR4A2,NR4A3,CDKN1A,CXCL…
GO:0006112	energy reserve metabolic process	7	0.0184211	0.0909897	0.365928	PPP1R3E,IGF2,ADRA2A,CHRM3,ADCY2,IL6ST,PRKACB
GO:0019932	second-messenger-mediated signaling	6	0.0157895	0.0917625	0.368616	DDAH1,PPP3CA,APOE,EDNRB,PRNP,CAMK2D
GO:0050817	coagulation	15	0.0394737	0.0929612	0.370664	DGKB,IGF2,TIMP1,ADRA2A,EFEMP2,INPP5D,ANXA4,ATP1B2,ATP2B2,APOE,KIF26A,TF,PDGFA,PRKACB,SPARC
GO:0050922	negative regulation of chemotaxis	2	0.00526316	0.0935203	0.370664	CCL2,SLIT1
GO:0003351	epithelial cilium movement	2	0.00526316	0.0935203	0.370664	CCDC103,DNAAF1
GO:2000108	positive regulation of leukocyte apoptotic process	2	0.00526316	0.0935203	0.370664	CDKN2A,NR4A3
GO:2000649	regulation of sodium ion transmembrane transporter activity	2	0.00526316	0.0935203	0.370664	SCN4B,TESC
GO:0007176	regulation of epidermal growth factor-activated receptor activity	2	0.00526316	0.0935203	0.370664	ERRFI1,ADRA2A
GO:0009395	phospholipid catabolic process	2	0.00526316	0.0935203	0.370664	SMPD1,PLA2G4C
GO:0045776	negative regulation of blood pressure	2	0.00526316	0.0935203	0.370664	PPARA,CNR1
GO:0046718	viral entry into host cell	2	0.00526316	0.0935203	0.370664	IFITM2,IFITM3
GO:0015800	acidic amino acid transport	2	0.00526316	0.0935203	0.370664	SLC1A1,SLC6A1
GO:0031103	axon regeneration	2	0.00526316	0.0935203	0.370664	APOE,CSPG5
GO:0010466	negative regulation of peptidase activity	5	0.0131579	0.0935321	0.370664	CRYAB,IFI16,IFI6,SPOCK3,SPOCK1
GO:0050867	positive regulation of cell activation	7	0.0184211	0.0939242	0.371252	IGF2,CCL2,CDKN1A,INPP5D,IL6ST,FLT3LG,ITPKB
GO:0030073	insulin secretion	7	0.0184211	0.0939242	0.371252	PPP3CA,KCNA5,ADRA2A,PDE8B,CHRM3,PRKACB,CNR1
GO:0033673	negative regulation of kinase activity	8	0.0210526	0.0939959	0.371252	RGS2,DEPTOR,ERRFI1,CDKN2A,CDKN1A,SMPD1,APOE,MVP
GO:0051101	regulation of DNA binding	4	0.0105263	0.0957575	0.377366	IFI16,TWIST2,PPARA,RUNX1T1
GO:0030048	actin filament-based movement	4	0.0105263	0.0957575	0.377366	PDE4B,KCNA5,SCN4B,CAMK2D
GO:0017156	calcium ion-dependent exocytosis	3	0.00789474	0.0962385	0.377996	ADRA2A,TRIM9,RIMS1
GO:0050818	regulation of coagulation	3	0.00789474	0.0962385	0.377996	ANXA4,APOE,PDGFA
GO:0043271	negative regulation of ion transport	3	0.00789474	0.0962385	0.377996	KCNA5,ADRA2A,CNR1
GO:2000021	regulation of ion homeostasis	5	0.0131579	0.0974159	0.382195	CCK,EDNRB,SLC30A4,IFI6,CAMK2D
GO:0070848	response to growth factor	21	0.0552632	0.0994496	0.388898	LTBP1,SH3GL2,ARHGEF6,CCL2,CDKN1A,ACVR1,GDF15,ADCY2,APOE,GAB1,HTRA3,SMAD9,ENG,STAT3,PDGFA,PRKACB,GAREM,FGFBP3,SPARC,SULF2,SULF1
GO:0016054	organic acid catabolic process	8	0.0210526	0.0994547	0.388898	EHHADH,DDAH1,IDUA,ACOX1,PPARA,ALDH6A1,CNR1,ALDH5A1
GO:0046395	carboxylic acid catabolic process	8	0.0210526	0.0994547	0.388898	EHHADH,DDAH1,IDUA,ACOX1,PPARA,ALDH6A1,CNR1,ALDH5A1
GO:0050789	regulation of biological process	205	0.539474	0.0995944	0.389013	DLC1,LTBP1,ISG20,FAS,DDAH1,CRYAB,SCN2A,RXRG,SPAG8,NPC2,SH3GL2,UBA7,SORCS3,PPP1R42,TCF4,PPP2R2C,ESRRG,PPAPDC1A,SHOX2,PARP9,RGS2,DEPTOR,MAP9,CREBRF,GLRA2,ZNF540,ERRFI1,ZNF283,ARHGEF6,TLE2,RNF180,ITM2B,DGKB,WIPF3,PPP3CA,ZNF25,IGF2,JDP2,KCNC3,GRIK1,GRIK2,GRIK4,OSGIN1,TNFSF12,IL17RC,CXCL12,PACSIN1,CDKN2A,DAB1,PDE4B,UNC5D,ZNF441,BICD1,CCL2,IFITM2,IFITM3,ASTN2,KCNA5,ABI3BP,SESN3,TIMP1,ADRA2A,EFEMP1,NR4A…
GO:0052547	regulation of peptidase activity	9	0.0236842	0.100323	0.391425	DLC1,FAS,CRYAB,CDKN2A,IFI16,CCK,IFI6,SPOCK3,SPOCK1
GO:0051960	regulation of nervous system development	17	0.0447368	0.100895	0.392972	RXRG,TCF4,SHOX2,PACSIN1,DAB1,IL6ST,APOE,ISLR2,OTP,CPEB3,EDNRB,SLIT1,GRM5,PLXNA4,CNR1,SEZ6,SPOCK1
GO:0045667	regulation of osteoblast differentiation	5	0.0131579	0.10138	0.392972	ACVR1,CEBPB,IL6ST,NELL1,TWIST2
GO:0051271	negative regulation of cellular component movement	6	0.0157895	0.101912	0.392972	DLC1,CCL2,TIMP1,APOE,ENG,SULF1
GO:0001523	retinoid metabolic process	3	0.00789474	0.102478	0.392972	GPC6,APOE,RBP1
GO:0014904	myotube cell development	3	0.00789474	0.102478	0.392972	SHOX2,PPP3CA,PRICKLE1
GO:0032107	regulation of response to nutrient levels	3	0.00789474	0.102478	0.392972	CCK,PPARA,NRBP2
GO:0032104	regulation of response to extracellular stimulus	3	0.00789474	0.102478	0.392972	CCK,PPARA,NRBP2
GO:0015748	organophosphate ester transport	3	0.00789474	0.102478	0.392972	NPC2,APOE,ATP8A1
GO:0051247	positive regulation of protein metabolic process	29	0.0763158	0.103085	0.392972	DLC1,CREBRF,RNF180,IGF2,JDP2,CDKN2A,DAB1,CCL2,ADRA2A,ACVR1,CCK,SMPD1,ADCY2,IL6ST,APOE,GAB1,ENG,CPEB3,EDNRB,ARRDC4,ARRDC3,GRM5,DACT1,THBS4,PDGFA,PRKACB,PSMB8,PRICKLE1,TPP1
GO:0017158	regulation of calcium ion-dependent exocytosis	2	0.00526316	0.103163	0.392972	ADRA2A,TRIM9
GO:0072676	lymphocyte migration	2	0.00526316	0.103163	0.392972	CCL2,CXCL16
GO:0050433	regulation of catecholamine secretion	2	0.00526316	0.103163	0.392972	ADRA2A,CNR1
GO:0050982	detection of mechanical stimulus	2	0.00526316	0.103163	0.392972	SLC12A2,ATP2B2
GO:0009214	cyclic nucleotide catabolic process	2	0.00526316	0.103163	0.392972	PDE4B,PDE8B
GO:0010862	positive regulation of pathway-restricted SMAD protein phosphorylation	2	0.00526316	0.103163	0.392972	ACVR1,ENG
GO:0042417	dopamine metabolic process	2	0.00526316	0.103163	0.392972	NR4A2,SNCAIP
GO:0048710	regulation of astrocyte differentiation	2	0.00526316	0.103163	0.392972	DAB1,IL6ST
GO:0045736	negative regulation of cyclin-dependent protein serine/threonine kinase activity	2	0.00526316	0.103163	0.392972	CDKN2A,CDKN1A
GO:0032094	response to food	2	0.00526316	0.103163	0.392972	CCK,PPARA
GO:0031063	regulation of histone deacetylation	2	0.00526316	0.103163	0.392972	JDP2,CAMK2D
GO:0048522	positive regulation of cellular process	86	0.226316	0.10328	0.392972	DLC1,FAS,DDAH1,RXRG,SPAG8,TCF4,ESRRG,SHOX2,ARHGEF6,RNF180,PPP3CA,IGF2,JDP2,GRIK1,GRIK2,TNFSF12,CXCL12,PACSIN1,CDKN2A,DAB1,CCL2,ABI3BP,TIMP1,ADRA2A,NR4A2,NR4A3,CDKN1A,CXCL16,EBF1,FEV,IFI16,ACVR1,CCK,SMOC2,INPP5D,CEBPB,DBC1,CREB5,VSX2,SMPD1,ADCY2,IL6ST,NELL1,APOE,GAB1,TWIST2,ISLR2,HAS3,OTP,SMAD9,TMOD2,ENG,PPARA,CPEB3,FLT3LG,EDNRB,ARRDC4,ARRDC3,GRM5,DACT1,GPM6A,THBS4,TBX2,STAT3,PDGFA,ITPKB,PRKACB,PL…
GO:0045664	regulation of neuron differentiation	13	0.0342105	0.103642	0.392972	TCF4,SHOX2,PACSIN1,DAB1,APOE,ISLR2,CPEB3,EDNRB,SLIT1,PLXNA4,CNR1,SEZ6,SPOCK1
GO:0010243	response to organonitrogen compound	20	0.0526316	0.10474	0.392972	PPP3CA,IGF2,PDE4B,CCL2,TIMP1,NR4A2,NR4A3,CDKN1A,CEBPB,SMPD1,ADCY2,APOE,GAB1,PPARA,CPEB3,STAT3,SLC6A1,PRKACB,CNR1,SPARC
GO:0031331	positive regulation of cellular catabolic process	6	0.0157895	0.105422	0.392972	RNF180,ADRA2A,APOE,PPARA,CPEB3,PRICKLE1
GO:0030509	BMP signaling pathway	5	0.0131579	0.105424	0.392972	ACVR1,HTRA3,SMAD9,ENG,SULF1
GO:0031346	positive regulation of cell projection organization	7	0.0184211	0.106182	0.392972	SHOX2,PACSIN1,APOE,ISLR2,GPM6A,CNR1,SEZ6
GO:0051093	negative regulation of developmental process	17	0.0447368	0.107828	0.392972	JDP2,DAB1,CCL2,EFEMP1,INPP5D,TWIST2,PPARA,EDNRB,SLIT1,THBS2,THBS4,TBX2,STAT3,MAFB,PRICKLE1,SEZ6,SULF1
GO:0035239	tube morphogenesis	11	0.0289474	0.10819	0.392972	DLC1,CXCL12,NR4A3,CCDC103,ACVR1,SLC12A2,DNAAF1,ENG,TBX2,PRICKLE1,CTSZ
GO:0002028	regulation of sodium ion transport	3	0.00789474	0.108874	0.392972	SCN4B,TESC,CAMK2D
GO:0033619	membrane protein proteolysis	3	0.00789474	0.108874	0.392972	TIMP1,ADRA2A,APOE
GO:0003073	regulation of systemic arterial blood pressure	3	0.00789474	0.108874	0.392972	DDAH1,ENG,CTSZ
GO:2000106	regulation of leukocyte apoptotic process	3	0.00789474	0.108874	0.392972	CXCL12,CDKN2A,NR4A3
GO:1901616	organic hydroxy compound catabolic process	3	0.00789474	0.108874	0.392972	ALDH3B1,SMPD1,APOE
GO:0032270	positive regulation of cellular protein metabolic process	27	0.0710526	0.10898	0.392972	DLC1,RNF180,IGF2,JDP2,CDKN2A,DAB1,CCL2,ADRA2A,ACVR1,CCK,SMPD1,ADCY2,IL6ST,APOE,GAB1,ENG,CPEB3,EDNRB,ARRDC4,ARRDC3,GRM5,THBS4,PDGFA,PRKACB,PSMB8,PRICKLE1,TPP1
GO:0007611	learning or memory	7	0.0184211	0.109375	0.392972	SLC12A5,TMOD2,CPEB3,GRM5,SLC6A1,CNR1,PRNP
GO:0046883	regulation of hormone secretion	7	0.0184211	0.109375	0.392972	PPP3CA,KCNA5,ADRA2A,PDE8B,CHRM3,PRKACB,CNR1
GO:0007605	sensory perception of sound	5	0.0131579	0.109546	0.392972	CNTN5,SLC12A2,ATP2B2,CRYM,SLC17A8
GO:0002062	chondrocyte differentiation	4	0.0105263	0.110342	0.392972	SHOX2,EFEMP1,SULF2,SULF1
GO:0009062	fatty acid catabolic process	4	0.0105263	0.110342	0.392972	EHHADH,ACOX1,PPARA,CNR1
GO:0031329	regulation of cellular catabolic process	18	0.0473684	0.110975	0.392972	DLC1,RGS2,ERRFI1,ARHGEF6,RNF180,CDKN2A,TIMP1,ADRA2A,IFI16,NELL1,APOE,PPARA,CPEB3,NRBP2,RABGAP1L,CNR1,PRICKLE1,ARAP2
GO:0032940	secretion by cell	20	0.0526316	0.111157	0.392972	PPP3CA,IGF2,KCNC3,KCNA5,TIMP1,ADRA2A,TRIM9,PDE8B,CHRM3,RIMS1,STEAP3,TF,SNCAIP,SLC6A1,PDGFA,PRKACB,CNR1,CADPS2,ALDH5A1,SPARC
GO:0051050	positive regulation of transport	15	0.0394737	0.111429	0.392972	CREBRF,GRIK1,BICD1,CCL2,ADRA2A,SCN4B,ATP2B2,APOE,CALY,MCHR1,EDNRB,DACT1,SLC6A1,TESC,CADPS2
GO:0002009	morphogenesis of an epithelium	13	0.0342105	0.112012	0.392972	DLC1,CXCL12,CCDC103,ACVR1,SLC12A2,DNAAF1,ENG,DACT1,TBX2,PDGFA,PRICKLE1,CTSZ,SULF1
GO:0001960	negative regulation of cytokine-mediated signaling pathway	2	0.00526316	0.113063	0.392972	IL6ST,SLIT3
GO:0003254	regulation of membrane depolarization	2	0.00526316	0.113063	0.392972	CCK,IFI6
GO:0042130	negative regulation of T cell proliferation	2	0.00526316	0.113063	0.392972	CDKN2A,PRNP
GO:0030513	positive regulation of BMP signaling pathway	2	0.00526316	0.113063	0.392972	ENG,SULF1
GO:0045773	positive regulation of axon extension	2	0.00526316	0.113063	0.392972	APOE,ISLR2
GO:0045777	positive regulation of blood pressure	2	0.00526316	0.113063	0.392972	ENG,CNR1
GO:0046068	cGMP metabolic process	2	0.00526316	0.113063	0.392972	ATP2B2,APOE
GO:0030818	negative regulation of cAMP biosynthetic process	2	0.00526316	0.113063	0.392972	ADRA2A,EDNRB
GO:0030803	negative regulation of cyclic nucleotide biosynthetic process	2	0.00526316	0.113063	0.392972	ADRA2A,EDNRB
GO:0031401	positive regulation of protein modification process	24	0.0631579	0.113833	0.392972	DLC1,IGF2,JDP2,CDKN2A,DAB1,CCL2,ADRA2A,ACVR1,CCK,SMPD1,ADCY2,IL6ST,GAB1,ENG,EDNRB,ARRDC4,ARRDC3,GRM5,THBS4,PDGFA,PRKACB,PSMB8,PRICKLE1,TPP1
GO:0042176	regulation of protein catabolic process	8	0.0210526	0.113865	0.392972	CREBRF,RNF180,TIMP1,ADRA2A,NELL1,APOE,DACT1,PRICKLE1
GO:0052652	cyclic purine nucleotide metabolic process	4	0.0105263	0.115413	0.392972	ADRA2A,ADCY2,APOE,EDNRB
GO:0060759	regulation of response to cytokine stimulus	4	0.0105263	0.115413	0.392972	PARP9,IL6ST,SLIT3,IFNAR1
GO:0021575	hindbrain morphogenesis	3	0.00789474	0.11542	0.392972	DLC1,DAB1,ATP2B2
GO:0060359	response to ammonium ion	3	0.00789474	0.11542	0.392972	SMPD1,SLC6A1,CNR1
GO:0035787	cell migration involved in kidney development	1	0.00263158	0.116634	0.392972	PDGFA
GO:0070120	ciliary neurotrophic factor-mediated signaling pathway	1	0.00263158	0.116634	0.392972	IL6ST
GO:0070099	regulation of chemokine-mediated signaling pathway	1	0.00263158	0.116634	0.392972	SLIT3
GO:0035581	sequestering of extracellular ligand from receptor	1	0.00263158	0.116634	0.392972	LTBP1
GO:0051497	negative regulation of stress fiber assembly	1	0.00263158	0.116634	0.392972	DLC1
GO:0071435	potassium ion export	1	0.00263158	0.116634	0.392972	KCNA5
GO:0051414	response to cortisol	1	0.00263158	0.116634	0.392972	SLIT3
GO:0051451	myoblast migration	1	0.00263158	0.116634	0.392972	THBS4
GO:0001780	neutrophil homeostasis	1	0.00263158	0.116634	0.392972	PDE4B
GO:0071072	negative regulation of phospholipid biosynthetic process	1	0.00263158	0.116634	0.392972	PDGFA
GO:0001880	Mullerian duct regression	1	0.00263158	0.116634	0.392972	SMAD9
GO:0051890	regulation of cardioblast differentiation	1	0.00263158	0.116634	0.392972	PRICKLE1
GO:0033080	immature T cell proliferation in thymus	1	0.00263158	0.116634	0.392972	CDKN2A
GO:0033083	regulation of immature T cell proliferation	1	0.00263158	0.116634	0.392972	CDKN2A
GO:0072367	regulation of lipid transport by regulation of transcription from RNA polymerase II promoter	1	0.00263158	0.116634	0.392972	PPARA
GO:0072364	regulation of cellular ketone metabolic process by regulation of transcription from RNA polymerase II promoter	1	0.00263158	0.116634	0.392972	PPARA
GO:0033567	DNA replication, Okazaki fragment processing	1	0.00263158	0.116634	0.392972	KIAA2022
GO:0033700	phospholipid efflux	1	0.00263158	0.116634	0.392972	APOE
GO:0050923	regulation of negative chemotaxis	1	0.00263158	0.116634	0.392972	PLXNA4
GO:0002864	regulation of acute inflammatory response to antigenic stimulus	1	0.00263158	0.116634	0.392972	CNR1
GO:0071692	protein localization to extracellular region	1	0.00263158	0.116634	0.392972	LTBP1
GO:0071694	maintenance of protein location in extracellular region	1	0.00263158	0.116634	0.392972	LTBP1
GO:0003348	cardiac endothelial cell differentiation	1	0.00263158	0.116634	0.392972	ACVR1
GO:0034393	positive regulation of smooth muscle cell apoptotic process	1	0.00263158	0.116634	0.392972	CDKN2A
GO:0022009	central nervous system vasculogenesis	1	0.00263158	0.116634	0.392972	ENG
GO:0021957	corticospinal tract morphogenesis	1	0.00263158	0.116634	0.392972	BHLHE22
GO:2000015	regulation of determination of dorsal identity	1	0.00263158	0.116634	0.392972	ACVR1
GO:2000111	positive regulation of macrophage apoptotic process	1	0.00263158	0.116634	0.392972	CDKN2A
GO:0021610	facial nerve morphogenesis	1	0.00263158	0.116634	0.392972	PLXNA4
GO:0021615	glossopharyngeal nerve morphogenesis	1	0.00263158	0.116634	0.392972	PLXNA4
GO:0021540	corpus callosum morphogenesis	1	0.00263158	0.116634	0.392972	BHLHE22
GO:2000425	regulation of apoptotic cell clearance	1	0.00263158	0.116634	0.392972	CCL2
GO:2000774	positive regulation of cellular senescence	1	0.00263158	0.116634	0.392972	CDKN2A
GO:2000644	regulation of receptor catabolic process	1	0.00263158	0.116634	0.392972	APOE
GO:0006068	ethanol catabolic process	1	0.00263158	0.116634	0.392972	ALDH3B1
GO:0006527	arginine catabolic process	1	0.00263158	0.116634	0.392972	DDAH1
GO:0007023	post-chaperonin tubulin folding pathway	1	0.00263158	0.116634	0.392972	TBCA
GO:0006776	vitamin A metabolic process	1	0.00263158	0.116634	0.392972	RBP1
GO:0038028	insulin receptor signaling pathway via phosphatidylinositol 3-kinase	1	0.00263158	0.116634	0.392972	IGF2
GO:0061370	testosterone biosynthetic process	1	0.00263158	0.116634	0.392972	HSD17B1
GO:0060973	cell migration involved in heart development	1	0.00263158	0.116634	0.392972	ENG
GO:0060956	endocardial cell differentiation	1	0.00263158	0.116634	0.392972	ACVR1
GO:0009189	deoxyribonucleoside diphosphate biosynthetic process	1	0.00263158	0.116634	0.392972	AK5
GO:0043615	astrocyte cell migration	1	0.00263158	0.116634	0.392972	CCL2
GO:0061179	negative regulation of insulin secretion involved in cellular response to glucose stimulus	1	0.00263158	0.116634	0.392972	ADRA2A
GO:0060684	epithelial-mesenchymal cell signaling	1	0.00263158	0.116634	0.392972	PDGFA
GO:0060686	negative regulation of prostatic bud formation	1	0.00263158	0.116634	0.392972	SULF1
GO:0060693	regulation of branching involved in salivary gland morphogenesis	1	0.00263158	0.116634	0.392972	PDGFA
GO:0060763	mammary duct terminal end bud growth	1	0.00263158	0.116634	0.392972	SLC12A2
GO:0060839	endothelial cell fate commitment	1	0.00263158	0.116634	0.392972	ACVR1
GO:0043383	negative T cell selection	1	0.00263158	0.116634	0.392972	FAS
GO:0043137	DNA replication, removal of RNA primer	1	0.00263158	0.116634	0.392972	KIAA2022
GO:0060259	regulation of feeding behavior	1	0.00263158	0.116634	0.392972	CNR1
GO:0060137	maternal process involved in parturition	1	0.00263158	0.116634	0.392972	CCL2
GO:0060088	auditory receptor cell stereocilium organization	1	0.00263158	0.116634	0.392972	ATP2B2
GO:0010891	negative regulation of sequestering of triglyceride	1	0.00263158	0.116634	0.392972	PPARA
GO:0010872	regulation of cholesterol esterification	1	0.00263158	0.116634	0.392972	APOE
GO:0010759	positive regulation of macrophage chemotaxis	1	0.00263158	0.116634	0.392972	CCL2
GO:0010614	negative regulation of cardiac muscle hypertrophy	1	0.00263158	0.116634	0.392972	RGS2
GO:0010528	regulation of transposition	1	0.00263158	0.116634	0.392972	APOBEC3G
GO:0010529	negative regulation of transposition	1	0.00263158	0.116634	0.392972	APOBEC3G
GO:0042940	D-amino acid transport	1	0.00263158	0.116634	0.392972	SLC1A1
GO:1901725	regulation of histone deacetylase activity	1	0.00263158	0.116634	0.392972	CAMK2D
GO:0048791	calcium ion-dependent exocytosis of neurotransmitter	1	0.00263158	0.116634	0.392972	RIMS1
GO:0048840	otolith development	1	0.00263158	0.116634	0.392972	ATP2B2
GO:0014045	establishment of endothelial blood-brain barrier	1	0.00263158	0.116634	0.392972	ENG
GO:0090400	stress-induced premature senescence	1	0.00263158	0.116634	0.392972	CDKN1A
GO:0014060	regulation of epinephrine secretion	1	0.00263158	0.116634	0.392972	ADRA2A
GO:0048535	lymph node development	1	0.00263158	0.116634	0.392972	CD248
GO:0045656	negative regulation of monocyte differentiation	1	0.00263158	0.116634	0.392972	INPP5D
GO:0032620	interleukin-17 production	1	0.00263158	0.116634	0.392972	PRNP
GO:0032660	regulation of interleukin-17 production	1	0.00263158	0.116634	0.392972	PRNP
GO:0045820	negative regulation of glycolysis	1	0.00263158	0.116634	0.392972	PPARA
GO:0045869	negative regulation of single stranded viral RNA replication via double stranded DNA intermediate	1	0.00263158	0.116634	0.392972	APOBEC3G
GO:0032417	positive regulation of sodium:hydrogen antiporter activity	1	0.00263158	0.116634	0.392972	TESC
GO:0046007	negative regulation of activated T cell proliferation	1	0.00263158	0.116634	0.392972	PRNP
GO:0032119	sequestering of zinc ion	1	0.00263158	0.116634	0.392972	SLC30A4
GO:0045060	negative thymic T cell selection	1	0.00263158	0.116634	0.392972	FAS
GO:0014741	negative regulation of muscle hypertrophy	1	0.00263158	0.116634	0.392972	RGS2
GO:0031987	locomotion involved in locomotory behavior	1	0.00263158	0.116634	0.392972	ARRDC3
GO:0045475	locomotor rhythm	1	0.00263158	0.116634	0.392972	NPAS2
GO:0046836	glycolipid transport	1	0.00263158	0.116634	0.392972	NPC2
GO:0046133	pyrimidine ribonucleoside catabolic process	1	0.00263158	0.116634	0.392972	APOBEC3G
GO:0046322	negative regulation of fatty acid oxidation	1	0.00263158	0.116634	0.392972	CNR1
GO:0030853	negative regulation of granulocyte differentiation	1	0.00263158	0.116634	0.392972	INPP5D
GO:0071901	negative regulation of protein serine/threonine kinase activity	5	0.0131579	0.118022	0.39714	RGS2,CDKN2A,CDKN1A,SMPD1,APOE
GO:0032989	cellular component morphogenesis	33	0.0868421	0.118096	0.39714	DLC1,SH3GL2,KAL1,SHOX2,CXCL12,PACSIN1,DAB1,UNC5D,IDUA,CCL2,NR4A2,NR4A3,ST8SIA4,MYO16,CCK,TMEM17,ATP2B2,APOE,COL4A3BP,ISLR2,DNAAF1,PCDP1,SLIT1,SLIT3,DACT1,GPM6A,PLXNA4,PLXNB3,SLITRK6,PLXNC1,BHLHE22,PRNP,ATP8A2
GO:0009894	regulation of catabolic process	20	0.0526316	0.119515	0.401528	DLC1,RGS2,CREBRF,ERRFI1,ARHGEF6,RNF180,CDKN2A,TIMP1,ADRA2A,IFI16,NELL1,APOE,PPARA,CPEB3,DACT1,NRBP2,RABGAP1L,CNR1,PRICKLE1,ARAP2
GO:0010817	regulation of hormone levels	11	0.0289474	0.120248	0.403609	HSD17B1,PPP3CA,KCNA5,ADRA2A,PDE8B,CHRM3,CRYM,PRKACB,CNR1,CTSZ,CHST9
GO:0051341	regulation of oxidoreductase activity	3	0.00789474	0.12211	0.404277	APOE,ENG,CNR1
GO:0050772	positive regulation of axonogenesis	3	0.00789474	0.12211	0.404277	SHOX2,APOE,ISLR2
GO:2000648	positive regulation of stem cell proliferation	3	0.00789474	0.12211	0.404277	SHOX2,OTP,PDGFA
GO:0016101	diterpenoid metabolic process	3	0.00789474	0.12211	0.404277	GPC6,APOE,RBP1
GO:0006023	aminoglycan biosynthetic process	5	0.0131579	0.122373	0.404277	GPC6,HAS3,BGN,CSPG5,CHST9
GO:0006024	glycosaminoglycan biosynthetic process	5	0.0131579	0.122373	0.404277	GPC6,HAS3,BGN,CSPG5,CHST9
GO:2001056	positive regulation of cysteine-type endopeptidase activity	5	0.0131579	0.122373	0.404277	DLC1,FAS,CDKN2A,IFI16,CCK
GO:0051179	localization	112	0.294737	0.122883	0.404277	DLC1,LTBP1,CRYAB,SCN2A,PITPNM2,NPC2,SH3GL2,PLTP,PPAPDC1A,PARP9,CREBRF,KCNAB1,GLRA2,LRRC26,MFSD6,UNC79,WIPF3,PPP3CA,DNM3,IGF2,KCNF1,KCNC3,GRIK1,GRIK2,GRIK4,TNFSF12,CXCL12,PACSIN1,CDKN2A,DAB1,PDE4B,BICD1,CCL2,ADHFE1,ASTN1,ASTN2,KCNA5,TIMP1,ADRA2A,NR4A2,CDKN1A,CXCL16,TRIM9,GPC6,PDE8B,SLC1A1,CHRM3,SLC41A1,ACVR1,CCK,INPP5D,SLC12A2,SLC12A5,SCN4B,ADCY2,ATP1B2,TPD52,ATP2B2,APOE,COL4A3BP,GAB1,CALY,CA5B,RI…
GO:0051348	negative regulation of transferase activity	8	0.0210526	0.123025	0.404277	RGS2,DEPTOR,ERRFI1,CDKN2A,CDKN1A,SMPD1,APOE,MVP
GO:0070997	neuron death	8	0.0210526	0.123025	0.404277	FAS,GRIK2,CCL2,NR4A2,NR4A3,APOE,PPARA,NRBP2
GO:0009914	hormone transport	8	0.0210526	0.123025	0.404277	PPP3CA,KCNA5,ADRA2A,PDE8B,CHRM3,CRYM,PRKACB,CNR1
GO:0001662	behavioral fear response	2	0.00526316	0.123195	0.404277	GRIK2,CCK
GO:0001755	neural crest cell migration	2	0.00526316	0.123195	0.404277	ACVR1,EDNRB
GO:0052126	movement in host environment	2	0.00526316	0.123195	0.404277	IFITM2,IFITM3
GO:0052192	movement in environment of other organism involved in symbiotic interaction	2	0.00526316	0.123195	0.404277	IFITM2,IFITM3
GO:0051828	entry into other organism involved in symbiotic interaction	2	0.00526316	0.123195	0.404277	IFITM2,IFITM3
GO:0051806	entry into cell of other organism involved in symbiotic interaction	2	0.00526316	0.123195	0.404277	IFITM2,IFITM3
GO:0002209	behavioral defense response	2	0.00526316	0.123195	0.404277	GRIK2,CCK
GO:0033344	cholesterol efflux	2	0.00526316	0.123195	0.404277	NPC2,APOE
GO:0009132	nucleoside diphosphate metabolic process	2	0.00526316	0.123195	0.404277	AK5,AK8
GO:0044409	entry into host	2	0.00526316	0.123195	0.404277	IFITM2,IFITM3
GO:1902305	regulation of sodium ion transmembrane transport	2	0.00526316	0.123195	0.404277	SCN4B,TESC
GO:0030260	entry into host cell	2	0.00526316	0.123195	0.404277	IFITM2,IFITM3
GO:0046839	phospholipid dephosphorylation	2	0.00526316	0.123195	0.404277	PPAPDC1A,INPP5D
GO:0050769	positive regulation of neurogenesis	6	0.0157895	0.123888	0.405797	SHOX2,IL6ST,APOE,ISLR2,OTP,GRM5
GO:1901342	regulation of vasculature development	6	0.0157895	0.123888	0.405797	DDAH1,TNFSF12,CCL2,THBS2,THBS4,SULF1
GO:0034440	lipid oxidation	4	0.0105263	0.125852	0.410325	EHHADH,ACOX1,PPARA,CNR1
GO:0019395	fatty acid oxidation	4	0.0105263	0.125852	0.410325	EHHADH,ACOX1,PPARA,CNR1
GO:0006720	isoprenoid metabolic process	4	0.0105263	0.125852	0.410325	NPC2,GPC6,APOE,RBP1
GO:0007569	cell aging	4	0.0105263	0.125852	0.410325	CDKN2A,CDKN1A,ENG,TBX2
GO:0009190	cyclic nucleotide biosynthetic process	4	0.0105263	0.125852	0.410325	ADRA2A,ADCY2,APOE,EDNRB
GO:0030324	lung development	6	0.0157895	0.127761	0.415782	ASAH1,ERRFI1,DNAAF1,PDGFA,CTSZ,SPARC
GO:0048839	inner ear development	6	0.0157895	0.127761	0.415782	NR4A3,CXCL14,ATP2B2,PDGFA,MAFB,SPARC
GO:0050806	positive regulation of synaptic transmission	3	0.00789474	0.128939	0.415935	GRIK1,GRIK2,CCL2
GO:0048729	tissue morphogenesis	15	0.0394737	0.129808	0.415935	DLC1,SHOX2,CXCL12,NR4A3,CCDC103,ACVR1,SLC12A2,DNAAF1,ENG,DACT1,TBX2,PDGFA,PRICKLE1,CTSZ,SULF1
GO:0008219	cell death	50	0.131579	0.129811	0.415935	DLC1,FAS,CRYAB,SCN2A,DEPTOR,ASAH1,ARHGEF6,ITM2B,KCNC3,GRIK2,TNFSF12,CXCL12,CDKN2A,UNC5D,CCL2,TIMP1,PRUNE2,NR4A2,NR4A3,CDKN1A,IFI16,ACVR1,CCK,INPP5D,CEBPB,DBC1,ANXA4,IFIT3,SMPD1,IL6ST,APOE,TWIST2,TM2D1,STEAP3,PPARA,EDNRB,SLIT3,SNCAIP,MX1,HRK,NRBP2,CNR1,BEAN1,PSMB8,IFI6,TPP1,PRNP,CTSF,CD248,SULF1
GO:0006919	activation of cysteine-type endopeptidase activity involved in apoptotic process	4	0.0105263	0.131216	0.415935	DLC1,FAS,CDKN2A,CCK
GO:0006664	glycolipid metabolic process	5	0.0131579	0.131295	0.415935	ASAH1,STS,ST8SIA4,SMPD1,ALDH5A1
GO:0008016	regulation of heart contraction	5	0.0131579	0.131295	0.415935	RGS2,PDE4B,KCNA5,SCN4B,CAMK2D
GO:0008637	apoptotic mitochondrial changes	5	0.0131579	0.131295	0.415935	CDKN2A,CCK,DBC1,HRK,IFI6
GO:0001649	osteoblast differentiation	6	0.0157895	0.131691	0.415935	SHOX2,ACVR1,CEBPB,IL6ST,NELL1,TWIST2
GO:0032496	response to lipopolysaccharide	6	0.0157895	0.131691	0.415935	PDE4B,CCL2,CEBPB,EDNRB,CNR1,SPARC
GO:0016265	death	50	0.131579	0.132007	0.415935	DLC1,FAS,CRYAB,SCN2A,DEPTOR,ASAH1,ARHGEF6,ITM2B,KCNC3,GRIK2,TNFSF12,CXCL12,CDKN2A,UNC5D,CCL2,TIMP1,PRUNE2,NR4A2,NR4A3,CDKN1A,IFI16,ACVR1,CCK,INPP5D,CEBPB,DBC1,ANXA4,IFIT3,SMPD1,IL6ST,APOE,TWIST2,TM2D1,STEAP3,PPARA,EDNRB,SLIT3,SNCAIP,MX1,HRK,NRBP2,CNR1,BEAN1,PSMB8,IFI6,TPP1,PRNP,CTSF,CD248,SULF1
GO:0071560	cellular response to transforming growth factor beta stimulus	8	0.0210526	0.132562	0.415935	LTBP1,CCL2,ACVR1,GDF15,HTRA3,SMAD9,ENG,PDGFA
GO:0051346	negative regulation of hydrolase activity	8	0.0210526	0.132562	0.415935	CRYAB,RGS2,BICD1,IFI16,PCDH11X,IFI6,SPOCK3,SPOCK1
GO:0086065	cell communication involved in cardiac conduction	2	0.00526316	0.133536	0.415935	KCNA5,SCN4B
GO:1900372	negative regulation of purine nucleotide biosynthetic process	2	0.00526316	0.133536	0.415935	ADRA2A,EDNRB
GO:0032845	negative regulation of homeostatic process	2	0.00526316	0.133536	0.415935	INPP5D,ARRDC3
GO:0003170	heart valve development	2	0.00526316	0.133536	0.415935	SHOX2,ACVR1
GO:0086001	cardiac muscle cell action potential	2	0.00526316	0.133536	0.415935	KCNA5,SCN4B
GO:0032365	intracellular lipid transport	2	0.00526316	0.133536	0.415935	NPC2,COL4A3BP
GO:0014823	response to activity	2	0.00526316	0.133536	0.415935	CCL2,TENC1
GO:0031102	neuron projection regeneration	2	0.00526316	0.133536	0.415935	APOE,CSPG5
GO:0030800	negative regulation of cyclic nucleotide metabolic process	2	0.00526316	0.133536	0.415935	ADRA2A,EDNRB
GO:0030809	negative regulation of nucleotide biosynthetic process	2	0.00526316	0.133536	0.415935	ADRA2A,EDNRB
GO:0030815	negative regulation of cAMP metabolic process	2	0.00526316	0.133536	0.415935	ADRA2A,EDNRB
GO:0046503	glycerolipid catabolic process	2	0.00526316	0.133536	0.415935	PLA2G4C,PRKACB
GO:0044706	multi-multicellular organism process	6	0.0157895	0.135679	0.415935	STS,CCL2,TIMP1,ADRA2A,PLA2G4C,CNR1
GO:0030308	negative regulation of cell growth	6	0.0157895	0.135679	0.415935	CRYAB,OSGIN1,CDKN2A,CDKN1A,SLIT1,SLIT3
GO:0071559	response to transforming growth factor beta	8	0.0210526	0.135823	0.415935	LTBP1,CCL2,ACVR1,GDF15,HTRA3,SMAD9,ENG,PDGFA
GO:0050954	sensory perception of mechanical stimulus	5	0.0131579	0.135863	0.415935	CNTN5,SLC12A2,ATP2B2,CRYM,SLC17A8
GO:0051971	positive regulation of transmission of nerve impulse	3	0.00789474	0.135899	0.415935	GRIK1,GRIK2,CCL2
GO:0050885	neuromuscular process controlling balance	3	0.00789474	0.135899	0.415935	NR4A3,ATP2B2,TPP1
GO:0030072	peptide hormone secretion	7	0.0184211	0.136712	0.415935	PPP3CA,KCNA5,ADRA2A,PDE8B,CHRM3,PRKACB,CNR1
GO:0072359	circulatory system development	23	0.0605263	0.13819	0.415935	DLC1,DDAH1,RXRG,SHOX2,ERRFI1,TNFSF12,CXCL12,CCL2,CCDC103,ACVR1,APOE,COL4A3BP,GAB1,DNAAF1,ENG,PPARA,THBS2,THBS4,TBX2,PDGFA,PRICKLE1,SPARC,SULF1
GO:0072358	cardiovascular system development	23	0.0605263	0.13819	0.415935	DLC1,DDAH1,RXRG,SHOX2,ERRFI1,TNFSF12,CXCL12,CCL2,CCDC103,ACVR1,APOE,COL4A3BP,GAB1,DNAAF1,ENG,PPARA,THBS2,THBS4,TBX2,PDGFA,PRICKLE1,SPARC,SULF1
GO:0042981	regulation of apoptotic process	33	0.0868421	0.138235	0.415935	DLC1,FAS,CRYAB,DEPTOR,ARHGEF6,GRIK2,TNFSF12,CXCL12,CDKN2A,CCL2,TIMP1,NR4A2,NR4A3,CDKN1A,ACVR1,CCK,INPP5D,CEBPB,DBC1,ANXA4,IFIT3,SMPD1,IL6ST,APOE,TWIST2,EDNRB,HRK,NRBP2,CNR1,PSMB8,IFI6,PRNP,CD248
GO:0051216	cartilage development	6	0.0157895	0.139724	0.415935	SHOX2,BMP8B,EFEMP1,SMAD9,SULF2,SULF1
GO:0030323	respiratory tube development	6	0.0157895	0.139724	0.415935	ASAH1,ERRFI1,DNAAF1,PDGFA,CTSZ,SPARC
GO:0010950	positive regulation of endopeptidase activity	5	0.0131579	0.140502	0.415935	DLC1,FAS,CDKN2A,IFI16,CCK
GO:0048638	regulation of developmental growth	5	0.0131579	0.140502	0.415935	APOE,ISLR2,SLIT1,TBX2,PLXNA4
GO:0007596	blood coagulation	14	0.0368421	0.141483	0.415935	DGKB,IGF2,TIMP1,ADRA2A,EFEMP2,INPP5D,ATP1B2,ATP2B2,APOE,KIF26A,TF,PDGFA,PRKACB,SPARC
GO:0000904	cell morphogenesis involved in differentiation	23	0.0605263	0.141655	0.415935	SH3GL2,KAL1,SHOX2,CXCL12,DAB1,UNC5D,NR4A2,NR4A3,ST8SIA4,CCK,ATP2B2,APOE,ISLR2,SLIT1,SLIT3,DACT1,PLXNA4,PLXNB3,SLITRK6,PLXNC1,BHLHE22,PRNP,ATP8A2
GO:0071479	cellular response to ionizing radiation	3	0.00789474	0.142985	0.415935	CRYAB,CDKN1A,IFI16
GO:1900274	regulation of phospholipase C activity	3	0.00789474	0.142985	0.415935	BICD1,ADCY2,PRKACB
GO:1901700	response to oxygen-containing compound	28	0.0736842	0.143434	0.415935	CRYAB,RXRG,UNC79,PPP3CA,IGF2,PDE4B,CCL2,TIMP1,ADRA2A,NR4A3,CDKN1A,CEBPB,SMPD1,ADCY2,APOE,GAB1,PPARA,CPEB3,EDNRB,SLIT3,STAT3,SLC6A1,PDGFA,PRKACB,CNR1,MEST,TESC,SPARC
GO:0070166	enamel mineralization	1	0.00263158	0.143607	0.415935	PPARA
GO:0035469	determination of pancreatic left/right asymmetry	1	0.00263158	0.143607	0.415935	DNAAF1
GO:0036302	atrioventricular canal development	1	0.00263158	0.143607	0.415935	TBX2
GO:0036295	cellular response to increased oxygen levels	1	0.00263158	0.143607	0.415935	FAS
GO:0016553	base conversion or substitution editing	1	0.00263158	0.143607	0.415935	APOBEC3G
GO:0071455	cellular response to hyperoxia	1	0.00263158	0.143607	0.415935	FAS
GO:0071674	mononuclear cell migration	1	0.00263158	0.143607	0.415935	CCL2
GO:0071675	regulation of mononuclear cell migration	1	0.00263158	0.143607	0.415935	CCL2
GO:0036149	phosphatidylinositol acyl-chain remodeling	1	0.00263158	0.143607	0.415935	PLA2G4C
GO:0001554	luteolysis	1	0.00263158	0.143607	0.415935	SLIT3
GO:0071071	regulation of phospholipid biosynthetic process	1	0.00263158	0.143607	0.415935	PDGFA
GO:0051901	positive regulation of mitochondrial depolarization	1	0.00263158	0.143607	0.415935	CCK
GO:0002002	regulation of angiotensin levels in blood	1	0.00263158	0.143607	0.415935	CTSZ
GO:0051964	negative regulation of synapse assembly	1	0.00263158	0.143607	0.415935	SLIT1
GO:0051961	negative regulation of nervous system development	1	0.00263158	0.143607	0.415935	SLIT1
GO:0033034	positive regulation of myeloid cell apoptotic process	1	0.00263158	0.143607	0.415935	CDKN2A
GO:0033079	immature T cell proliferation	1	0.00263158	0.143607	0.415935	CDKN2A
GO:0090083	regulation of inclusion body assembly	1	0.00263158	0.143607	0.415935	SNCAIP
GO:0002093	auditory receptor cell morphogenesis	1	0.00263158	0.143607	0.415935	ATP2B2
GO:1900101	regulation of endoplasmic reticulum unfolded protein response	1	0.00263158	0.143607	0.415935	CREBRF
GO:0002689	negative regulation of leukocyte chemotaxis	1	0.00263158	0.143607	0.415935	CCL2
GO:0071871	response to epinephrine	1	0.00263158	0.143607	0.415935	PDE4B
GO:0071872	cellular response to epinephrine stimulus	1	0.00263158	0.143607	0.415935	PDE4B
GO:0003032	detection of oxygen	1	0.00263158	0.143607	0.415935	ENG
GO:0003256	regulation of transcription from RNA polymerase II promoter involved in myocardial precursor cell differentiation	1	0.00263158	0.143607	0.415935	TBX2
GO:0034285	response to disaccharide	1	0.00263158	0.143607	0.415935	SLC6A1
GO:0003183	mitral valve morphogenesis	1	0.00263158	0.143607	0.415935	ACVR1
GO:0003174	mitral valve development	1	0.00263158	0.143607	0.415935	ACVR1
GO:0034380	high-density lipoprotein particle assembly	1	0.00263158	0.143607	0.415935	APOE
GO:0034384	high-density lipoprotein particle clearance	1	0.00263158	0.143607	0.415935	APOE
GO:0034350	regulation of glial cell apoptotic process	1	0.00263158	0.143607	0.415935	CCL2
GO:0034351	negative regulation of glial cell apoptotic process	1	0.00263158	0.143607	0.415935	CCL2
GO:0034310	primary alcohol catabolic process	1	0.00263158	0.143607	0.415935	ALDH3B1
GO:0019374	galactolipid metabolic process	1	0.00263158	0.143607	0.415935	ALDH5A1
GO:0021979	hypothalamus cell differentiation	1	0.00263158	0.143607	0.415935	OTP
GO:2000009	negative regulation of protein localization to cell surface	1	0.00263158	0.143607	0.415935	ASTN2
GO:2000353	positive regulation of endothelial cell apoptotic process	1	0.00263158	0.143607	0.415935	CD248
GO:2000188	regulation of cholesterol homeostasis	1	0.00263158	0.143607	0.415935	ACOX1
GO:0021563	glossopharyngeal nerve development	1	0.00263158	0.143607	0.415935	PLXNA4
GO:0021561	facial nerve development	1	0.00263158	0.143607	0.415935	PLXNA4
GO:0021559	trigeminal nerve development	1	0.00263158	0.143607	0.415935	PLXNA4
GO:2000465	regulation of glycogen (starch) synthase activity	1	0.00263158	0.143607	0.415935	IGF2
GO:2000765	regulation of cytoplasmic translation	1	0.00263158	0.143607	0.415935	CPEB3
GO:0006287	base-excision repair, gap-filling	1	0.00263158	0.143607	0.415935	KIAA2022
GO:0006685	sphingomyelin catabolic process	1	0.00263158	0.143607	0.415935	SMPD1
GO:0006681	galactosylceramide metabolic process	1	0.00263158	0.143607	0.415935	ALDH5A1
GO:0006703	estrogen biosynthetic process	1	0.00263158	0.143607	0.415935	HSD17B1
GO:0055075	potassium ion homeostasis	1	0.00263158	0.143607	0.415935	KCNA5
GO:0038003	opioid receptor signaling pathway	1	0.00263158	0.143607	0.415935	OPCML
GO:0061303	cornea development in camera-type eye	1	0.00263158	0.143607	0.415935	TWIST2
GO:0009133	nucleoside diphosphate biosynthetic process	1	0.00263158	0.143607	0.415935	AK5
GO:0060685	regulation of prostatic bud formation	1	0.00263158	0.143607	0.415935	SULF1
GO:0060911	cardiac cell fate commitment	1	0.00263158	0.143607	0.415935	ACVR1
GO:0060426	lung vasculature development	1	0.00263158	0.143607	0.415935	ERRFI1
GO:0060452	positive regulation of cardiac muscle contraction	1	0.00263158	0.143607	0.415935	RGS2
GO:0009744	response to sucrose	1	0.00263158	0.143607	0.415935	SLC6A1
GO:0060177	regulation of angiotensin metabolic process	1	0.00263158	0.143607	0.415935	CTSZ
GO:0060307	regulation of ventricular cardiac muscle cell membrane repolarization	1	0.00263158	0.143607	0.415935	SCN4B
GO:0009448	gamma-aminobutyric acid metabolic process	1	0.00263158	0.143607	0.415935	ALDH5A1
GO:0010940	positive regulation of necrotic cell death	1	0.00263158	0.143607	0.415935	FAS
GO:0010887	negative regulation of cholesterol storage	1	0.00263158	0.143607	0.415935	PPARA
GO:0042511	positive regulation of tyrosine phosphorylation of Stat1 protein	1	0.00263158	0.143607	0.415935	IL6ST
GO:0042362	fat-soluble vitamin biosynthetic process	1	0.00263158	0.143607	0.415935	PLTP
GO:1901623	regulation of lymphocyte chemotaxis	1	0.00263158	0.143607	0.415935	CCL2
GO:0030150	protein import into mitochondrial matrix	1	0.00263158	0.143607	0.415935	TOMM7
GO:0048241	epinephrine transport	1	0.00263158	0.143607	0.415935	ADRA2A
GO:0048242	epinephrine secretion	1	0.00263158	0.143607	0.415935	ADRA2A
GO:0045654	positive regulation of megakaryocyte differentiation	1	0.00263158	0.143607	0.415935	TESC
GO:0045579	positive regulation of B cell differentiation	1	0.00263158	0.143607	0.415935	INPP5D
GO:0045760	positive regulation of action potential	1	0.00263158	0.143607	0.415935	KCNIP1
GO:0045741	positive regulation of epidermal growth factor-activated receptor activity	1	0.00263158	0.143607	0.415935	ADRA2A
GO:0045900	negative regulation of translational elongation	1	0.00263158	0.143607	0.415935	CPEB3
GO:0032415	regulation of sodium:hydrogen antiporter activity	1	0.00263158	0.143607	0.415935	TESC
GO:0046031	ADP metabolic process	1	0.00263158	0.143607	0.415935	AK5
GO:0032000	positive regulation of fatty acid beta-oxidation	1	0.00263158	0.143607	0.415935	PPARA
GO:0032020	ISG15-protein conjugation	1	0.00263158	0.143607	0.415935	UBA7
GO:0045091	regulation of single stranded viral RNA replication via double stranded DNA intermediate	1	0.00263158	0.143607	0.415935	APOBEC3G
GO:0045059	positive thymic T cell selection	1	0.00263158	0.143607	0.415935	ITPKB
GO:0032229	negative regulation of synaptic transmission, GABAergic	1	0.00263158	0.143607	0.415935	SLC6A1
GO:0046628	positive regulation of insulin receptor signaling pathway	1	0.00263158	0.143607	0.415935	IGF2
GO:0046185	aldehyde catabolic process	1	0.00263158	0.143607	0.415935	ALDH3B1
GO:0030828	positive regulation of cGMP biosynthetic process	1	0.00263158	0.143607	0.415935	APOE
GO:1901214	regulation of neuron death	7	0.0184211	0.144027	0.415935	GRIK2,CCL2,NR4A2,NR4A3,APOE,PPARA,NRBP2
GO:0035094	response to nicotine	2	0.00526316	0.144064	0.415935	PPARA,CNR1
GO:0001702	gastrulation with mouth forming second	2	0.00526316	0.144064	0.415935	ACVR1,DACT1
GO:0001975	response to amphetamine	2	0.00526316	0.144064	0.415935	PPP3CA,NR4A2
GO:0050432	catecholamine secretion	2	0.00526316	0.144064	0.415935	ADRA2A,CNR1
GO:0032890	regulation of organic acid transport	2	0.00526316	0.144064	0.415935	GRIK1,SLC6A1
GO:0050729	positive regulation of inflammatory response	2	0.00526316	0.144064	0.415935	IL6ST,CNR1
GO:0021680	cerebellar Purkinje cell layer development	2	0.00526316	0.144064	0.415935	ATP2B2,KLHL1
GO:0007618	mating	2	0.00526316	0.144064	0.415935	EDNRB,CNR1
GO:0060612	adipose tissue development	2	0.00526316	0.144064	0.415935	CREB5,ARRDC3
GO:0030224	monocyte differentiation	2	0.00526316	0.144064	0.415935	IFI16,INPP5D
GO:0048521	negative regulation of behavior	2	0.00526316	0.144064	0.415935	CCL2,SLIT1
GO:0046717	acid secretion	2	0.00526316	0.144064	0.415935	GRIK1,SLC6A1
GO:0001932	regulation of protein phosphorylation	25	0.0657895	0.146843	0.423614	RGS2,DEPTOR,ERRFI1,IGF2,CDKN2A,DAB1,CCL2,ADRA2A,CDKN1A,ACVR1,CCK,SMPD1,ADCY2,IL6ST,APOE,GAB1,ENG,EDNRB,GRM5,THBS4,PDGFA,PRKACB,MVP,TPP1,PRNP
GO:0051248	negative regulation of protein metabolic process	18	0.0473684	0.147023	0.423788	RGS2,DEPTOR,ZNF540,ERRFI1,ITM2B,CDKN2A,TIMP1,CDKN1A,INPP5D,SMPD1,NELL1,APOE,ENG,CPEB3,EDNRB,MVP,PSMB8,PRNP
GO:0002790	peptide secretion	7	0.0184211	0.147754	0.425545	PPP3CA,KCNA5,ADRA2A,PDE8B,CHRM3,PRKACB,CNR1
GO:0009991	response to extracellular stimulus	10	0.0263158	0.148229	0.426567	CCL2,NR4A2,CDKN1A,IFI16,CCK,KIF26A,PPARA,NRBP2,CNR1,SPARC
GO:0007599	hemostasis	14	0.0368421	0.148589	0.427254	DGKB,IGF2,TIMP1,ADRA2A,EFEMP2,INPP5D,ATP1B2,ATP2B2,APOE,KIF26A,TF,PDGFA,PRKACB,SPARC
GO:0044765	single-organism transport	74	0.194737	0.149107	0.428374	SCN2A,NPC2,SH3GL2,PLTP,PPAPDC1A,KCNAB1,GLRA2,LRRC26,MFSD6,UNC79,WIPF3,PPP3CA,IGF2,KCNF1,KCNC3,GRIK1,PACSIN1,CDKN2A,PDE4B,BICD1,CCL2,ADHFE1,KCNA5,TIMP1,ADRA2A,CDKN1A,TRIM9,PDE8B,SLC1A1,CHRM3,SLC41A1,SLC12A2,SLC12A5,SCN4B,ADCY2,ATP1B2,TPD52,ATP2B2,APOE,COL4A3BP,CA5B,RIMS1,HAP1,CNIH3,CRYM,STEAP3,MCHR1,PPARA,EDNRB,SLC24A3,DACT1,TOMM20,TF,STAT3,SNCAIP,SLC6A1,PDGFA,PRKACB,SCAMP1,TOMM7,CNR1,SLC30A4,SCAR…
GO:0043067	regulation of programmed cell death	33	0.0868421	0.149784	0.428374	DLC1,FAS,CRYAB,DEPTOR,ARHGEF6,GRIK2,TNFSF12,CXCL12,CDKN2A,CCL2,TIMP1,NR4A2,NR4A3,CDKN1A,ACVR1,CCK,INPP5D,CEBPB,DBC1,ANXA4,IFIT3,SMPD1,IL6ST,APOE,TWIST2,EDNRB,HRK,NRBP2,CNR1,PSMB8,IFI6,PRNP,CD248
GO:0051924	regulation of calcium ion transport	5	0.0131579	0.149983	0.428374	PDE4B,ADRA2A,ATP2B2,MCHR1,CAMK2D
GO:0050679	positive regulation of epithelial cell proliferation	5	0.0131579	0.149983	0.428374	TNFSF12,CCL2,TWIST2,THBS4,PLXNB3
GO:0006865	amino acid transport	5	0.0131579	0.149983	0.428374	GRIK1,SLC1A1,RIMS1,CRYM,SLC6A1
GO:0001836	release of cytochrome c from mitochondria	3	0.00789474	0.150192	0.428374	CCK,HRK,IFI6
GO:0002685	regulation of leukocyte migration	3	0.00789474	0.150192	0.428374	CXCL12,CCL2,THBS4
GO:0018958	phenol-containing compound metabolic process	3	0.00789474	0.150192	0.428374	NR4A2,CRYM,SNCAIP
GO:0006690	icosanoid metabolic process	3	0.00789474	0.150192	0.428374	ACOX1,GGT5,PLA2G4C
GO:1901568	fatty acid derivative metabolic process	3	0.00789474	0.150192	0.428374	ACOX1,GGT5,PLA2G4C
GO:0010941	regulation of cell death	34	0.0894737	0.151	0.43033	DLC1,FAS,CRYAB,DEPTOR,ARHGEF6,GRIK2,TNFSF12,CXCL12,CDKN2A,CCL2,TIMP1,NR4A2,NR4A3,CDKN1A,ACVR1,CCK,INPP5D,CEBPB,DBC1,ANXA4,IFIT3,SMPD1,IL6ST,APOE,TWIST2,PPARA,EDNRB,HRK,NRBP2,CNR1,PSMB8,IFI6,PRNP,CD248
GO:0050890	cognition	7	0.0184211	0.151525	0.431481	SLC12A5,TMOD2,CPEB3,GRM5,SLC6A1,CNR1,PRNP
GO:0016358	dendrite development	6	0.0157895	0.152187	0.433017	PACSIN1,DAB1,CPEB3,DACT1,KLHL1,SEZ6
GO:0060562	epithelial tube morphogenesis	10	0.0263158	0.15421	0.437158	DLC1,CXCL12,CCDC103,ACVR1,SLC12A2,DNAAF1,ENG,TBX2,PRICKLE1,CTSZ
GO:0050790	regulation of catalytic activity	41	0.107895	0.154295	0.437158	DLC1,FAS,CRYAB,PPP1R42,RGS2,DEPTOR,ERRFI1,ARHGEF6,IGF2,CDKN2A,DAB1,BICD1,CCL2,ADRA2A,NR4A2,CDKN1A,IFI16,CCK,DBC1,SMPD1,ADCY2,APOE,GAB1,ENG,EDNRB,PCDH11X,ARRDC4,ARRDC3,GRM5,PDGFA,PRKACB,MVP,RABGAP1L,CNR1,PSMB8,IFI6,TPP1,SPOCK3,SPOCK1,CAMK2D,ARAP2
GO:0070169	positive regulation of biomineral tissue development	2	0.00526316	0.154757	0.437158	ACVR1,NELL1
GO:0086036	regulation of cardiac muscle cell membrane potential	2	0.00526316	0.154757	0.437158	KCNA5,SCN4B
GO:0060761	negative regulation of response to cytokine stimulus	2	0.00526316	0.154757	0.437158	IL6ST,SLIT3
GO:1902230	negative regulation of intrinsic apoptotic signaling pathway in response to DNA damage	2	0.00526316	0.154757	0.437158	CXCL12,DBC1
GO:0030501	positive regulation of bone mineralization	2	0.00526316	0.154757	0.437158	ACVR1,NELL1
GO:0030201	heparan sulfate proteoglycan metabolic process	2	0.00526316	0.154757	0.437158	SULF2,SULF1
GO:0048488	synaptic vesicle endocytosis	2	0.00526316	0.154757	0.437158	SH3GL2,PACSIN1
GO:2000116	regulation of cysteine-type endopeptidase activity	7	0.0184211	0.155342	0.438459	DLC1,FAS,CRYAB,CDKN2A,IFI16,CCK,IFI6
GO:2001233	regulation of apoptotic signaling pathway	8	0.0210526	0.156226	0.440527	FAS,DEPTOR,TNFSF12,CXCL12,ACVR1,DBC1,HRK,IFI6
GO:0002237	response to molecule of bacterial origin	6	0.0157895	0.156449	0.440527	PDE4B,CCL2,CEBPB,EDNRB,CNR1,SPARC
GO:0050863	regulation of T cell activation	6	0.0157895	0.156449	0.440527	IGF2,CDKN2A,CCL2,IL6ST,ITPKB,PRNP
GO:0016311	dephosphorylation	10	0.0263158	0.157245	0.441408	DLC1,PPP1R42,PPAPDC1A,PPP3CA,PPM1K,INPP5D,PPP5D1,SMPD1,PCDH11X,LHPP
GO:0050921	positive regulation of chemotaxis	3	0.00789474	0.157512	0.441408	CXCL12,CCL2,THBS4
GO:0019233	sensory perception of pain	3	0.00789474	0.157512	0.441408	CCK,EDNRB,CNR1
GO:0007218	neuropeptide signaling pathway	3	0.00789474	0.157512	0.441408	SORCS3,GLRA2,MCHR1
GO:0030166	proteoglycan biosynthetic process	3	0.00789474	0.157512	0.441408	BGN,CSPG5,CHST9
GO:0048641	regulation of skeletal muscle tissue development	3	0.00789474	0.157512	0.441408	SHOX2,ACVR1,PRICKLE1
GO:0021549	cerebellum development	4	0.0105263	0.159377	0.444672	DAB1,MYO16,ATP2B2,KLHL1
GO:0007416	synapse assembly	4	0.0105263	0.159377	0.444672	GLRA2,DNM3,SLIT1,GPM6A
GO:0050878	regulation of body fluid levels	16	0.0421053	0.159682	0.444672	DGKB,IGF2,TIMP1,ADRA2A,EFEMP2,CHRM3,INPP5D,ATP1B2,ATP2B2,APOE,KIF26A,EDNRB,TF,PDGFA,PRKACB,SPARC
GO:0010952	positive regulation of peptidase activity	5	0.0131579	0.159725	0.444672	DLC1,FAS,CDKN2A,IFI16,CCK
GO:0044262	cellular carbohydrate metabolic process	8	0.0210526	0.159761	0.444672	PPP1R3E,IGF2,IDUA,GDPD2,IL6ST,HAS3,PPARA,IGFBP4
GO:0034976	response to endoplasmic reticulum stress	6	0.0157895	0.160763	0.444672	CREBRF,CCL2,CEBPB,COL4A3BP,THBS4,TPP1
GO:0009725	response to hormone	19	0.05	0.161328	0.444672	FAS,CRYAB,IGF2,CCL2,TIMP1,ADRA2A,NR4A3,CDKN1A,ACVR1,ADCY2,APOE,GAB1,PPARA,SLIT3,STAT3,SLC6A1,PDGFA,PRKACB,SPARC
GO:0002684	positive regulation of immune system process	15	0.0394737	0.161627	0.444672	PPAPDC1A,WIPF3,IGF2,CXCL12,PDE4B,CCL2,CDKN1A,IFI16,INPP5D,IL6ST,FLT3LG,THBS4,ITPKB,CNR1,PRNP
GO:0060284	regulation of cell development	17	0.0447368	0.16203	0.444672	TCF4,SHOX2,PACSIN1,DAB1,IL6ST,APOE,ISLR2,OTP,CPEB3,EDNRB,SLIT1,GRM5,PLXNA4,CNR1,PRICKLE1,SEZ6,SPOCK1
GO:0001503	ossification	9	0.0236842	0.162246	0.444672	SHOX2,BMP8B,IGF2,ACVR1,CEBPB,IL6ST,NELL1,TWIST2,SPARC
GO:0065009	regulation of molecular function	50	0.131579	0.163939	0.444672	DLC1,FAS,CRYAB,SPAG8,PPP1R42,RGS2,DEPTOR,ERRFI1,ARHGEF6,IGF2,CDKN2A,DAB1,PDE4B,BICD1,CCL2,ADRA2A,NR4A2,CDKN1A,IFI16,CCK,DBC1,SMPD1,SCN4B,ADCY2,APOE,GAB1,TWIST2,CNIH3,ENG,PPARA,EDNRB,PCDH11X,ARRDC4,ARRDC3,GRM5,PDGFA,PRKACB,MVP,RABGAP1L,CNR1,TESC,PSMB8,IFI6,TPP1,RUNX1T1,PRNP,SPOCK3,SPOCK1,CAMK2D,ARAP2
GO:1901698	response to nitrogen compound	20	0.0526316	0.164764	0.444672	PPP3CA,IGF2,PDE4B,CCL2,TIMP1,NR4A2,NR4A3,CDKN1A,CEBPB,SMPD1,ADCY2,APOE,GAB1,PPARA,CPEB3,STAT3,SLC6A1,PRKACB,CNR1,SPARC
GO:0050671	positive regulation of lymphocyte proliferation	3	0.00789474	0.164939	0.444672	IGF2,CDKN1A,IL6ST
GO:0007603	phototransduction, visible light	3	0.00789474	0.164939	0.444672	GPC6,APOE,RBP1
GO:0048871	multicellular organismal homeostasis	6	0.0157895	0.165127	0.444672	TENC1,INPP5D,ARRDC3,STAT3,CNR1,TPP1
GO:0031214	biomineral tissue development	4	0.0105263	0.165259	0.444672	ACVR1,NELL1,ATP2B2,PPARA
GO:1900543	negative regulation of purine nucleotide metabolic process	2	0.00526316	0.165597	0.444672	ADRA2A,EDNRB
GO:0050906	detection of stimulus involved in sensory perception	2	0.00526316	0.165597	0.444672	SLC12A2,ATP2B2
GO:0060393	regulation of pathway-restricted SMAD protein phosphorylation	2	0.00526316	0.165597	0.444672	ACVR1,ENG
GO:1902229	regulation of intrinsic apoptotic signaling pathway in response to DNA damage	2	0.00526316	0.165597	0.444672	CXCL12,DBC1
GO:0090311	regulation of protein deacetylation	2	0.00526316	0.165597	0.444672	JDP2,CAMK2D
GO:0010562	positive regulation of phosphorus metabolic process	21	0.0552632	0.165832	0.444672	DLC1,IGF2,DAB1,CCL2,ADRA2A,ACVR1,CCK,SMPD1,ADCY2,IL6ST,APOE,GAB1,ENG,EDNRB,GRM5,THBS4,PDGFA,PRKACB,TPP1,GAREM,IGFBP4
GO:0045937	positive regulation of phosphate metabolic process	21	0.0552632	0.165832	0.444672	DLC1,IGF2,DAB1,CCL2,ADRA2A,ACVR1,CCK,SMPD1,ADCY2,IL6ST,APOE,GAB1,ENG,EDNRB,GRM5,THBS4,PDGFA,PRKACB,TPP1,GAREM,IGFBP4
GO:0051246	regulation of protein metabolic process	44	0.115789	0.167892	0.444672	DLC1,RGS2,DEPTOR,CREBRF,ZNF540,ERRFI1,RNF180,ITM2B,IGF2,JDP2,CDKN2A,DAB1,CCL2,TIMP1,ADRA2A,CDKN1A,ACVR1,CCK,INPP5D,CEBPB,SMPD1,ADCY2,IL6ST,NELL1,APOE,GAB1,ENG,CPEB3,EDNRB,ARRDC4,ARRDC3,GRM5,DACT1,THBS4,PDGFA,PRKACB,MVP,PSMB8,PRICKLE1,TPP1,CTSZ,LDLRAD3,PRNP,CAMK2D
GO:0016310	phosphorylation	41	0.107895	0.168079	0.444672	CRYAB,RGS2,DEPTOR,ERRFI1,ARHGEF6,SNRK,IGF2,CDKN2A,DAB1,CCL2,ADRA2A,EFEMP1,CDKN1A,ACVR1,MT-ND3,CCK,SMPD1,ADCY2,IL6ST,APOE,COL4A3BP,GAB1,SMAD9,ENG,EDNRB,GRM5,DACT1,THBS4,STAT3,PDGFA,ITPKB,PRKACB,MVP,AK5,AK8,TPP1,GAREM,PRNP,INPP1,CAMK2D,IGFBP4
GO:0000052	citrulline metabolic process	1	0.00263158	0.169758	0.444672	DDAH1
GO:0035815	positive regulation of renal sodium excretion	1	0.00263158	0.169758	0.444672	EDNRB
GO:0035457	cellular response to interferon-alpha	1	0.00263158	0.169758	0.444672	IFIT3
GO:0071624	positive regulation of granulocyte chemotaxis	1	0.00263158	0.169758	0.444672	THBS4
GO:0017085	response to insecticide	1	0.00263158	0.169758	0.444672	NR4A2
GO:0001574	ganglioside biosynthetic process	1	0.00263158	0.169758	0.444672	ST8SIA4
GO:0086066	atrial cardiac muscle cell to AV node cell communication	1	0.00263158	0.169758	0.444672	KCNA5
GO:0086026	atrial cardiac muscle cell to AV node cell signaling	1	0.00263158	0.169758	0.444672	KCNA5
GO:0090023	positive regulation of neutrophil chemotaxis	1	0.00263158	0.169758	0.444672	THBS4
GO:0090025	regulation of monocyte chemotaxis	1	0.00263158	0.169758	0.444672	CXCL12
GO:0002438	acute inflammatory response to antigenic stimulus	1	0.00263158	0.169758	0.444672	CNR1
GO:0032825	positive regulation of natural killer cell differentiation	1	0.00263158	0.169758	0.444672	FLT3LG
GO:0032823	regulation of natural killer cell differentiation	1	0.00263158	0.169758	0.444672	FLT3LG
GO:0072393	microtubule anchoring at microtubule organizing center	1	0.00263158	0.169758	0.444672	BICD1
GO:0071910	determination of liver left/right asymmetry	1	0.00263158	0.169758	0.444672	DNAAF1
GO:0050779	RNA destabilization	1	0.00263158	0.169758	0.444672	CPEB3
GO:0003148	outflow tract septum morphogenesis	1	0.00263158	0.169758	0.444672	TBX2
GO:0003352	regulation of cilium movement	1	0.00263158	0.169758	0.444672	DNAAF1
GO:0034433	steroid esterification	1	0.00263158	0.169758	0.444672	APOE
GO:0034435	cholesterol esterification	1	0.00263158	0.169758	0.444672	APOE
GO:0034434	sterol esterification	1	0.00263158	0.169758	0.444672	APOE
GO:2000001	regulation of DNA damage checkpoint	1	0.00263158	0.169758	0.444672	DBC1
GO:2000109	regulation of macrophage apoptotic process	1	0.00263158	0.169758	0.444672	CDKN2A
GO:0006067	ethanol metabolic process	1	0.00263158	0.169758	0.444672	ALDH3B1
GO:0006398	histone mRNA 3'-end processing	1	0.00263158	0.169758	0.444672	LSM11
GO:0086012	membrane depolarization during cardiac muscle cell action potential	1	0.00263158	0.169758	0.444672	SCN4B
GO:0086014	atrial cardiac muscle cell action potential	1	0.00263158	0.169758	0.444672	KCNA5
GO:0006927	transformed cell apoptotic process	1	0.00263158	0.169758	0.444672	FAS
GO:0007442	hindgut morphogenesis	1	0.00263158	0.169758	0.444672	DACT1
GO:0043501	skeletal muscle adaptation	1	0.00263158	0.169758	0.444672	PPP3CA
GO:0008298	intracellular mRNA localization	1	0.00263158	0.169758	0.444672	BICD1
GO:0060856	establishment of blood-brain barrier	1	0.00263158	0.169758	0.444672	ENG
GO:0043117	positive regulation of vascular permeability	1	0.00263158	0.169758	0.444672	FGFBP3
GO:0060613	fat pad development	1	0.00263158	0.169758	0.444672	ARRDC3
GO:0045006	DNA deamination	1	0.00263158	0.169758	0.444672	APOBEC3G
GO:0060394	negative regulation of pathway-restricted SMAD protein phosphorylation	1	0.00263158	0.169758	0.444672	ENG
GO:0060019	radial glial cell differentiation	1	0.00263158	0.169758	0.444672	STAT3
GO:0060087	relaxation of vascular smooth muscle	1	0.00263158	0.169758	0.444672	RGS2
GO:0009629	response to gravity	1	0.00263158	0.169758	0.444672	SPARC
GO:1901534	positive regulation of hematopoietic progenitor cell differentiation	1	0.00263158	0.169758	0.444672	TESC
GO:0010758	regulation of macrophage chemotaxis	1	0.00263158	0.169758	0.444672	CCL2
GO:0097320	membrane tubulation	1	0.00263158	0.169758	0.444672	PACSIN1
GO:0042984	regulation of amyloid precursor protein biosynthetic process	1	0.00263158	0.169758	0.444672	ITM2B
GO:0042983	amyloid precursor protein biosynthetic process	1	0.00263158	0.169758	0.444672	ITM2B
GO:0042510	regulation of tyrosine phosphorylation of Stat1 protein	1	0.00263158	0.169758	0.444672	IL6ST
GO:0042428	serotonin metabolic process	1	0.00263158	0.169758	0.444672	ATP2B2
GO:0042416	dopamine biosynthetic process	1	0.00263158	0.169758	0.444672	NR4A2
GO:0042159	lipoprotein catabolic process	1	0.00263158	0.169758	0.444672	APOE
GO:0090343	positive regulation of cell aging	1	0.00263158	0.169758	0.444672	CDKN2A
GO:0048845	venous blood vessel morphogenesis	1	0.00263158	0.169758	0.444672	ENG
GO:0048752	semicircular canal morphogenesis	1	0.00263158	0.169758	0.444672	NR4A3
GO:0048755	branching morphogenesis of a nerve	1	0.00263158	0.169758	0.444672	SHOX2
GO:0014061	regulation of norepinephrine secretion	1	0.00263158	0.169758	0.444672	ADRA2A
GO:0048262	determination of dorsal/ventral asymmetry	1	0.00263158	0.169758	0.444672	ACVR1
GO:0048263	determination of dorsal identity	1	0.00263158	0.169758	0.444672	ACVR1
GO:0048170	positive regulation of long-term neuronal synaptic plasticity	1	0.00263158	0.169758	0.444672	GRM5
GO:0048149	behavioral response to ethanol	1	0.00263158	0.169758	0.444672	UNC79
GO:0032703	negative regulation of interleukin-2 production	1	0.00263158	0.169758	0.444672	PRNP
GO:0045743	positive regulation of fibroblast growth factor receptor signaling pathway	1	0.00263158	0.169758	0.444672	FGFBP3
GO:0032196	transposition	1	0.00263158	0.169758	0.444672	APOBEC3G
GO:0061525	hindgut development	1	0.00263158	0.169758	0.444672	DACT1
GO:0030826	regulation of cGMP biosynthetic process	1	0.00263158	0.169758	0.444672	APOE
GO:0030854	positive regulation of granulocyte differentiation	1	0.00263158	0.169758	0.444672	TESC
GO:0031399	regulation of protein modification process	32	0.0842105	0.17026	0.445654	DLC1,RGS2,DEPTOR,ERRFI1,IGF2,JDP2,CDKN2A,DAB1,CCL2,ADRA2A,CDKN1A,ACVR1,CCK,SMPD1,ADCY2,IL6ST,APOE,GAB1,ENG,EDNRB,ARRDC4,ARRDC3,GRM5,THBS4,PDGFA,PRKACB,MVP,PSMB8,PRICKLE1,TPP1,PRNP,CAMK2D
GO:0044264	cellular polysaccharide metabolic process	4	0.0105263	0.171218	0.447498	PPP1R3E,IGF2,IL6ST,HAS3
GO:0045862	positive regulation of proteolysis	4	0.0105263	0.171218	0.447498	RNF180,ADRA2A,APOE,PRICKLE1
GO:0033077	T cell differentiation in thymus	3	0.00789474	0.172468	0.449105	FAS,CDKN2A,ITPKB
GO:0032946	positive regulation of mononuclear cell proliferation	3	0.00789474	0.172468	0.449105	IGF2,CDKN1A,IL6ST
GO:0055067	monovalent inorganic cation homeostasis	3	0.00789474	0.172468	0.449105	KCNA5,EDNRB,SLC4A10
GO:0006721	terpenoid metabolic process	3	0.00789474	0.172468	0.449105	GPC6,APOE,RBP1
GO:0031646	positive regulation of neurological system process	3	0.00789474	0.172468	0.449105	GRIK1,GRIK2,CCL2
GO:0090287	regulation of cellular response to growth factor stimulus	6	0.0157895	0.174005	0.452773	LTBP1,HTRA3,ENG,FGFBP3,SULF2,SULF1
GO:0006898	receptor-mediated endocytosis	5	0.0131579	0.174804	0.454183	SH3GL2,BICD1,CXCL16,APOE,LDLRAD3
GO:0030100	regulation of endocytosis	5	0.0131579	0.174804	0.454183	SH3GL2,PACSIN1,BICD1,CCL2,CALY
GO:0007507	heart development	13	0.0342105	0.175621	0.455069	DLC1,RXRG,SHOX2,CCDC103,ACVR1,COL4A3BP,GAB1,DNAAF1,ENG,PPARA,TBX2,PRICKLE1,SPARC
GO:1902532	negative regulation of intracellular signal transduction	10	0.0263158	0.176068	0.455069	DLC1,RGS2,DEPTOR,CXCL12,DAB1,DBC1,SMPD1,APOE,DACT1,PRNP
GO:0051937	catecholamine transport	2	0.00526316	0.176563	0.455069	ADRA2A,CNR1
GO:0002053	positive regulation of mesenchymal cell proliferation	2	0.00526316	0.176563	0.455069	SHOX2,PDGFA
GO:0002673	regulation of acute inflammatory response	2	0.00526316	0.176563	0.455069	IL6ST,CNR1
GO:0050732	negative regulation of peptidyl-tyrosine phosphorylation	2	0.00526316	0.176563	0.455069	ERRFI1,MVP
GO:0006833	water transport	2	0.00526316	0.176563	0.455069	ADCY2,PRKACB
GO:0009593	detection of chemical stimulus	2	0.00526316	0.176563	0.455069	ENG,KCNIP1
GO:0010883	regulation of lipid storage	2	0.00526316	0.176563	0.455069	PPARA,MEST
GO:0042102	positive regulation of T cell proliferation	2	0.00526316	0.176563	0.455069	IGF2,IL6ST
GO:0032663	regulation of interleukin-2 production	2	0.00526316	0.176563	0.455069	PDE4B,PRNP
GO:0060191	regulation of lipase activity	4	0.0105263	0.17725	0.456173	RGS2,BICD1,ADCY2,PRKACB
GO:0046916	cellular transition metal ion homeostasis	4	0.0105263	0.17725	0.456173	STEAP3,TF,SLC30A4,PRNP
GO:0001666	response to hypoxia	8	0.0210526	0.177991	0.457747	CRYAB,CCL2,KCNA5,NR4A2,SMAD9,ENG,PPARA,PDGFA
GO:0007423	sensory organ development	13	0.0342105	0.178371	0.45839	CRYAB,NR4A3,CXCL14,VSX2,ATP2B2,TWIST2,GPM6A,TBX2,STAT3,PDGFA,BHLHE22,MAFB,SPARC
GO:0032269	negative regulation of cellular protein metabolic process	16	0.0421053	0.178674	0.458834	RGS2,DEPTOR,ZNF540,ERRFI1,CDKN2A,TIMP1,CDKN1A,SMPD1,NELL1,APOE,ENG,CPEB3,EDNRB,MVP,PSMB8,PRNP
GO:0048598	embryonic morphogenesis	15	0.0394737	0.17895	0.459209	DLC1,SHOX2,NR4A3,CCDC103,ACVR1,ATP2B2,TWIST2,DNAAF1,ENG,DACT1,TBX2,MAFB,PRICKLE1,SULF1,SP8
GO:0051402	neuron apoptotic process	7	0.0184211	0.179143	0.45937	FAS,GRIK2,CCL2,NR4A2,NR4A3,APOE,NRBP2
GO:0001676	long-chain fatty acid metabolic process	3	0.00789474	0.180093	0.461472	ACOX1,GGT5,PLA2G4C
GO:0071705	nitrogen compound transport	17	0.0447368	0.180479	0.462125	PPP3CA,GRIK1,KCNA5,ADRA2A,PDE8B,SLC1A1,CHRM3,SLC12A2,COL4A3BP,RIMS1,CRYM,FYTTD1,SLC6A1,PRKACB,MVP,CNR1,ATP8A1
GO:0009966	regulation of signal transduction	51	0.134211	0.182082	0.463113	DLC1,LTBP1,FAS,SH3GL2,SHOX2,RGS2,DEPTOR,CREBRF,ERRFI1,ARHGEF6,TLE2,IGF2,TNFSF12,CXCL12,CDKN2A,DAB1,BICD1,ADRA2A,ACVR1,INPP5D,DBC1,SMPD1,IL6ST,APOE,GAB1,HTRA3,KIF26A,CNIH3,TMOD2,ENG,ARRDC3,SLIT3,GRM5,DACT1,DDIT4L,STAT3,PDGFA,ITPKB,HRK,RABGAP1L,PRICKLE1,KCTD16,IFI6,GAREM,IFNAR1,PRNP,FGFBP3,SULF2,SULF1,ARAP2,IGFBP4
GO:0006887	exocytosis	9	0.0236842	0.182708	0.463113	IGF2,TIMP1,ADRA2A,TRIM9,RIMS1,TF,PDGFA,CADPS2,SPARC
GO:0031324	negative regulation of cellular metabolic process	42	0.110526	0.182842	0.463113	CRYAB,TCF4,SHOX2,RGS2,DEPTOR,CREBRF,ZNF540,ERRFI1,TLE2,ITM2B,JDP2,CDKN2A,IFITM3,TIMP1,ADRA2A,CDKN1A,IFI16,INPP5D,CEBPB,SMPD1,NELL1,APOE,TWIST2,ENG,CRYM,PPARA,CPEB3,EDNRB,DACT1,TBX2,STAT3,PDGFA,APOBEC3G,MVP,NRBP2,CNR1,BHLHE22,PSMB8,PRICKLE1,SOX14,PRNP,NFIC
GO:0043068	positive regulation of programmed cell death	12	0.0315789	0.183136	0.463113	FAS,ARHGEF6,CDKN2A,NR4A3,CDKN1A,CCK,INPP5D,DBC1,SMPD1,HRK,CNR1,CD248
GO:0015833	peptide transport	7	0.0184211	0.183253	0.463113	PPP3CA,KCNA5,ADRA2A,PDE8B,CHRM3,PRKACB,CNR1
GO:0043279	response to alkaloid	4	0.0105263	0.183354	0.463113	SMPD1,PPARA,SLC6A1,CNR1
GO:0044255	cellular lipid metabolic process	24	0.0631579	0.185116	0.463113	EHHADH,FAXDC2,NPC2,PPAPDC1A,ASAH1,STS,ST8SIA4,ACOX1,GPC6,INPP5D,SMPD1,APOE,COL4A3BP,RBP1,GGT5,PLA2G4C,PPARA,CDS1,PDGFA,PRKACB,CNR1,ALDH5A1,INPP1,NPAS2
GO:0060627	regulation of vesicle-mediated transport	8	0.0210526	0.185531	0.463113	SH3GL2,PACSIN1,BICD1,CCL2,ADRA2A,TRIM9,CALY,CADPS2
GO:0072512	trivalent inorganic cation transport	2	0.00526316	0.187639	0.463113	STEAP3,TF
GO:0033572	transferrin transport	2	0.00526316	0.187639	0.463113	STEAP3,TF
GO:0051055	negative regulation of lipid biosynthetic process	2	0.00526316	0.187639	0.463113	APOE,PDGFA
GO:0006584	catecholamine metabolic process	2	0.00526316	0.187639	0.463113	NR4A2,SNCAIP
GO:2001239	regulation of extrinsic apoptotic signaling pathway in absence of ligand	2	0.00526316	0.187639	0.463113	FAS,IFI6
GO:0022600	digestive system process	2	0.00526316	0.187639	0.463113	ADRA2A,CHRM3
GO:0061337	cardiac conduction	2	0.00526316	0.187639	0.463113	KCNA5,SCN4B
GO:0009712	catechol-containing compound metabolic process	2	0.00526316	0.187639	0.463113	NR4A2,SNCAIP
GO:0010977	negative regulation of neuron projection development	2	0.00526316	0.187639	0.463113	SEZ6,SPOCK1
GO:0010812	negative regulation of cell-substrate adhesion	2	0.00526316	0.187639	0.463113	CDKN2A,SPOCK1
GO:0045980	negative regulation of nucleotide metabolic process	2	0.00526316	0.187639	0.463113	ADRA2A,EDNRB
GO:0046686	response to cadmium ion	2	0.00526316	0.187639	0.463113	PRNP,SPARC
GO:0046928	regulation of neurotransmitter secretion	2	0.00526316	0.187639	0.463113	KCNC3,SNCAIP
GO:0015682	ferric iron transport	2	0.00526316	0.187639	0.463113	STEAP3,TF
GO:0070665	positive regulation of leukocyte proliferation	3	0.00789474	0.187808	0.463113	IGF2,CDKN1A,IL6ST
GO:0061041	regulation of wound healing	3	0.00789474	0.187808	0.463113	ADRA2A,APOE,PDGFA
GO:0045638	negative regulation of myeloid cell differentiation	3	0.00789474	0.187808	0.463113	INPP5D,TWIST2,MAFB
GO:0002495	antigen processing and presentation of peptide antigen via MHC class II	4	0.0105263	0.189525	0.463113	SH3GL2,MARCH1,KIF26A,CTSF
GO:0050905	neuromuscular process	4	0.0105263	0.189525	0.463113	NR4A3,ATP2B2,TPP1,ATP8A2
GO:0031345	negative regulation of cell projection organization	4	0.0105263	0.189525	0.463113	DAB1,SLIT1,SEZ6,SPOCK1
GO:0051480	cytosolic calcium ion homeostasis	5	0.0131579	0.190403	0.463113	KCNA5,ATP2B2,MCHR1,EDNRB,CAMK2D
GO:0045637	regulation of myeloid cell differentiation	5	0.0131579	0.190403	0.463113	FAS,INPP5D,TWIST2,TESC,MAFB
GO:0021953	central nervous system neuron differentiation	6	0.0157895	0.192329	0.463113	NR4A2,ATP2B2,OTP,PLXNA4,BHLHE22,SPOCK1
GO:0036293	response to decreased oxygen levels	8	0.0210526	0.193206	0.463113	CRYAB,CCL2,KCNA5,NR4A2,SMAD9,ENG,PPARA,PDGFA
GO:0006915	apoptotic process	43	0.113158	0.194872	0.463113	DLC1,FAS,CRYAB,SCN2A,DEPTOR,ARHGEF6,ITM2B,GRIK2,TNFSF12,CXCL12,CDKN2A,UNC5D,CCL2,TIMP1,PRUNE2,NR4A2,NR4A3,CDKN1A,IFI16,ACVR1,CCK,INPP5D,CEBPB,DBC1,ANXA4,IFIT3,SMPD1,IL6ST,APOE,TWIST2,TM2D1,STEAP3,EDNRB,SLIT3,MX1,HRK,NRBP2,CNR1,PSMB8,IFI6,PRNP,CD248,SULF1
GO:0000084	mitotic S phase	1	0.00263158	0.195113	0.463113	LSM11
GO:0035095	behavioral response to nicotine	1	0.00263158	0.195113	0.463113	PPARA
GO:0070633	transepithelial transport	1	0.00263158	0.195113	0.463113	SLC12A2
GO:0070208	protein heterotrimerization	1	0.00263158	0.195113	0.463113	C1QTNF6
GO:0035810	positive regulation of urine volume	1	0.00263158	0.195113	0.463113	EDNRB
GO:0035791	platelet-derived growth factor receptor-beta signaling pathway	1	0.00263158	0.195113	0.463113	PDGFA
GO:0051481	negative regulation of cytosolic calcium ion concentration	1	0.00263158	0.195113	0.463113	KCNA5
GO:0051320	S phase	1	0.00263158	0.195113	0.463113	LSM11
GO:0051770	positive regulation of nitric-oxide synthase biosynthetic process	1	0.00263158	0.195113	0.463113	CCL2
GO:0070884	regulation of calcineurin-NFAT signaling cascade	1	0.00263158	0.195113	0.463113	PRNP
GO:0002021	response to dietary excess	1	0.00263158	0.195113	0.463113	APOE
GO:0051938	L-glutamate import	1	0.00263158	0.195113	0.463113	SLC1A1
GO:0002181	cytoplasmic translation	1	0.00263158	0.195113	0.463113	CPEB3
GO:0032799	low-density lipoprotein receptor particle metabolic process	1	0.00263158	0.195113	0.463113	APOE
GO:0032851	positive regulation of Rab GTPase activity	1	0.00263158	0.195113	0.463113	RABGAP1L
GO:0032926	negative regulation of activin receptor signaling pathway	1	0.00263158	0.195113	0.463113	ACVR1
GO:1900119	positive regulation of execution phase of apoptosis	1	0.00263158	0.195113	0.463113	DLC1
GO:0051000	positive regulation of nitric-oxide synthase activity	1	0.00263158	0.195113	0.463113	APOE
GO:0050892	intestinal absorption	1	0.00263158	0.195113	0.463113	ADRA2A
GO:0002861	regulation of inflammatory response to antigenic stimulus	1	0.00263158	0.195113	0.463113	CNR1
GO:0003207	cardiac chamber formation	1	0.00263158	0.195113	0.463113	TBX2
GO:0034375	high-density lipoprotein particle remodeling	1	0.00263158	0.195113	0.463113	APOE
GO:0034349	glial cell apoptotic process	1	0.00263158	0.195113	0.463113	CCL2
GO:0021932	hindbrain radial glia guided cell migration	1	0.00263158	0.195113	0.463113	DAB1
GO:0021546	rhombomere development	1	0.00263158	0.195113	0.463113	MAFB
GO:0039694	viral RNA genome replication	1	0.00263158	0.195113	0.463113	APOBEC3G
GO:0039692	single stranded viral RNA replication via double stranded DNA intermediate	1	0.00263158	0.195113	0.463113	APOBEC3G
GO:0039703	RNA replication	1	0.00263158	0.195113	0.463113	APOBEC3G
GO:2000737	negative regulation of stem cell differentiation	1	0.00263158	0.195113	0.463113	PRICKLE1
GO:0006573	valine metabolic process	1	0.00263158	0.195113	0.463113	ALDH6A1
GO:0006525	arginine metabolic process	1	0.00263158	0.195113	0.463113	DDAH1
GO:0006924	activation-induced cell death of T cells	1	0.00263158	0.195113	0.463113	FAS
GO:0006678	glucosylceramide metabolic process	1	0.00263158	0.195113	0.463113	ALDH5A1
GO:0006657	CDP-choline pathway	1	0.00263158	0.195113	0.463113	CDS1
GO:0006707	cholesterol catabolic process	1	0.00263158	0.195113	0.463113	APOE
GO:0007216	G-protein coupled glutamate receptor signaling pathway	1	0.00263158	0.195113	0.463113	GRM5
GO:0007175	negative regulation of epidermal growth factor-activated receptor activity	1	0.00263158	0.195113	0.463113	ERRFI1
GO:0008054	cyclin catabolic process	1	0.00263158	0.195113	0.463113	NELL1
GO:0043568	positive regulation of insulin-like growth factor receptor signaling pathway	1	0.00263158	0.195113	0.463113	IGFBP4
GO:0060872	semicircular canal development	1	0.00263158	0.195113	0.463113	NR4A3
GO:0043249	erythrocyte maturation	1	0.00263158	0.195113	0.463113	TIMP1
GO:0060513	prostatic bud formation	1	0.00263158	0.195113	0.463113	SULF1
GO:0043092	L-amino acid import	1	0.00263158	0.195113	0.463113	SLC1A1
GO:0060592	mammary gland formation	1	0.00263158	0.195113	0.463113	TBX2
GO:0060413	atrial septum morphogenesis	1	0.00263158	0.195113	0.463113	ACVR1
GO:0044557	relaxation of smooth muscle	1	0.00263158	0.195113	0.463113	RGS2
GO:0044458	motile cilium assembly	1	0.00263158	0.195113	0.463113	DNAAF1
GO:0044342	type B pancreatic cell proliferation	1	0.00263158	0.195113	0.463113	IGFBP4
GO:0010889	regulation of sequestering of triglyceride	1	0.00263158	0.195113	0.463113	PPARA
GO:1901385	regulation of voltage-gated calcium channel activity	1	0.00263158	0.195113	0.463113	PDE4B
GO:1901160	primary amino compound metabolic process	1	0.00263158	0.195113	0.463113	ATP2B2
GO:0010661	positive regulation of muscle cell apoptotic process	1	0.00263158	0.195113	0.463113	CDKN2A
GO:0010561	negative regulation of glycoprotein biosynthetic process	1	0.00263158	0.195113	0.463113	ITM2B
GO:0042508	tyrosine phosphorylation of Stat1 protein	1	0.00263158	0.195113	0.463113	IL6ST
GO:1901978	positive regulation of cell cycle checkpoint	1	0.00263158	0.195113	0.463113	DBC1
GO:0097186	amelogenesis	1	0.00263158	0.195113	0.463113	PPARA
GO:0042104	positive regulation of activated T cell proliferation	1	0.00263158	0.195113	0.463113	IGF2
GO:0048711	positive regulation of astrocyte differentiation	1	0.00263158	0.195113	0.463113	IL6ST
GO:0090399	replicative senescence	1	0.00263158	0.195113	0.463113	CDKN2A
GO:0048172	regulation of short-term neuronal synaptic plasticity	1	0.00263158	0.195113	0.463113	GRIK2
GO:0048243	norepinephrine secretion	1	0.00263158	0.195113	0.463113	ADRA2A
GO:0045779	negative regulation of bone resorption	1	0.00263158	0.195113	0.463113	INPP5D
GO:0032689	negative regulation of interferon-gamma production	1	0.00263158	0.195113	0.463113	PRNP
GO:0014850	response to muscle activity	1	0.00263158	0.195113	0.463113	TENC1
GO:0014821	phasic smooth muscle contraction	1	0.00263158	0.195113	0.463113	EDNRB
GO:0032232	negative regulation of actin filament bundle assembly	1	0.00263158	0.195113	0.463113	DLC1
GO:0016242	negative regulation of macroautophagy	1	0.00263158	0.195113	0.463113	NRBP2
GO:0016127	sterol catabolic process	1	0.00263158	0.195113	0.463113	APOE
GO:0015810	aspartate transport	1	0.00263158	0.195113	0.463113	SLC1A1
GO:0015740	C4-dicarboxylate transport	1	0.00263158	0.195113	0.463113	SLC1A1
GO:0046321	positive regulation of fatty acid oxidation	1	0.00263158	0.195113	0.463113	PPARA
GO:0030825	positive regulation of cGMP metabolic process	1	0.00263158	0.195113	0.463113	APOE
GO:0046541	saliva secretion	1	0.00263158	0.195113	0.463113	CHRM3
GO:0071495	cellular response to endogenous stimulus	23	0.0605263	0.195324	0.463113	LTBP1,IGF2,PDE4B,CCL2,ADRA2A,CDKN1A,ACVR1,CEBPB,GDF15,ADCY2,GAB1,HTRA3,SMAD9,ENG,CPEB3,SLIT3,STAT3,PDGFA,PRKACB,GAREM,FGFBP3,SULF2,SULF1
GO:0071346	cellular response to interferon-gamma	3	0.00789474	0.195606	0.463113	CCL2,CAMK2D,IRF9
GO:0021954	central nervous system neuron development	3	0.00789474	0.195606	0.463113	NR4A2,PLXNA4,BHLHE22
GO:0007422	peripheral nervous system development	3	0.00789474	0.195606	0.463113	RXRG,EDNRB,PLXNA4
GO:0009584	detection of visible light	3	0.00789474	0.195606	0.463113	GPC6,APOE,RBP1
GO:0048747	muscle fiber development	3	0.00789474	0.195606	0.463113	SHOX2,PPP3CA,PRICKLE1
GO:0002504	antigen processing and presentation of peptide or polysaccharide antigen via MHC class II	4	0.0105263	0.195762	0.463113	SH3GL2,MARCH1,KIF26A,CTSF
GO:0042886	amide transport	7	0.0184211	0.195817	0.463113	PPP3CA,KCNA5,ADRA2A,PDE8B,CHRM3,PRKACB,CNR1
GO:0007178	transmembrane receptor protein serine/threonine kinase signaling pathway	9	0.0236842	0.19696	0.465028	LTBP1,CCL2,ACVR1,GDF15,HTRA3,SMAD9,ENG,PDGFA,SULF1
GO:0050808	synapse organization	6	0.0157895	0.197021	0.465028	GLRA2,DNM3,ATP2B2,SLIT1,DACT1,GPM6A
GO:0060541	respiratory system development	6	0.0157895	0.197021	0.465028	ASAH1,ERRFI1,DNAAF1,PDGFA,CTSZ,SPARC
GO:0035725	sodium ion transmembrane transport	2	0.00526316	0.198808	0.467371	SCN4B,TESC
GO:0071347	cellular response to interleukin-1	2	0.00526316	0.198808	0.467371	CCL2,APOE
GO:0019369	arachidonic acid metabolic process	2	0.00526316	0.198808	0.467371	GGT5,PLA2G4C
GO:0060389	pathway-restricted SMAD protein phosphorylation	2	0.00526316	0.198808	0.467371	ACVR1,ENG
GO:0048742	regulation of skeletal muscle fiber development	2	0.00526316	0.198808	0.467371	SHOX2,PRICKLE1
GO:0046513	ceramide biosynthetic process	2	0.00526316	0.198808	0.467371	ST8SIA4,SMPD1
GO:0060548	negative regulation of cell death	20	0.0526316	0.201722	0.473671	FAS,CRYAB,GRIK2,CXCL12,CCL2,TIMP1,NR4A2,NR4A3,CDKN1A,CEBPB,ANXA4,IFIT3,IL6ST,APOE,TWIST2,PPARA,EDNRB,NRBP2,PSMB8,PRNP
GO:0043583	ear development	6	0.0157895	0.201756	0.473671	NR4A3,CXCL14,ATP2B2,PDGFA,MAFB,SPARC
GO:0090100	positive regulation of transmembrane receptor protein serine/threonine kinase signaling pathway	3	0.00789474	0.203482	0.476771	ACVR1,ENG,SULF1
GO:0030510	regulation of BMP signaling pathway	3	0.00789474	0.203482	0.476771	HTRA3,ENG,SULF1
GO:0045807	positive regulation of endocytosis	3	0.00789474	0.203482	0.476771	BICD1,CCL2,CALY
GO:0051336	regulation of hydrolase activity	22	0.0578947	0.203991	0.477534	DLC1,FAS,CRYAB,PPP1R42,RGS2,ERRFI1,ARHGEF6,CDKN2A,BICD1,CCL2,IFI16,CCK,ADCY2,PCDH11X,PRKACB,RABGAP1L,IFI6,TPP1,SPOCK3,SPOCK1,CAMK2D,ARAP2
GO:0007411	axon guidance	12	0.0315789	0.204213	0.477534	SH3GL2,KAL1,CXCL12,UNC5D,NR4A3,ST8SIA4,SLIT1,SLIT3,PLXNA4,PLXNB3,PLXNC1,PRNP
GO:0097485	neuron projection guidance	12	0.0315789	0.204213	0.477534	SH3GL2,KAL1,CXCL12,UNC5D,NR4A3,ST8SIA4,SLIT1,SLIT3,PLXNA4,PLXNB3,PLXNC1,PRNP
GO:0043066	negative regulation of apoptotic process	19	0.05	0.20611	0.481651	FAS,CRYAB,GRIK2,CXCL12,CCL2,TIMP1,NR4A2,NR4A3,CDKN1A,CEBPB,ANXA4,IFIT3,IL6ST,APOE,TWIST2,EDNRB,NRBP2,PSMB8,PRNP
GO:0051650	establishment of vesicle localization	6	0.0157895	0.206533	0.481717	SH3GL2,PACSIN1,TRIM9,RIMS1,HAP1,CADPS2
GO:0006470	protein dephosphorylation	6	0.0157895	0.206533	0.481717	DLC1,PPP3CA,PPM1K,PPP5D1,SMPD1,LHPP
GO:0042060	wound healing	16	0.0421053	0.206547	0.481717	DGKB,IGF2,TIMP1,ADRA2A,EFEMP2,INPP5D,ATP1B2,ATP2B2,APOE,KIF26A,ENG,PPARA,TF,PDGFA,PRKACB,SPARC
GO:0048584	positive regulation of response to stimulus	31	0.0815789	0.207276	0.483096	PPAPDC1A,SHOX2,WIPF3,IGF2,TNFSF12,CXCL12,CDKN2A,PDE4B,CCL2,ADRA2A,IFI16,ACVR1,INPP5D,DBC1,IL6ST,GAB1,TMOD2,ENG,ARRDC3,DACT1,THBS4,STAT3,PDGFA,ITPKB,CNR1,GAREM,PRNP,FGFBP3,SULF2,SULF1,IGFBP4
GO:0034332	adherens junction organization	4	0.0105263	0.208421	0.485444	DLC1,CDH18,CDH7,CADM2
GO:0007420	brain development	17	0.0447368	0.21004	0.486972	DLC1,CXCL12,DAB1,NR4A2,NR4A3,MYO16,CADM2,ATP2B2,OTP,HAP1,SMAD9,SLIT1,PLXNA4,KLHL1,BHLHE22,MAFB,AK8
GO:0050871	positive regulation of B cell activation	2	0.00526316	0.210053	0.486972	CDKN1A,INPP5D
GO:0045646	regulation of erythrocyte differentiation	2	0.00526316	0.210053	0.486972	INPP5D,MAFB
GO:0032330	regulation of chondrocyte differentiation	2	0.00526316	0.210053	0.486972	SHOX2,EFEMP1
GO:0014812	muscle cell migration	2	0.00526316	0.210053	0.486972	THBS4,PDGFA
GO:0042325	regulation of phosphorylation	28	0.0736842	0.210473	0.486972	RGS2,DEPTOR,ERRFI1,IGF2,CDKN2A,DAB1,CCL2,ADRA2A,CDKN1A,ACVR1,CCK,SMPD1,ADCY2,IL6ST,APOE,GAB1,ENG,EDNRB,GRM5,DACT1,THBS4,PDGFA,PRKACB,MVP,TPP1,GAREM,PRNP,IGFBP4
GO:0021675	nerve development	3	0.00789474	0.21143	0.486972	PLXNA4,SULF2,SULF1
GO:0055007	cardiac muscle cell differentiation	3	0.00789474	0.21143	0.486972	ACVR1,TBX2,PRICKLE1
GO:0030148	sphingolipid biosynthetic process	3	0.00789474	0.21143	0.486972	ST8SIA4,SMPD1,COL4A3BP
GO:0048520	positive regulation of behavior	3	0.00789474	0.21143	0.486972	CXCL12,CCL2,THBS4
GO:0046488	phosphatidylinositol metabolic process	5	0.0131579	0.21193	0.486972	INPP5D,PLA2G4C,CDS1,PDGFA,INPP1
GO:0012501	programmed cell death	43	0.113158	0.213307	0.486972	DLC1,FAS,CRYAB,SCN2A,DEPTOR,ARHGEF6,ITM2B,GRIK2,TNFSF12,CXCL12,CDKN2A,UNC5D,CCL2,TIMP1,PRUNE2,NR4A2,NR4A3,CDKN1A,IFI16,ACVR1,CCK,INPP5D,CEBPB,DBC1,ANXA4,IFIT3,SMPD1,IL6ST,APOE,TWIST2,TM2D1,STEAP3,EDNRB,SLIT3,MX1,HRK,NRBP2,CNR1,PSMB8,IFI6,PRNP,CD248,SULF1
GO:0030334	regulation of cell migration	12	0.0315789	0.213562	0.486972	DLC1,CXCL12,CCL2,TIMP1,ADRA2A,CXCL16,APOE,GAB1,ENG,THBS4,PDGFA,SULF1
GO:0022037	metencephalon development	4	0.0105263	0.214836	0.486972	DAB1,MYO16,ATP2B2,KLHL1
GO:0001525	angiogenesis	10	0.0263158	0.216643	0.486972	DDAH1,TNFSF12,CXCL12,CCL2,ACVR1,ENG,THBS2,THBS4,PDGFA,SULF1
GO:0003015	heart process	5	0.0131579	0.217431	0.486972	RGS2,PDE4B,KCNA5,SCN4B,CAMK2D
GO:0060047	heart contraction	5	0.0131579	0.217431	0.486972	RGS2,PDE4B,KCNA5,SCN4B,CAMK2D
GO:0043069	negative regulation of programmed cell death	19	0.05	0.218157	0.486972	FAS,CRYAB,GRIK2,CXCL12,CCL2,TIMP1,NR4A2,NR4A3,CDKN1A,CEBPB,ANXA4,IFIT3,IL6ST,APOE,TWIST2,EDNRB,NRBP2,PSMB8,PRNP
GO:0006171	cAMP biosynthetic process	3	0.00789474	0.219445	0.486972	ADRA2A,ADCY2,EDNRB
GO:0000185	activation of MAPKKK activity	1	0.00263158	0.219696	0.486972	GRM5
GO:0035809	regulation of urine volume	1	0.00263158	0.219696	0.486972	EDNRB
GO:0035813	regulation of renal sodium excretion	1	0.00263158	0.219696	0.486972	EDNRB
GO:0035812	renal sodium excretion	1	0.00263158	0.219696	0.486972	EDNRB
GO:0016559	peroxisome fission	1	0.00263158	0.219696	0.486972	ACOX1
GO:0071542	dopaminergic neuron differentiation	1	0.00263158	0.219696	0.486972	NR4A2
GO:0071577	zinc ion transmembrane transport	1	0.00263158	0.219696	0.486972	SLC30A4
GO:0071285	cellular response to lithium ion	1	0.00263158	0.219696	0.486972	FAS
GO:0001991	regulation of systemic arterial blood pressure by circulatory renin-angiotensin	1	0.00263158	0.219696	0.486972	CTSZ
GO:0002230	positive regulation of defense response to virus by host	1	0.00263158	0.219696	0.486972	APOBEC3G
GO:0032770	positive regulation of monooxygenase activity	1	0.00263158	0.219696	0.486972	APOE
GO:0002532	production of molecular mediator involved in inflammatory response	1	0.00263158	0.219696	0.486972	IL17RC
GO:1900115	extracellular regulation of signal transduction	1	0.00263158	0.219696	0.486972	LTBP1
GO:1900116	extracellular negative regulation of signal transduction	1	0.00263158	0.219696	0.486972	LTBP1
GO:0033689	negative regulation of osteoblast proliferation	1	0.00263158	0.219696	0.486972	NELL1
GO:0050951	sensory perception of temperature stimulus	1	0.00263158	0.219696	0.486972	ADRA2A
GO:0071850	mitotic cell cycle arrest	1	0.00263158	0.219696	0.486972	CDKN1A
GO:0071888	macrophage apoptotic process	1	0.00263158	0.219696	0.486972	CDKN2A
GO:0034063	stress granule assembly	1	0.00263158	0.219696	0.486972	BICD1
GO:0003157	endocardium development	1	0.00263158	0.219696	0.486972	ACVR1
GO:0003084	positive regulation of systemic arterial blood pressure	1	0.00263158	0.219696	0.486972	ENG
GO:0034391	regulation of smooth muscle cell apoptotic process	1	0.00263158	0.219696	0.486972	CDKN2A
GO:0034390	smooth muscle cell apoptotic process	1	0.00263158	0.219696	0.486972	CDKN2A
GO:2000651	positive regulation of sodium ion transmembrane transporter activity	1	0.00263158	0.219696	0.486972	TESC
GO:0006273	lagging strand elongation	1	0.00263158	0.219696	0.486972	KIAA2022
GO:0086010	membrane depolarization during action potential	1	0.00263158	0.219696	0.486972	SCN4B
GO:0007158	neuron cell-cell adhesion	1	0.00263158	0.219696	0.486972	ASTN1
GO:0009186	deoxyribonucleoside diphosphate metabolic process	1	0.00263158	0.219696	0.486972	AK5
GO:0009179	purine ribonucleoside diphosphate metabolic process	1	0.00263158	0.219696	0.486972	AK5
GO:0009135	purine nucleoside diphosphate metabolic process	1	0.00263158	0.219696	0.486972	AK5
GO:0043267	negative regulation of potassium ion transport	1	0.00263158	0.219696	0.486972	KCNA5
GO:0008340	determination of adult lifespan	1	0.00263158	0.219696	0.486972	INPP5D
GO:0008354	germ cell migration	1	0.00263158	0.219696	0.486972	CXCL12
GO:0060272	embryonic skeletal joint morphogenesis	1	0.00263158	0.219696	0.486972	SHOX2
GO:0010155	regulation of proton transport	1	0.00263158	0.219696	0.486972	TESC
GO:0060117	auditory receptor cell development	1	0.00263158	0.219696	0.486972	ATP2B2
GO:0060122	inner ear receptor stereocilium organization	1	0.00263158	0.219696	0.486972	ATP2B2
GO:0060037	pharyngeal system development	1	0.00263158	0.219696	0.486972	ACVR1
GO:0009265	2'-deoxyribonucleotide biosynthetic process	1	0.00263158	0.219696	0.486972	AK5
GO:1901213	regulation of transcription from RNA polymerase II promoter involved in heart development	1	0.00263158	0.219696	0.486972	TBX2
GO:0010745	negative regulation of macrophage derived foam cell differentiation	1	0.00263158	0.219696	0.486972	PPARA
GO:0042403	thyroid hormone metabolic process	1	0.00263158	0.219696	0.486972	CRYM
GO:0042053	regulation of dopamine metabolic process	1	0.00263158	0.219696	0.486972	NR4A2
GO:0042069	regulation of catecholamine metabolic process	1	0.00263158	0.219696	0.486972	NR4A2
GO:0030213	hyaluronan biosynthetic process	1	0.00263158	0.219696	0.486972	HAS3
GO:0048843	negative regulation of axon extension involved in axon guidance	1	0.00263158	0.219696	0.486972	SLIT1
GO:0045647	negative regulation of erythrocyte differentiation	1	0.00263158	0.219696	0.486972	MAFB
GO:0045577	regulation of B cell differentiation	1	0.00263158	0.219696	0.486972	INPP5D
GO:0045792	negative regulation of cell size	1	0.00263158	0.219696	0.486972	DEPTOR
GO:0045742	positive regulation of epidermal growth factor receptor signaling pathway	1	0.00263158	0.219696	0.486972	ADRA2A
GO:0045989	positive regulation of striated muscle contraction	1	0.00263158	0.219696	0.486972	RGS2
GO:0032230	positive regulation of synaptic transmission, GABAergic	1	0.00263158	0.219696	0.486972	GRIK1
GO:0031507	heterochromatin assembly	1	0.00263158	0.219696	0.486972	CDKN2A
GO:0016082	synaptic vesicle priming	1	0.00263158	0.219696	0.486972	CADPS2
GO:0015874	norepinephrine transport	1	0.00263158	0.219696	0.486972	ADRA2A
GO:0046385	deoxyribose phosphate biosynthetic process	1	0.00263158	0.219696	0.486972	AK5
GO:0030730	sequestering of triglyceride	1	0.00263158	0.219696	0.486972	PPARA
GO:0046475	glycerophospholipid catabolic process	1	0.00263158	0.219696	0.486972	PLA2G4C
GO:0007167	enzyme linked receptor protein signaling pathway	26	0.0684211	0.22053	0.487904	LTBP1,SH3GL2,ERRFI1,ARHGEF6,IGF2,CCL2,ADRA2A,EFEMP1,CDKN1A,ACVR1,GDF15,ADCY2,IL6ST,GAB1,HTRA3,SMAD9,ENG,STAT3,PDGFA,PRKACB,MVP,GAREM,FGFBP3,SULF2,SULF1,IGFBP4
GO:0005976	polysaccharide metabolic process	4	0.0105263	0.221306	0.487904	PPP1R3E,IGF2,IL6ST,HAS3
GO:0048771	tissue remodeling	4	0.0105263	0.221306	0.487904	INPP5D,BGN,THBS4,TPP1
GO:0016202	regulation of striated muscle tissue development	4	0.0105263	0.221306	0.487904	SHOX2,ACVR1,TBX2,PRICKLE1
GO:0071377	cellular response to glucagon stimulus	2	0.00526316	0.22136	0.487904	ADCY2,PRKACB
GO:0051881	regulation of mitochondrial membrane potential	2	0.00526316	0.22136	0.487904	CCK,IFI6
GO:0055024	regulation of cardiac muscle tissue development	2	0.00526316	0.22136	0.487904	TBX2,PRICKLE1
GO:0010464	regulation of mesenchymal cell proliferation	2	0.00526316	0.22136	0.487904	SHOX2,PDGFA
GO:0014075	response to amine	2	0.00526316	0.22136	0.487904	PPP3CA,NR4A2
GO:0010876	lipid localization	7	0.0184211	0.221914	0.488516	NPC2,PLTP,APOE,COL4A3BP,PPARA,MEST,ATP8A1
GO:0046879	hormone secretion	7	0.0184211	0.221914	0.488516	PPP3CA,KCNA5,ADRA2A,PDE8B,CHRM3,PRKACB,CNR1
GO:0009892	negative regulation of metabolic process	44	0.115789	0.222588	0.489694	CRYAB,TCF4,SHOX2,RGS2,DEPTOR,CREBRF,ZNF540,ERRFI1,TLE2,ITM2B,JDP2,CDKN2A,IFITM3,TIMP1,ADRA2A,CDKN1A,IFI16,INPP5D,CEBPB,SMPD1,NELL1,APOE,TWIST2,ENG,CRYM,PPARA,CPEB3,EDNRB,ARRDC3,SLIT3,DACT1,TBX2,STAT3,PDGFA,APOBEC3G,MVP,NRBP2,CNR1,BHLHE22,PSMB8,PRICKLE1,SOX14,PRNP,NFIC
GO:0010942	positive regulation of cell death	12	0.0315789	0.223091	0.490494	FAS,ARHGEF6,CDKN2A,NR4A3,CDKN1A,CCK,INPP5D,DBC1,SMPD1,HRK,CNR1,CD248
GO:0002768	immune response-regulating cell surface receptor signaling pathway	9	0.0236842	0.2268	0.496884	PPAPDC1A,WIPF3,PPP3CA,PDE4B,CDKN1A,INPP5D,GAB1,PDGFA,PRNP
GO:0072091	regulation of stem cell proliferation	3	0.00789474	0.227521	0.496884	SHOX2,OTP,PDGFA
GO:0040014	regulation of multicellular organism growth	3	0.00789474	0.227521	0.496884	APOE,STAT3,ATP8A2
GO:0005977	glycogen metabolic process	3	0.00789474	0.227521	0.496884	PPP1R3E,IGF2,IL6ST
GO:0006073	cellular glucan metabolic process	3	0.00789474	0.227521	0.496884	PPP1R3E,IGF2,IL6ST
GO:0044042	glucan metabolic process	3	0.00789474	0.227521	0.496884	PPP1R3E,IGF2,IL6ST
GO:0010976	positive regulation of neuron projection development	3	0.00789474	0.227521	0.496884	PACSIN1,CNR1,SEZ6
GO:0042058	regulation of epidermal growth factor receptor signaling pathway	3	0.00789474	0.227521	0.496884	SH3GL2,ERRFI1,ADRA2A
GO:0090101	negative regulation of transmembrane receptor protein serine/threonine kinase signaling pathway	4	0.0105263	0.227826	0.496884	LTBP1,ACVR1,HTRA3,ENG
GO:0050870	positive regulation of T cell activation	4	0.0105263	0.227826	0.496884	IGF2,CCL2,IL6ST,ITPKB
GO:0043280	positive regulation of cysteine-type endopeptidase activity involved in apoptotic process	4	0.0105263	0.227826	0.496884	DLC1,FAS,CDKN2A,CCK
GO:1901861	regulation of muscle tissue development	4	0.0105263	0.227826	0.496884	SHOX2,ACVR1,TBX2,PRICKLE1
GO:0048634	regulation of muscle organ development	4	0.0105263	0.227826	0.496884	SHOX2,ACVR1,TBX2,PRICKLE1
GO:0032535	regulation of cellular component size	7	0.0184211	0.230877	0.502866	DEPTOR,CXCL12,ATP2B2,APOE,ISLR2,SLIT1,PLXNA4
GO:0097285	cell-type specific apoptotic process	10	0.0263158	0.230951	0.502866	FAS,GRIK2,CXCL12,CDKN2A,CCL2,NR4A2,NR4A3,APOE,NRBP2,CD248
GO:0043523	regulation of neuron apoptotic process	6	0.0157895	0.230996	0.502866	GRIK2,CCL2,NR4A2,NR4A3,APOE,NRBP2
GO:0048286	lung alveolus development	2	0.00526316	0.232714	0.50464	ERRFI1,PDGFA
GO:0045778	positive regulation of ossification	2	0.00526316	0.232714	0.50464	ACVR1,NELL1
GO:0045453	bone resorption	2	0.00526316	0.232714	0.50464	INPP5D,TPP1
GO:0042113	B cell activation	5	0.0131579	0.234191	0.50464	FAS,CDKN2A,CDKN1A,INPP5D,TPD52
GO:0022612	gland morphogenesis	4	0.0105263	0.234395	0.50464	SLC12A2,TBX2,PDGFA,SULF1
GO:0048469	cell maturation	4	0.0105263	0.234395	0.50464	TIMP1,NR4A2,FEV,EDNRB
GO:0071248	cellular response to metal ion	3	0.00789474	0.235652	0.50464	FAS,HSD17B1,CAMK2D
GO:0001959	regulation of cytokine-mediated signaling pathway	3	0.00789474	0.235652	0.50464	IL6ST,SLIT3,IFNAR1
GO:2000117	negative regulation of cysteine-type endopeptidase activity	3	0.00789474	0.235652	0.50464	CRYAB,IFI16,IFI6
GO:0030802	regulation of cyclic nucleotide biosynthetic process	3	0.00789474	0.235652	0.50464	ADRA2A,APOE,EDNRB
GO:0043281	regulation of cysteine-type endopeptidase activity involved in apoptotic process	6	0.0157895	0.235997	0.50464	DLC1,FAS,CRYAB,CDKN2A,CCK,IFI6
GO:0030098	lymphocyte differentiation	6	0.0157895	0.235997	0.50464	FAS,CDKN2A,INPP5D,TPD52,FLT3LG,ITPKB
GO:0048514	blood vessel morphogenesis	12	0.0315789	0.236062	0.50464	DDAH1,TNFSF12,CXCL12,CCL2,ACVR1,APOE,ENG,THBS2,THBS4,TBX2,PDGFA,SULF1
GO:0051130	positive regulation of cellular component organization	17	0.0447368	0.238966	0.50464	FAS,SHOX2,IGF2,JDP2,PACSIN1,BICD1,CCL2,CCK,APOE,ISLR2,HAS3,CALY,GPM6A,HRK,CNR1,SEZ6,SYNPO
GO:0048754	branching morphogenesis of an epithelial tube	5	0.0131579	0.239858	0.50464	CXCL12,ACVR1,SLC12A2,ENG,CTSZ
GO:2001234	negative regulation of apoptotic signaling pathway	4	0.0105263	0.241009	0.50464	CXCL12,ACVR1,DBC1,IFI6
GO:0051648	vesicle localization	6	0.0157895	0.241031	0.50464	SH3GL2,PACSIN1,TRIM9,RIMS1,HAP1,CADPS2
GO:0006643	membrane lipid metabolic process	6	0.0157895	0.241031	0.50464	ASAH1,STS,ST8SIA4,SMPD1,COL4A3BP,ALDH5A1
GO:0035413	positive regulation of catenin import into nucleus	1	0.00263158	0.24353	0.50464	DACT1
GO:0051645	Golgi localization	1	0.00263158	0.24353	0.50464	DAB1
GO:0086019	cell-cell signaling involved in cardiac conduction	1	0.00263158	0.24353	0.50464	KCNA5
GO:0070841	inclusion body assembly	1	0.00263158	0.24353	0.50464	SNCAIP
GO:0070828	heterochromatin organization	1	0.00263158	0.24353	0.50464	CDKN2A
GO:0051926	negative regulation of calcium ion transport	1	0.00263158	0.24353	0.50464	ADRA2A
GO:0072666	establishment of protein localization to vacuole	1	0.00263158	0.24353	0.50464	SCARB2
GO:0072498	embryonic skeletal joint development	1	0.00263158	0.24353	0.50464	SHOX2
GO:0090022	regulation of neutrophil chemotaxis	1	0.00263158	0.24353	0.50464	THBS4
GO:0032897	negative regulation of viral transcription	1	0.00263158	0.24353	0.50464	IFITM3
GO:1900078	positive regulation of cellular response to insulin stimulus	1	0.00263158	0.24353	0.50464	IGF2
GO:0050996	positive regulation of lipid catabolic process	1	0.00263158	0.24353	0.50464	PPARA
GO:0050860	negative regulation of T cell receptor signaling pathway	1	0.00263158	0.24353	0.50464	PRNP
GO:0003283	atrial septum development	1	0.00263158	0.24353	0.50464	ACVR1
GO:0003272	endocardial cushion formation	1	0.00263158	0.24353	0.50464	ENG
GO:0034204	lipid translocation	1	0.00263158	0.24353	0.50464	ATP8A1
GO:0034368	protein-lipid complex remodeling	1	0.00263158	0.24353	0.50464	APOE
GO:0034369	plasma lipoprotein particle remodeling	1	0.00263158	0.24353	0.50464	APOE
GO:0034367	macromolecular complex remodeling	1	0.00263158	0.24353	0.50464	APOE
GO:0019370	leukotriene biosynthetic process	1	0.00263158	0.24353	0.50464	GGT5
GO:0034505	tooth mineralization	1	0.00263158	0.24353	0.50464	PPARA
GO:0021783	preganglionic parasympathetic nervous system development	1	0.00263158	0.24353	0.50464	PLXNA4
GO:2000272	negative regulation of receptor activity	1	0.00263158	0.24353	0.50464	ERRFI1
GO:0040023	establishment of nucleus localization	1	0.00263158	0.24353	0.50464	SLIT1
GO:0006105	succinate metabolic process	1	0.00263158	0.24353	0.50464	ALDH5A1
GO:0006623	protein targeting to vacuole	1	0.00263158	0.24353	0.50464	SCARB2
GO:0006622	protein targeting to lysosome	1	0.00263158	0.24353	0.50464	SCARB2
GO:0006491	N-glycan processing	1	0.00263158	0.24353	0.50464	ST8SIA4
GO:0006182	cGMP biosynthetic process	1	0.00263158	0.24353	0.50464	APOE
GO:0006702	androgen biosynthetic process	1	0.00263158	0.24353	0.50464	HSD17B1
GO:0043691	reverse cholesterol transport	1	0.00263158	0.24353	0.50464	APOE
GO:0043653	mitochondrial fragmentation involved in apoptotic process	1	0.00263158	0.24353	0.50464	DBC1
GO:0043368	positive T cell selection	1	0.00263158	0.24353	0.50464	ITPKB
GO:0060841	venous blood vessel development	1	0.00263158	0.24353	0.50464	ENG
GO:0043171	peptide catabolic process	1	0.00263158	0.24353	0.50464	TPP1
GO:0060632	regulation of microtubule-based movement	1	0.00263158	0.24353	0.50464	DNAAF1
GO:0009312	oligosaccharide biosynthetic process	1	0.00263158	0.24353	0.50464	B3GALT2
GO:0009713	catechol-containing compound biosynthetic process	1	0.00263158	0.24353	0.50464	NR4A2
GO:0010875	positive regulation of cholesterol efflux	1	0.00263158	0.24353	0.50464	APOE
GO:0010837	regulation of keratinocyte proliferation	1	0.00263158	0.24353	0.50464	TWIST2
GO:1901186	positive regulation of ERBB signaling pathway	1	0.00263158	0.24353	0.50464	ADRA2A
GO:0042423	catecholamine biosynthetic process	1	0.00263158	0.24353	0.50464	NR4A2
GO:0042135	neurotransmitter catabolic process	1	0.00263158	0.24353	0.50464	ALDH5A1
GO:0048643	positive regulation of skeletal muscle tissue development	1	0.00263158	0.24353	0.50464	SHOX2
GO:0048712	negative regulation of astrocyte differentiation	1	0.00263158	0.24353	0.50464	DAB1
GO:0014046	dopamine secretion	1	0.00263158	0.24353	0.50464	CNR1
GO:0014059	regulation of dopamine secretion	1	0.00263158	0.24353	0.50464	CNR1
GO:0048486	parasympathetic nervous system development	1	0.00263158	0.24353	0.50464	PLXNA4
GO:0045655	regulation of monocyte differentiation	1	0.00263158	0.24353	0.50464	INPP5D
GO:0032743	positive regulation of interleukin-2 production	1	0.00263158	0.24353	0.50464	PDE4B
GO:0032313	regulation of Rab GTPase activity	1	0.00263158	0.24353	0.50464	RABGAP1L
GO:0045824	negative regulation of innate immune response	1	0.00263158	0.24353	0.50464	IFI16
GO:0045987	positive regulation of smooth muscle contraction	1	0.00263158	0.24353	0.50464	CHRM3
GO:0045332	phospholipid translocation	1	0.00263158	0.24353	0.50464	ATP8A1
GO:0046851	negative regulation of bone remodeling	1	0.00263158	0.24353	0.50464	INPP5D
GO:0031338	regulation of vesicle fusion	1	0.00263158	0.24353	0.50464	TRIM9
GO:0031065	positive regulation of histone deacetylation	1	0.00263158	0.24353	0.50464	JDP2
GO:0030823	regulation of cGMP metabolic process	1	0.00263158	0.24353	0.50464	APOE
GO:0033559	unsaturated fatty acid metabolic process	3	0.00789474	0.243834	0.50464	ACOX1,GGT5,PLA2G4C
GO:1901184	regulation of ERBB signaling pathway	3	0.00789474	0.243834	0.50464	SH3GL2,ERRFI1,ADRA2A
GO:0030512	negative regulation of transforming growth factor beta receptor signaling pathway	3	0.00789474	0.243834	0.50464	LTBP1,HTRA3,ENG
GO:0051588	regulation of neurotransmitter transport	2	0.00526316	0.244102	0.50464	KCNC3,SNCAIP
GO:1900046	regulation of hemostasis	2	0.00526316	0.244102	0.50464	APOE,PDGFA
GO:0034103	regulation of tissue remodeling	2	0.00526316	0.244102	0.50464	INPP5D,THBS4
GO:0060042	retina morphogenesis in camera-type eye	2	0.00526316	0.244102	0.50464	VSX2,BHLHE22
GO:0010463	mesenchymal cell proliferation	2	0.00526316	0.244102	0.50464	SHOX2,PDGFA
GO:0030193	regulation of blood coagulation	2	0.00526316	0.244102	0.50464	APOE,PDGFA
GO:0015844	monoamine transport	2	0.00526316	0.244102	0.50464	ADRA2A,CNR1
GO:0043588	skin development	7	0.0184211	0.244545	0.50526	ERRFI1,STS,ATP2B2,GAB1,PPARA,PDGFA,ATP8A2
GO:0097191	extrinsic apoptotic signaling pathway	5	0.0131579	0.245562	0.507065	FAS,DEPTOR,TNFSF12,ACVR1,IFI6
GO:0006869	lipid transport	6	0.0157895	0.246096	0.50787	NPC2,PLTP,APOE,COL4A3BP,PPARA,ATP8A1
GO:0000122	negative regulation of transcription from RNA polymerase II promoter	16	0.0421053	0.247535	0.510439	TCF4,SHOX2,CREBRF,JDP2,IFI16,TWIST2,ENG,CRYM,PPARA,CPEB3,EDNRB,DACT1,TBX2,STAT3,SOX14,NFIC
GO:0043627	response to estrogen	4	0.0105263	0.247665	0.510439	CRYAB,STAT3,SLC6A1,PDGFA
GO:0051128	regulation of cellular component organization	39	0.102632	0.247775	0.510439	DLC1,FAS,CRYAB,SH3GL2,SHOX2,MAP9,IGF2,JDP2,OSGIN1,CXCL12,PACSIN1,CDKN2A,DAB1,BICD1,CCL2,CDKN1A,CXCL16,TRIM9,CCK,APOE,HTRA3,ISLR2,HAS3,KIF26A,CALY,CPEB3,SLIT1,SLIT3,GPM6A,PLXNA4,SNCAIP,PDGFA,HRK,CNR1,SEZ6,SPOCK1,CAMK2D,SYNPO,IGFBP4
GO:0043407	negative regulation of MAP kinase activity	3	0.00789474	0.25206	0.518662	RGS2,SMPD1,APOE
GO:0042439	ethanolamine-containing compound metabolic process	3	0.00789474	0.25206	0.518662	SMPD1,PLA2G4C,CDS1
GO:0032606	type I interferon production	4	0.0105263	0.254361	0.522788	UBA7,IFI16,IFNAR1,IRF9
GO:0015850	organic hydroxy compound transport	4	0.0105263	0.254361	0.522788	NPC2,ADRA2A,APOE,CNR1
GO:0072384	organelle transport along microtubule	2	0.00526316	0.255512	0.523022	BICD1,HAP1
GO:0019935	cyclic-nucleotide-mediated signaling	2	0.00526316	0.255512	0.523022	APOE,EDNRB
GO:0051145	smooth muscle cell differentiation	2	0.00526316	0.255512	0.523022	ACVR1,EDNRB
GO:0050777	negative regulation of immune response	2	0.00526316	0.255512	0.523022	IFI16,INPP5D
GO:0007628	adult walking behavior	2	0.00526316	0.255512	0.523022	DAB1,KLHL1
GO:0044070	regulation of anion transport	2	0.00526316	0.255512	0.523022	GRIK1,SLC6A1
GO:0014032	neural crest cell development	2	0.00526316	0.255512	0.523022	ACVR1,EDNRB
GO:0006810	transport	87	0.228947	0.258129	0.525968	CRYAB,SCN2A,PITPNM2,NPC2,SH3GL2,PLTP,PPAPDC1A,CREBRF,KCNAB1,GLRA2,LRRC26,MFSD6,UNC79,WIPF3,PPP3CA,DNM3,IGF2,KCNF1,KCNC3,GRIK1,GRIK2,GRIK4,PACSIN1,CDKN2A,PDE4B,BICD1,CCL2,ADHFE1,KCNA5,TIMP1,ADRA2A,CDKN1A,CXCL16,TRIM9,PDE8B,SLC1A1,CHRM3,SLC41A1,SLC12A2,SLC12A5,SCN4B,ADCY2,ATP1B2,TPD52,ATP2B2,APOE,COL4A3BP,CALY,CA5B,RIMS1,HAP1,CNIH3,CRYM,STEAP3,MCHR1,PPARA,EDNRB,SLC24A3,DACT1,TOMM20,TF,GRIA4,STAT3,F…
GO:0030099	myeloid cell differentiation	8	0.0210526	0.258882	0.525968	FAS,SNRK,TIMP1,IFI16,INPP5D,TWIST2,TESC,MAFB
GO:1900371	regulation of purine nucleotide biosynthetic process	3	0.00789474	0.260326	0.525968	ADRA2A,APOE,EDNRB
GO:0030808	regulation of nucleotide biosynthetic process	3	0.00789474	0.260326	0.525968	ADRA2A,APOE,EDNRB
GO:0007169	transmembrane receptor protein tyrosine kinase signaling pathway	19	0.05	0.261377	0.525968	SH3GL2,ERRFI1,ARHGEF6,IGF2,CCL2,ADRA2A,EFEMP1,CDKN1A,ADCY2,GAB1,STAT3,PDGFA,PRKACB,MVP,GAREM,FGFBP3,SULF2,SULF1,IGFBP4
GO:0030162	regulation of proteolysis	6	0.0157895	0.261473	0.525968	RNF180,TIMP1,ADRA2A,NELL1,APOE,PRICKLE1
GO:0023056	positive regulation of signaling	23	0.0605263	0.262529	0.525968	SHOX2,IGF2,GRIK1,GRIK2,TNFSF12,CDKN2A,CCL2,ADRA2A,ACVR1,IL6ST,GAB1,TMOD2,ENG,ARRDC3,DACT1,STAT3,PDGFA,ITPKB,GAREM,FGFBP3,SULF2,SULF1,IGFBP4
GO:0035024	negative regulation of Rho protein signal transduction	1	0.00263158	0.266637	0.525968	DLC1
GO:0036315	cellular response to sterol	1	0.00263158	0.266637	0.525968	APOE
GO:0071397	cellular response to cholesterol	1	0.00263158	0.266637	0.525968	APOE
GO:0051769	regulation of nitric-oxide synthase biosynthetic process	1	0.00263158	0.266637	0.525968	CCL2
GO:0051767	nitric-oxide synthase biosynthetic process	1	0.00263158	0.266637	0.525968	CCL2
GO:0002029	desensitization of G-protein coupled receptor protein signaling pathway	1	0.00263158	0.266637	0.525968	GRM5
GO:0072678	T cell migration	1	0.00263158	0.266637	0.525968	CCL2
GO:0033235	positive regulation of protein sumoylation	1	0.00263158	0.266637	0.525968	CDKN2A
GO:0032814	regulation of natural killer cell activation	1	0.00263158	0.266637	0.525968	FLT3LG
GO:0032816	positive regulation of natural killer cell activation	1	0.00263158	0.266637	0.525968	FLT3LG
GO:1900153	positive regulation of nuclear-transcribed mRNA catabolic process, deadenylation-dependent decay	1	0.00263158	0.266637	0.525968	CPEB3
GO:0051154	negative regulation of striated muscle cell differentiation	1	0.00263158	0.266637	0.525968	PRICKLE1
GO:0033540	fatty acid beta-oxidation using acyl-CoA oxidase	1	0.00263158	0.266637	0.525968	ACOX1
GO:0002686	negative regulation of leukocyte migration	1	0.00263158	0.266637	0.525968	CCL2
GO:0071870	cellular response to catecholamine stimulus	1	0.00263158	0.266637	0.525968	PDE4B
GO:0071868	cellular response to monoamine stimulus	1	0.00263158	0.266637	0.525968	PDE4B
GO:0050930	induction of positive chemotaxis	1	0.00263158	0.266637	0.525968	CXCL12
GO:0050858	negative regulation of antigen receptor-mediated signaling pathway	1	0.00263158	0.266637	0.525968	PRNP
GO:0034377	plasma lipoprotein particle assembly	1	0.00263158	0.266637	0.525968	APOE
GO:0034308	primary alcohol metabolic process	1	0.00263158	0.266637	0.525968	ALDH3B1
GO:2000095	regulation of Wnt signaling pathway, planar cell polarity pathway	1	0.00263158	0.266637	0.525968	DACT1
GO:0021707	cerebellar granule cell differentiation	1	0.00263158	0.266637	0.525968	ATP2B2
GO:0021684	cerebellar granular layer formation	1	0.00263158	0.266637	0.525968	ATP2B2
GO:2000378	negative regulation of reactive oxygen species metabolic process	1	0.00263158	0.266637	0.525968	CRYAB
GO:0022401	negative adaptation of signaling pathway	1	0.00263158	0.266637	0.525968	GRM5
GO:2000678	negative regulation of transcription regulatory region DNA binding	1	0.00263158	0.266637	0.525968	PPARA
GO:0022038	corpus callosum development	1	0.00263158	0.266637	0.525968	BHLHE22
GO:0005513	detection of calcium ion	1	0.00263158	0.266637	0.525968	KCNIP1
GO:0006448	regulation of translational elongation	1	0.00263158	0.266637	0.525968	CPEB3
GO:0006878	cellular copper ion homeostasis	1	0.00263158	0.266637	0.525968	PRNP
GO:0055078	sodium ion homeostasis	1	0.00263158	0.266637	0.525968	EDNRB
GO:0023058	adaptation of signaling pathway	1	0.00263158	0.266637	0.525968	GRM5
GO:0060601	lateral sprouting from an epithelium	1	0.00263158	0.266637	0.525968	SULF1
GO:0060211	regulation of nuclear-transcribed mRNA poly(A) tail shortening	1	0.00263158	0.266637	0.525968	CPEB3
GO:0060213	positive regulation of nuclear-transcribed mRNA poly(A) tail shortening	1	0.00263158	0.266637	0.525968	CPEB3
GO:0044062	regulation of excretion	1	0.00263158	0.266637	0.525968	EDNRB
GO:0010885	regulation of cholesterol storage	1	0.00263158	0.266637	0.525968	PPARA
GO:0042517	positive regulation of tyrosine phosphorylation of Stat3 protein	1	0.00263158	0.266637	0.525968	IL6ST
GO:0042745	circadian sleep/wake cycle	1	0.00263158	0.266637	0.525968	NPAS2
GO:0042094	interleukin-2 biosynthetic process	1	0.00263158	0.266637	0.525968	IL1RAP
GO:0048853	forebrain morphogenesis	1	0.00263158	0.266637	0.525968	SLIT1
GO:0090303	positive regulation of wound healing	1	0.00263158	0.266637	0.525968	ADRA2A
GO:0048557	embryonic digestive tract morphogenesis	1	0.00263158	0.266637	0.525968	SHOX2
GO:0045662	negative regulation of myoblast differentiation	1	0.00263158	0.266637	0.525968	PRICKLE1
GO:0045671	negative regulation of osteoclast differentiation	1	0.00263158	0.266637	0.525968	INPP5D
GO:0045725	positive regulation of glycogen biosynthetic process	1	0.00263158	0.266637	0.525968	IGF2
GO:0045922	negative regulation of fatty acid metabolic process	1	0.00263158	0.266637	0.525968	CNR1
GO:0032367	intracellular cholesterol transport	1	0.00263158	0.266637	0.525968	NPC2
GO:0032366	intracellular sterol transport	1	0.00263158	0.266637	0.525968	NPC2
GO:0046426	negative regulation of JAK-STAT cascade	1	0.00263158	0.266637	0.525968	DAB1
GO:0050868	negative regulation of T cell activation	2	0.00526316	0.266931	0.525968	CDKN2A,PRNP
GO:0007040	lysosome organization	2	0.00526316	0.266931	0.525968	IDUA,TPP1
GO:2001257	regulation of cation channel activity	2	0.00526316	0.266931	0.525968	PDE4B,CAMK2D
GO:0060411	cardiac septum morphogenesis	2	0.00526316	0.266931	0.525968	ACVR1,TBX2
GO:0048010	vascular endothelial growth factor receptor signaling pathway	2	0.00526316	0.266931	0.525968	CCL2,SULF1
GO:0048546	digestive tract morphogenesis	2	0.00526316	0.266931	0.525968	SHOX2,DACT1
GO:0048639	positive regulation of developmental growth	2	0.00526316	0.266931	0.525968	APOE,ISLR2
GO:0045761	regulation of adenylate cyclase activity	2	0.00526316	0.266931	0.525968	ADRA2A,EDNRB
GO:0045861	negative regulation of proteolysis	2	0.00526316	0.266931	0.525968	TIMP1,NELL1
GO:0031279	regulation of cyclase activity	2	0.00526316	0.266931	0.525968	ADRA2A,EDNRB
GO:2000134	negative regulation of G1/S transition of mitotic cell cycle	4	0.0105263	0.267861	0.527505	CDKN1A,MYO16,DACT1,PSMB8
GO:0071222	cellular response to lipopolysaccharide	3	0.00789474	0.268627	0.528131	PDE4B,CCL2,EDNRB
GO:0072527	pyrimidine-containing compound metabolic process	3	0.00789474	0.268627	0.528131	APOBEC3G,ALDH6A1,AK5
GO:0042472	inner ear morphogenesis	3	0.00789474	0.268627	0.528131	NR4A3,ATP2B2,MAFB
GO:0043065	positive regulation of apoptotic process	11	0.0289474	0.269254	0.529069	FAS,ARHGEF6,CDKN2A,NR4A3,CCK,INPP5D,DBC1,SMPD1,HRK,CNR1,CD248
GO:0010647	positive regulation of cell communication	23	0.0605263	0.269723	0.529696	SHOX2,IGF2,GRIK1,GRIK2,TNFSF12,CDKN2A,CCL2,ADRA2A,ACVR1,IL6ST,GAB1,TMOD2,ENG,ARRDC3,DACT1,STAT3,PDGFA,ITPKB,GAREM,FGFBP3,SULF2,SULF1,IGFBP4
GO:0045926	negative regulation of growth	6	0.0157895	0.271862	0.533006	CRYAB,OSGIN1,CDKN2A,CDKN1A,SLIT1,SLIT3
GO:0046942	carboxylic acid transport	6	0.0157895	0.271862	0.533006	GRIK1,SLC1A1,RIMS1,CRYM,PPARA,SLC6A1
GO:0015849	organic acid transport	6	0.0157895	0.271862	0.533006	GRIK1,SLC1A1,RIMS1,CRYM,PPARA,SLC6A1
GO:0007519	skeletal muscle tissue development	5	0.0131579	0.274577	0.537595	RXRG,SHOX2,PPP3CA,ACVR1,PRICKLE1
GO:0010810	regulation of cell-substrate adhesion	4	0.0105263	0.274659	0.537595	CDKN2A,ABI3BP,SMOC2,SPOCK1
GO:0048706	embryonic skeletal system development	4	0.0105263	0.274659	0.537595	SHOX2,TWIST2,SULF2,SULF1
GO:0006091	generation of precursor metabolites and energy	13	0.0342105	0.276282	0.540471	PPP1R3E,IGF2,ADRA2A,ACOX1,CHRM3,MT-ND3,ADCY2,IL6ST,MCHR1,PPARA,PRKACB,ALDH5A1,RUNX1T1
GO:0071241	cellular response to inorganic substance	3	0.00789474	0.276958	0.541161	FAS,HSD17B1,CAMK2D
GO:0071396	cellular response to lipid	6	0.0157895	0.277094	0.541161	PDE4B,CCL2,ACVR1,APOE,EDNRB,TESC
GO:0008544	epidermis development	6	0.0157895	0.277094	0.541161	ERRFI1,STS,ATP2B2,GAB1,PPARA,PDGFA
GO:0035690	cellular response to drug	2	0.00526316	0.278349	0.541813	PPP3CA,PDE4B
GO:0051492	regulation of stress fiber assembly	2	0.00526316	0.278349	0.541813	DLC1,SYNPO
GO:0033762	response to glucagon	2	0.00526316	0.278349	0.541813	ADCY2,PRKACB
GO:0006885	regulation of pH	2	0.00526316	0.278349	0.541813	EDNRB,SLC4A10
GO:0048146	positive regulation of fibroblast proliferation	2	0.00526316	0.278349	0.541813	CDKN1A,PDGFA
GO:0045685	regulation of glial cell differentiation	2	0.00526316	0.278349	0.541813	DAB1,IL6ST
GO:0042327	positive regulation of phosphorylation	18	0.0473684	0.279162	0.543098	IGF2,DAB1,CCL2,ADRA2A,ACVR1,CCK,ADCY2,IL6ST,GAB1,ENG,EDNRB,GRM5,THBS4,PDGFA,PRKACB,TPP1,GAREM,IGFBP4
GO:0001934	positive regulation of protein phosphorylation	16	0.0421053	0.279481	0.543419	IGF2,DAB1,CCL2,ADRA2A,ACVR1,CCK,ADCY2,IL6ST,GAB1,ENG,EDNRB,GRM5,THBS4,PDGFA,PRKACB,TPP1
GO:0030278	regulation of ossification	5	0.0131579	0.280467	0.543924	ACVR1,CEBPB,IL6ST,NELL1,TWIST2
GO:0042445	hormone metabolic process	4	0.0105263	0.281486	0.543924	HSD17B1,CRYM,CTSZ,CHST9
GO:0034329	cell junction assembly	6	0.0157895	0.282349	0.543924	DLC1,ARHGEF6,CDH18,CDH7,CADM2,INADL
GO:0097190	apoptotic signaling pathway	13	0.0342105	0.282942	0.543924	FAS,DEPTOR,ARHGEF6,TNFSF12,CXCL12,CDKN1A,IFI16,ACVR1,CCK,DBC1,TM2D1,HRK,IFI6
GO:0045859	regulation of protein kinase activity	18	0.0473684	0.284747	0.543924	RGS2,DEPTOR,ERRFI1,IGF2,CDKN2A,DAB1,CCL2,ADRA2A,CDKN1A,SMPD1,ADCY2,APOE,GAB1,GRM5,PDGFA,PRKACB,MVP,TPP1
GO:0051051	negative regulation of transport	8	0.0210526	0.285127	0.543924	CRYAB,PPP3CA,PACSIN1,KCNA5,ADRA2A,TRIM9,PDE8B,CNR1
GO:0071219	cellular response to molecule of bacterial origin	3	0.00789474	0.285314	0.543924	PDE4B,CCL2,EDNRB
GO:0017157	regulation of exocytosis	3	0.00789474	0.285314	0.543924	ADRA2A,TRIM9,CADPS2
GO:1901654	response to ketone	3	0.00789474	0.285314	0.543924	CCL2,CDKN1A,SLIT3
GO:2000145	regulation of cell motility	12	0.0315789	0.287093	0.543924	DLC1,CXCL12,CCL2,TIMP1,ADRA2A,CXCL16,APOE,GAB1,ENG,THBS4,PDGFA,SULF1
GO:0051234	establishment of localization	88	0.231579	0.287786	0.543924	CRYAB,SCN2A,PITPNM2,NPC2,SH3GL2,PLTP,PPAPDC1A,CREBRF,KCNAB1,GLRA2,LRRC26,MFSD6,UNC79,WIPF3,PPP3CA,DNM3,IGF2,KCNF1,KCNC3,GRIK1,GRIK2,GRIK4,PACSIN1,CDKN2A,PDE4B,BICD1,CCL2,ADHFE1,KCNA5,TIMP1,ADRA2A,CDKN1A,CXCL16,TRIM9,PDE8B,SLC1A1,CHRM3,SLC41A1,SLC12A2,SLC12A5,SCN4B,ADCY2,ATP1B2,TPD52,ATP2B2,APOE,COL4A3BP,CALY,CA5B,RIMS1,HAP1,CNIH3,CRYM,STEAP3,MCHR1,PPARA,EDNRB,SLC24A3,SLIT1,DACT1,TOMM20,TF,GRIA4,S…
GO:0000738	DNA catabolic process, exonucleolytic	1	0.00263158	0.289041	0.543924	ISG20
GO:0036109	alpha-linolenic acid metabolic process	1	0.00263158	0.289041	0.543924	ACOX1
GO:0072337	modified amino acid transport	1	0.00263158	0.289041	0.543924	CRYM
GO:0072215	regulation of metanephros development	1	0.00263158	0.289041	0.543924	PDGFA
GO:1900151	regulation of nuclear-transcribed mRNA catabolic process, deadenylation-dependent decay	1	0.00263158	0.289041	0.543924	CPEB3
GO:0071867	response to monoamine	1	0.00263158	0.289041	0.543924	PDE4B
GO:0071869	response to catecholamine	1	0.00263158	0.289041	0.543924	PDE4B
GO:0050884	neuromuscular process controlling posture	1	0.00263158	0.289041	0.543924	ATP8A2
GO:0034104	negative regulation of tissue remodeling	1	0.00263158	0.289041	0.543924	INPP5D
GO:0003081	regulation of systemic arterial blood pressure by renin-angiotensin	1	0.00263158	0.289041	0.543924	CTSZ
GO:0021683	cerebellar granular layer morphogenesis	1	0.00263158	0.289041	0.543924	ATP2B2
GO:0021535	cell migration in hindbrain	1	0.00263158	0.289041	0.543924	DAB1
GO:2000401	regulation of lymphocyte migration	1	0.00263158	0.289041	0.543924	CCL2
GO:2000772	regulation of cellular senescence	1	0.00263158	0.289041	0.543924	CDKN2A
GO:2000725	regulation of cardiac muscle cell differentiation	1	0.00263158	0.289041	0.543924	PRICKLE1
GO:0085029	extracellular matrix assembly	1	0.00263158	0.289041	0.543924	HAS3
GO:0006882	cellular zinc ion homeostasis	1	0.00263158	0.289041	0.543924	SLC30A4
GO:0006684	sphingomyelin metabolic process	1	0.00263158	0.289041	0.543924	SMPD1
GO:0055069	zinc ion homeostasis	1	0.00263158	0.289041	0.543924	SLC30A4
GO:0007379	segment specification	1	0.00263158	0.289041	0.543924	MAFB
GO:0061028	establishment of endothelial barrier	1	0.00263158	0.289041	0.543924	ENG
GO:0009185	ribonucleoside diphosphate metabolic process	1	0.00263158	0.289041	0.543924	AK5
GO:0043567	regulation of insulin-like growth factor receptor signaling pathway	1	0.00263158	0.289041	0.543924	IGFBP4
GO:0043517	positive regulation of DNA damage response, signal transduction by p53 class mediator	1	0.00263158	0.289041	0.543924	CDKN2A
GO:0008210	estrogen metabolic process	1	0.00263158	0.289041	0.543924	HSD17B1
GO:0043268	positive regulation of potassium ion transport	1	0.00263158	0.289041	0.543924	ADRA2A
GO:0009263	deoxyribonucleotide biosynthetic process	1	0.00263158	0.289041	0.543924	AK5
GO:0010888	negative regulation of lipid storage	1	0.00263158	0.289041	0.543924	PPARA
GO:0010878	cholesterol storage	1	0.00263158	0.289041	0.543924	PPARA
GO:0042430	indole-containing compound metabolic process	1	0.00263158	0.289041	0.543924	ATP2B2
GO:1901798	positive regulation of signal transduction by p53 class mediator	1	0.00263158	0.289041	0.543924	CDKN2A
GO:0065005	protein-lipid complex assembly	1	0.00263158	0.289041	0.543924	APOE
GO:0090136	epithelial cell-cell adhesion	1	0.00263158	0.289041	0.543924	THBS4
GO:0048532	anatomical structure arrangement	1	0.00263158	0.289041	0.543924	DAB1
GO:0045652	regulation of megakaryocyte differentiation	1	0.00263158	0.289041	0.543924	TESC
GO:0045616	regulation of keratinocyte differentiation	1	0.00263158	0.289041	0.543924	ERRFI1
GO:0032732	positive regulation of interleukin-1 production	1	0.00263158	0.289041	0.543924	IFI16
GO:0032731	positive regulation of interleukin-1 beta production	1	0.00263158	0.289041	0.543924	IFI16
GO:0032331	negative regulation of chondrocyte differentiation	1	0.00263158	0.289041	0.543924	EFEMP1
GO:0032376	positive regulation of cholesterol transport	1	0.00263158	0.289041	0.543924	APOE
GO:0032373	positive regulation of sterol transport	1	0.00263158	0.289041	0.543924	APOE
GO:0045540	regulation of cholesterol biosynthetic process	1	0.00263158	0.289041	0.543924	APOE
GO:0016024	CDP-diacylglycerol biosynthetic process	1	0.00263158	0.289041	0.543924	CDS1
GO:0046135	pyrimidine nucleoside catabolic process	1	0.00263158	0.289041	0.543924	APOBEC3G
GO:0046459	short-chain fatty acid metabolic process	1	0.00263158	0.289041	0.543924	ALDH5A1
GO:0051339	regulation of lyase activity	2	0.00526316	0.289754	0.543924	ADRA2A,EDNRB
GO:0071805	potassium ion transmembrane transport	2	0.00526316	0.289754	0.543924	KCNA5,KCNN2
GO:0071804	cellular potassium ion transport	2	0.00526316	0.289754	0.543924	KCNA5,KCNN2
GO:0006749	glutathione metabolic process	2	0.00526316	0.289754	0.543924	GGT5,ALDH5A1
GO:0007586	digestion	2	0.00526316	0.289754	0.543924	ADRA2A,CHRM3
GO:0023021	termination of signal transduction	2	0.00526316	0.289754	0.543924	RGS2,SMPD1
GO:0038034	signal transduction in absence of ligand	2	0.00526316	0.289754	0.543924	FAS,IFI6
GO:0097192	extrinsic apoptotic signaling pathway in absence of ligand	2	0.00526316	0.289754	0.543924	FAS,IFI6
GO:0048008	platelet-derived growth factor receptor signaling pathway	2	0.00526316	0.289754	0.543924	GAB1,PDGFA
GO:0007517	muscle organ development	9	0.0236842	0.290918	0.545819	CRYAB,RXRG,SHOX2,PPP3CA,CHODL,ACVR1,TBX2,PRICKLE1,AEBP1
GO:0010720	positive regulation of cell development	6	0.0157895	0.292926	0.549294	SHOX2,IL6ST,APOE,ISLR2,OTP,GRM5
GO:0019722	calcium-mediated signaling	3	0.00789474	0.29369	0.549851	PPP3CA,PRNP,CAMK2D
GO:0008344	adult locomotory behavior	3	0.00789474	0.29369	0.549851	DAB1,NR4A2,KLHL1
GO:0032434	regulation of proteasomal ubiquitin-dependent protein catabolic process	3	0.00789474	0.29369	0.549851	RNF180,NELL1,PRICKLE1
GO:0042493	response to drug	9	0.0236842	0.295083	0.552166	PPP3CA,DAB1,PDE4B,CCL2,CDKN1A,SLC12A5,SMPD1,STAT3,PDGFA
GO:0032846	positive regulation of homeostatic process	2	0.00526316	0.301137	0.562006	ACOX1,CNR1
GO:0021587	cerebellum morphogenesis	2	0.00526316	0.301137	0.562006	DAB1,ATP2B2
GO:0008593	regulation of Notch signaling pathway	2	0.00526316	0.301137	0.562006	IL6ST,STAT3
GO:0042446	hormone biosynthetic process	2	0.00526316	0.301137	0.562006	HSD17B1,CHST9
GO:0048678	response to axon injury	2	0.00526316	0.301137	0.562006	APOE,CSPG5
GO:0055076	transition metal ion homeostasis	4	0.0105263	0.302112	0.563527	STEAP3,TF,SLC30A4,PRNP
GO:0000082	G1/S transition of mitotic cell cycle	8	0.0210526	0.302993	0.564573	PPP3CA,CDKN2A,CDKN1A,MYO16,ACVR1,DACT1,PSMB8,CAMK2D
GO:0002521	leukocyte differentiation	8	0.0210526	0.302993	0.564573	FAS,CDKN2A,IFI16,INPP5D,TPD52,FLT3LG,ITPKB,TESC
GO:0019216	regulation of lipid metabolic process	6	0.0157895	0.303581	0.565372	NPC2,ADRA2A,APOE,PPARA,PDGFA,CNR1
GO:0060538	skeletal muscle organ development	5	0.0131579	0.304258	0.566035	RXRG,SHOX2,PPP3CA,ACVR1,PRICKLE1
GO:0031668	cellular response to extracellular stimulus	5	0.0131579	0.304258	0.566035	NR4A2,CDKN1A,IFI16,KIF26A,NRBP2
GO:0015718	monocarboxylic acid transport	3	0.00789474	0.310485	0.568549	GRIK1,PPARA,SLC6A1
GO:0071480	cellular response to gamma radiation	1	0.00263158	0.310762	0.568549	CRYAB
GO:0036152	phosphatidylethanolamine acyl-chain remodeling	1	0.00263158	0.310762	0.568549	PLA2G4C
GO:0001573	ganglioside metabolic process	1	0.00263158	0.310762	0.568549	ST8SIA4
GO:0070875	positive regulation of glycogen metabolic process	1	0.00263158	0.310762	0.568549	IGF2
GO:0072665	protein localization to vacuole	1	0.00263158	0.310762	0.568549	SCARB2
GO:0033003	regulation of mast cell activation	1	0.00263158	0.310762	0.568549	CNR1
GO:0072148	epithelial cell fate commitment	1	0.00263158	0.310762	0.568549	ACVR1
GO:0019433	triglyceride catabolic process	1	0.00263158	0.310762	0.568549	PRKACB
GO:2000050	regulation of non-canonical Wnt signaling pathway	1	0.00263158	0.310762	0.568549	DACT1
GO:2000008	regulation of protein localization to cell surface	1	0.00263158	0.310762	0.568549	ASTN2
GO:0021801	cerebral cortex radial glia guided migration	1	0.00263158	0.310762	0.568549	DAB1
GO:0021702	cerebellar Purkinje cell differentiation	1	0.00263158	0.310762	0.568549	ATP2B2
GO:2000278	regulation of DNA biosynthetic process	1	0.00263158	0.310762	0.568549	CDKN1A
GO:0021694	cerebellar Purkinje cell layer formation	1	0.00263158	0.310762	0.568549	ATP2B2
GO:0006349	regulation of gene expression by genetic imprinting	1	0.00263158	0.310762	0.568549	IGF2
GO:0006691	leukotriene metabolic process	1	0.00263158	0.310762	0.568549	GGT5
GO:0060972	left/right pattern formation	1	0.00263158	0.310762	0.568549	DNAAF1
GO:0009110	vitamin biosynthetic process	1	0.00263158	0.310762	0.568549	PLTP
GO:0008347	glial cell migration	1	0.00263158	0.310762	0.568549	CCL2
GO:0060572	morphogenesis of an epithelial bud	1	0.00263158	0.310762	0.568549	SULF1
GO:0060561	apoptotic process involved in morphogenesis	1	0.00263158	0.310762	0.568549	CRYAB
GO:0060004	reflex	1	0.00263158	0.310762	0.568549	NR4A3
GO:0010939	regulation of necrotic cell death	1	0.00263158	0.310762	0.568549	FAS
GO:0010874	regulation of cholesterol efflux	1	0.00263158	0.310762	0.568549	APOE
GO:1901379	regulation of potassium ion transmembrane transport	1	0.00263158	0.310762	0.568549	KCNN2
GO:1901020	negative regulation of calcium ion transmembrane transporter activity	1	0.00263158	0.310762	0.568549	ADRA2A
GO:0090312	positive regulation of protein deacetylation	1	0.00263158	0.310762	0.568549	JDP2
GO:0032148	activation of protein kinase B activity	1	0.00263158	0.310762	0.568549	ADRA2A
GO:0031954	positive regulation of protein autophosphorylation	1	0.00263158	0.310762	0.568549	PDGFA
GO:0015872	dopamine transport	1	0.00263158	0.310762	0.568549	CNR1
GO:0046341	CDP-diacylglycerol metabolic process	1	0.00263158	0.310762	0.568549	CDS1
GO:0000165	MAPK cascade	15	0.0394737	0.312162	0.569938	CRYAB,RGS2,ARHGEF6,IGF2,CCL2,ADRA2A,SMPD1,APOE,GAB1,GRM5,DACT1,PDGFA,ITPKB,GAREM,IGFBP4
GO:0051928	positive regulation of calcium ion transport	2	0.00526316	0.312489	0.569938	ATP2B2,MCHR1
GO:2001021	negative regulation of response to DNA damage stimulus	2	0.00526316	0.312489	0.569938	CXCL12,DBC1
GO:0007202	activation of phospholipase C activity	2	0.00526316	0.312489	0.569938	ADCY2,PRKACB
GO:0032675	regulation of interleukin-6 production	2	0.00526316	0.312489	0.569938	INPP5D,CEBPB
GO:0032436	positive regulation of proteasomal ubiquitin-dependent protein catabolic process	2	0.00526316	0.312489	0.569938	RNF180,PRICKLE1
GO:0035303	regulation of dephosphorylation	4	0.0105263	0.315957	0.575669	DLC1,PPP1R42,SMPD1,PCDH11X
GO:0051438	regulation of ubiquitin-protein ligase activity	4	0.0105263	0.315957	0.575669	CDKN2A,ARRDC4,ARRDC3,PSMB8
GO:0023014	signal transduction by phosphorylation	15	0.0394737	0.318544	0.580082	CRYAB,RGS2,ARHGEF6,IGF2,CCL2,ADRA2A,SMPD1,APOE,GAB1,GRM5,DACT1,PDGFA,ITPKB,GAREM,IGFBP4
GO:0030177	positive regulation of Wnt signaling pathway	3	0.00789474	0.318896	0.580124	DACT1,SULF2,SULF1
GO:0030799	regulation of cyclic nucleotide metabolic process	3	0.00789474	0.318896	0.580124	ADRA2A,APOE,EDNRB
GO:0007018	microtubule-based movement	6	0.0157895	0.319693	0.581274	BICD1,CCDC103,KIF26A,DNAAF1,HAP1,PCDP1
GO:0007565	female pregnancy	4	0.0105263	0.322901	0.585429	STS,TIMP1,ADRA2A,CNR1
GO:0009612	response to mechanical stimulus	4	0.0105263	0.322901	0.585429	FAS,CCL2,SLC12A2,ATP2B2
GO:0019915	lipid storage	2	0.00526316	0.323801	0.585429	PPARA,MEST
GO:0050771	negative regulation of axonogenesis	2	0.00526316	0.323801	0.585429	DAB1,SLIT1
GO:0006826	iron ion transport	2	0.00526316	0.323801	0.585429	STEAP3,TF
GO:0061035	regulation of cartilage development	2	0.00526316	0.323801	0.585429	SHOX2,EFEMP1
GO:0042177	negative regulation of protein catabolic process	2	0.00526316	0.323801	0.585429	TIMP1,NELL1
GO:0014033	neural crest cell differentiation	2	0.00526316	0.323801	0.585429	ACVR1,EDNRB
GO:0048259	regulation of receptor-mediated endocytosis	2	0.00526316	0.323801	0.585429	SH3GL2,BICD1
GO:0032635	interleukin-6 production	2	0.00526316	0.323801	0.585429	INPP5D,CEBPB
GO:0032231	regulation of actin filament bundle assembly	2	0.00526316	0.323801	0.585429	DLC1,SYNPO
GO:0009888	tissue development	32	0.0842105	0.32421	0.585868	DLC1,RXRG,SHOX2,BMP8B,ERRFI1,STS,PPP3CA,CXCL12,EFEMP1,NR4A3,CCDC103,ACVR1,CEBPB,SLC12A2,CREB5,NELL1,ATP2B2,GAB1,DNAAF1,SMAD9,ENG,PPARA,EDNRB,ARRDC3,DACT1,TBX2,PDGFA,MEST,PRICKLE1,CTSZ,SULF2,SULF1
GO:0032970	regulation of actin filament-based process	7	0.0184211	0.325954	0.587592	DLC1,CXCL12,PDE4B,KCNA5,SCN4B,PDGFA,SYNPO
GO:0051100	negative regulation of binding	3	0.00789474	0.327309	0.587592	IFI16,TWIST2,PPARA
GO:0050773	regulation of dendrite development	3	0.00789474	0.327309	0.587592	PACSIN1,CPEB3,SEZ6
GO:0014902	myotube differentiation	3	0.00789474	0.327309	0.587592	SHOX2,PPP3CA,PRICKLE1
GO:0051345	positive regulation of hydrolase activity	13	0.0342105	0.327358	0.587592	DLC1,FAS,RGS2,ERRFI1,ARHGEF6,CDKN2A,CCL2,IFI16,CCK,ADCY2,PRKACB,RABGAP1L,TPP1
GO:0043409	negative regulation of MAPK cascade	4	0.0105263	0.329855	0.587592	RGS2,SMPD1,APOE,DACT1
GO:0044712	single-organism catabolic process	31	0.0815789	0.329907	0.587592	DLC1,EHHADH,DDAH1,HSD17B14,RGS2,ERRFI1,STS,ARHGEF6,ABHD4,DNM3,PDE4B,IDUA,ADRA2A,ACOX1,PDE8B,ALDH3B1,SMPD1,APOE,PLA2G4C,PPARA,BGN,APOBEC3G,CSPG5,PRKACB,ALDH6A1,NRBP2,RABGAP1L,CNR1,PLCB4,ALDH5A1,ARAP2
GO:0001667	ameboidal cell migration	6	0.0157895	0.330504	0.587592	TNFSF12,CXCL12,TIMP1,ACVR1,APOE,EDNRB
GO:0070584	mitochondrion morphogenesis	1	0.00263158	0.331821	0.587592	COL4A3BP
GO:0036151	phosphatidylcholine acyl-chain remodeling	1	0.00263158	0.331821	0.587592	PLA2G4C
GO:0002026	regulation of the force of heart contraction	1	0.00263158	0.331821	0.587592	CAMK2D
GO:0001990	regulation of systemic arterial blood pressure by hormone	1	0.00263158	0.331821	0.587592	CTSZ
GO:0033688	regulation of osteoblast proliferation	1	0.00263158	0.331821	0.587592	NELL1
GO:0071697	ectodermal placode morphogenesis	1	0.00263158	0.331821	0.587592	TBX2
GO:0071696	ectodermal placode development	1	0.00263158	0.331821	0.587592	TBX2
GO:0021854	hypothalamus development	1	0.00263158	0.331821	0.587592	OTP
GO:0021692	cerebellar Purkinje cell layer morphogenesis	1	0.00263158	0.331821	0.587592	ATP2B2
GO:0006071	glycerol metabolic process	1	0.00263158	0.331821	0.587592	GDPD2
GO:0055070	copper ion homeostasis	1	0.00263158	0.331821	0.587592	PRNP
GO:0006750	glutathione biosynthetic process	1	0.00263158	0.331821	0.587592	GGT5
GO:0007622	rhythmic behavior	1	0.00263158	0.331821	0.587592	NPAS2
GO:0060999	positive regulation of dendritic spine development	1	0.00263158	0.331821	0.587592	CPEB3
GO:0043616	keratinocyte proliferation	1	0.00263158	0.331821	0.587592	TWIST2
GO:0043537	negative regulation of blood vessel endothelial cell migration	1	0.00263158	0.331821	0.587592	APOE
GO:0060788	ectodermal placode formation	1	0.00263158	0.331821	0.587592	TBX2
GO:0060644	mammary gland epithelial cell differentiation	1	0.00263158	0.331821	0.587592	CEBPB
GO:0010226	response to lithium ion	1	0.00263158	0.331821	0.587592	FAS
GO:0010894	negative regulation of steroid biosynthetic process	1	0.00263158	0.331821	0.587592	APOE
GO:0010869	regulation of receptor biosynthetic process	1	0.00263158	0.331821	0.587592	PPARA
GO:0048268	clathrin coat assembly	1	0.00263158	0.331821	0.587592	CALY
GO:0048512	circadian behavior	1	0.00263158	0.331821	0.587592	NPAS2
GO:0048636	positive regulation of muscle organ development	1	0.00263158	0.331821	0.587592	SHOX2
GO:0045909	positive regulation of vasodilation	1	0.00263158	0.331821	0.587592	ADRA2A
GO:0045939	negative regulation of steroid metabolic process	1	0.00263158	0.331821	0.587592	APOE
GO:0045940	positive regulation of steroid metabolic process	1	0.00263158	0.331821	0.587592	APOE
GO:0045923	positive regulation of fatty acid metabolic process	1	0.00263158	0.331821	0.587592	PPARA
GO:0045844	positive regulation of striated muscle tissue development	1	0.00263158	0.331821	0.587592	SHOX2
GO:0032483	regulation of Rab protein signal transduction	1	0.00263158	0.331821	0.587592	RABGAP1L
GO:0046461	neutral lipid catabolic process	1	0.00263158	0.331821	0.587592	PRKACB
GO:0046464	acylglycerol catabolic process	1	0.00263158	0.331821	0.587592	PRKACB
GO:0071230	cellular response to amino acid stimulus	2	0.00526316	0.335065	0.590059	CEBPB,CPEB3
GO:0002027	regulation of heart rate	2	0.00526316	0.335065	0.590059	KCNA5,SCN4B
GO:0032835	glomerulus development	2	0.00526316	0.335065	0.590059	SULF2,SULF1
GO:0060333	interferon-gamma-mediated signaling pathway	2	0.00526316	0.335065	0.590059	CAMK2D,IRF9
GO:1901800	positive regulation of proteasomal protein catabolic process	2	0.00526316	0.335065	0.590059	RNF180,PRICKLE1
[truncated: 1,532 more rows]
