# Supplementary material for: ZNF804A Transcriptional Networks in Differentiating Neurons Derived from Induced Pluripotent Stem Cells of Human Origin
Source: PLoS One. 2015 Apr 23;10(4):e0124597. doi: 10.1371/journal.pone.0124597 (PMC4408091; doi:10.1371/journal.pone.0124597)
Supplement: S4 Table — (XLS) [file pone.0124597.s005.xls]

## Sheet: Sheet0
© 2000-2014 Ingenuity Systems, Inc. All rights reserved.
AnalysisName:ZNF_DE_NPC_up - 2014-01-02 Reference set: Ingenuity Knowledge Base (Genes Only)
Relationship to include: Direct and Indirect
Includes Endogenous Chemicals
Optional Analyses: My Pathways My List
Filter Summary:
Consider only molecules and/or relationships where
(species = Human) AND
(confidence = Experimentally Observed)
Cutoff:
bio Functions:
Category	Diseases or Functions Annotation	p-Value	Molecules	# Molecules
Cell Cycle	segregation of chromosomes	8.03E-31	AURKB,BRCA1,BUB1,CCNA2,CCNB1,CCNB2,CENPF,CENPW,DDX11,DSN1,ECT2,ESPL1,GPSM2,HJURP,INCENP,KIF2C,NCAPD2,NCAPG,NCAPG2,NCAPH,NCAPH2,NDC80,NEK2,NUF2,NUSAP1,PTTG1,RCC1,SGOL1,SKA1,SKA3,SPC25,TOP2A,ZWINT	33
Cellular Assembly and Organization	segregation of chromosomes	8.03E-31	AURKB,BRCA1,BUB1,CCNA2,CCNB1,CCNB2,CENPF,CENPW,DDX11,DSN1,ECT2,ESPL1,GPSM2,HJURP,INCENP,KIF2C,NCAPD2,NCAPG,NCAPG2,NCAPH,NCAPH2,NDC80,NEK2,NUF2,NUSAP1,PTTG1,RCC1,SGOL1,SKA1,SKA3,SPC25,TOP2A,ZWINT	33
DNA Replication, Recombination, and Repair	segregation of chromosomes	8.03E-31	AURKB,BRCA1,BUB1,CCNA2,CCNB1,CCNB2,CENPF,CENPW,DDX11,DSN1,ECT2,ESPL1,GPSM2,HJURP,INCENP,KIF2C,NCAPD2,NCAPG,NCAPG2,NCAPH,NCAPH2,NDC80,NEK2,NUF2,NUSAP1,PTTG1,RCC1,SGOL1,SKA1,SKA3,SPC25,TOP2A,ZWINT	33
Cell Cycle	mitosis	9.40E-29	ANLN,AR,AURKA,AURKB,BIRC5,BORA,BRCA1,BRCA2,BUB1,BUB1B,CCNB1,CDC20,CDC25C,CDCA5,CDCA8,CDK1,CENPE,CENPF,CENPI,CHEK1,CHEK2,CIT,DLGAP5,FBXO5,FOXM1,GMNN,HAUS1,HAUS7,HAUS8,INCENP,KDR,KIF11,KIF15,KIF22,KIF2C,KIF4A,KIFC1,KNTC1,MAD2L1,NDC80,NEK2,NUF2,NUSAP1,PKMYT1,PLK1,PTN,PTTG1,RCC1,SGOL1,SKA1,SKA3,SPC25,STIL,TOP2A,TPX2,TTK,UBE2C,WEE1,ZWINT	59
Cell Cycle	M phase	5.89E-27	ANLN,AURKA,AURKB,BIRC5,BRCA2,BUB1B,CCNB1,CDC20,CDCA8,CDK1,CDT1,CENPE,CENPF,CENPV,CEP55,CIT,DLGAP5,ECT2,FBXO5,INCENP,KIF14,KIF20A,KIF23,KIF4A,KIFC1,MAD2L1,MYB,NCAPD2,NDC80,NEK2,NUF2,NUSAP1,PLK1,PLK3,PRC1,PTTG1,RACGAP1,RGS14,SEPT4,SKA1,SSRP1,TOP2A,UBE2C	43
Cell Cycle	cell cycle progression	2.03E-25	ANLN,AR,AURKA,AURKB,BIRC5,BLM,BORA,BRCA1,BRCA2,BUB1,BUB1B,CCNA2,CCNB1,CDC20,CDC25C,CDC6,CDCA5,CDCA8,CDK1,CDK2,CENPE,CENPF,CENPI,CHAF1A,CHEK1,CHEK2,CIT,CKS1B,CKS2,CLSPN,DBF4B,DLGAP5,DNMT1,DTL,DTYMK,E2F1,E2F2,EZH2,FANCA,FBXO5,FOXM1,GMNN,HAUS1,HAUS7,HAUS8,INCENP,KDR,KIF11,KIF15,KIF22,KIF2C,KIF4A,KIFC1,KLF4,KNTC1,LIG1,MAD2L1,MCM2,MELK,NDC80,NEK2,NUF2,NUSAP1,PCNA,PKMYT1,PLK1,POLD1,PRKCD,PSRC1,PTN,PTTG…	86
Cellular Assembly and Organization	alignment of chromosomes	6.38E-19	AURKA,BIRC5,CCNA2,CENPE,DLGAP5,KIF14,KIF18A,KIF22,KIF2C,KIFC1,NCAPD2,NCAPG,NCAPG2,SGOL1,TTK	15
DNA Replication, Recombination, and Repair	alignment of chromosomes	6.38E-19	AURKA,BIRC5,CCNA2,CENPE,DLGAP5,KIF14,KIF18A,KIF22,KIF2C,KIFC1,NCAPD2,NCAPG,NCAPG2,SGOL1,TTK	15
Cell Cycle	mitosis of cervical cancer cell lines	9.10E-19	AURKA,BIRC5,BRCA2,CCNB1,CDC20,CDC25C,CDCA8,CDK1,CENPE,CENPI,DLGAP5,FBXO5,KIF22,KIF4A,MAD2L1,PKMYT1,PLK1,PTTG1,SPC25,STIL,TOP2A,TTK,WEE1	23
Cell Cycle	mitosis of tumor cell lines	3.17E-18	AURKA,BIRC5,BRCA1,BRCA2,BUB1B,CCNB1,CDC20,CDC25C,CDCA8,CDK1,CENPE,CENPI,CHEK1,DLGAP5,FBXO5,FOXM1,KIF22,KIF4A,MAD2L1,PKMYT1,PLK1,PTTG1,SPC25,STIL,TOP2A,TTK,WEE1	27
Cancer	uterine serous papillary cancer	2.70E-17	ACTG2,ANXA2,AURKA,BUB1,BUB1B,CCNA2,CCNB1,CCNB2,CDC20,CDC6,CIT,CKS1B,ESPL1,EXO1,FEN1,FOXM1,HMMR,JAM3,KDR,KIF11,KIF2C,KIFC1,KPNA2,MAPK10,MAPK13,MICB,MYBL2,PLAUR,PLK1,PPIF,PTN,PTTG1,SLC16A3,SPC25,TK1,TNFAIP2,TNNT1,TOP2A,TPX2,TRIP13,TTK,UBE2C	42
Organismal Injury and Abnormalities	uterine serous papillary cancer	2.70E-17	ACTG2,ANXA2,AURKA,BUB1,BUB1B,CCNA2,CCNB1,CCNB2,CDC20,CDC6,CIT,CKS1B,ESPL1,EXO1,FEN1,FOXM1,HMMR,JAM3,KDR,KIF11,KIF2C,KIFC1,KPNA2,MAPK10,MAPK13,MICB,MYBL2,PLAUR,PLK1,PPIF,PTN,PTTG1,SLC16A3,SPC25,TK1,TNFAIP2,TNNT1,TOP2A,TPX2,TRIP13,TTK,UBE2C	42
Reproductive System Disease	uterine serous papillary cancer	2.70E-17	ACTG2,ANXA2,AURKA,BUB1,BUB1B,CCNA2,CCNB1,CCNB2,CDC20,CDC6,CIT,CKS1B,ESPL1,EXO1,FEN1,FOXM1,HMMR,JAM3,KDR,KIF11,KIF2C,KIFC1,KPNA2,MAPK10,MAPK13,MICB,MYBL2,PLAUR,PLK1,PPIF,PTN,PTTG1,SLC16A3,SPC25,TK1,TNFAIP2,TNNT1,TOP2A,TPX2,TRIP13,TTK,UBE2C	42
Cell Cycle	interphase	2.75E-17	ANXA2,AR,AURKA,BIRC5,BLM,BORA,BRCA1,CCNA2,CCNB1,CDC25C,CDC6,CDCA2,CDCA5,CDK1,CDK2,CENPF,CHEK1,CHEK2,CKS2,CLSPN,DAXX,DDX11,DNMT1,DTL,DUSP9,E2F1,EZH2,FANCC,FANCD2,FBXO5,FEN1,FOXM1,GMNN,HMGA2,ITGA5,KIAA0101,KLF4,KPNA2,LEF1,MAD2L1,MCM10,MCM7,MELK,MSH5,MYB,MYBL2,MYCN,NASP,PAX8,PLAUR,PLK1,PLK3,POLA1,POLD1,POLE,RBL1,RCC1,TONSL,TRAF2,TYMS,WEE1	61
Cell Cycle	G2 phase	2.96E-17	ANXA2,AR,AURKA,BIRC5,BLM,BORA,BRCA1,CCNA2,CCNB1,CDC25C,CDK1,CENPF,CHEK1,CHEK2,CLSPN,DDX11,DNMT1,DTL,DUSP9,FANCC,FANCD2,FEN1,FOXM1,GMNN,HMGA2,KPNA2,MAD2L1,MELK,MSH5,MYB,MYBL2,PLK1,PLK3,TONSL,TRAF2,WEE1	36
Cancer	female genital tract cancer	2.19E-16	ACTG2,ANXA2,APOLD1,AR,AURKA,BRCA1,BRCA2,BUB1,BUB1B,CCNA2,CCNB1,CCNB2,CDC20,CDC25C,CDC6,CDK1,CDK2,CHEK2,CIT,CKS1B,CKS2,CTSC,DHCR24,DHFR,E2F1,E2F2,ECT2,ENO1,EPOR,ESPL1,EXO1,FEN1,FOXM1,GAPDH,GINS1,H2AFX,HMGA2,HMMR,JAM3,JUP,KDR,KIAA0101,KIF11,KIF2C,KIFC1,KISS1R,KIT,KPNA2,LPCAT2,MAPK10,MAPK13,MCM2,MCM7,MICB,MKI67,MTFR2,MYBL2,MYRF,PAX8,PLAUR,PLK1,POLE,POLE2,PPIF,PRC1,PRKCQ,PTGS1,PTN,PTTG1,RACGAP1,RRM1,…	87
Organismal Injury and Abnormalities	female genital tract cancer	2.19E-16	ACTG2,ANXA2,APOLD1,AR,AURKA,BRCA1,BRCA2,BUB1,BUB1B,CCNA2,CCNB1,CCNB2,CDC20,CDC25C,CDC6,CDK1,CDK2,CHEK2,CIT,CKS1B,CKS2,CTSC,DHCR24,DHFR,E2F1,E2F2,ECT2,ENO1,EPOR,ESPL1,EXO1,FEN1,FOXM1,GAPDH,GINS1,H2AFX,HMGA2,HMMR,JAM3,JUP,KDR,KIAA0101,KIF11,KIF2C,KIFC1,KISS1R,KIT,KPNA2,LPCAT2,MAPK10,MAPK13,MCM2,MCM7,MICB,MKI67,MTFR2,MYBL2,MYRF,PAX8,PLAUR,PLK1,POLE,POLE2,PPIF,PRC1,PRKCQ,PTGS1,PTN,PTTG1,RACGAP1,RRM1,…	87
Reproductive System Disease	female genital tract cancer	2.19E-16	ACTG2,ANXA2,APOLD1,AR,AURKA,BRCA1,BRCA2,BUB1,BUB1B,CCNA2,CCNB1,CCNB2,CDC20,CDC25C,CDC6,CDK1,CDK2,CHEK2,CIT,CKS1B,CKS2,CTSC,DHCR24,DHFR,E2F1,E2F2,ECT2,ENO1,EPOR,ESPL1,EXO1,FEN1,FOXM1,GAPDH,GINS1,H2AFX,HMGA2,HMMR,JAM3,JUP,KDR,KIAA0101,KIF11,KIF2C,KIFC1,KISS1R,KIT,KPNA2,LPCAT2,MAPK10,MAPK13,MCM2,MCM7,MICB,MKI67,MTFR2,MYBL2,MYRF,PAX8,PLAUR,PLK1,POLE,POLE2,PPIF,PRC1,PRKCQ,PTGS1,PTN,PTTG1,RACGAP1,RRM1,…	87
Cell Cycle	cytokinesis	4.82E-16	ANLN,AURKA,AURKB,BIRC5,BRCA2,CCNB1,CDC20,CENPV,CEP55,CIT,ECT2,INCENP,KIF14,KIF20A,KIF23,KIF4A,KIFC1,NEK2,NUSAP1,PLK1,PLK3,PRC1,RACGAP1,RGS14,SEPT4,SSRP1,TOP2A	27
Cellular Movement	cytokinesis	4.82E-16	ANLN,AURKA,AURKB,BIRC5,BRCA2,CCNB1,CDC20,CENPV,CEP55,CIT,ECT2,INCENP,KIF14,KIF20A,KIF23,KIF4A,KIFC1,NEK2,NUSAP1,PLK1,PLK3,PRC1,RACGAP1,RGS14,SEPT4,SSRP1,TOP2A	27
Cancer	uterine cancer	1.08E-15	ACTG2,ANXA2,APOLD1,AR,AURKA,BRCA1,BRCA2,BUB1,BUB1B,CCNA2,CCNB1,CCNB2,CDC20,CDC6,CIT,CKS1B,CKS2,CTSC,DHFR,ENO1,EPOR,ESPL1,EXO1,FEN1,FOXM1,HMMR,JAM3,JUP,KDR,KIF11,KIF2C,KIFC1,KIT,KPNA2,LPCAT2,MAPK10,MAPK13,MCM2,MCM7,MICB,MKI67,MYBL2,PLAUR,PLK1,POLE,POLE2,PPIF,PRC1,PTN,PTTG1,RRM1,RRM2,SLC12A7,SLC16A3,SPC25,TK1,TNFAIP2,TNNT1,TOP2A,TPX2,TRIP13,TTK,TUBB4B,TYMS,UBE2C	65
Organismal Injury and Abnormalities	uterine cancer	1.08E-15	ACTG2,ANXA2,APOLD1,AR,AURKA,BRCA1,BRCA2,BUB1,BUB1B,CCNA2,CCNB1,CCNB2,CDC20,CDC6,CIT,CKS1B,CKS2,CTSC,DHFR,ENO1,EPOR,ESPL1,EXO1,FEN1,FOXM1,HMMR,JAM3,JUP,KDR,KIF11,KIF2C,KIFC1,KIT,KPNA2,LPCAT2,MAPK10,MAPK13,MCM2,MCM7,MICB,MKI67,MYBL2,PLAUR,PLK1,POLE,POLE2,PPIF,PRC1,PTN,PTTG1,RRM1,RRM2,SLC12A7,SLC16A3,SPC25,TK1,TNFAIP2,TNNT1,TOP2A,TPX2,TRIP13,TTK,TUBB4B,TYMS,UBE2C	65
Reproductive System Disease	uterine cancer	1.08E-15	ACTG2,ANXA2,APOLD1,AR,AURKA,BRCA1,BRCA2,BUB1,BUB1B,CCNA2,CCNB1,CCNB2,CDC20,CDC6,CIT,CKS1B,CKS2,CTSC,DHFR,ENO1,EPOR,ESPL1,EXO1,FEN1,FOXM1,HMMR,JAM3,JUP,KDR,KIF11,KIF2C,KIFC1,KIT,KPNA2,LPCAT2,MAPK10,MAPK13,MCM2,MCM7,MICB,MKI67,MYBL2,PLAUR,PLK1,POLE,POLE2,PPIF,PRC1,PTN,PTTG1,RRM1,RRM2,SLC12A7,SLC16A3,SPC25,TK1,TNFAIP2,TNNT1,TOP2A,TPX2,TRIP13,TTK,TUBB4B,TYMS,UBE2C	65
Cell Cycle	M phase of tumor cell lines	5.97E-15	AURKB,BIRC5,CDT1,CEP55,ECT2,FBXO5,KIF14,KIF20A,KIF23,KIF4A,KIFC1,MAD2L1,MYB,NCAPD2,NDC80,NEK2,NUF2,PLK1,PTTG1,RACGAP1,RGS14,SSRP1,TOP2A	23
Cell Cycle	delay in mitosis	7.41E-15	BRCA1,CCNB1,CDC20,CDC25C,CDK1,CENPE,DLGAP5,FOXM1,MAD2L1,PKMYT1,PLK1,PTTG1,TOP2A	13
Cell Cycle	arrest in mitosis	1.74E-14	AURKB,BIRC5,BUB1,BUB1B,CENPE,CENPI,CHEK1,FBXO5,KIF22,KIF4A,KNTC1,MAD2L1,PLK1,SGOL1,TTK,ZWINT	16
Cell Cycle	delay in mitosis of tumor cell lines	2.23E-14	BRCA1,CCNB1,CDC20,CDC25C,CDK1,CENPE,DLGAP5,MAD2L1,PKMYT1,PLK1,PTTG1,TOP2A	12
Cancer	uterine tumor	2.43E-14	ACTG2,AKR1B1,ANXA2,APOLD1,AR,ARSE,AURKA,AURKB,BRCA1,BRCA2,BUB1,BUB1B,CCNA2,CCNB1,CCNB2,CDC20,CDC6,CIT,CKS1B,CKS2,CTSC,DHFR,ENO1,EPOR,ESPL1,EXO1,FEN1,FOXM1,HMGA2,HMMR,JAM3,JUP,KDR,KIF11,KIF2C,KIFC1,KIT,KPNA2,LPCAT2,MAPK10,MAPK13,MCM2,MCM7,MICB,MKI67,MYBL2,PCNA,PLAUR,PLK1,POLE,POLE2,PPIF,PRC1,PTN,PTTG1,RORA,RRM1,RRM2,SLC12A7,SLC16A3,SLC7A3,SPC25,TFAP2C,TK1,TMC6,TNFAIP2,TNNT1,TOP2A,TPBG,TPX2,TRIP13,…	76
Cell Cycle	G2/M phase	3.42E-14	AR,AURKA,BIRC5,BLM,BRCA1,CCNA2,CCNB1,CDC25C,CDK1,CHEK1,CHEK2,CLSPN,DDX11,DTL,DUSP9,FANCC,FANCD2,FOXM1,GMNN,HMGA2,MAD2L1,MELK,MYB,MYBL2,PLK1,PLK3,TRAF2,WEE1	28
Cellular Assembly and Organization	chromosomal congression of chromosomes	4.26E-14	AURKB,CENPE,KIF14,KIF18A,KIF22,KIF2C,KIFC1,NDC80,SGOL2	9
DNA Replication, Recombination, and Repair	chromosomal congression of chromosomes	4.26E-14	AURKB,CENPE,KIF14,KIF18A,KIF22,KIF2C,KIFC1,NDC80,SGOL2	9
Cancer	pelvic cancer	5.98E-14	ACTG2,ADAMTS7,ALPL,ANXA2,APOLD1,AR,AURKA,BIRC5,BRCA1,BRCA2,BUB1,BUB1B,CCNA2,CCNB1,CCNB2,CCNF,CD82,CDC20,CDC25C,CDC6,CDK1,CDK2,CGN,CHEK2,CHST2,CIT,CKS1B,CKS2,CTSC,DHCR24,DHFR,DNMT1,E2F1,E2F2,ECT2,EGFL7,ENO1,EPOR,ESPL1,EXO1,EZH2,FANCD2,FEN1,FOXM1,GAPDH,GINS1,H2AFX,HMGA2,HMMR,JAM3,JUP,KCNS3,KDR,KIAA0101,KIF11,KIF2C,KIFC1,KISS1R,KIT,KPNA2,LEF1,LPCAT2,MAPK10,MAPK13,MCM2,MCM5,MCM7,MFGE8,MICB,MKI67,MTFR…	110
Cancer	mammary tumor	3.71E-13	ACOT9,AR,ARHGAP19,ASF1B,AXIN2,AZI1,BCAM,BIRC5,BRCA1,BRCA2,BSG,C21orf58,CBX2,CCDC18,CCNA2,CCNB1,CCNB2,CDC20,CDC6,CDK1,CDT1,CENPF,CEP128,CHEK1,CHEK2,CHRM2,DDX11,DHFR,DSCC1,EFS,ENO1,EPHA2,EPOR,EZH2,F11R,FBN3,FBXO5,FEN1,FOXM1,GINS4,GMNN,GPRIN2,GREB1,HMGA2,HMMR,HS6ST1,INCENP,KDR,KIF18B,KIF19,KIF22,KIF2C,KIT,KLF4,KPNA2,LPCAT2,LSR,MAP3K8,MAPK10,MAPK13,MCM10,MCM2,MCM4,MCM6,MKI67,MYB,MYBL2,MYCN,N4BP3,NCKA…	110
Organismal Injury and Abnormalities	mammary tumor	3.71E-13	ACOT9,AR,ARHGAP19,ASF1B,AXIN2,AZI1,BCAM,BIRC5,BRCA1,BRCA2,BSG,C21orf58,CBX2,CCDC18,CCNA2,CCNB1,CCNB2,CDC20,CDC6,CDK1,CDT1,CENPF,CEP128,CHEK1,CHEK2,CHRM2,DDX11,DHFR,DSCC1,EFS,ENO1,EPHA2,EPOR,EZH2,F11R,FBN3,FBXO5,FEN1,FOXM1,GINS4,GMNN,GPRIN2,GREB1,HMGA2,HMMR,HS6ST1,INCENP,KDR,KIF18B,KIF19,KIF22,KIF2C,KIT,KLF4,KPNA2,LPCAT2,LSR,MAP3K8,MAPK10,MAPK13,MCM10,MCM2,MCM4,MCM6,MKI67,MYB,MYBL2,MYCN,N4BP3,NCKA…	110
Reproductive System Disease	mammary tumor	3.71E-13	ACOT9,AR,ARHGAP19,ASF1B,AXIN2,AZI1,BCAM,BIRC5,BRCA1,BRCA2,BSG,C21orf58,CBX2,CCDC18,CCNA2,CCNB1,CCNB2,CDC20,CDC6,CDK1,CDT1,CENPF,CEP128,CHEK1,CHEK2,CHRM2,DDX11,DHFR,DSCC1,EFS,ENO1,EPHA2,EPOR,EZH2,F11R,FBN3,FBXO5,FEN1,FOXM1,GINS4,GMNN,GPRIN2,GREB1,HMGA2,HMMR,HS6ST1,INCENP,KDR,KIF18B,KIF19,KIF22,KIF2C,KIT,KLF4,KPNA2,LPCAT2,LSR,MAP3K8,MAPK10,MAPK13,MCM10,MCM2,MCM4,MCM6,MKI67,MYB,MYBL2,MYCN,N4BP3,NCKA…	110
Cell Cycle	arrest in interphase	7.48E-13	ANXA2,AR,AURKA,BIRC5,BLM,BORA,BRCA1,CCNA2,CCNB1,CDC25C,CDC6,CDCA2,CDK1,CDK2,CHEK1,CHEK2,DAXX,DNMT1,DUSP9,E2F1,EZH2,FANCC,FANCD2,FBXO5,FEN1,FOXM1,GMNN,ITGA5,KLF4,MAD2L1,MSH5,MYBL2,PAX8,PLAUR,PLK1,RBL1,TONSL,TRAF2,TYMS,WEE1	40
Cell Cycle	arrest in G2 phase	7.70E-13	ANXA2,AR,AURKA,BLM,BORA,BRCA1,CCNA2,CCNB1,CDC25C,CDK1,CHEK1,CHEK2,DNMT1,DUSP9,FANCC,FANCD2,FEN1,FOXM1,MAD2L1,MSH5,MYBL2,PLK1,TONSL,TRAF2,WEE1	25
Cell Cycle	checkpoint control	1.02E-12	BUB1,BUB1B,CCNB1,CCNB2,CDC20,CDC25C,CDC6,CHEK1,CHEK2,CKS1B,CKS2,EXO1,FANCD2,KNTC1,MAD2L1,MCM7,NDC80,ZWINT	18
DNA Replication, Recombination, and Repair	checkpoint control	1.02E-12	BUB1,BUB1B,CCNB1,CCNB2,CDC20,CDC25C,CDC6,CHEK1,CHEK2,CKS1B,CKS2,EXO1,FANCD2,KNTC1,MAD2L1,MCM7,NDC80,ZWINT	18
DNA Replication, Recombination, and Repair	DNA replication	2.39E-12	BRCA1,CCNA2,CDC6,CDK2,CDT1,CHEK1,CKS2,DNA2,DSCC1,E2F1,ESCO2,FOXM1,GMNN,KIAA0101,MCM2,ORC1,PCNA,PLK1,POLA1,POLD1,POLE,POLE2,RECQL4,TIMELESS,TMPO,WEE1	26
Cell Cycle	S phase	2.73E-12	AR,BLM,BRCA1,CCNA2,CDC25C,CDC6,CDK1,CDK2,CHEK1,CHEK2,CKS2,DDX11,E2F1,FANCD2,FBXO5,FEN1,FOXM1,KIAA0101,MCM10,MCM7,MYBL2,MYCN,PLK1,PLK3,POLA1,POLD1,RBL1,TYMS	28
Cancer	breast or ovarian cancer	2.91E-12	ACOT9,AR,ARHGAP19,ASF1B,AXIN2,AZI1,BCAM,BIRC5,BRCA1,BRCA2,BSG,C21orf58,CBX2,CCDC18,CCNB1,CCNB2,CDC20,CDK1,CDK2,CENPF,CEP128,CHEK1,CHEK2,CHRM2,DDX11,DHCR24,DHFR,DSCC1,E2F1,E2F2,ECT2,EFS,ENO1,EPHA2,EPOR,EZH2,F11R,FBN3,FOXM1,GAPDH,GINS1,GINS4,GPRIN2,GREB1,H2AFX,HMGA2,HMMR,HS6ST1,INCENP,KDR,KIAA0101,KIF18B,KIF19,KIF22,KISS1R,KIT,KLF4,KPNA2,LPCAT2,LSR,MAP3K8,MAPK10,MAPK13,MCM6,MKI67,MTFR2,MYB,MYBL2,MY…	119
Cell Cycle	delay in mitosis of cervical cancer cell lines	3.57E-12	CCNB1,CDC20,CDC25C,CENPE,DLGAP5,MAD2L1,PKMYT1,PLK1,PTTG1,TOP2A	10
Cell Death and Survival	cell death of tumor cell lines	6.16E-12	AKR1B1,ANXA2,AR,ATAD2,AURKA,BIRC5,BLM,BOK,BRCA1,BRCA2,BUB1B,CCNB1,CDC20,CDC25C,CDC6,CDCA2,CDK1,CDK2,CDT1,CENPI,CHEK1,CHEK2,CLSPN,CLYBL,DAXX,DEPDC1,DHCR24,DHFR,DSG2,DTL,DTYMK,DUSP9,E2F1,ENO1,EPHA2,EZH2,FANCA,FANCC,FBXO5,FEN1,FOXD3,GAPDH,H2AFX,HAUS8,HK2,HMMR,IGF2BP1,INCENP,JUP,KIF14,KIT,KLF4,KPNA2,LIG1,LMNB1,MAD2L1,MCM10,MCM7,MDC1,MELK,MTFP1,MYB,MYBL2,MYCN,NEK2,NUF2,PBK,PCDH15,PCNA,PKM,PKMYT1,PLA2G…	108
Cellular Assembly and Organization	organization of mitotic spindle	9.13E-12	BORA,CCNB1,CEP72,KIF11,NDC80,PSRC1,RCC1,RGS14,SPC25,SSRP1,TPX2,TTK	12
Cellular Function and Maintenance	organization of mitotic spindle	9.13E-12	BORA,CCNB1,CEP72,KIF11,NDC80,PSRC1,RCC1,RGS14,SPC25,SSRP1,TPX2,TTK	12
DNA Replication, Recombination, and Repair	repair of DNA	9.40E-12	BLM,BRCA1,BRCA2,CDCA5,CDK1,CDK2,CHEK1,CHEK2,DNA2,EXO1,FANCI,FEN1,H2AFX,HMGA2,KPNA2,LIG1,PCNA,POLA1,POLD1,POLE,RAD51,RAD54L,RECQL4,RRM1,TMEM161A,UBE2T,USP1,WEE1,XRCC2,XRCC3	30
Cancer	endometrial cancer	9.49E-12	ACTG2,ANXA2,APOLD1,AR,AURKA,BRCA1,BRCA2,BUB1,BUB1B,CCNA2,CCNB1,CCNB2,CDC20,CDC6,CIT,CKS1B,ESPL1,EXO1,FEN1,FOXM1,HMMR,JAM3,KDR,KIF11,KIF2C,KIFC1,KPNA2,MAPK10,MAPK13,MICB,MYBL2,PLAUR,PLK1,PPIF,PTN,PTTG1,SLC16A3,SPC25,TK1,TNFAIP2,TNNT1,TOP2A,TPX2,TRIP13,TTK,TUBB4B,UBE2C	47
Organismal Injury and Abnormalities	endometrial cancer	9.49E-12	ACTG2,ANXA2,APOLD1,AR,AURKA,BRCA1,BRCA2,BUB1,BUB1B,CCNA2,CCNB1,CCNB2,CDC20,CDC6,CIT,CKS1B,ESPL1,EXO1,FEN1,FOXM1,HMMR,JAM3,KDR,KIF11,KIF2C,KIFC1,KPNA2,MAPK10,MAPK13,MICB,MYBL2,PLAUR,PLK1,PPIF,PTN,PTTG1,SLC16A3,SPC25,TK1,TNFAIP2,TNNT1,TOP2A,TPX2,TRIP13,TTK,TUBB4B,UBE2C	47
Reproductive System Disease	endometrial cancer	9.49E-12	ACTG2,ANXA2,APOLD1,AR,AURKA,BRCA1,BRCA2,BUB1,BUB1B,CCNA2,CCNB1,CCNB2,CDC20,CDC6,CIT,CKS1B,ESPL1,EXO1,FEN1,FOXM1,HMMR,JAM3,KDR,KIF11,KIF2C,KIFC1,KPNA2,MAPK10,MAPK13,MICB,MYBL2,PLAUR,PLK1,PPIF,PTN,PTTG1,SLC16A3,SPC25,TK1,TNFAIP2,TNNT1,TOP2A,TPX2,TRIP13,TTK,TUBB4B,UBE2C	47
Cell Cycle	M phase of cervical cancer cell lines	1.61E-11	CDT1,CEP55,ECT2,KIF14,KIF20A,KIF23,KIF4A,KIFC1,MAD2L1,NCAPD2,NDC80,NUF2,PLK1,RACGAP1,RGS14,SSRP1,TOP2A	17
Cancer	malignant neoplasm of abdomen	2.12E-11	ACAA2,ACAT2,ACOT9,ACTG2,ADAMTS7,ADD2,AHCY,AKR1B1,ALDH16A1,ALPL,ANLN,ANO2,ANXA2,APOLD1,AR,ARSE,ASF1B,ASPM,ATOH1,AURKA,AURKB,AXIN2,BAIAP2L1,BIRC5,BLM,BRCA1,BRCA2,BRINP3,BSG,BUB1,BUB1B,CCNA2,CCNB1,CCNB2,CCNF,CD82,CD9,CDC20,CDC25C,CDC6,CDCA5,CDCA8,CDK2,CDON,CENPE,CENPF,CEP135,CEP55,CGN,CHAF1A,CHEK2,CHRM2,CHRNA3,CHST2,CIT,CKS1B,CKS2,CLSPN,COL9A1,CTSC,DACH2,DAXX,DDX11,DDX39A,DHFR,DLGAP5,DNA2,DNMT1,DSCC…	257
Cell Cycle	spindle checkpoint of cells	2.26E-11	AXIN2,BIRC5,BUB1,CDT1,CENPI,DLGAP5,ERCC6L,MAD2L1,PLK1,TTK,USP44	11
DNA Replication, Recombination, and Repair	spindle checkpoint of cells	2.26E-11	AXIN2,BIRC5,BUB1,CDT1,CENPI,DLGAP5,ERCC6L,MAD2L1,PLK1,TTK,USP44	11
Organismal Injury and Abnormalities	microcephaly	5.35E-11	ASPM,CASC5,CDC6,CDT1,CEP135,CEP152,KIF11,MYCN,ORC1,SLC25A19,STIL,THOC6,WDR62	13
Connective Tissue Disorders	microcephaly	5.35E-11	ASPM,CASC5,CDC6,CDT1,CEP135,CEP152,KIF11,MYCN,ORC1,SLC25A19,STIL,THOC6,WDR62	13
Developmental Disorder	microcephaly	5.35E-11	ASPM,CASC5,CDC6,CDT1,CEP135,CEP152,KIF11,MYCN,ORC1,SLC25A19,STIL,THOC6,WDR62	13
Neurological Disease	microcephaly	5.35E-11	ASPM,CASC5,CDC6,CDT1,CEP135,CEP152,KIF11,MYCN,ORC1,SLC25A19,STIL,THOC6,WDR62	13
Skeletal and Muscular Disorders	microcephaly	5.35E-11	ASPM,CASC5,CDC6,CDT1,CEP135,CEP152,KIF11,MYCN,ORC1,SLC25A19,STIL,THOC6,WDR62	13
Cell Cycle	formation of mitotic spindle	1.36E-10	AURKA,BIRC5,HAUS1,HAUS7,HAUS8,KIF11,KIF2C,KIF4A,KIFC1,NEK2,NUF2,PLK1,RCC1,TPX2	14
Cellular Assembly and Organization	formation of mitotic spindle	1.36E-10	AURKA,BIRC5,HAUS1,HAUS7,HAUS8,KIF11,KIF2C,KIF4A,KIFC1,NEK2,NUF2,PLK1,RCC1,TPX2	14
DNA Replication, Recombination, and Repair	formation of mitotic spindle	1.36E-10	AURKA,BIRC5,HAUS1,HAUS7,HAUS8,KIF11,KIF2C,KIF4A,KIFC1,NEK2,NUF2,PLK1,RCC1,TPX2	14
Cancer	breast or colorectal cancer	1.56E-10	ACAA2,ACAT2,ACOT9,ADD2,AHCY,AKR1B1,ALDH16A1,ANLN,ANO2,AR,ARHGAP19,ASF1B,ASPM,ATOH1,AURKA,AXIN2,AZI1,BAIAP2L1,BCAM,BIRC5,BLM,BRCA1,BRCA2,BRINP3,BSG,BUB1B,C21orf58,CBX2,CCDC18,CCNA2,CCNB1,CCNB2,CD9,CDC20,CDC6,CDCA5,CDCA8,CDK1,CDK2,CDON,CENPE,CENPF,CEP128,CEP135,CEP55,CHAF1A,CHEK1,CHEK2,CHRM2,CHRNA3,CIT,CLSPN,COL9A1,DACH2,DAXX,DDX11,DDX39A,DHFR,DLGAP5,DNA2,DNMT1,DSCC1,DSG2,DUSP9,E2F7,ECT2,EFNA4,EFS,…	241
Cell Cycle	homologous recombination of DNA	1.89E-10	BLM,BRCA1,BRCA2,CDK2,HJURP,RAD51,RAD54L,TONSL,WEE1,XRCC3	10
DNA Replication, Recombination, and Repair	homologous recombination of DNA	1.89E-10	BLM,BRCA1,BRCA2,CDK2,HJURP,RAD51,RAD54L,TONSL,WEE1,XRCC3	10
DNA Replication, Recombination, and Repair	metabolism of DNA	1.99E-10	BIRC5,BRCA1,BSG,CCNA2,CDC6,CDK2,CDT1,CHEK1,CKS2,DNA2,DSCC1,E2F1,ESCO2,FOXM1,GMNN,KIAA0101,KPNA2,LIG1,MCM2,ORC1,PCNA,PLK1,POLA1,POLD1,POLE,POLE2,PRKCD,RAD51,RECQL4,TIMELESS,TMPO,WEE1	32
Cell Cycle	G2/M phase transition	2.86E-10	AR,BIRC5,BLM,CCNA2,CCNB1,CDC25C,CDK1,CHEK2,DDX11,FANCC,FANCD2,FOXM1,MAD2L1,MELK,PLK1,PLK3	16
Tissue Development	accumulation of cells	2.86E-10	AR,AURKA,BIRC5,BRCA1,BUB1B,CTSC,E2F1,FANCC,FEN1,GMNN,MCM10,PLK1,PTTG1,RAD51,TPX2,WEE1	16
Cell Death and Survival	cell death	2.97E-10	ACAA2,AKR1B1,ANXA2,AR,ARG2,ATAD2,AURKA,AXIN2,BIRC5,BLM,BOK,BRCA1,BRCA2,BSG,BUB1B,CCNB1,CD82,CD9,CDC20,CDC25C,CDC45,CDC6,CDCA2,CDK1,CDK2,CDT1,CENPI,CHEK1,CHEK2,CLSPN,CLYBL,CRLF1,DAXX,DEPDC1,DHCR24,DHFR,DSG2,DTL,DTYMK,DUSP9,E2F1,EDA,ENO1,EPHA2,ESPL1,EZH2,FANCA,FANCC,FANCD2,FBXO5,FEN1,FOXD3,FOXM1,GAPDH,GMNN,GRB10,H2AFX,HAUS1,HAUS8,HK2,HMGA2,HMMR,IGF2BP1,INCENP,ITGA5,JUP,KDR,KIF14,KIT,KLF4,KPNA2,LIG1…	139
DNA Replication, Recombination, and Repair	synthesis of DNA	3.16E-10	AR,BIRC5,BRCA2,CCNA2,CDC25C,CDCA4,CDK2,CDT1,CHEK1,CHEK2,DNMT1,E2F1,EXO1,FEN1,KDR,KIAA0101,LIG1,PCNA,PLK1,POLA1,POLD1,POLE,PTN,RBL1,RECQL4,RFC2,SDC4,SLC29A1,SMPD2,TNFAIP8	30
Cell Death and Survival	necrosis	3.32E-10	AKR1B1,ANXA2,AR,ATAD2,AURKA,BIRC5,BLM,BOK,BRCA1,BRCA2,BUB1B,CCNB1,CDC20,CDC25C,CDC45,CDC6,CDCA2,CDK1,CDK2,CDT1,CENPI,CHEK1,CHEK2,CLSPN,CLYBL,CRLF1,DAXX,DEPDC1,DHCR24,DHFR,DSG2,DTL,DTYMK,DUSP9,E2F1,ENO1,EPHA2,EZH2,FANCA,FANCC,FANCD2,FBXO5,FEN1,FOXD3,GAPDH,GRB10,H2AFX,HAUS8,HK2,HMGA2,HMMR,IGF2BP1,INCENP,JUP,KDR,KIF14,KIT,KLF4,KPNA2,LIG1,LMNB1,MAD2L1,MAP3K8,MCM10,MCM2,MCM7,MDC1,MELK,MSH5,MTFP1,MYB,M…	121
Cell Cycle	arrest in mitosis of tumor cell lines	5.76E-10	BIRC5,BUB1B,CENPE,CENPI,CHEK1,FBXO5,KIF22,KIF4A,MAD2L1,PLK1,TTK	11
Cancer	Cancer	7.01E-10	ACAA2,ACAT2,ACOT9,ACTG2,ADAMTS7,ADD2,AHCY,AHNAK2,AKR1B1,ALDH16A1,ALDOC,ALPL,ANLN,ANO2,ANXA2,APOLD1,AR,ARHGAP19,ARSE,ASF1B,ASPM,ATAD2,ATOH1,AURKA,AURKB,AXIN2,AZI1,BAIAP2L1,BCAM,BIRC5,BLM,BRCA1,BRCA2,BRINP3,BSG,BUB1,BUB1B,C21orf58,CASC5,CBX2,CCDC18,CCNA2,CCNB1,CCNB2,CCNF,CD82,CD9,CDC20,CDC25C,CDC42EP2,CDC6,CDCA2,CDCA5,CDCA8,CDK1,CDK2,CDON,CENPE,CENPF,CENPV,CEP112,CEP128,CEP135,CEP152,CEP55,CGN,CHAF…	367
Cancer	digestive organ tumor	9.37E-10	ACAA2,ACAT2,ACOT9,ADD2,AHCY,AKR1B1,ALDH16A1,ALPL,ANLN,ANO2,ANXA2,ARSE,ASF1B,ASPM,ATOH1,AURKA,AXIN2,BAIAP2L1,BIRC5,BLM,BRCA1,BRCA2,BRINP3,BSG,BUB1B,CCNA2,CCNB1,CCNB2,CD9,CDC6,CDCA5,CDCA8,CDK2,CDON,CENPE,CENPF,CEP135,CEP55,CHAF1A,CHEK2,CHRM2,CHRNA3,CIT,CKS1B,CKS2,CLSPN,COL9A1,DACH2,DAXX,DDX11,DDX39A,DHFR,DLGAP5,DNA2,DNMT1,DSCC1,DSG2,DUSP9,E2F7,ECT2,EFNA4,EFS,EGFL7,EHD4,ENO1,EPHA2,EPHA3,EPOR,ESCO2,E…	225
Gastrointestinal Disease	digestive organ tumor	9.37E-10	ACAA2,ACAT2,ACOT9,ADD2,AHCY,AKR1B1,ALDH16A1,ALPL,ANLN,ANO2,ANXA2,ARSE,ASF1B,ASPM,ATOH1,AURKA,AXIN2,BAIAP2L1,BIRC5,BLM,BRCA1,BRCA2,BRINP3,BSG,BUB1B,CCNA2,CCNB1,CCNB2,CD9,CDC6,CDCA5,CDCA8,CDK2,CDON,CENPE,CENPF,CEP135,CEP55,CHAF1A,CHEK2,CHRM2,CHRNA3,CIT,CKS1B,CKS2,CLSPN,COL9A1,DACH2,DAXX,DDX11,DDX39A,DHFR,DLGAP5,DNA2,DNMT1,DSCC1,DSG2,DUSP9,E2F7,ECT2,EFNA4,EFS,EGFL7,EHD4,ENO1,EPHA2,EPHA3,EPOR,ESCO2,E…	225
Cancer	genital tumor	1.09E-09	ADAMTS7,AKR1B1,ALPL,ANXA2,APOLD1,AR,AURKA,AURKB,BIRC5,BRCA1,BRCA2,CCNB2,CCNF,CD82,CDC25C,CDK1,CDK2,CGN,CHEK2,CHST2,DHCR24,DHFR,DNMT1,E2F1,E2F2,ECT2,EGFL7,ENO1,EPOR,EZH2,FANCD2,FEN1,GAPDH,GINS1,H2AFX,HMGA2,KCNS3,KDR,KIAA0101,KISS1R,KIT,KPNA2,LEF1,MCM2,MCM5,MCM7,MFGE8,MTFR2,MYBL2,MYRF,NASP,PAX8,PCNA,PLAUR,PLK1,POLE,POLE2,PRC1,PRIM2,PRKCD,PRKCQ,PRKD3,PTGS1,RACGAP1,RRM1,RRM2,SELPLG,SGK223,SLC12A7,SLC…	78
Organismal Injury and Abnormalities	genital tumor	1.09E-09	ADAMTS7,AKR1B1,ALPL,ANXA2,APOLD1,AR,AURKA,AURKB,BIRC5,BRCA1,BRCA2,CCNB2,CCNF,CD82,CDC25C,CDK1,CDK2,CGN,CHEK2,CHST2,DHCR24,DHFR,DNMT1,E2F1,E2F2,ECT2,EGFL7,ENO1,EPOR,EZH2,FANCD2,FEN1,GAPDH,GINS1,H2AFX,HMGA2,KCNS3,KDR,KIAA0101,KISS1R,KIT,KPNA2,LEF1,MCM2,MCM5,MCM7,MFGE8,MTFR2,MYBL2,MYRF,NASP,PAX8,PCNA,PLAUR,PLK1,POLE,POLE2,PRC1,PRIM2,PRKCD,PRKCQ,PRKD3,PTGS1,RACGAP1,RRM1,RRM2,SELPLG,SGK223,SLC12A7,SLC…	78
Reproductive System Disease	genital tumor	1.09E-09	ADAMTS7,AKR1B1,ALPL,ANXA2,APOLD1,AR,AURKA,AURKB,BIRC5,BRCA1,BRCA2,CCNB2,CCNF,CD82,CDC25C,CDK1,CDK2,CGN,CHEK2,CHST2,DHCR24,DHFR,DNMT1,E2F1,E2F2,ECT2,EGFL7,ENO1,EPOR,EZH2,FANCD2,FEN1,GAPDH,GINS1,H2AFX,HMGA2,KCNS3,KDR,KIAA0101,KISS1R,KIT,KPNA2,LEF1,MCM2,MCM5,MCM7,MFGE8,MTFR2,MYBL2,MYRF,NASP,PAX8,PCNA,PLAUR,PLK1,POLE,POLE2,PRC1,PRIM2,PRKCD,PRKCQ,PRKD3,PTGS1,RACGAP1,RRM1,RRM2,SELPLG,SGK223,SLC12A7,SLC…	78
Cancer	breast cancer	1.34E-09	ACOT9,AR,ARHGAP19,ASF1B,AXIN2,AZI1,BCAM,BIRC5,BRCA1,BRCA2,BSG,C21orf58,CBX2,CCDC18,CCNB1,CDC20,CDK1,CENPF,CEP128,CHEK1,CHEK2,CHRM2,DDX11,DHFR,DSCC1,EFS,ENO1,EPHA2,EPOR,EZH2,F11R,FBN3,FOXM1,GINS4,GPRIN2,GREB1,HMGA2,HMMR,HS6ST1,INCENP,KDR,KIF18B,KIF19,KIF22,KIT,KLF4,KPNA2,LPCAT2,LSR,MAP3K8,MAPK10,MAPK13,MCM6,MKI67,MYB,MYBL2,MYCN,N4BP3,NCKAP5,NEIL3,NEK2,NPTX1,NQO2,NUP210,OBSCN,ODF2,PCNA,POLD1,POLE,P…	98
Organismal Injury and Abnormalities	breast cancer	1.34E-09	ACOT9,AR,ARHGAP19,ASF1B,AXIN2,AZI1,BCAM,BIRC5,BRCA1,BRCA2,BSG,C21orf58,CBX2,CCDC18,CCNB1,CDC20,CDK1,CENPF,CEP128,CHEK1,CHEK2,CHRM2,DDX11,DHFR,DSCC1,EFS,ENO1,EPHA2,EPOR,EZH2,F11R,FBN3,FOXM1,GINS4,GPRIN2,GREB1,HMGA2,HMMR,HS6ST1,INCENP,KDR,KIF18B,KIF19,KIF22,KIT,KLF4,KPNA2,LPCAT2,LSR,MAP3K8,MAPK10,MAPK13,MCM6,MKI67,MYB,MYBL2,MYCN,N4BP3,NCKAP5,NEIL3,NEK2,NPTX1,NQO2,NUP210,OBSCN,ODF2,PCNA,POLD1,POLE,P…	98
Reproductive System Disease	breast cancer	1.34E-09	ACOT9,AR,ARHGAP19,ASF1B,AXIN2,AZI1,BCAM,BIRC5,BRCA1,BRCA2,BSG,C21orf58,CBX2,CCDC18,CCNB1,CDC20,CDK1,CENPF,CEP128,CHEK1,CHEK2,CHRM2,DDX11,DHFR,DSCC1,EFS,ENO1,EPHA2,EPOR,EZH2,F11R,FBN3,FOXM1,GINS4,GPRIN2,GREB1,HMGA2,HMMR,HS6ST1,INCENP,KDR,KIF18B,KIF19,KIF22,KIT,KLF4,KPNA2,LPCAT2,LSR,MAP3K8,MAPK10,MAPK13,MCM6,MKI67,MYB,MYBL2,MYCN,N4BP3,NCKAP5,NEIL3,NEK2,NPTX1,NQO2,NUP210,OBSCN,ODF2,PCNA,POLD1,POLE,P…	98
Cellular Assembly and Organization	organization of cytoskeleton	1.53E-09	AR,BIRC5,BORA,BSG,CCNB1,CD82,CDC42EP2,CEP72,CHEK1,CORO1A,DISC1,DLGAP5,DUSP9,ECT2,EPHA2,EPHA3,FOXM1,GPSM2,HAUS8,JUP,KIF11,KIF18A,KIF18B,KIF2C,KIF4A,KIFC1,KIT,LIG1,MAD2L1,NDC80,NEK2,NRTN,PHLDB2,PKM,PLAUR,PRC1,PSRC1,RACGAP1,RCC1,RGS14,RND1,ROR1,SDC4,SMPD2,SPC25,SSRP1,TACC3,TPX2,TTK	49
Cellular Function and Maintenance	organization of cytoskeleton	1.53E-09	AR,BIRC5,BORA,BSG,CCNB1,CD82,CDC42EP2,CEP72,CHEK1,CORO1A,DISC1,DLGAP5,DUSP9,ECT2,EPHA2,EPHA3,FOXM1,GPSM2,HAUS8,JUP,KIF11,KIF18A,KIF18B,KIF2C,KIF4A,KIFC1,KIT,LIG1,MAD2L1,NDC80,NEK2,NRTN,PHLDB2,PKM,PLAUR,PRC1,PSRC1,RACGAP1,RCC1,RGS14,RND1,ROR1,SDC4,SMPD2,SPC25,SSRP1,TACC3,TPX2,TTK	49
Cell Death and Survival	cell survival	1.68E-09	ANLN,AR,AURKA,AURKB,BIRC5,BLM,BRCA1,BRCA2,BUB1B,CAMK1G,CCNA2,CCNB1,CD82,CDK1,CDK2,CHEK1,CHEK2,DAXX,E2F1,EPOR,EXO1,FANCA,FANCC,FANCD2,FBXO5,FOXM1,HMGA2,ITGA5,KDR,KHK,KIF11,KIF18A,KIFC1,KIT,KLF4,LEF1,LIG1,MAD2L1,MAP3K8,MSH5,MYB,MYBL2,MYCN,NDC80,NRTN,NTN4,NUF2,NUP210,OBSCN,PBK,PCNA,PIK3CD,PLAUR,PLK1,PPFIA4,PPP1R16B,PRKCD,PRKCQ,PTN,RAD51,ROR1,RPS6KA1,RRM1,RRM2,SKA1,SKA3,SLC37A4,TNFAIP8,TONSL,TOP2A,TY…	74
Cell Death and Survival	cell viability of tumor cell lines	2.76E-09	ANLN,AR,AURKA,AURKB,BIRC5,BLM,BRCA1,BRCA2,BUB1B,CAMK1G,CCNA2,CCNB1,CD82,CDK2,CHEK1,CHEK2,DAXX,E2F1,EPOR,FANCA,FANCC,FBXO5,FOXM1,HMGA2,KDR,KHK,KIF11,KIF18A,KIFC1,KIT,KLF4,LEF1,LIG1,MAD2L1,MYB,NDC80,NUF2,NUP210,PBK,PCNA,PLAUR,PLK1,PPFIA4,PPP1R16B,PRKCD,PRKCQ,PTN,RAD51,ROR1,RRM1,RRM2,SKA1,SKA3,SLC37A4,TNFAIP8,TONSL,TYMS,UHRF1,WEE1,XRCC3	60
Cell Cycle	prometaphase	2.93E-09	BIRC5,BUB1B,CDT1,ECT2,KIFC1,MAD2L1,NDC80,NUF2,RACGAP1	9
Cell Cycle	cytokinesis of tumor cell lines	3.98E-09	AURKB,BIRC5,CEP55,ECT2,KIF14,KIF20A,KIF23,KIF4A,KIFC1,NEK2,RACGAP1,RGS14,SSRP1,TOP2A	14
Cellular Movement	cytokinesis of tumor cell lines	3.98E-09	AURKB,BIRC5,CEP55,ECT2,KIF14,KIF20A,KIF23,KIF4A,KIFC1,NEK2,RACGAP1,RGS14,SSRP1,TOP2A	14
Cellular Assembly and Organization	organization of cytoplasm	5.23E-09	AR,BIRC5,BORA,BSG,CCNB1,CD82,CDC42EP2,CEP72,CHEK1,CORO1A,DISC1,DLGAP5,DUSP9,ECT2,EPHA2,EPHA3,FOXM1,GPSM2,HAUS1,HAUS7,HAUS8,JUP,KIF11,KIF18A,KIF18B,KIF2C,KIF4A,KIFC1,KIT,LIG1,MAD2L1,NDC80,NEK2,NRTN,PHLDB2,PKM,PLAUR,PLK1,PRC1,PSRC1,RACGAP1,RCC1,RGS14,RND1,ROR1,SDC4,SMPD2,SPC25,SSRP1,TACC3,TPX2,TTK	52
Cellular Function and Maintenance	organization of cytoplasm	5.23E-09	AR,BIRC5,BORA,BSG,CCNB1,CD82,CDC42EP2,CEP72,CHEK1,CORO1A,DISC1,DLGAP5,DUSP9,ECT2,EPHA2,EPHA3,FOXM1,GPSM2,HAUS1,HAUS7,HAUS8,JUP,KIF11,KIF18A,KIF18B,KIF2C,KIF4A,KIFC1,KIT,LIG1,MAD2L1,NDC80,NEK2,NRTN,PHLDB2,PKM,PLAUR,PLK1,PRC1,PSRC1,RACGAP1,RCC1,RGS14,RND1,ROR1,SDC4,SMPD2,SPC25,SSRP1,TACC3,TPX2,TTK	52
Cell Death and Survival	cell viability	5.48E-09	ANLN,AR,AURKA,AURKB,BIRC5,BLM,BRCA1,BRCA2,BUB1B,CAMK1G,CCNA2,CCNB1,CD82,CDK1,CDK2,CHEK1,CHEK2,DAXX,E2F1,EPOR,FANCA,FANCC,FANCD2,FBXO5,FOXM1,HMGA2,KDR,KHK,KIF11,KIF18A,KIFC1,KIT,KLF4,LEF1,LIG1,MAD2L1,MAP3K8,MSH5,MYB,MYBL2,MYCN,NDC80,NTN4,NUF2,NUP210,OBSCN,PBK,PCNA,PIK3CD,PLAUR,PLK1,PPFIA4,PPP1R16B,PRKCD,PRKCQ,PTN,RAD51,ROR1,RPS6KA1,RRM1,RRM2,SKA1,SKA3,SLC37A4,TNFAIP8,TONSL,TYMS,UHRF1,WEE1,XRCC3	70
Cell Cycle	homologous recombination	6.41E-09	BLM,BRCA1,BRCA2,CDK2,HJURP,PARPBP,RAD51,RAD54L,TONSL,WEE1,XRCC3	11
DNA Replication, Recombination, and Repair	homologous recombination	6.41E-09	BLM,BRCA1,BRCA2,CDK2,HJURP,PARPBP,RAD51,RAD54L,TONSL,WEE1,XRCC3	11
Cell Cycle	arrest in interphase of tumor cell lines	8.20E-09	ANXA2,AR,BORA,BRCA1,CCNA2,CCNB1,CDC25C,CDCA2,CDK1,CDK2,CHEK1,CHEK2,DAXX,DNMT1,DUSP9,E2F1,EZH2,FOXM1,ITGA5,KLF4,MAD2L1,MYBL2,PAX8,PLAUR,PLK1,RBL1,TRAF2,TYMS,WEE1	29
Cell Cycle	DNA recombination	9.06E-09	BLM,BRCA1,BRCA2,CDK2,EXO1,HJURP,KPNA2,PARPBP,RAD51,RAD54L,TONSL,WEE1,XRCC3	13
DNA Replication, Recombination, and Repair	DNA recombination	9.06E-09	BLM,BRCA1,BRCA2,CDK2,EXO1,HJURP,KPNA2,PARPBP,RAD51,RAD54L,TONSL,WEE1,XRCC3	13
Cancer	liver cancer	9.38E-09	ALPL,ANLN,ANXA2,ARSE,ASF1B,AURKA,AXIN2,BIRC5,BRCA1,BRCA2,BSG,CCNA2,CCNB1,CKS1B,CKS2,ECT2,EPHA2,EZH2,FAM83D,KDR,KIT,LEF1,LRRC1,MLF1IP,NCAPG,NEIL3,NUSAP1,PHGDH,PKM,PLAUR,PLK1,POLE,POLE2,PTGS1,RORA,RRM1,RRM2,TOP2A,TPI1,TPX2,TUBB4B,TYMS,UBE2C,UBE2T	44
Gastrointestinal Disease	liver cancer	9.38E-09	ALPL,ANLN,ANXA2,ARSE,ASF1B,AURKA,AXIN2,BIRC5,BRCA1,BRCA2,BSG,CCNA2,CCNB1,CKS1B,CKS2,ECT2,EPHA2,EZH2,FAM83D,KDR,KIT,LEF1,LRRC1,MLF1IP,NCAPG,NEIL3,NUSAP1,PHGDH,PKM,PLAUR,PLK1,POLE,POLE2,PTGS1,RORA,RRM1,RRM2,TOP2A,TPI1,TPX2,TUBB4B,TYMS,UBE2C,UBE2T	44
Hepatic System Disease	liver cancer	9.38E-09	ALPL,ANLN,ANXA2,ARSE,ASF1B,AURKA,AXIN2,BIRC5,BRCA1,BRCA2,BSG,CCNA2,CCNB1,CKS1B,CKS2,ECT2,EPHA2,EZH2,FAM83D,KDR,KIT,LEF1,LRRC1,MLF1IP,NCAPG,NEIL3,NUSAP1,PHGDH,PKM,PLAUR,PLK1,POLE,POLE2,PTGS1,RORA,RRM1,RRM2,TOP2A,TPI1,TPX2,TUBB4B,TYMS,UBE2C,UBE2T	44
Cancer	carcinoma	9.72E-09	ACAA2,ACAT2,ACOT9,ADAMTS7,ADD2,AHNAK2,AKR1B1,ALDH16A1,ALDOC,ALPL,ANLN,ANO2,ANXA2,AR,ASF1B,ASPM,ATAD2,ATOH1,AURKA,AURKB,AXIN2,AZI1,BAIAP2L1,BIRC5,BLM,BRCA1,BRCA2,BRINP3,BSG,BUB1B,C21orf58,CASC5,CBX2,CCDC18,CCNA2,CCNB1,CCNB2,CCNF,CD9,CDC20,CDC25C,CDC6,CDCA2,CDCA5,CDCA8,CDK1,CDK2,CDON,CENPE,CENPF,CENPV,CEP128,CEP135,CEP152,CHAF1A,CHEK1,CHEK2,CHRM2,CHRNA3,CHST2,CIT,CKS1B,CKS2,CLDN6,CLP1,CLSPN,COL9A1,…	299
Cell Cycle	G2 phase of tumor cell lines	1.15E-08	ANXA2,AR,BORA,BRCA1,CCNA2,CCNB1,CDC25C,CDK1,CHEK1,CHEK2,DNMT1,DUSP9,FOXM1,GMNN,MAD2L1,MYB,PLK1,TRAF2,WEE1	19
Cancer	epithelial neoplasia	1.41E-08	ACAA2,ACAT2,ACOT9,ADAMTS7,ADD2,AHNAK2,AKR1B1,ALDH16A1,ALDOC,ALPL,ANLN,ANO2,ANXA2,AR,ASF1B,ASPM,ATAD2,ATOH1,AURKA,AURKB,AXIN2,AZI1,BAIAP2L1,BIRC5,BLM,BRCA1,BRCA2,BRINP3,BSG,BUB1B,C21orf58,CASC5,CBX2,CCDC18,CCNA2,CCNB1,CCNB2,CCNF,CD9,CDC20,CDC25C,CDC6,CDCA2,CDCA5,CDCA8,CDK1,CDK2,CDON,CENPE,CENPF,CENPV,CEP128,CEP135,CEP152,CHAF1A,CHEK1,CHEK2,CHRM2,CHRNA3,CHST2,CIT,CKS1B,CKS2,CLDN6,CLP1,CLSPN,COL9A1,…	307
Cell Cycle	arrest in G2 phase of tumor cell lines	1.61E-08	ANXA2,AR,BORA,BRCA1,CCNA2,CCNB1,CDC25C,CDK1,CHEK1,CHEK2,DNMT1,DUSP9,FOXM1,MAD2L1,PLK1,TRAF2,WEE1	17
Cell Cycle	interphase of tumor cell lines	1.90E-08	ANXA2,AR,BORA,BRCA1,CCNA2,CCNB1,CDC25C,CDCA2,CDK1,CDK2,CHEK1,CHEK2,DAXX,DNMT1,DUSP9,E2F1,EZH2,FOXM1,GMNN,ITGA5,KIAA0101,KLF4,MAD2L1,MCM10,MYB,MYBL2,NASP,PAX8,PLAUR,PLK1,POLA1,RBL1,TRAF2,TYMS,WEE1	35
Developmental Disorder	Fanconi's anemia	2.29E-08	AR,BRCA2,FANCA,FANCC,FANCD2,FANCI,POLA1,PRIM2,RRM1,RRM2	10
Hematological Disease	Fanconi's anemia	2.29E-08	AR,BRCA2,FANCA,FANCC,FANCD2,FANCI,POLA1,PRIM2,RRM1,RRM2	10
Hereditary Disorder	Fanconi's anemia	2.29E-08	AR,BRCA2,FANCA,FANCC,FANCD2,FANCI,POLA1,PRIM2,RRM1,RRM2	10
DNA Replication, Recombination, and Repair	condensation of chromosomes	2.45E-08	CDCA5,KIF4A,MAD2L1,NCAPD2,NCAPG,NCAPH,NUSAP1,TOP2A	8
Cell Cycle	segregation of sister chromatids	2.77E-08	CCNA2,DDX11,ESPL1,NCAPD2,NDC80,NUSAP1,ZWINT	7
Cellular Assembly and Organization	segregation of sister chromatids	2.77E-08	CCNA2,DDX11,ESPL1,NCAPD2,NDC80,NUSAP1,ZWINT	7
DNA Replication, Recombination, and Repair	segregation of sister chromatids	2.77E-08	CCNA2,DDX11,ESPL1,NCAPD2,NDC80,NUSAP1,ZWINT	7
Cellular Assembly and Organization	attachment of spindle fibers	3.28E-08	AURKB,BUB1B,CASC5,NDC80,NUF2,SGOL1	6
Organismal Injury and Abnormalities	malformation of brain	4.73E-08	ASPM,CASC5,CDC6,CDON,CDT1,CEP135,CEP152,FLVCR2,KIF11,MYCN,NDE1,ORC1,SLC25A19,STIL,THOC6,VRK1,WDR62	17
Developmental Disorder	malformation of brain	4.73E-08	ASPM,CASC5,CDC6,CDON,CDT1,CEP135,CEP152,FLVCR2,KIF11,MYCN,NDE1,ORC1,SLC25A19,STIL,THOC6,VRK1,WDR62	17
Neurological Disease	malformation of brain	4.73E-08	ASPM,CASC5,CDC6,CDON,CDT1,CEP135,CEP152,FLVCR2,KIF11,MYCN,NDE1,ORC1,SLC25A19,STIL,THOC6,VRK1,WDR62	17
Cell Cycle	spindle checkpoint of tumor cell lines	5.83E-08	AXIN2,BIRC5,CDT1,CENPI,DLGAP5,ERCC6L,PLK1	7
DNA Replication, Recombination, and Repair	spindle checkpoint of tumor cell lines	5.83E-08	AXIN2,BIRC5,CDT1,CENPI,DLGAP5,ERCC6L,PLK1	7
Cancer	colorectal tumor	7.17E-08	ACAA2,ACAT2,ACOT9,ADD2,AHCY,AKR1B1,ALDH16A1,ANLN,ANO2,ASPM,ATOH1,AURKA,AXIN2,BAIAP2L1,BIRC5,BLM,BRCA1,BRCA2,BRINP3,BUB1B,CCNA2,CCNB2,CD9,CDC6,CDCA5,CDCA8,CDK2,CDON,CENPE,CENPF,CEP135,CEP55,CHAF1A,CHEK2,CHRM2,CHRNA3,CIT,CLSPN,COL9A1,DACH2,DAXX,DDX11,DDX39A,DHFR,DLGAP5,DNA2,DNMT1,DSCC1,DSG2,DUSP9,E2F7,ECT2,EFNA4,EFS,EGFL7,EHD4,EPHA2,EPHA3,EPOR,ESCO2,EXO1,EZH2,FAM111B,FAM155B,FAM83D,FANCD2,FBN3,FEN1…	196
Gastrointestinal Disease	colorectal tumor	7.17E-08	ACAA2,ACAT2,ACOT9,ADD2,AHCY,AKR1B1,ALDH16A1,ANLN,ANO2,ASPM,ATOH1,AURKA,AXIN2,BAIAP2L1,BIRC5,BLM,BRCA1,BRCA2,BRINP3,BUB1B,CCNA2,CCNB2,CD9,CDC6,CDCA5,CDCA8,CDK2,CDON,CENPE,CENPF,CEP135,CEP55,CHAF1A,CHEK2,CHRM2,CHRNA3,CIT,CLSPN,COL9A1,DACH2,DAXX,DDX11,DDX39A,DHFR,DLGAP5,DNA2,DNMT1,DSCC1,DSG2,DUSP9,E2F7,ECT2,EFNA4,EFS,EGFL7,EHD4,EPHA2,EPHA3,EPOR,ESCO2,EXO1,EZH2,FAM111B,FAM155B,FAM83D,FANCD2,FBN3,FEN1…	196
Cell Cycle	delay in initiation of M phase	7.20E-08	BIRC5,BUB1B,CCNB1,ECT2,MAD2L1,PLK1,RACGAP1,TOP2A	8
Cancer	gastrointestinal tumor	8.46E-08	ACAA2,ACAT2,ACOT9,ADD2,AHCY,AKR1B1,ALDH16A1,ANLN,ANO2,ASPM,ATOH1,AURKA,AXIN2,BAIAP2L1,BIRC5,BLM,BRCA1,BRCA2,BRINP3,BUB1B,CCNA2,CCNB2,CD9,CDC6,CDCA5,CDCA8,CDK2,CDON,CENPE,CENPF,CEP135,CEP55,CHAF1A,CHEK2,CHRM2,CHRNA3,CIT,CLSPN,COL9A1,DACH2,DAXX,DDX11,DDX39A,DHFR,DLGAP5,DNA2,DNMT1,DSCC1,DSG2,DUSP9,E2F7,ECT2,EFNA4,EFS,EGFL7,EHD4,ENO1,EPHA2,EPHA3,EPOR,ESCO2,EXO1,EZH2,FAM111B,FAM155B,FAM83D,FANCC,FANCD…	207
Gastrointestinal Disease	gastrointestinal tumor	8.46E-08	ACAA2,ACAT2,ACOT9,ADD2,AHCY,AKR1B1,ALDH16A1,ANLN,ANO2,ASPM,ATOH1,AURKA,AXIN2,BAIAP2L1,BIRC5,BLM,BRCA1,BRCA2,BRINP3,BUB1B,CCNA2,CCNB2,CD9,CDC6,CDCA5,CDCA8,CDK2,CDON,CENPE,CENPF,CEP135,CEP55,CHAF1A,CHEK2,CHRM2,CHRNA3,CIT,CLSPN,COL9A1,DACH2,DAXX,DDX11,DDX39A,DHFR,DLGAP5,DNA2,DNMT1,DSCC1,DSG2,DUSP9,E2F7,ECT2,EFNA4,EFS,EGFL7,EHD4,ENO1,EPHA2,EPHA3,EPOR,ESCO2,EXO1,EZH2,FAM111B,FAM155B,FAM83D,FANCC,FANCD…	207
Cancer	neoplasia of colon	8.51E-08	ACAA2,ACAT2,ACOT9,ADD2,AHCY,AKR1B1,ALDH16A1,ANLN,ANO2,ASPM,AURKA,AXIN2,BAIAP2L1,BLM,BRCA1,BRCA2,BRINP3,BUB1B,CCNA2,CCNB2,CDC6,CDCA5,CDCA8,CDK2,CDON,CENPE,CENPF,CEP135,CEP55,CHAF1A,CHEK2,CHRM2,CHRNA3,CIT,CLSPN,COL9A1,DACH2,DAXX,DDX11,DDX39A,DHFR,DLGAP5,DNA2,DNMT1,DSCC1,DUSP9,E2F7,ECT2,EFNA4,EGFL7,EHD4,EPHA3,ESCO2,EZH2,FAM111B,FAM155B,FAM83D,FANCD2,FBN3,FEN1,FLVCR2,FRAS1,FREM1,GINS1,GINS2,GINS3,GMN…	176
Gastrointestinal Disease	neoplasia of colon	8.51E-08	ACAA2,ACAT2,ACOT9,ADD2,AHCY,AKR1B1,ALDH16A1,ANLN,ANO2,ASPM,AURKA,AXIN2,BAIAP2L1,BLM,BRCA1,BRCA2,BRINP3,BUB1B,CCNA2,CCNB2,CDC6,CDCA5,CDCA8,CDK2,CDON,CENPE,CENPF,CEP135,CEP55,CHAF1A,CHEK2,CHRM2,CHRNA3,CIT,CLSPN,COL9A1,DACH2,DAXX,DDX11,DDX39A,DHFR,DLGAP5,DNA2,DNMT1,DSCC1,DUSP9,E2F7,ECT2,EFNA4,EGFL7,EHD4,EPHA3,ESCO2,EZH2,FAM111B,FAM155B,FAM83D,FANCD2,FBN3,FEN1,FLVCR2,FRAS1,FREM1,GINS1,GINS2,GINS3,GMN…	176
Cancer	colorectal cancer	9.20E-08	ACAA2,ACAT2,ACOT9,ADD2,AHCY,AKR1B1,ALDH16A1,ANLN,ANO2,ASPM,ATOH1,AURKA,AXIN2,BAIAP2L1,BIRC5,BLM,BRCA1,BRCA2,BRINP3,BUB1B,CCNA2,CCNB2,CD9,CDC6,CDCA5,CDCA8,CDK2,CDON,CENPE,CENPF,CEP135,CEP55,CHAF1A,CHEK2,CHRM2,CHRNA3,CIT,CLSPN,COL9A1,DACH2,DAXX,DDX11,DDX39A,DHFR,DLGAP5,DNA2,DNMT1,DSCC1,DSG2,DUSP9,E2F7,ECT2,EFNA4,EFS,EGFL7,EHD4,EPHA2,EPHA3,EPOR,ESCO2,EXO1,EZH2,FAM111B,FAM155B,FAM83D,FANCD2,FBN3,FEN1…	195
Gastrointestinal Disease	colorectal cancer	9.20E-08	ACAA2,ACAT2,ACOT9,ADD2,AHCY,AKR1B1,ALDH16A1,ANLN,ANO2,ASPM,ATOH1,AURKA,AXIN2,BAIAP2L1,BIRC5,BLM,BRCA1,BRCA2,BRINP3,BUB1B,CCNA2,CCNB2,CD9,CDC6,CDCA5,CDCA8,CDK2,CDON,CENPE,CENPF,CEP135,CEP55,CHAF1A,CHEK2,CHRM2,CHRNA3,CIT,CLSPN,COL9A1,DACH2,DAXX,DDX11,DDX39A,DHFR,DLGAP5,DNA2,DNMT1,DSCC1,DSG2,DUSP9,E2F7,ECT2,EFNA4,EFS,EGFL7,EHD4,EPHA2,EPHA3,EPOR,ESCO2,EXO1,EZH2,FAM111B,FAM155B,FAM83D,FANCD2,FBN3,FEN1…	195
Connective Tissue Disorders	craniofacial abnormality	9.33E-08	ASPM,CASC5,CDC6,CDON,CDT1,CEP135,CEP152,DHFR,ESCO2,FREM1,KIF11,MYCN,ORC1,POC1A,RECQL4,SLC25A19,STIL,THOC6,WDR62	19
Developmental Disorder	craniofacial abnormality	9.33E-08	ASPM,CASC5,CDC6,CDON,CDT1,CEP135,CEP152,DHFR,ESCO2,FREM1,KIF11,MYCN,ORC1,POC1A,RECQL4,SLC25A19,STIL,THOC6,WDR62	19
Skeletal and Muscular Disorders	craniofacial abnormality	9.33E-08	ASPM,CASC5,CDC6,CDON,CDT1,CEP135,CEP152,DHFR,ESCO2,FREM1,KIF11,MYCN,ORC1,POC1A,RECQL4,SLC25A19,STIL,THOC6,WDR62	19
Cancer	gastrointestinal tract cancer	1.01E-07	ACAA2,ACAT2,ACOT9,ADD2,AHCY,AKR1B1,ALDH16A1,ANLN,ANO2,ASPM,ATOH1,AURKA,AXIN2,BAIAP2L1,BIRC5,BLM,BRCA1,BRCA2,BRINP3,BUB1B,CCNA2,CCNB2,CD9,CDC6,CDCA5,CDCA8,CDK2,CDON,CENPE,CENPF,CEP135,CEP55,CHAF1A,CHEK2,CHRM2,CHRNA3,CIT,CLSPN,COL9A1,DACH2,DAXX,DDX11,DDX39A,DHFR,DLGAP5,DNA2,DNMT1,DSCC1,DSG2,DUSP9,E2F7,ECT2,EFNA4,EFS,EGFL7,EHD4,ENO1,EPHA2,EPHA3,EPOR,ESCO2,EXO1,EZH2,FAM111B,FAM155B,FAM83D,FANCC,FANCD…	206
Gastrointestinal Disease	gastrointestinal tract cancer	1.01E-07	ACAA2,ACAT2,ACOT9,ADD2,AHCY,AKR1B1,ALDH16A1,ANLN,ANO2,ASPM,ATOH1,AURKA,AXIN2,BAIAP2L1,BIRC5,BLM,BRCA1,BRCA2,BRINP3,BUB1B,CCNA2,CCNB2,CD9,CDC6,CDCA5,CDCA8,CDK2,CDON,CENPE,CENPF,CEP135,CEP55,CHAF1A,CHEK2,CHRM2,CHRNA3,CIT,CLSPN,COL9A1,DACH2,DAXX,DDX11,DDX39A,DHFR,DLGAP5,DNA2,DNMT1,DSCC1,DSG2,DUSP9,E2F7,ECT2,EFNA4,EFS,EGFL7,EHD4,ENO1,EPHA2,EPHA3,EPOR,ESCO2,EXO1,EZH2,FAM111B,FAM155B,FAM83D,FANCC,FANCD…	206
Cancer	gonadal tumor	1.04E-07	BRCA1,BRCA2,CCNB2,CDK1,CDK2,CHEK2,DHCR24,DHFR,DNMT1,E2F1,E2F2,ECT2,ENO1,EPOR,GAPDH,GINS1,H2AFX,HMGA2,KDR,KIAA0101,KISS1R,KIT,KPNA2,MTFR2,MYBL2,MYRF,PAX8,PLAUR,POLE,POLE2,PRKCQ,PTGS1,RACGAP1,RRM1,RRM2,SLC12A7,SLC16A3,SSRP1,TOP2A,TUBB4B,TYMS,UBE2C,ZNF738	43
Organismal Injury and Abnormalities	gonadal tumor	1.04E-07	BRCA1,BRCA2,CCNB2,CDK1,CDK2,CHEK2,DHCR24,DHFR,DNMT1,E2F1,E2F2,ECT2,ENO1,EPOR,GAPDH,GINS1,H2AFX,HMGA2,KDR,KIAA0101,KISS1R,KIT,KPNA2,MTFR2,MYBL2,MYRF,PAX8,PLAUR,POLE,POLE2,PRKCQ,PTGS1,RACGAP1,RRM1,RRM2,SLC12A7,SLC16A3,SSRP1,TOP2A,TUBB4B,TYMS,UBE2C,ZNF738	43
Reproductive System Disease	gonadal tumor	1.04E-07	BRCA1,BRCA2,CCNB2,CDK1,CDK2,CHEK2,DHCR24,DHFR,DNMT1,E2F1,E2F2,ECT2,ENO1,EPOR,GAPDH,GINS1,H2AFX,HMGA2,KDR,KIAA0101,KISS1R,KIT,KPNA2,MTFR2,MYBL2,MYRF,PAX8,PLAUR,POLE,POLE2,PRKCQ,PTGS1,RACGAP1,RRM1,RRM2,SLC12A7,SLC16A3,SSRP1,TOP2A,TUBB4B,TYMS,UBE2C,ZNF738	43
Cancer	colon tumor	1.05E-07	ACAA2,ACAT2,ACOT9,ADD2,AHCY,AKR1B1,ALDH16A1,ANLN,ANO2,ASPM,AURKA,AXIN2,BAIAP2L1,BLM,BRCA1,BRCA2,BRINP3,BUB1B,CCNA2,CCNB2,CDC6,CDCA5,CDCA8,CDK2,CDON,CENPE,CENPF,CEP135,CEP55,CHAF1A,CHEK2,CHRM2,CHRNA3,CIT,CLSPN,COL9A1,DACH2,DAXX,DDX11,DDX39A,DHFR,DLGAP5,DNA2,DNMT1,DSCC1,DUSP9,E2F7,ECT2,EFNA4,EGFL7,EHD4,EPHA3,ESCO2,EZH2,FAM111B,FAM155B,FAM83D,FANCD2,FBN3,FEN1,FLVCR2,FRAS1,FREM1,GINS1,GINS2,GINS3,GMN…	176
Gastrointestinal Disease	colon tumor	1.05E-07	ACAA2,ACAT2,ACOT9,ADD2,AHCY,AKR1B1,ALDH16A1,ANLN,ANO2,ASPM,AURKA,AXIN2,BAIAP2L1,BLM,BRCA1,BRCA2,BRINP3,BUB1B,CCNA2,CCNB2,CDC6,CDCA5,CDCA8,CDK2,CDON,CENPE,CENPF,CEP135,CEP55,CHAF1A,CHEK2,CHRM2,CHRNA3,CIT,CLSPN,COL9A1,DACH2,DAXX,DDX11,DDX39A,DHFR,DLGAP5,DNA2,DNMT1,DSCC1,DUSP9,E2F7,ECT2,EFNA4,EGFL7,EHD4,EPHA3,ESCO2,EZH2,FAM111B,FAM155B,FAM83D,FANCD2,FBN3,FEN1,FLVCR2,FRAS1,FREM1,GINS1,GINS2,GINS3,GMN…	176
Cancer	uterine sarcoma	1.07E-07	AR,CKS2,FOXM1,KDR,KIT,POLE,POLE2,PRC1,RRM1,RRM2,TOP2A,TUBB4B,UBE2C	13
Organismal Injury and Abnormalities	uterine sarcoma	1.07E-07	AR,CKS2,FOXM1,KDR,KIT,POLE,POLE2,PRC1,RRM1,RRM2,TOP2A,TUBB4B,UBE2C	13
Reproductive System Disease	uterine sarcoma	1.07E-07	AR,CKS2,FOXM1,KDR,KIT,POLE,POLE2,PRC1,RRM1,RRM2,TOP2A,TUBB4B,UBE2C	13
Cell Cycle	arrest in mitosis of cervical cancer cell lines	1.17E-07	BIRC5,CENPE,CENPI,FBXO5,KIF22,KIF4A,PLK1,TTK	8
Cancer	colon cancer	1.40E-07	ACAA2,ACAT2,ACOT9,ADD2,AHCY,AKR1B1,ALDH16A1,ANLN,ANO2,ASPM,AURKA,AXIN2,BAIAP2L1,BLM,BRCA1,BRCA2,BRINP3,BUB1B,CCNA2,CCNB2,CDC6,CDCA5,CDCA8,CDK2,CDON,CENPE,CENPF,CEP135,CEP55,CHAF1A,CHEK2,CHRM2,CHRNA3,CIT,CLSPN,COL9A1,DACH2,DAXX,DDX11,DDX39A,DHFR,DLGAP5,DNA2,DNMT1,DSCC1,DUSP9,E2F7,ECT2,EFNA4,EGFL7,EHD4,EPHA3,ESCO2,EZH2,FAM111B,FAM155B,FAM83D,FANCD2,FBN3,FEN1,FLVCR2,FRAS1,FREM1,GINS1,GINS2,GINS3,GMN…	175
Gastrointestinal Disease	colon cancer	1.40E-07	ACAA2,ACAT2,ACOT9,ADD2,AHCY,AKR1B1,ALDH16A1,ANLN,ANO2,ASPM,AURKA,AXIN2,BAIAP2L1,BLM,BRCA1,BRCA2,BRINP3,BUB1B,CCNA2,CCNB2,CDC6,CDCA5,CDCA8,CDK2,CDON,CENPE,CENPF,CEP135,CEP55,CHAF1A,CHEK2,CHRM2,CHRNA3,CIT,CLSPN,COL9A1,DACH2,DAXX,DDX11,DDX39A,DHFR,DLGAP5,DNA2,DNMT1,DSCC1,DUSP9,E2F7,ECT2,EFNA4,EGFL7,EHD4,EPHA3,ESCO2,EZH2,FAM111B,FAM155B,FAM83D,FANCD2,FBN3,FEN1,FLVCR2,FRAS1,FREM1,GINS1,GINS2,GINS3,GMN…	175
Cell Cycle	organization of chromosomes	2.06E-07	BRCA1,CDCA8,CENPV,EZH2,HMGA2,KIF4A,SUV39H1	7
Cellular Assembly and Organization	organization of chromosomes	2.06E-07	BRCA1,CDCA8,CENPV,EZH2,HMGA2,KIF4A,SUV39H1	7
DNA Replication, Recombination, and Repair	organization of chromosomes	2.06E-07	BRCA1,CDCA8,CENPV,EZH2,HMGA2,KIF4A,SUV39H1	7
Cellular Function and Maintenance	organization of chromosomes	2.06E-07	BRCA1,CDCA8,CENPV,EZH2,HMGA2,KIF4A,SUV39H1	7
Cell Cycle	delay in initiation of prometaphase	2.22E-07	BIRC5,BUB1B,ECT2,MAD2L1,RACGAP1	5
Cell Cycle	mitotic exit	2.22E-07	BIRC5,CDC20,MAD2L1,UBE2C,WEE1	5
Cellular Development	proliferation of tumor cell lines	2.29E-07	ANXA2,AR,ATAD2,ATOH1,AURKA,AURKB,BAIAP2L1,BIRC5,BRCA1,BRCA2,BSG,BUB1,CCNA2,CCNB1,CD82,CDCA2,CDCA4,CDCA5,CDCA8,CDK1,CDK2,CDT1,CHEK1,CHEK2,CKS1B,CLYBL,DLGAP5,DTL,E2F1,ECT2,EPHA2,EPOR,EZH2,FANCA,FANCC,FEN1,FOXM1,GMNN,H2AFZ,HK2,HMGA2,HMMR,IGF2BP1,ITGA5,JUP,KDR,KIAA0101,KIAA1524,KIF20A,KISS1R,KIT,KLF4,KPNA2,LEF1,LIG1,MCM2,MCM7,MKI67,MYB,MYCN,NASP,NCAPG,NEK2,NUDT1,PBK,PCNA,PIK3CD,PKM,PLA2G3,PLA2G4A,PLA…	92
Cellular Growth and Proliferation	proliferation of tumor cell lines	2.29E-07	ANXA2,AR,ATAD2,ATOH1,AURKA,AURKB,BAIAP2L1,BIRC5,BRCA1,BRCA2,BSG,BUB1,CCNA2,CCNB1,CD82,CDCA2,CDCA4,CDCA5,CDCA8,CDK1,CDK2,CDT1,CHEK1,CHEK2,CKS1B,CLYBL,DLGAP5,DTL,E2F1,ECT2,EPHA2,EPOR,EZH2,FANCA,FANCC,FEN1,FOXM1,GMNN,H2AFZ,HK2,HMGA2,HMMR,IGF2BP1,ITGA5,JUP,KDR,KIAA0101,KIAA1524,KIF20A,KISS1R,KIT,KLF4,KPNA2,LEF1,LIG1,MCM2,MCM7,MKI67,MYB,MYCN,NASP,NCAPG,NEK2,NUDT1,PBK,PCNA,PIK3CD,PKM,PLA2G3,PLA2G4A,PLA…	92
Organismal Injury and Abnormalities	autosomal recessive primary microcephaly	2.33E-07	ASPM,CASC5,CEP135,CEP152,STIL,WDR62	6
Connective Tissue Disorders	autosomal recessive primary microcephaly	2.33E-07	ASPM,CASC5,CEP135,CEP152,STIL,WDR62	6
Developmental Disorder	autosomal recessive primary microcephaly	2.33E-07	ASPM,CASC5,CEP135,CEP152,STIL,WDR62	6
Neurological Disease	autosomal recessive primary microcephaly	2.33E-07	ASPM,CASC5,CEP135,CEP152,STIL,WDR62	6
Skeletal and Muscular Disorders	autosomal recessive primary microcephaly	2.33E-07	ASPM,CASC5,CEP135,CEP152,STIL,WDR62	6
Hereditary Disorder	autosomal recessive primary microcephaly	2.33E-07	ASPM,CASC5,CEP135,CEP152,STIL,WDR62	6
Cancer	malignant ovarian neoplasm	2.38E-07	BRCA1,BRCA2,CCNB2,CDK1,CDK2,CHEK2,DHCR24,DHFR,E2F1,E2F2,ECT2,ENO1,EPOR,GAPDH,GINS1,H2AFX,HMGA2,KDR,KIAA0101,KISS1R,KPNA2,MTFR2,MYRF,PAX8,PLAUR,POLE,POLE2,PRKCQ,PTGS1,RACGAP1,RRM1,RRM2,SLC12A7,SLC16A3,SSRP1,TOP2A,TUBB4B,TYMS,UBE2C,ZNF738	40
Organismal Injury and Abnormalities	malignant ovarian neoplasm	2.38E-07	BRCA1,BRCA2,CCNB2,CDK1,CDK2,CHEK2,DHCR24,DHFR,E2F1,E2F2,ECT2,ENO1,EPOR,GAPDH,GINS1,H2AFX,HMGA2,KDR,KIAA0101,KISS1R,KPNA2,MTFR2,MYRF,PAX8,PLAUR,POLE,POLE2,PRKCQ,PTGS1,RACGAP1,RRM1,RRM2,SLC12A7,SLC16A3,SSRP1,TOP2A,TUBB4B,TYMS,UBE2C,ZNF738	40
Reproductive System Disease	malignant ovarian neoplasm	2.38E-07	BRCA1,BRCA2,CCNB2,CDK1,CDK2,CHEK2,DHCR24,DHFR,E2F1,E2F2,ECT2,ENO1,EPOR,GAPDH,GINS1,H2AFX,HMGA2,KDR,KIAA0101,KISS1R,KPNA2,MTFR2,MYRF,PAX8,PLAUR,POLE,POLE2,PRKCQ,PTGS1,RACGAP1,RRM1,RRM2,SLC12A7,SLC16A3,SSRP1,TOP2A,TUBB4B,TYMS,UBE2C,ZNF738	40
Endocrine System Disorders	malignant ovarian neoplasm	2.38E-07	BRCA1,BRCA2,CCNB2,CDK1,CDK2,CHEK2,DHCR24,DHFR,E2F1,E2F2,ECT2,ENO1,EPOR,GAPDH,GINS1,H2AFX,HMGA2,KDR,KIAA0101,KISS1R,KPNA2,MTFR2,MYRF,PAX8,PLAUR,POLE,POLE2,PRKCQ,PTGS1,RACGAP1,RRM1,RRM2,SLC12A7,SLC16A3,SSRP1,TOP2A,TUBB4B,TYMS,UBE2C,ZNF738	40
Cell Death and Survival	apoptosis	3.69E-07	ACAA2,AKR1B1,AR,ARG2,ATAD2,AURKA,BIRC5,BLM,BOK,BRCA1,BRCA2,BSG,CCNB1,CDC20,CDC25C,CDC45,CDC6,CDCA2,CDK1,CDK2,CHEK1,CHEK2,CRLF1,DAXX,DEPDC1,DHCR24,DSG2,DTYMK,E2F1,EDA,ENO1,EPHA2,ESPL1,EZH2,FANCA,FANCC,FBXO5,GAPDH,GRB10,H2AFX,HAUS1,HK2,HMGA2,HMMR,IGF2BP1,ITGA5,JUP,KDR,KIF14,KIT,KLF4,KPNA2,LIG1,LMNB1,MAD2L1,MAP3K8,MCM10,MCM2,MDC1,MELK,MSH5,MTFP1,MYB,MYBL2,MYCN,NDC80,NPHS1,NTN4,OBSCN,PBK,PCNA,PIK3CD,…	105
Tissue Development	accumulation of tumor cell lines	3.71E-07	AR,AURKA,BIRC5,E2F1,FANCC,GMNN,MCM10,PLK1,PTTG1,WEE1	10
Cancer	ovarian tumor	3.87E-07	BRCA1,BRCA2,CCNB2,CDK1,CDK2,CHEK2,DHCR24,DHFR,E2F1,E2F2,ECT2,ENO1,EPOR,GAPDH,GINS1,H2AFX,HMGA2,KDR,KIAA0101,KISS1R,KIT,KPNA2,MTFR2,MYRF,PAX8,PLAUR,POLE,POLE2,PRKCQ,PTGS1,RACGAP1,RRM1,RRM2,SLC12A7,SLC16A3,SSRP1,TOP2A,TUBB4B,TYMS,UBE2C,ZNF738	41
Organismal Injury and Abnormalities	ovarian tumor	3.87E-07	BRCA1,BRCA2,CCNB2,CDK1,CDK2,CHEK2,DHCR24,DHFR,E2F1,E2F2,ECT2,ENO1,EPOR,GAPDH,GINS1,H2AFX,HMGA2,KDR,KIAA0101,KISS1R,KIT,KPNA2,MTFR2,MYRF,PAX8,PLAUR,POLE,POLE2,PRKCQ,PTGS1,RACGAP1,RRM1,RRM2,SLC12A7,SLC16A3,SSRP1,TOP2A,TUBB4B,TYMS,UBE2C,ZNF738	41
Reproductive System Disease	ovarian tumor	3.87E-07	BRCA1,BRCA2,CCNB2,CDK1,CDK2,CHEK2,DHCR24,DHFR,E2F1,E2F2,ECT2,ENO1,EPOR,GAPDH,GINS1,H2AFX,HMGA2,KDR,KIAA0101,KISS1R,KIT,KPNA2,MTFR2,MYRF,PAX8,PLAUR,POLE,POLE2,PRKCQ,PTGS1,RACGAP1,RRM1,RRM2,SLC12A7,SLC16A3,SSRP1,TOP2A,TUBB4B,TYMS,UBE2C,ZNF738	41
Cancer	lung adenocarcinoma	5.00E-07	ALDOC,AR,CCNA2,CCNB1,CCNB2,CDC20,CDC6,CDCA2,CDCA5,CDK1,CHEK2,CKS1B,CKS2,CPNE7,DDX11,DHFR,ECT2,ENO1,FOXM1,KDR,NECAB2,PCNA,PLCB3,PLXNA1,POLE,POLE2,PRIM2,RCC1,RFC4,RRM1,RRM2,SLCO4A1,SYNE2,TK1,TPI1,TRAF2,TUBB4B,TYMS,UBE2C	39
Respiratory Disease	lung adenocarcinoma	5.00E-07	ALDOC,AR,CCNA2,CCNB1,CCNB2,CDC20,CDC6,CDCA2,CDCA5,CDK1,CHEK2,CKS1B,CKS2,CPNE7,DDX11,DHFR,ECT2,ENO1,FOXM1,KDR,NECAB2,PCNA,PLCB3,PLXNA1,POLE,POLE2,PRIM2,RCC1,RFC4,RRM1,RRM2,SLCO4A1,SYNE2,TK1,TPI1,TRAF2,TUBB4B,TYMS,UBE2C	39
Cell Cycle	cell cycle progression of tumor cell lines	5.43E-07	AR,AURKA,AURKB,BIRC5,BRCA1,CCNA2,CDC25C,CDK1,CDK2,CLSPN,E2F1,EZH2,FANCA,FOXM1,KLF4,LIG1,MELK,PCNA,PLK1,POLD1,PRKCD,RRM1,USP1,WEE1	24
Cell Cycle	arrest in M phase	6.07E-07	CDC20,CDT1,ECT2,FBXO5,MAD2L1,NDC80,NUF2,PLK1,UBE2C	9
Cancer	advanced biliary tract cancer	7.56E-07	POLE,POLE2,RRM1,RRM2,TYMS	5
Gastrointestinal Disease	advanced biliary tract cancer	7.56E-07	POLE,POLE2,RRM1,RRM2,TYMS	5
Hepatic System Disease	advanced biliary tract cancer	7.56E-07	POLE,POLE2,RRM1,RRM2,TYMS	5
Cancer	locally advanced pancreatic adenocarcinoma	7.56E-07	POLE,POLE2,RRM1,RRM2,TYMS	5
Gastrointestinal Disease	locally advanced pancreatic adenocarcinoma	7.56E-07	POLE,POLE2,RRM1,RRM2,TYMS	5
Endocrine System Disorders	locally advanced pancreatic adenocarcinoma	7.56E-07	POLE,POLE2,RRM1,RRM2,TYMS	5
Cancer	metastatic pancreatic adenocarcinoma	7.56E-07	POLE,POLE2,RRM1,RRM2,TYMS	5
Gastrointestinal Disease	metastatic pancreatic adenocarcinoma	7.56E-07	POLE,POLE2,RRM1,RRM2,TYMS	5
Endocrine System Disorders	metastatic pancreatic adenocarcinoma	7.56E-07	POLE,POLE2,RRM1,RRM2,TYMS	5
Cancer	lung cancer	8.89E-07	ALDOC,ANXA2,AR,AURKA,AURKB,BIRC5,BRCA2,CCNA2,CCNB1,CCNB2,CDC20,CDC6,CDCA2,CDCA5,CDCA8,CDK1,CHEK2,CHRNA3,CHRNA5,CKS1B,CKS2,CPNE7,DDX11,DHFR,ECT2,ENO1,EPOR,EZH2,FOXM1,ITGA5,KDR,KIT,MAP3K8,MCM2,NECAB2,PCNA,PCSK5,PLCB3,PLK1,PLXNA1,POLE,POLE2,PRIM2,PTGS1,RCC1,RFC4,RRM1,RRM2,SLCO4A1,SYNE2,TK1,TOP2A,TPI1,TRAF2,TUBB4B,TYMS,UBE2C	57
Respiratory Disease	lung cancer	8.89E-07	ALDOC,ANXA2,AR,AURKA,AURKB,BIRC5,BRCA2,CCNA2,CCNB1,CCNB2,CDC20,CDC6,CDCA2,CDCA5,CDCA8,CDK1,CHEK2,CHRNA3,CHRNA5,CKS1B,CKS2,CPNE7,DDX11,DHFR,ECT2,ENO1,EPOR,EZH2,FOXM1,ITGA5,KDR,KIT,MAP3K8,MCM2,NECAB2,PCNA,PCSK5,PLCB3,PLK1,PLXNA1,POLE,POLE2,PRIM2,PTGS1,RCC1,RFC4,RRM1,RRM2,SLCO4A1,SYNE2,TK1,TOP2A,TPI1,TRAF2,TUBB4B,TYMS,UBE2C	57
Cellular Assembly and Organization	formation of chromatin	9.37E-07	BRCA1,CENPV,CHAF1A,EZH2,HIRIP3,HMGA2,SUV39H1	7
DNA Replication, Recombination, and Repair	formation of chromatin	9.37E-07	BRCA1,CENPV,CHAF1A,EZH2,HIRIP3,HMGA2,SUV39H1	7
Cellular Growth and Proliferation	proliferation of cells	9.90E-07	ADD2,AHCY,ANXA2,AR,ATAD2,ATOH1,AURKA,AURKB,AXIN2,BAIAP2L1,BIRC5,BLM,BRCA1,BRCA2,BRINP3,BSG,BUB1,BUB1B,CCNA2,CCNB1,CD82,CD9,CDC25C,CDC45,CDC6,CDCA2,CDCA4,CDCA5,CDCA8,CDK1,CDK2,CDT1,CHEK1,CHEK2,CKS1B,CKS2,CLSPN,CLYBL,CORO1A,CRLF1,CTSC,DAXX,DBF4B,DDX11,DHFR,DISC1,DLGAP5,DTL,DTYMK,DUSP9,E2F1,ECT2,ENO1,EPHA2,EPOR,EZH2,F11R,FANCA,FANCC,FEN1,FOXM1,GMNN,H2AFZ,HILPDA,HK2,HMGA2,HMMR,IGF2BP1,ITGA5,JUP,KDR,K…	142
Cancer	acute myeloid leukemia	1.07E-06	AURKA,AURKB,DDX11,DHFR,DNMT1,E2F1,EPOR,EZH2,FOXM1,IMPDH1,KIT,MYCN,POLA1,POLD1,POLE,PRIM2,RAD51,RRM1,RRM2,TOP2A,UBE2C,XRCC3	22
Hematological Disease	acute myeloid leukemia	1.07E-06	AURKA,AURKB,DDX11,DHFR,DNMT1,E2F1,EPOR,EZH2,FOXM1,IMPDH1,KIT,MYCN,POLA1,POLD1,POLE,PRIM2,RAD51,RRM1,RRM2,TOP2A,UBE2C,XRCC3	22
Connective Tissue Disorders	congenital anomaly of skeletal bone	1.11E-06	ASPM,CASC5,CDC6,CDON,CDT1,CEP135,CEP152,DHFR,ESCO2,FREM1,KIF11,MYCN,ORC1,POC1A,RECQL4,SLC25A19,STIL,THOC6,TYMS,WDR62	20
Developmental Disorder	congenital anomaly of skeletal bone	1.11E-06	ASPM,CASC5,CDC6,CDON,CDT1,CEP135,CEP152,DHFR,ESCO2,FREM1,KIF11,MYCN,ORC1,POC1A,RECQL4,SLC25A19,STIL,THOC6,TYMS,WDR62	20
Skeletal and Muscular Disorders	congenital anomaly of skeletal bone	1.11E-06	ASPM,CASC5,CDC6,CDON,CDT1,CEP135,CEP152,DHFR,ESCO2,FREM1,KIF11,MYCN,ORC1,POC1A,RECQL4,SLC25A19,STIL,THOC6,TYMS,WDR62	20
Cancer	lung tumor	1.14E-06	AKR1B1,ALDOC,ANXA2,AR,AURKA,AURKB,BIRC5,BRCA2,CCNA2,CCNB1,CCNB2,CDC20,CDC6,CDCA2,CDCA5,CDCA8,CDK1,CHEK2,CHRNA3,CHRNA5,CKS1B,CKS2,CPNE7,DDX11,DHFR,ECT2,ENO1,EPOR,EZH2,FOXM1,ITGA5,KDR,KIT,MAP3K8,MCM2,NECAB2,PCNA,PCSK5,PLCB3,PLK1,PLXNA1,POLE,POLE2,PRIM2,PTGS1,RCC1,RFC4,RRM1,RRM2,SLCO4A1,SYNE2,TK1,TOP2A,TPI1,TRAF2,TUBB4B,TYMS,UBE2C	58
Respiratory Disease	lung tumor	1.14E-06	AKR1B1,ALDOC,ANXA2,AR,AURKA,AURKB,BIRC5,BRCA2,CCNA2,CCNB1,CCNB2,CDC20,CDC6,CDCA2,CDCA5,CDCA8,CDK1,CHEK2,CHRNA3,CHRNA5,CKS1B,CKS2,CPNE7,DDX11,DHFR,ECT2,ENO1,EPOR,EZH2,FOXM1,ITGA5,KDR,KIT,MAP3K8,MCM2,NECAB2,PCNA,PCSK5,PLCB3,PLK1,PLXNA1,POLE,POLE2,PRIM2,PTGS1,RCC1,RFC4,RRM1,RRM2,SLCO4A1,SYNE2,TK1,TOP2A,TPI1,TRAF2,TUBB4B,TYMS,UBE2C	58
Cancer	chromosomal congression of tumor cell lines	1.16E-06	BIRC5,DLGAP5,SKA1,SKA3	4
Cellular Assembly and Organization	separation of sister chromatids	1.16E-06	DDX11,FEN1,PTTG1,SGOL1	4
Cancer	prostatic tumor	1.20E-06	ADAMTS7,AKR1B1,ALPL,ANXA2,APOLD1,AR,AURKA,AURKB,BIRC5,BRCA1,BRCA2,CCNF,CD82,CDC25C,CGN,CHEK2,CHST2,DHFR,DNMT1,E2F1,EGFL7,EPOR,EZH2,FANCD2,FEN1,KCNS3,KDR,KIT,LEF1,MCM2,MCM5,MCM7,MFGE8,MYBL2,NASP,PCNA,PLAUR,PLK1,PRC1,PRIM2,PRKCD,PRKD3,PTGS1,SELPLG,SGK223,SLC16A3,TK1,TOP2A,TUBB4B,ZWINT	50
Organismal Injury and Abnormalities	prostatic tumor	1.20E-06	ADAMTS7,AKR1B1,ALPL,ANXA2,APOLD1,AR,AURKA,AURKB,BIRC5,BRCA1,BRCA2,CCNF,CD82,CDC25C,CGN,CHEK2,CHST2,DHFR,DNMT1,E2F1,EGFL7,EPOR,EZH2,FANCD2,FEN1,KCNS3,KDR,KIT,LEF1,MCM2,MCM5,MCM7,MFGE8,MYBL2,NASP,PCNA,PLAUR,PLK1,PRC1,PRIM2,PRKCD,PRKD3,PTGS1,SELPLG,SGK223,SLC16A3,TK1,TOP2A,TUBB4B,ZWINT	50
Reproductive System Disease	prostatic tumor	1.20E-06	ADAMTS7,AKR1B1,ALPL,ANXA2,APOLD1,AR,AURKA,AURKB,BIRC5,BRCA1,BRCA2,CCNF,CD82,CDC25C,CGN,CHEK2,CHST2,DHFR,DNMT1,E2F1,EGFL7,EPOR,EZH2,FANCD2,FEN1,KCNS3,KDR,KIT,LEF1,MCM2,MCM5,MCM7,MFGE8,MYBL2,NASP,PCNA,PLAUR,PLK1,PRC1,PRIM2,PRKCD,PRKD3,PTGS1,SELPLG,SGK223,SLC16A3,TK1,TOP2A,TUBB4B,ZWINT	50
Cellular Assembly and Organization	amplification of centrosome	1.21E-06	AURKA,BRCA1,CDC25C,KLF4,MYCN,NEK2,PLK1,TTK	8
DNA Replication, Recombination, and Repair	amplification of centrosome	1.21E-06	AURKA,BRCA1,CDC25C,KLF4,MYCN,NEK2,PLK1,TTK	8
Cellular Assembly and Organization	formation of chromosome components	1.21E-06	BRCA1,CENPV,CHAF1A,EZH2,FANCC,HIRIP3,HMGA2,SUV39H1	8
DNA Replication, Recombination, and Repair	formation of chromosome components	1.21E-06	BRCA1,CENPV,CHAF1A,EZH2,FANCC,HIRIP3,HMGA2,SUV39H1	8
Cell Cycle	ploidy	1.23E-06	AURKA,AURKB,BIRC5,BUB1B,CCNA2,CKS1B,FBXO5,MAD2L1,NEK2,PLK1,TACC3,TOP2A,TPX2	13
Cancer	hepatocellular carcinoma	1.39E-06	ANLN,ASF1B,AURKA,BSG,CCNA2,CCNB1,CKS1B,CKS2,ECT2,EPHA2,EZH2,FAM83D,KDR,KIT,LEF1,LRRC1,MLF1IP,NCAPG,NEIL3,NUSAP1,PLK1,PTGS1,RORA,RRM2,TOP2A,TPI1,TPX2,TUBB4B,TYMS,UBE2C,UBE2T	31
Gastrointestinal Disease	hepatocellular carcinoma	1.39E-06	ANLN,ASF1B,AURKA,BSG,CCNA2,CCNB1,CKS1B,CKS2,ECT2,EPHA2,EZH2,FAM83D,KDR,KIT,LEF1,LRRC1,MLF1IP,NCAPG,NEIL3,NUSAP1,PLK1,PTGS1,RORA,RRM2,TOP2A,TPI1,TPX2,TUBB4B,TYMS,UBE2C,UBE2T	31
Hepatic System Disease	hepatocellular carcinoma	1.39E-06	ANLN,ASF1B,AURKA,BSG,CCNA2,CCNB1,CKS1B,CKS2,ECT2,EPHA2,EZH2,FAM83D,KDR,KIT,LEF1,LRRC1,MLF1IP,NCAPG,NEIL3,NUSAP1,PLK1,PTGS1,RORA,RRM2,TOP2A,TPI1,TPX2,TUBB4B,TYMS,UBE2C,UBE2T	31
Cell Cycle	cytokinesis of cervical cancer cell lines	1.56E-06	CEP55,ECT2,KIF14,KIF20A,KIF23,KIF4A,KIFC1,RACGAP1,RGS14,SSRP1	10
Cellular Movement	cytokinesis of cervical cancer cell lines	1.56E-06	CEP55,ECT2,KIF14,KIF20A,KIF23,KIF4A,KIFC1,RACGAP1,RGS14,SSRP1	10
Cancer	bladder cancer	1.58E-06	BIRC5,BRCA1,BRCA2,DHFR,E2F1,EZH2,KDR,POLE,POLE2,PRC1,RRM1,RRM2,TACC3,TOP2A,TUBB4B,TYMS,UBE2C	17
Organismal Injury and Abnormalities	bladder cancer	1.58E-06	BIRC5,BRCA1,BRCA2,DHFR,E2F1,EZH2,KDR,POLE,POLE2,PRC1,RRM1,RRM2,TACC3,TOP2A,TUBB4B,TYMS,UBE2C	17
Renal and Urological Disease	bladder cancer	1.58E-06	BIRC5,BRCA1,BRCA2,DHFR,E2F1,EZH2,KDR,POLE,POLE2,PRC1,RRM1,RRM2,TACC3,TOP2A,TUBB4B,TYMS,UBE2C	17
Cancer	myeloid leukemia	1.84E-06	AURKA,AURKB,DDX11,DHFR,DNMT1,E2F1,EPHA2,EPOR,EZH2,FOXM1,IMPDH1,KIT,MYCN,POLA1,POLD1,POLE,POLE2,PRIM2,RAD51,RRM1,RRM2,TOP2A,UBE2C,XRCC3	24
Hematological Disease	myeloid leukemia	1.84E-06	AURKA,AURKB,DDX11,DHFR,DNMT1,E2F1,EPHA2,EPOR,EZH2,FOXM1,IMPDH1,KIT,MYCN,POLA1,POLD1,POLE,POLE2,PRIM2,RAD51,RRM1,RRM2,TOP2A,UBE2C,XRCC3	24
Cell Cycle	DNA replication checkpoint	1.96E-06	CDC45,CDC6,CDT1,CENPE,CHEK1	5
DNA Replication, Recombination, and Repair	DNA replication checkpoint	1.96E-06	CDC45,CDC6,CDT1,CENPE,CHEK1	5
Cell Cycle	homologous recombination of cells	1.96E-06	BRCA1,BRCA2,PARPBP,RAD51,TONSL	5
DNA Replication, Recombination, and Repair	homologous recombination of cells	1.96E-06	BRCA1,BRCA2,PARPBP,RAD51,TONSL	5
Cellular Assembly and Organization	quantity of chromosome components	1.96E-06	BRCA2,MAD2L1,RAD51,SGOL1,TONSL	5
DNA Replication, Recombination, and Repair	initiation of replication of DNA	2.15E-06	CDC6,CDT1,CHEK1,MCM2,ORC1,POLA1,TIMELESS	7
Cancer	primary peritoneal cancer	2.92E-06	BRCA1,BRCA2,DHFR,POLE,POLE2,RRM1,RRM2,TOP2A,TUBB4B,TYMS	10
Cell Cycle	arrest in G2 phase of carcinoma cell lines	2.97E-06	ANXA2,BRCA1,CCNB1,CHEK1,CHEK2,MAD2L1	6
Cancer	female genital neoplasm	2.97E-06	BRCA1,BRCA2,CDC25C,DHFR,POLE,POLE2,RRM1,RRM2,TOP2A,TUBB4B,TYMS	11
Organismal Injury and Abnormalities	female genital neoplasm	2.97E-06	BRCA1,BRCA2,CDC25C,DHFR,POLE,POLE2,RRM1,RRM2,TOP2A,TUBB4B,TYMS	11
Reproductive System Disease	female genital neoplasm	2.97E-06	BRCA1,BRCA2,CDC25C,DHFR,POLE,POLE2,RRM1,RRM2,TOP2A,TUBB4B,TYMS	11
Cell Cycle	arrest in G2/M phase	3.56E-06	AURKA,BRCA1,CDC25C,CHEK1,CHEK2,DUSP9,FOXM1,MYBL2,TRAF2,WEE1	10
Cell Death and Survival	apoptosis of tumor cell lines	3.61E-06	AKR1B1,AR,ATAD2,AURKA,BIRC5,BLM,BOK,BRCA1,BRCA2,CCNB1,CDC20,CDC6,CDCA2,CDK1,CDK2,CHEK1,CHEK2,DAXX,DEPDC1,DSG2,DTYMK,E2F1,ENO1,EPHA2,EZH2,FANCA,FANCC,FBXO5,GAPDH,H2AFX,HK2,HMMR,IGF2BP1,JUP,KIF14,KIT,KLF4,KPNA2,LIG1,LMNB1,MCM10,MDC1,MELK,MTFP1,MYB,MYCN,PBK,PCNA,PKMYT1,PLAUR,PLK1,PLK3,PPP1R13L,PRKCD,PRKD3,PTTG1,RGS3,ROR1,RPS6KA1,RRM1,RRM2,SDC1,SEPT4,SIVA1,SSRP1,TACC3,TNFAIP8,TOP2A,TRAF2,TRAIP,TTK,TY…	73
Cancer	carcinoma in lung	3.80E-06	ALDOC,ANXA2,AR,AURKB,BIRC5,CCNA2,CCNB1,CCNB2,CDC20,CDC6,CDCA2,CDCA5,CDCA8,CDK1,CHEK2,CKS1B,CKS2,CPNE7,DDX11,DHFR,ECT2,ENO1,EPOR,FOXM1,ITGA5,KDR,KIT,MCM2,NECAB2,PCNA,PLCB3,PLXNA1,POLE,POLE2,PRIM2,PTGS1,RCC1,RFC4,RRM1,RRM2,SLCO4A1,SYNE2,TK1,TOP2A,TPI1,TRAF2,TUBB4B,TYMS,UBE2C	49
Respiratory Disease	carcinoma in lung	3.80E-06	ALDOC,ANXA2,AR,AURKB,BIRC5,CCNA2,CCNB1,CCNB2,CDC20,CDC6,CDCA2,CDCA5,CDCA8,CDK1,CHEK2,CKS1B,CKS2,CPNE7,DDX11,DHFR,ECT2,ENO1,EPOR,FOXM1,ITGA5,KDR,KIT,MCM2,NECAB2,PCNA,PLCB3,PLXNA1,POLE,POLE2,PRIM2,PTGS1,RCC1,RFC4,RRM1,RRM2,SLCO4A1,SYNE2,TK1,TOP2A,TPI1,TRAF2,TUBB4B,TYMS,UBE2C	49
Cancer	metastatic bladder cancer	4.05E-06	DHFR,POLE,POLE2,RRM1,RRM2,TOP2A,TUBB4B,TYMS	8
Organismal Injury and Abnormalities	metastatic bladder cancer	4.05E-06	DHFR,POLE,POLE2,RRM1,RRM2,TOP2A,TUBB4B,TYMS	8
Renal and Urological Disease	metastatic bladder cancer	4.05E-06	DHFR,POLE,POLE2,RRM1,RRM2,TOP2A,TUBB4B,TYMS	8
Cancer	nasopharyngeal cancer	4.19E-06	AURKA,DHFR,DNMT1,EZH2,JUP,POLE,POLE2,RRM1,RRM2,TUBB4B,TYMS	11
Gastrointestinal Disease	nasopharyngeal cancer	4.19E-06	AURKA,DHFR,DNMT1,EZH2,JUP,POLE,POLE2,RRM1,RRM2,TUBB4B,TYMS	11
Cancer	refractory childhood acute lymphoblastic leukemia	4.29E-06	POLA1,POLD1,POLE,RRM1,TOP2A	5
Hematological Disease	refractory childhood acute lymphoblastic leukemia	4.29E-06	POLA1,POLD1,POLE,RRM1,TOP2A	5
Immunological Disease	refractory childhood acute lymphoblastic leukemia	4.29E-06	POLA1,POLD1,POLE,RRM1,TOP2A	5
Cell Cycle	segregation of mitotic sister chromatids	4.29E-06	DDX11,ESPL1,NDC80,NUSAP1,ZWINT	5
Cellular Assembly and Organization	segregation of mitotic sister chromatids	4.29E-06	DDX11,ESPL1,NDC80,NUSAP1,ZWINT	5
DNA Replication, Recombination, and Repair	segregation of mitotic sister chromatids	4.29E-06	DDX11,ESPL1,NDC80,NUSAP1,ZWINT	5
Cellular Development	proliferation of lung cancer cell lines	4.57E-06	ANXA2,BIRC5,CDCA4,CDCA5,CDCA8,CDK2,CHEK1,E2F1,ECT2,EPHA2,FANCC,FOXM1,GMNN,HK2,IGF2BP1,JUP,NASP,PIK3CD,PKM,PLAUR,PLK1,PRKCD,ROR1,UHRF1	24
Cellular Growth and Proliferation	proliferation of lung cancer cell lines	4.57E-06	ANXA2,BIRC5,CDCA4,CDCA5,CDCA8,CDK2,CHEK1,E2F1,ECT2,EPHA2,FANCC,FOXM1,GMNN,HK2,IGF2BP1,JUP,NASP,PIK3CD,PKM,PLAUR,PLK1,PRKCD,ROR1,UHRF1	24
Cell Cycle	arrest in G2 phase of lung cancer cell lines	4.81E-06	ANXA2,BRCA1,CHEK1,CHEK2,DUSP9,TRAF2	6
DNA Replication, Recombination, and Repair	double-stranded DNA break repair	4.91E-06	BLM,BRCA1,BRCA2,CDCA5,CDK1,CHEK2,FEN1,H2AFX,KPNA2,PCNA,POLA1,WEE1	12
Cellular Assembly and Organization	organization of nucleus	5.30E-06	BRCA1,CDCA8,CENPV,CHAF1A,EZH2,HMGA2,KIF4A,SUV39H1	8
Cellular Function and Maintenance	organization of nucleus	5.30E-06	BRCA1,CDCA8,CENPV,CHAF1A,EZH2,HMGA2,KIF4A,SUV39H1	8
Cell Death and Survival	cell viability of cervical cancer cell lines	5.44E-06	AURKA,BIRC5,BRCA1,BRCA2,BUB1B,CAMK1G,CCNA2,CDK2,CHEK1,CHEK2,FANCA,KHK,NUP210,PPFIA4,PPP1R16B,PRKCD,PRKCQ,RAD51,ROR1,SKA1,SKA3,TONSL	22
Cancer	pharyngeal tumor	5.49E-06	AURKA,BIRC5,DHFR,DNMT1,EZH2,JUP,MKI67,PCNA,POLE,POLE2,RRM1,RRM2,TUBB4B,TYMS	14
Cancer	biliary tract cancer	5.81E-06	ALPL,ANXA2,BIRC5,BRCA2,PKM,POLE,POLE2,RRM1,RRM2,TOP2A,TYMS	11
Gastrointestinal Disease	biliary tract cancer	5.81E-06	ALPL,ANXA2,BIRC5,BRCA2,PKM,POLE,POLE2,RRM1,RRM2,TOP2A,TYMS	11
Hepatic System Disease	biliary tract cancer	5.81E-06	ALPL,ANXA2,BIRC5,BRCA2,PKM,POLE,POLE2,RRM1,RRM2,TOP2A,TYMS	11
Cell Cycle	arrest in G2/M phase transition	5.82E-06	AR,BLM,CCNA2,CCNB1,CDC25C,CDK1,FANCC,FANCD2,MAD2L1	9
Cell Cycle	S phase of tumor cell lines	6.18E-06	AR,CCNA2,CDC25C,CDK1,CDK2,CHEK1,E2F1,FOXM1,KIAA0101,MCM10,MYBL2,PLK1,POLA1,TYMS	14
Cell Cycle	S phase of cervical cancer cell lines	6.25E-06	CDC25C,CHEK1,FOXM1,KIAA0101,MCM10,PLK1,POLA1	7
Cancer	large cell transformed mycosis fungoides	6.25E-06	DHFR,POLE,POLE2,RRM1,RRM2,TOP2A,TYMS	7
Hematological Disease	large cell transformed mycosis fungoides	6.25E-06	DHFR,POLE,POLE2,RRM1,RRM2,TOP2A,TYMS	7
Immunological Disease	large cell transformed mycosis fungoides	6.25E-06	DHFR,POLE,POLE2,RRM1,RRM2,TOP2A,TYMS	7
Dermatological Diseases and Conditions	large cell transformed mycosis fungoides	6.25E-06	DHFR,POLE,POLE2,RRM1,RRM2,TOP2A,TYMS	7
Inflammatory Disease	large cell transformed mycosis fungoides	6.25E-06	DHFR,POLE,POLE2,RRM1,RRM2,TOP2A,TYMS	7
Inflammatory Response	large cell transformed mycosis fungoides	6.25E-06	DHFR,POLE,POLE2,RRM1,RRM2,TOP2A,TYMS	7
Cancer	non-Sezary/visceral disease	6.25E-06	DHFR,POLE,POLE2,RRM1,RRM2,TOP2A,TYMS	7
Hematological Disease	non-Sezary/visceral disease	6.25E-06	DHFR,POLE,POLE2,RRM1,RRM2,TOP2A,TYMS	7
Immunological Disease	non-Sezary/visceral disease	6.25E-06	DHFR,POLE,POLE2,RRM1,RRM2,TOP2A,TYMS	7
Cell Cycle	interphase of cervical cancer cell lines	6.81E-06	ANXA2,CCNA2,CCNB1,CDC25C,CHEK1,FOXM1,KIAA0101,MCM10,NASP,PLK1,POLA1	11
Cell Cycle	arrest in interphase of colon cancer cell lines	7.19E-06	BRCA1,CHEK1,CHEK2,DAXX,DNMT1,E2F1,ITGA5,KLF4,TYMS	9
Hematological Disease	anemia	7.26E-06	AR,BRCA2,CPOX,DHFR,DNMT1,EPOR,FANCA,FANCC,FANCD2,FANCI,IMPDH1,ITGA5,POLA1,PRIM2,RRM1,RRM2,SLC12A7,TYMS	18
Cancer	malignant fallopian tube neoplasm	7.51E-06	BRCA1,BRCA2,DHFR,POLE,POLE2,RRM1,RRM2,TOP2A,TUBB4B,TYMS	10
Organismal Injury and Abnormalities	malignant fallopian tube neoplasm	7.51E-06	BRCA1,BRCA2,DHFR,POLE,POLE2,RRM1,RRM2,TOP2A,TUBB4B,TYMS	10
Reproductive System Disease	malignant fallopian tube neoplasm	7.51E-06	BRCA1,BRCA2,DHFR,POLE,POLE2,RRM1,RRM2,TOP2A,TUBB4B,TYMS	10
DNA Replication, Recombination, and Repair	condensation of mitotic chromosomes	8.35E-06	CDCA5,NCAPD2,NCAPG,NCAPH,NUSAP1	5
DNA Replication, Recombination, and Repair	DNA damage	8.46E-06	BIRC5,BRCA1,CENPE,FANCC,GMNN,H2AFX,LIG1,MCM10,MSH5,PBK,PLK1,RRM2,TOP2A	13
Cancer	recurrent cancer	8.80E-06	AR,DHFR,KIT,POLA1,POLD1,POLE,RRM1,TYMS	8
Cancer	relapsed leukemia	8.83E-06	EPHA2,KIT,POLA1,POLD1,POLE,POLE2,RRM1,RRM2,TUBB4B	9
Hematological Disease	relapsed leukemia	8.83E-06	EPHA2,KIT,POLA1,POLD1,POLE,POLE2,RRM1,RRM2,TUBB4B	9
Cellular Assembly and Organization	microtubule dynamics	9.05E-06	AR,BIRC5,BSG,CD82,CDC42EP2,CHEK1,DISC1,DLGAP5,DUSP9,ECT2,EPHA2,EPHA3,FOXM1,HAUS8,KIF18A,KIF18B,KIF2C,KIF4A,KIFC1,MAD2L1,NEK2,NRTN,PHLDB2,PKM,PRC1,PSRC1,RACGAP1,ROR1,SDC4,SMPD2,SSRP1,TACC3,TPX2	33
Cellular Function and Maintenance	microtubule dynamics	9.05E-06	AR,BIRC5,BSG,CD82,CDC42EP2,CHEK1,DISC1,DLGAP5,DUSP9,ECT2,EPHA2,EPHA3,FOXM1,HAUS8,KIF18A,KIF18B,KIF2C,KIF4A,KIFC1,MAD2L1,NEK2,NRTN,PHLDB2,PKM,PRC1,PSRC1,RACGAP1,ROR1,SDC4,SMPD2,SSRP1,TACC3,TPX2	33
Cell Cycle	interphase of colon cancer cell lines	9.27E-06	BRCA1,CHEK1,CHEK2,DAXX,DNMT1,E2F1,GMNN,ITGA5,KLF4,TYMS,WEE1	11
Cell Death and Survival	cell death of tumor cells	9.60E-06	AR,BIRC5,BOK,BRCA1,BUB1B,CDC45,CDC6,CDK2,CHEK1,DAXX,ENO1,HMGA2,KIT,MAD2L1,MCM2,MYCN,PIK3CD,PLK1,PRKCD,RPS6KA1	20
Tumor Morphology	cell death of tumor cells	9.60E-06	AR,BIRC5,BOK,BRCA1,BUB1B,CDC45,CDC6,CDK2,CHEK1,DAXX,ENO1,HMGA2,KIT,MAD2L1,MCM2,MYCN,PIK3CD,PLK1,PRKCD,RPS6KA1	20
Cell Cycle	G1 phase	9.91E-06	BIRC5,BRCA1,CDC25C,CDC6,CDCA2,CDCA5,CDK2,CHEK2,DAXX,E2F1,EZH2,FBXO5,FOXM1,GMNN,ITGA5,KLF4,LEF1,MYBL2,NASP,PAX8,PLK3,POLE,RBL1,RCC1,TYMS	25
Cancer	Prostate Cancer and Tumors	1.02E-05	ADAMTS7,ALPL,ANXA2,APOLD1,AR,AURKA,AURKB,BIRC5,BRCA1,BRCA2,CCNF,CD82,CDC25C,CGN,CHEK2,CHST2,DHFR,DNMT1,E2F1,EGFL7,EPOR,EZH2,FANCD2,FEN1,KCNS3,KDR,KIT,LEF1,MCM2,MCM5,MCM7,MFGE8,MYBL2,NASP,PCNA,PLAUR,PLK1,PRC1,PRIM2,PRKCD,SELPLG,SGK223,SLC16A3,TK1,TOP2A,TUBB4B,ZWINT	47
Organismal Injury and Abnormalities	Prostate Cancer and Tumors	1.02E-05	ADAMTS7,ALPL,ANXA2,APOLD1,AR,AURKA,AURKB,BIRC5,BRCA1,BRCA2,CCNF,CD82,CDC25C,CGN,CHEK2,CHST2,DHFR,DNMT1,E2F1,EGFL7,EPOR,EZH2,FANCD2,FEN1,KCNS3,KDR,KIT,LEF1,MCM2,MCM5,MCM7,MFGE8,MYBL2,NASP,PCNA,PLAUR,PLK1,PRC1,PRIM2,PRKCD,SELPLG,SGK223,SLC16A3,TK1,TOP2A,TUBB4B,ZWINT	47
Reproductive System Disease	Prostate Cancer and Tumors	1.02E-05	ADAMTS7,ALPL,ANXA2,APOLD1,AR,AURKA,AURKB,BIRC5,BRCA1,BRCA2,CCNF,CD82,CDC25C,CGN,CHEK2,CHST2,DHFR,DNMT1,E2F1,EGFL7,EPOR,EZH2,FANCD2,FEN1,KCNS3,KDR,KIT,LEF1,MCM2,MCM5,MCM7,MFGE8,MYBL2,NASP,PCNA,PLAUR,PLK1,PRC1,PRIM2,PRKCD,SELPLG,SGK223,SLC16A3,TK1,TOP2A,TUBB4B,ZWINT	47
Cell Cycle	interphase of bone cancer cell lines	1.06E-05	BORA,CCNA2,CDK2,CHEK1,E2F1,FOXM1,MYBL2,PLK1,RBL1,WEE1	10
Cell Cycle	cycling of centrosome	1.12E-05	BRCA2,CDK1,CDK2,CEP135,NEK2,PLK1,PLK4,TTK	8
Cancer	thymic carcinoma	1.12E-05	DHFR,POLE,POLE2,RRM1,RRM2,TOP2A,TUBB4B,TYMS	8
Cancer	malignant pleural mesothelioma	1.16E-05	DHFR,POLE,POLE2,RRM1,RRM2,TUBB4B,TYMS	7
Cell Death and Survival	cell death of melanoma cell lines	1.20E-05	BIRC5,CDK1,CDT1,CENPI,CHEK1,CLSPN,DHFR,DTL,FEN1,FOXD3,INCENP,MCM7,MDC1,MYBL2,PBK,PCNA,PKMYT1,RNASEH2A,ROR1,RRM2,SOX21,SYNGR2,TK1	23
Cancer	non-small cell lung cancer	1.27E-05	ANXA2,AURKB,BIRC5,CCNA2,CCNB1,CDCA8,DHFR,ECT2,ENO1,EPOR,FOXM1,ITGA5,KDR,KIT,MCM2,POLE,POLE2,PTGS1,RRM1,RRM2,TOP2A,TUBB4B,TYMS	23
Respiratory Disease	non-small cell lung cancer	1.27E-05	ANXA2,AURKB,BIRC5,CCNA2,CCNB1,CDCA8,DHFR,ECT2,ENO1,EPOR,FOXM1,ITGA5,KDR,KIT,MCM2,POLE,POLE2,PTGS1,RRM1,RRM2,TOP2A,TUBB4B,TYMS	23
Cell Cycle	polyploidization of cells	1.49E-05	AURKB,BIRC5,BUB1B,TOP2A,TPX2	5
Cancer	relapsed hairy-cell leukemia	1.49E-05	POLA1,POLE,POLE2,RRM1,RRM2	5
Hematological Disease	relapsed hairy-cell leukemia	1.49E-05	POLA1,POLE,POLE2,RRM1,RRM2	5
Immunological Disease	relapsed hairy-cell leukemia	1.49E-05	POLA1,POLE,POLE2,RRM1,RRM2	5
Hematological Disease	myeloproliferative disorder	1.50E-05	AURKA,AURKB,DDX11,DHFR,DNMT1,E2F1,EPHA2,EPOR,EZH2,FOXM1,HMGA2,IMPDH1,KIT,MYCN,POLA1,POLD1,POLE,POLE2,PRIM2,RAD51,RRM1,RRM2,TOP2A,UBE2C,XRCC3	25
Cancer	metastatic nasopharyngeal cancer	1.54E-05	DHFR,POLE,POLE2,RRM1,RRM2,TUBB4B,TYMS	7
Gastrointestinal Disease	metastatic nasopharyngeal cancer	1.54E-05	DHFR,POLE,POLE2,RRM1,RRM2,TUBB4B,TYMS	7
Cellular Compromise	nucleation of cells	1.54E-05	AURKB,BRCA1,BRCA2,ECT2,KIF14,KIF23,MAD2L1	7
Cancer	recurrent nasopharyngeal cancer	1.54E-05	DHFR,POLE,POLE2,RRM1,RRM2,TUBB4B,TYMS	7
Gastrointestinal Disease	recurrent nasopharyngeal cancer	1.54E-05	DHFR,POLE,POLE2,RRM1,RRM2,TUBB4B,TYMS	7
Cancer	unresectable nasopharyngeal cancer	1.54E-05	DHFR,POLE,POLE2,RRM1,RRM2,TUBB4B,TYMS	7
Gastrointestinal Disease	unresectable nasopharyngeal cancer	1.54E-05	DHFR,POLE,POLE2,RRM1,RRM2,TUBB4B,TYMS	7
Cell Death and Survival	cell death of cervical cancer cell lines	1.54E-05	BIRC5,BOK,BUB1B,CCNB1,CDC20,CDC6,CDCA2,CDK1,CHEK1,DAXX,E2F1,HAUS8,KIF14,MAD2L1,MCM10,NUF2,PBK,PKM,PLK1,PRKCD,SEPT4,SKA3,SPC25,TACC3,TNFAIP8,TOP2A,TRAF2,TTK	28
Cell Death and Survival	apoptosis of tumor cells	1.55E-05	AR,BIRC5,BOK,BRCA1,CDC45,CDC6,CDK2,CHEK1,DAXX,ENO1,HMGA2,KIT,MCM2,PIK3CD,PLK1,PRKCD,RPS6KA1	17
Tumor Morphology	apoptosis of tumor cells	1.55E-05	AR,BIRC5,BOK,BRCA1,CDC45,CDC6,CDK2,CHEK1,DAXX,ENO1,HMGA2,KIT,MCM2,PIK3CD,PLK1,PRKCD,RPS6KA1	17
Cell Cycle	delay in cell cycle progression	1.64E-05	AURKA,BIRC5,CDK1,DBF4B,LIG1,PCNA	6
Cell Cycle	interphase of fibroblasts	1.64E-05	BLM,CCNB1,CDC25C,CHEK1,CHEK2,MYBL2	6
Cancer	refractory osteosarcoma	1.64E-05	KDR,KIT,POLE,POLE2,RRM1,RRM2	6
Connective Tissue Disorders	refractory osteosarcoma	1.64E-05	KDR,KIT,POLE,POLE2,RRM1,RRM2	6
Skeletal and Muscular Disorders	refractory osteosarcoma	1.64E-05	KDR,KIT,POLE,POLE2,RRM1,RRM2	6
Cancer	relapsed osteosarcoma	1.64E-05	KDR,KIT,POLE,POLE2,RRM1,RRM2	6
Connective Tissue Disorders	relapsed osteosarcoma	1.64E-05	KDR,KIT,POLE,POLE2,RRM1,RRM2	6
Skeletal and Muscular Disorders	relapsed osteosarcoma	1.64E-05	KDR,KIT,POLE,POLE2,RRM1,RRM2	6
Cancer	EGFR (L858R) negative lung adenocarcinoma	1.65E-05	POLE,POLE2,RRM1,RRM2	4
Respiratory Disease	EGFR (L858R) negative lung adenocarcinoma	1.65E-05	POLE,POLE2,RRM1,RRM2	4
Cell Cycle	delay in initiation of S phase	1.65E-05	FANCD2,FEN1,POLA1,RBL1	4
Cancer	extrahepatic bile duct cancer	1.65E-05	POLE,POLE2,RRM1,RRM2	4
Gastrointestinal Disease	extrahepatic bile duct cancer	1.65E-05	POLE,POLE2,RRM1,RRM2	4
Hepatic System Disease	extrahepatic bile duct cancer	1.65E-05	POLE,POLE2,RRM1,RRM2	4
Cancer	locally advanced pancreatic cancer	1.65E-05	POLE,POLE2,RRM1,RRM2	4
Gastrointestinal Disease	locally advanced pancreatic cancer	1.65E-05	POLE,POLE2,RRM1,RRM2	4
Endocrine System Disorders	locally advanced pancreatic cancer	1.65E-05	POLE,POLE2,RRM1,RRM2	4
DNA Replication, Recombination, and Repair	progression of replication fork	1.65E-05	CLSPN,RAD51,TIMELESS,XRCC3	4
Cellular Assembly and Organization	quantity of microtubules	1.65E-05	KIF18B,KIF4A,NEK2,TACC3	4
Cellular Function and Maintenance	quantity of microtubules	1.65E-05	KIF18B,KIF4A,NEK2,TACC3	4
Cancer	resectable gallbladder cancer	1.65E-05	POLE,POLE2,RRM1,RRM2	4
Gastrointestinal Disease	resectable gallbladder cancer	1.65E-05	POLE,POLE2,RRM1,RRM2	4
Hepatic System Disease	resectable gallbladder cancer	1.65E-05	POLE,POLE2,RRM1,RRM2	4
Cell Cycle	G2/M phase of tumor cell lines	1.73E-05	BRCA1,CDC25C,CHEK1,CHEK2,DUSP9,FOXM1,GMNN,MYB,TRAF2,WEE1	10
Cancer	urinary tract tumor	1.80E-05	BIRC5,BRCA1,BRCA2,DHFR,E2F1,EZH2,KDR,POLE,POLE2,PRC1,RRM1,RRM2,TACC3,TOP2A,TUBB4B,TUBB6,TYMS,UBE2C	18
Organismal Injury and Abnormalities	urinary tract tumor	1.80E-05	BIRC5,BRCA1,BRCA2,DHFR,E2F1,EZH2,KDR,POLE,POLE2,PRC1,RRM1,RRM2,TACC3,TOP2A,TUBB4B,TUBB6,TYMS,UBE2C	18
Renal and Urological Disease	urinary tract tumor	1.80E-05	BIRC5,BRCA1,BRCA2,DHFR,E2F1,EZH2,KDR,POLE,POLE2,PRC1,RRM1,RRM2,TACC3,TOP2A,TUBB4B,TUBB6,TYMS,UBE2C	18
Cancer	carcinoma in breast	2.00E-05	ACOT9,AR,AZI1,BIRC5,BRCA1,BRCA2,BSG,C21orf58,CBX2,CCDC18,CCNB1,CDK1,CENPF,CEP128,DDX11,DHFR,EFS,EPHA2,EZH2,FBN3,FOXM1,GINS4,GPRIN2,HS6ST1,INCENP,KDR,KIF18B,KIF19,KIT,KLF4,LSR,MAP3K8,MAPK10,MAPK13,MKI67,MYB,MYBL2,MYCN,NCKAP5,NEIL3,NPTX1,NUP210,OBSCN,ODF2,PCNA,PPFIA4,PSTPIP2,RAD54L,RNASEH2A,SELPLG,TOP2A,TRAIP,TUBB4B,TYMS,UBE2C,WDR34,WEE1,ZIC3	58
Organismal Injury and Abnormalities	carcinoma in breast	2.00E-05	ACOT9,AR,AZI1,BIRC5,BRCA1,BRCA2,BSG,C21orf58,CBX2,CCDC18,CCNB1,CDK1,CENPF,CEP128,DDX11,DHFR,EFS,EPHA2,EZH2,FBN3,FOXM1,GINS4,GPRIN2,HS6ST1,INCENP,KDR,KIF18B,KIF19,KIT,KLF4,LSR,MAP3K8,MAPK10,MAPK13,MKI67,MYB,MYBL2,MYCN,NCKAP5,NEIL3,NPTX1,NUP210,OBSCN,ODF2,PCNA,PPFIA4,PSTPIP2,RAD54L,RNASEH2A,SELPLG,TOP2A,TRAIP,TUBB4B,TYMS,UBE2C,WDR34,WEE1,ZIC3	58
Reproductive System Disease	carcinoma in breast	2.00E-05	ACOT9,AR,AZI1,BIRC5,BRCA1,BRCA2,BSG,C21orf58,CBX2,CCDC18,CCNB1,CDK1,CENPF,CEP128,DDX11,DHFR,EFS,EPHA2,EZH2,FBN3,FOXM1,GINS4,GPRIN2,HS6ST1,INCENP,KDR,KIF18B,KIF19,KIT,KLF4,LSR,MAP3K8,MAPK10,MAPK13,MKI67,MYB,MYBL2,MYCN,NCKAP5,NEIL3,NPTX1,NUP210,OBSCN,ODF2,PCNA,PPFIA4,PSTPIP2,RAD54L,RNASEH2A,SELPLG,TOP2A,TRAIP,TUBB4B,TYMS,UBE2C,WDR34,WEE1,ZIC3	58
Cancer	acute leukemia	2.25E-05	AURKA,AURKB,BRCA2,DDX11,DHFR,DNMT1,E2F1,EPHA2,EPOR,EZH2,FOXM1,IMPDH1,KIT,MYCN,POLA1,POLD1,POLE,PRIM2,RAD51,RRM1,RRM2,TCF7,TOP2A,TUBB4B,UBE2C,XRCC3	26
Hematological Disease	acute leukemia	2.25E-05	AURKA,AURKB,BRCA2,DDX11,DHFR,DNMT1,E2F1,EPHA2,EPOR,EZH2,FOXM1,IMPDH1,KIT,MYCN,POLA1,POLD1,POLE,PRIM2,RAD51,RRM1,RRM2,TCF7,TOP2A,TUBB4B,UBE2C,XRCC3	26
Cellular Assembly and Organization	association of chromosome components	2.33E-05	BIRC5,BRCA1,CDC6,CDT1,MCM4,PTN	6
Cancer	lymphomagenesis	2.41E-05	AURKB,BIRC5,BRCA2,CCNF,CEP112,DHFR,DSG2,E2F1,EPHA3,EPOR,EZH2,KCNAB3,KIT,MKI67,PIK3CD,PLEKHA7,POLA1,POLD1,POLE,POLE2,PRIM2,RAD54L,ROR1,RRM1,RRM2,SLC29A2,SWAP70,TMEM161A,TOP2A,TRAF2,TUBB4B,TUBB6,TYMS,ZIC4	34
Hematological Disease	lymphomagenesis	2.41E-05	AURKB,BIRC5,BRCA2,CCNF,CEP112,DHFR,DSG2,E2F1,EPHA3,EPOR,EZH2,KCNAB3,KIT,MKI67,PIK3CD,PLEKHA7,POLA1,POLD1,POLE,POLE2,PRIM2,RAD54L,ROR1,RRM1,RRM2,SLC29A2,SWAP70,TMEM161A,TOP2A,TRAF2,TUBB4B,TUBB6,TYMS,ZIC4	34
Immunological Disease	lymphomagenesis	2.41E-05	AURKB,BIRC5,BRCA2,CCNF,CEP112,DHFR,DSG2,E2F1,EPHA3,EPOR,EZH2,KCNAB3,KIT,MKI67,PIK3CD,PLEKHA7,POLA1,POLD1,POLE,POLE2,PRIM2,RAD54L,ROR1,RRM1,RRM2,SLC29A2,SWAP70,TMEM161A,TOP2A,TRAF2,TUBB4B,TUBB6,TYMS,ZIC4	34
Cell Cycle	arrest in interphase of fibroblasts	2.48E-05	BLM,CCNB1,CDC25C,CHEK1,MYBL2	5
Cellular Assembly and Organization	association of chromatin	2.48E-05	BRCA1,CDC6,CDT1,MCM4,PTN	5
Cell Cycle	delay in M phase of cervical cancer cell lines	2.48E-05	ECT2,MAD2L1,PLK1,RACGAP1,TOP2A	5
Cancer	gallbladder cancer	2.48E-05	BIRC5,POLE,POLE2,RRM1,RRM2	5
Gastrointestinal Disease	gallbladder cancer	2.48E-05	BIRC5,POLE,POLE2,RRM1,RRM2	5
Hepatic System Disease	gallbladder cancer	2.48E-05	BIRC5,POLE,POLE2,RRM1,RRM2	5
Cell Cycle	prometaphase of cervical cancer cell lines	2.48E-05	CDT1,ECT2,NDC80,NUF2,RACGAP1	5
Cellular Assembly and Organization	quantity of chromosomes	2.48E-05	BUB1B,CENPE,KIF2C,MAD2L1,PTTG1	5
DNA Replication, Recombination, and Repair	quantity of chromosomes	2.48E-05	BUB1B,CENPE,KIF2C,MAD2L1,PTTG1	5
Cellular Assembly and Organization	quantity of mitotic spindle	2.48E-05	AURKA,KIF2C,KIF4A,PLK1,SPC25	5
DNA Replication, Recombination, and Repair	quantity of mitotic spindle	2.48E-05	AURKA,KIF2C,KIF4A,PLK1,SPC25	5
Cancer	hematological neoplasia	2.84E-05	ADD2,AHNAK2,ANXA2,AURKA,AURKB,BIRC5,BRCA2,BRINP3,CBX2,CCNF,CDC20,CDC42EP2,CDK1,CDK2,CEP112,CHAF1A,CHEK2,DDX11,DHFR,DNMT1,DSG2,E2F1,E2F2,EPHA2,EPHA3,EPOR,EZH2,F11R,FEN1,FOXM1,FSD1,IMPDH1,KCNAB3,KIF2C,KIT,KPNA2,LRP4,LRRC1,MDC1,MEGF10,MKI67,MYB,MYCN,NDC80,PCDH15,PCNA,PIK3CD,PLEKHA7,POLA1,POLD1,POLE,POLE2,POLQ,PRIM2,RAD51,RAD54L,RCC1,ROR1,RRM1,RRM2,SDC1,SLC29A2,SWAP70,TCF7,TMEM161A,TOP2A,TRAF2,TUBB4B…	73
Hematological Disease	hematological neoplasia	2.84E-05	ADD2,AHNAK2,ANXA2,AURKA,AURKB,BIRC5,BRCA2,BRINP3,CBX2,CCNF,CDC20,CDC42EP2,CDK1,CDK2,CEP112,CHAF1A,CHEK2,DDX11,DHFR,DNMT1,DSG2,E2F1,E2F2,EPHA2,EPHA3,EPOR,EZH2,F11R,FEN1,FOXM1,FSD1,IMPDH1,KCNAB3,KIF2C,KIT,KPNA2,LRP4,LRRC1,MDC1,MEGF10,MKI67,MYB,MYCN,NDC80,PCDH15,PCNA,PIK3CD,PLEKHA7,POLA1,POLD1,POLE,POLE2,POLQ,PRIM2,RAD51,RAD54L,RCC1,ROR1,RRM1,RRM2,SDC1,SLC29A2,SWAP70,TCF7,TMEM161A,TOP2A,TRAF2,TUBB4B…	73
Cancer	non-Hodgkin's disease	2.86E-05	AURKB,BIRC5,BRCA2,CCNF,CEP112,DHFR,DSG2,E2F1,EPHA3,EPOR,EZH2,KCNAB3,KIT,MKI67,PIK3CD,PLEKHA7,POLA1,POLD1,POLE,POLE2,RAD54L,ROR1,RRM1,RRM2,SLC29A2,SWAP70,TMEM161A,TOP2A,TUBB4B,TUBB6,TYMS,ZIC4	32
Hematological Disease	non-Hodgkin's disease	2.86E-05	AURKB,BIRC5,BRCA2,CCNF,CEP112,DHFR,DSG2,E2F1,EPHA3,EPOR,EZH2,KCNAB3,KIT,MKI67,PIK3CD,PLEKHA7,POLA1,POLD1,POLE,POLE2,RAD54L,ROR1,RRM1,RRM2,SLC29A2,SWAP70,TMEM161A,TOP2A,TUBB4B,TUBB6,TYMS,ZIC4	32
Immunological Disease	non-Hodgkin's disease	2.86E-05	AURKB,BIRC5,BRCA2,CCNF,CEP112,DHFR,DSG2,E2F1,EPHA3,EPOR,EZH2,KCNAB3,KIT,MKI67,PIK3CD,PLEKHA7,POLA1,POLD1,POLE,POLE2,RAD54L,ROR1,RRM1,RRM2,SLC29A2,SWAP70,TMEM161A,TOP2A,TUBB4B,TUBB6,TYMS,ZIC4	32
Cancer	large-cell lymphoma	2.99E-05	BIRC5,CCNF,CEP112,DHFR,DSG2,EPHA3,EZH2,KCNAB3,KIT,PIK3CD,PLEKHA7,POLE,POLE2,RRM1,RRM2,TMEM161A,TUBB4B,TUBB6,TYMS,ZIC4	20
Hematological Disease	large-cell lymphoma	2.99E-05	BIRC5,CCNF,CEP112,DHFR,DSG2,EPHA3,EZH2,KCNAB3,KIT,PIK3CD,PLEKHA7,POLE,POLE2,RRM1,RRM2,TMEM161A,TUBB4B,TUBB6,TYMS,ZIC4	20
Immunological Disease	large-cell lymphoma	2.99E-05	BIRC5,CCNF,CEP112,DHFR,DSG2,EPHA3,EZH2,KCNAB3,KIT,PIK3CD,PLEKHA7,POLE,POLE2,RRM1,RRM2,TMEM161A,TUBB4B,TUBB6,TYMS,ZIC4	20
Infectious Disease	Proteus mirabilis infection	3.55E-05	DHFR,TOP2A,TYMS	3
Cancer	chromosomal congression of cervical cancer cell lines	3.55E-05	DLGAP5,SKA1,SKA3	3
Infectious Disease	replication of papillomavirus	3.55E-05	E2F2,POLA1,POLA2	3
Cancer	osteosarcoma	3.66E-05	CHEK2,DHFR,KDR,KIT,POLE,POLE2,RRM1,RRM2,TYMS,USP1	10
Connective Tissue Disorders	osteosarcoma	3.66E-05	CHEK2,DHFR,KDR,KIT,POLE,POLE2,RRM1,RRM2,TYMS,USP1	10
Skeletal and Muscular Disorders	osteosarcoma	3.66E-05	CHEK2,DHFR,KDR,KIT,POLE,POLE2,RRM1,RRM2,TYMS,USP1	10
Cancer	androgen-independent prostate tumor	3.76E-05	AR,FEN1,LEF1,ZWINT	4
Organismal Injury and Abnormalities	androgen-independent prostate tumor	3.76E-05	AR,FEN1,LEF1,ZWINT	4
Reproductive System Disease	androgen-independent prostate tumor	3.76E-05	AR,FEN1,LEF1,ZWINT	4
Cancer	metastatic pancreatic cancer	3.76E-05	POLE,POLE2,RRM1,RRM2	4
Gastrointestinal Disease	metastatic pancreatic cancer	3.76E-05	POLE,POLE2,RRM1,RRM2	4
Endocrine System Disorders	metastatic pancreatic cancer	3.76E-05	POLE,POLE2,RRM1,RRM2	4
Cancer	large-cell Ki-1 lymphoma	3.77E-05	BIRC5,DHFR,POLE,POLE2,RRM1,RRM2,TUBB4B,TUBB6,TYMS	9
Hematological Disease	large-cell Ki-1 lymphoma	3.77E-05	BIRC5,DHFR,POLE,POLE2,RRM1,RRM2,TUBB4B,TUBB6,TYMS	9
Immunological Disease	large-cell Ki-1 lymphoma	3.77E-05	BIRC5,DHFR,POLE,POLE2,RRM1,RRM2,TUBB4B,TUBB6,TYMS	9
Dermatological Diseases and Conditions	large-cell Ki-1 lymphoma	3.77E-05	BIRC5,DHFR,POLE,POLE2,RRM1,RRM2,TUBB4B,TUBB6,TYMS	9
Cell Cycle	arrest in G1 phase	3.81E-05	BIRC5,BRCA1,CDC6,CDCA2,CDK2,CHEK2,DAXX,E2F1,EZH2,FBXO5,FOXM1,GMNN,ITGA5,KLF4,MYBL2,PAX8,RBL1,TYMS	18
Cell Cycle	metaphase	3.93E-05	CDC20,CDCA8,CENPE,FBXO5,PTTG1	5
Cancer	metastatic non-small-cell lung cancer	3.98E-05	DHFR,POLE,POLE2,RRM1,RRM2,TOP2A,TUBB4B,TYMS	8
Respiratory Disease	metastatic non-small-cell lung cancer	3.98E-05	DHFR,POLE,POLE2,RRM1,RRM2,TOP2A,TUBB4B,TYMS	8
Cell Cycle	arrest in cell cycle progression of tumor cell lines	4.05E-05	AR,AURKA,BRCA1,CCNA2,CDK2,CLSPN,E2F1,EZH2,FOXM1,KLF4,MELK,POLD1,RRM1,USP1	14
Cancer	prostate cancer	4.29E-05	ADAMTS7,ALPL,ANXA2,APOLD1,AR,BIRC5,BRCA1,BRCA2,CCNF,CD82,CDC25C,CGN,CHEK2,CHST2,DHFR,DNMT1,E2F1,EGFL7,EPOR,EZH2,FANCD2,FEN1,KCNS3,KDR,KIT,LEF1,MCM2,MCM5,MCM7,MFGE8,MYBL2,NASP,PCNA,PLAUR,PLK1,PRC1,PRIM2,PRKCD,SELPLG,SGK223,SLC16A3,TK1,TOP2A,TUBB4B,ZWINT	45
Organismal Injury and Abnormalities	prostate cancer	4.29E-05	ADAMTS7,ALPL,ANXA2,APOLD1,AR,BIRC5,BRCA1,BRCA2,CCNF,CD82,CDC25C,CGN,CHEK2,CHST2,DHFR,DNMT1,E2F1,EGFL7,EPOR,EZH2,FANCD2,FEN1,KCNS3,KDR,KIT,LEF1,MCM2,MCM5,MCM7,MFGE8,MYBL2,NASP,PCNA,PLAUR,PLK1,PRC1,PRIM2,PRKCD,SELPLG,SGK223,SLC16A3,TK1,TOP2A,TUBB4B,ZWINT	45
Reproductive System Disease	prostate cancer	4.29E-05	ADAMTS7,ALPL,ANXA2,APOLD1,AR,BIRC5,BRCA1,BRCA2,CCNF,CD82,CDC25C,CGN,CHEK2,CHST2,DHFR,DNMT1,E2F1,EGFL7,EPOR,EZH2,FANCD2,FEN1,KCNS3,KDR,KIT,LEF1,MCM2,MCM5,MCM7,MFGE8,MYBL2,NASP,PCNA,PLAUR,PLK1,PRC1,PRIM2,PRKCD,SELPLG,SGK223,SLC16A3,TK1,TOP2A,TUBB4B,ZWINT	45
Cell Cycle	G2 phase of colon cancer cell lines	4.41E-05	BRCA1,CHEK1,CHEK2,DNMT1,GMNN,WEE1	6
Cancer	metastatic osteosarcoma	4.41E-05	KDR,KIT,POLE,POLE2,RRM1,RRM2	6
Connective Tissue Disorders	metastatic osteosarcoma	4.41E-05	KDR,KIT,POLE,POLE2,RRM1,RRM2	6
Skeletal and Muscular Disorders	metastatic osteosarcoma	4.41E-05	KDR,KIT,POLE,POLE2,RRM1,RRM2	6
DNA Replication, Recombination, and Repair	excision repair	4.43E-05	BRCA2,DNA2,EXO1,FEN1,HMGA2,PCNA,POLD1,POLE,RAD51	9
Cancer	adenocarcinoma	4.70E-05	ACAA2,ACAT2,ACOT9,ADAMTS7,ADD2,AHNAK2,AKR1B1,ALDH16A1,ALDOC,ANLN,ANO2,ANXA2,AR,ASPM,ATAD2,AURKA,AURKB,AXIN2,BAIAP2L1,BIRC5,BLM,BRCA1,BRCA2,BRINP3,BUB1B,C21orf58,CASC5,CCDC18,CCNA2,CCNB1,CCNB2,CCNF,CDC20,CDC6,CDCA2,CDCA5,CDK1,CDK2,CDON,CENPE,CENPF,CEP135,CEP152,CHEK1,CHEK2,CHRM2,CHRNA3,CIT,CKS1B,CKS2,CLP1,CLSPN,COL9A1,CPNE7,CTSC,DACH2,DAXX,DDX11,DHFR,DLGAP5,DNA2,DNAI1,DNMT1,DUSP9,E2F7,ECT2,EFNA4,E…	219
Cell Death and Survival	cell death of cancer cells	4.71E-05	AR,BIRC5,BOK,BRCA1,BUB1B,CDC45,CDC6,CHEK1,DAXX,ENO1,MAD2L1,MCM2,MYCN,PIK3CD,PLK1,PRKCD,RPS6KA1	17
Tumor Morphology	cell death of cancer cells	4.71E-05	AR,BIRC5,BOK,BRCA1,BUB1B,CDC45,CDC6,CHEK1,DAXX,ENO1,MAD2L1,MCM2,MYCN,PIK3CD,PLK1,PRKCD,RPS6KA1	17
Cancer	non-M3 acute myeloid leukemia	4.80E-05	EPOR,EZH2,KIT,POLA1,POLD1,POLE,RRM1,TOP2A	8
Hematological Disease	non-M3 acute myeloid leukemia	4.80E-05	EPOR,EZH2,KIT,POLA1,POLD1,POLE,RRM1,TOP2A	8
Cell Cycle	ploidy of cells	5.54E-05	AURKA,AURKB,BIRC5,CCNA2,CKS1B,FBXO5,MAD2L1,NEK2,PLK1,TACC3	10
Cell Cycle	S phase checkpoint control	5.94E-05	CHEK1,CKS1B,CKS2,FANCD2,MCM7	5
DNA Replication, Recombination, and Repair	S phase checkpoint control	5.94E-05	CHEK1,CKS1B,CKS2,FANCD2,MCM7	5
Cancer	metastatic cervical cancer	6.63E-05	DHFR,POLE,POLE2,RRM1,RRM2,TUBB4B,TYMS	7
Organismal Injury and Abnormalities	metastatic cervical cancer	6.63E-05	DHFR,POLE,POLE2,RRM1,RRM2,TUBB4B,TYMS	7
Reproductive System Disease	metastatic cervical cancer	6.63E-05	DHFR,POLE,POLE2,RRM1,RRM2,TUBB4B,TYMS	7
Cancer	recurrent cervical cancer	6.63E-05	DHFR,POLE,POLE2,RRM1,RRM2,TUBB4B,TYMS	7
Organismal Injury and Abnormalities	recurrent cervical cancer	6.63E-05	DHFR,POLE,POLE2,RRM1,RRM2,TUBB4B,TYMS	7
Reproductive System Disease	recurrent cervical cancer	6.63E-05	DHFR,POLE,POLE2,RRM1,RRM2,TUBB4B,TYMS	7
Cell Cycle	arrest in G2/M phase of tumor cell lines	6.88E-05	BRCA1,CDC25C,CHEK1,CHEK2,DUSP9,FOXM1,TRAF2,WEE1	8
Cancer	colorectal carcinoma	7.00E-05	ACAA2,ACAT2,ACOT9,ADD2,AKR1B1,ALDH16A1,ANLN,ANO2,ASPM,ATOH1,AURKA,AXIN2,BAIAP2L1,BLM,BRCA1,BRCA2,BRINP3,BUB1B,CCNA2,CDC6,CDK2,CDON,CENPE,CENPF,CEP135,CHAF1A,CHEK2,CHRM2,CHRNA3,CIT,CLSPN,COL9A1,DACH2,DAXX,DDX11,DDX39A,DHFR,DLGAP5,DNA2,DNMT1,DSCC1,DUSP9,E2F7,ECT2,EFNA4,EHD4,EPHA3,ESCO2,EZH2,FAM111B,FAM155B,FAM83D,FANCD2,FBN3,FEN1,FLVCR2,FRAS1,FREM1,GINS1,GINS2,GINS3,GMNN,GPRIN2,HAPLN3,HAUS1,HAUS8,H…	153
Gastrointestinal Disease	colorectal carcinoma	7.00E-05	ACAA2,ACAT2,ACOT9,ADD2,AKR1B1,ALDH16A1,ANLN,ANO2,ASPM,ATOH1,AURKA,AXIN2,BAIAP2L1,BLM,BRCA1,BRCA2,BRINP3,BUB1B,CCNA2,CDC6,CDK2,CDON,CENPE,CENPF,CEP135,CHAF1A,CHEK2,CHRM2,CHRNA3,CIT,CLSPN,COL9A1,DACH2,DAXX,DDX11,DDX39A,DHFR,DLGAP5,DNA2,DNMT1,DSCC1,DUSP9,E2F7,ECT2,EFNA4,EHD4,EPHA3,ESCO2,EZH2,FAM111B,FAM155B,FAM83D,FANCD2,FBN3,FEN1,FLVCR2,FRAS1,FREM1,GINS1,GINS2,GINS3,GMNN,GPRIN2,HAPLN3,HAUS1,HAUS8,H…	153
Cell Cycle	spindle checkpoint of cervical cancer cell lines	7.32E-05	CDT1,CENPI,DLGAP5,ERCC6L	4
DNA Replication, Recombination, and Repair	spindle checkpoint of cervical cancer cell lines	7.32E-05	CDT1,CENPI,DLGAP5,ERCC6L	4
Cell Cycle	G1/S phase	7.59E-05	BIRC5,CDC6,CDCA5,CHEK2,E2F1,FOXM1,GMNN,KLF4,LEF1,NASP,PAX8,PLK3,POLE,RCC1	14
Cell Cycle	DNA damage checkpoint	7.75E-05	CHEK1,CHEK2,CLSPN,E2F1,GMNN,H2AFX	6
DNA Replication, Recombination, and Repair	DNA damage checkpoint	7.75E-05	CHEK1,CHEK2,CLSPN,E2F1,GMNN,H2AFX	6
Cellular Assembly and Organization	binding of chromatin	7.75E-05	CDC6,CDT1,DNMT1,GMNN,HMGN2,SUV39H1	6
Cell Cycle	G2 phase of bone cancer cell lines	8.67E-05	BORA,CHEK1,FOXM1,PLK1,WEE1	5
Cell Cycle	delay in cell cycle progression of tumor cell lines	8.67E-05	AURKA,BIRC5,CDK1,LIG1,PCNA	5
Cellular Assembly and Organization	formation of nuclear foci	8.67E-05	BLM,BRCA1,CHEK1,GMNN,TONSL	5
DNA Replication, Recombination, and Repair	formation of nuclear foci	8.67E-05	BLM,BRCA1,CHEK1,GMNN,TONSL	5
Cancer	gastrointestinal carcinoma	9.05E-05	ACAA2,ACAT2,ACOT9,ADD2,AKR1B1,ALDH16A1,ANLN,ANO2,ASPM,ATOH1,AURKA,AXIN2,BAIAP2L1,BLM,BRCA1,BRCA2,BRINP3,BUB1B,CCNA2,CDC6,CDK2,CDON,CENPE,CENPF,CEP135,CHAF1A,CHEK2,CHRM2,CHRNA3,CIT,CLSPN,COL9A1,DACH2,DAXX,DDX11,DDX39A,DHFR,DLGAP5,DNA2,DNMT1,DSCC1,DUSP9,E2F7,ECT2,EFNA4,EHD4,EPHA3,ESCO2,EZH2,FAM111B,FAM155B,FAM83D,FANCD2,FBN3,FEN1,FLVCR2,FRAS1,FREM1,GINS1,GINS2,GINS3,GMNN,GPRIN2,HAPLN3,HAUS1,HAUS8,H…	157
Gastrointestinal Disease	gastrointestinal carcinoma	9.05E-05	ACAA2,ACAT2,ACOT9,ADD2,AKR1B1,ALDH16A1,ANLN,ANO2,ASPM,ATOH1,AURKA,AXIN2,BAIAP2L1,BLM,BRCA1,BRCA2,BRINP3,BUB1B,CCNA2,CDC6,CDK2,CDON,CENPE,CENPF,CEP135,CHAF1A,CHEK2,CHRM2,CHRNA3,CIT,CLSPN,COL9A1,DACH2,DAXX,DDX11,DDX39A,DHFR,DLGAP5,DNA2,DNMT1,DSCC1,DUSP9,E2F7,ECT2,EFNA4,EHD4,EPHA3,ESCO2,EZH2,FAM111B,FAM155B,FAM83D,FANCD2,FBN3,FEN1,FLVCR2,FRAS1,FREM1,GINS1,GINS2,GINS3,GMNN,GPRIN2,HAPLN3,HAUS1,HAUS8,H…	157
Cancer	angiosarcoma	9.65E-05	KDR,KIT,POLE,POLE2,RRM1,RRM2,TOP2A,TUBB4B	8
Cancer	pharyngeal cancer	9.80E-05	AURKA,DHFR,DNMT1,EZH2,JUP,MKI67,POLE,POLE2,RRM1,RRM2,TUBB4B,TYMS	12
Gastrointestinal Disease	pharyngeal cancer	9.80E-05	AURKA,DHFR,DNMT1,EZH2,JUP,MKI67,POLE,POLE2,RRM1,RRM2,TUBB4B,TYMS	12
Cell Cycle	arrest in interphase of carcinoma cell lines	1.00E-04	ANXA2,BRCA1,CCNB1,CHEK1,CHEK2,EZH2,MAD2L1	7
Cancer	transitional-cell carcinoma	1.00E-04	POLE,POLE2,RRM1,RRM2,TOP2A,TUBB4B,TUBB6	7
Organismal Injury and Abnormalities	transitional-cell carcinoma	1.00E-04	POLE,POLE2,RRM1,RRM2,TOP2A,TUBB4B,TUBB6	7
Renal and Urological Disease	transitional-cell carcinoma	1.00E-04	POLE,POLE2,RRM1,RRM2,TOP2A,TUBB4B,TUBB6	7
Cancer	lymphoplasmacytoid lymphoma	1.01E-04	POLA1,POLE,POLE2,PRIM2,RRM1,RRM2	6
Hematological Disease	lymphoplasmacytoid lymphoma	1.01E-04	POLA1,POLE,POLE2,PRIM2,RRM1,RRM2	6
Immunological Disease	lymphoplasmacytoid lymphoma	1.01E-04	POLA1,POLE,POLE2,PRIM2,RRM1,RRM2	6
Cancer	neuroendocrine carcinoma	1.06E-04	BIRC5,BRCA1,BRCA2,ENO1,EPHA2,FANCC,KDR,KIAA0101,KIT,MKI67,MYB,MYCN,NPTX1,PLAUR,POLE,POLE2,PRKCD,RAD54L,RRM1,RRM2,TYMS,XRCC2,XRCC3	23
Cell Death and Survival	apoptosis of cancer cells	1.06E-04	AR,BIRC5,BOK,BRCA1,CDC45,CDC6,CHEK1,DAXX,ENO1,MCM2,PIK3CD,PLK1,PRKCD,RPS6KA1	14
Tumor Morphology	apoptosis of cancer cells	1.06E-04	AR,BIRC5,BOK,BRCA1,CDC45,CDC6,CHEK1,DAXX,ENO1,MCM2,PIK3CD,PLK1,PRKCD,RPS6KA1	14
Cancer	lymphohematopoietic cancer	1.09E-04	ADD2,AHNAK2,ANXA2,AURKA,AURKB,BIRC5,BRCA2,BRINP3,CBX2,CCNF,CDC20,CDC42EP2,CDK1,CDK2,CEP112,CHAF1A,CHEK2,DDX11,DHFR,DNMT1,DSG2,E2F1,E2F2,EPHA2,EPHA3,EPOR,EZH2,F11R,FEN1,FOXM1,FSD1,IMPDH1,KCNAB3,KIF2C,KIT,KPNA2,LRP4,LRRC1,MDC1,MEGF10,MKI67,MYB,MYCN,NDC80,PCDH15,PCNA,PIK3CD,PLEKHA7,POLA1,POLD1,POLE,POLE2,POLQ,PRIM2,RAD51,RAD54L,RCC1,ROR1,RRM1,RRM2,SDC1,SLC29A2,SWAP70,TCF7,TMEM161A,TOP2A,TRAF2,TUBB4B…	73
Cancer	colon carcinoma	1.19E-04	ACAA2,ACAT2,ACOT9,ADD2,AKR1B1,ALDH16A1,ANLN,ANO2,ASPM,AURKA,AXIN2,BAIAP2L1,BLM,BRCA1,BRCA2,BRINP3,BUB1B,CCNA2,CDC6,CDK2,CDON,CENPE,CENPF,CEP135,CHAF1A,CHEK2,CHRM2,CHRNA3,CIT,CLSPN,COL9A1,DACH2,DAXX,DDX11,DDX39A,DHFR,DLGAP5,DNA2,DNMT1,DSCC1,DUSP9,E2F7,ECT2,EFNA4,EHD4,EPHA3,ESCO2,EZH2,FAM111B,FAM155B,FAM83D,FANCD2,FBN3,FEN1,FLVCR2,FRAS1,FREM1,GINS1,GINS2,GINS3,GMNN,GPRIN2,HAPLN3,HAUS1,HAUS8,HMMR,IT…	150
Gastrointestinal Disease	colon carcinoma	1.19E-04	ACAA2,ACAT2,ACOT9,ADD2,AKR1B1,ALDH16A1,ANLN,ANO2,ASPM,AURKA,AXIN2,BAIAP2L1,BLM,BRCA1,BRCA2,BRINP3,BUB1B,CCNA2,CDC6,CDK2,CDON,CENPE,CENPF,CEP135,CHAF1A,CHEK2,CHRM2,CHRNA3,CIT,CLSPN,COL9A1,DACH2,DAXX,DDX11,DDX39A,DHFR,DLGAP5,DNA2,DNMT1,DSCC1,DUSP9,E2F7,ECT2,EFNA4,EHD4,EPHA3,ESCO2,EZH2,FAM111B,FAM155B,FAM83D,FANCD2,FBN3,FEN1,FLVCR2,FRAS1,FREM1,GINS1,GINS2,GINS3,GMNN,GPRIN2,HAPLN3,HAUS1,HAUS8,HMMR,IT…	150
Cell Cycle	G2/M phase of colon cancer cell lines	1.28E-04	CHEK1,CHEK2,GMNN,WEE1	4
Cell Cycle	arrest in G2 phase of fibroblasts	1.28E-04	CCNB1,CDC25C,CHEK1,MYBL2	4
Connective Tissue Development and Function	arrest in G2 phase of fibroblasts	1.28E-04	CCNB1,CDC25C,CHEK1,MYBL2	4
Cell Death and Survival	mitotic catastrophe	1.28E-04	BUB1B,CHEK2,FOXM1,MAD2L1	4
Cell Cycle	organization of chromatin	1.28E-04	BRCA1,EZH2,HMGA2,SUV39H1	4
Cellular Assembly and Organization	organization of chromatin	1.28E-04	BRCA1,EZH2,HMGA2,SUV39H1	4
DNA Replication, Recombination, and Repair	organization of chromatin	1.28E-04	BRCA1,EZH2,HMGA2,SUV39H1	4
Cellular Function and Maintenance	organization of chromatin	1.28E-04	BRCA1,EZH2,HMGA2,SUV39H1	4
Cancer	recurrent childhood acute lymphoblastic leukemia	1.28E-04	POLA1,POLD1,POLE,RRM1	4
Hematological Disease	recurrent childhood acute lymphoblastic leukemia	1.28E-04	POLA1,POLD1,POLE,RRM1	4
Immunological Disease	recurrent childhood acute lymphoblastic leukemia	1.28E-04	POLA1,POLD1,POLE,RRM1	4
Cancer	bone cancer	1.30E-04	ALPL,CHEK2,DHFR,KDR,KIT,POLE,POLE2,RRM1,RRM2,TYMS,USP1	11
Connective Tissue Disorders	bone cancer	1.30E-04	ALPL,CHEK2,DHFR,KDR,KIT,POLE,POLE2,RRM1,RRM2,TYMS,USP1	11
Skeletal and Muscular Disorders	bone cancer	1.30E-04	ALPL,CHEK2,DHFR,KDR,KIT,POLE,POLE2,RRM1,RRM2,TYMS,USP1	11
Cancer	pancreatic cancer	1.32E-04	BIRC5,BRCA1,BRCA2,ENO1,EPHA2,FANCC,KDR,KIAA0101,KIT,MKI67,MYB,NPTX1,PLAUR,POLE,POLE2,PRKCD,RAD54L,RRM1,RRM2,TYMS,XRCC2,XRCC3	22
Gastrointestinal Disease	pancreatic cancer	1.32E-04	BIRC5,BRCA1,BRCA2,ENO1,EPHA2,FANCC,KDR,KIAA0101,KIT,MKI67,MYB,NPTX1,PLAUR,POLE,POLE2,PRKCD,RAD54L,RRM1,RRM2,TYMS,XRCC2,XRCC3	22
Endocrine System Disorders	pancreatic cancer	1.32E-04	BIRC5,BRCA1,BRCA2,ENO1,EPHA2,FANCC,KDR,KIAA0101,KIT,MKI67,MYB,NPTX1,PLAUR,POLE,POLE2,PRKCD,RAD54L,RRM1,RRM2,TYMS,XRCC2,XRCC3	22
Cell Cycle	G2/M phase of lung cancer cell lines	1.39E-04	CHEK1,DUSP9,TRAF2	3
Cell Cycle	cytokinesis of bone cancer cell lines	1.39E-04	BIRC5,ECT2,NEK2	3
Cellular Movement	cytokinesis of bone cancer cell lines	1.39E-04	BIRC5,ECT2,NEK2	3
Cell Cycle	delay in cell cycle progression of cervical cancer cell lines	1.39E-04	AURKA,BIRC5,CDK1	3
DNA Replication, Recombination, and Repair	elongation of mitotic spindle	1.39E-04	KIF23,PRC1,SPC25	3
Cell Cycle	length of mitotic spindle	1.39E-04	KIF11,KIF22,TPX2	3
Cellular Assembly and Organization	movement of chromosomes	1.39E-04	CENPE,KIFC1,SSRP1	3
Cancer	refractory precursor T-cell lymphoblastic leukemia-lymphoma	1.39E-04	POLA1,POLD1,POLE	3
Hematological Disease	refractory precursor T-cell lymphoblastic leukemia-lymphoma	1.39E-04	POLA1,POLD1,POLE	3
Immunological Disease	refractory precursor T-cell lymphoblastic leukemia-lymphoma	1.39E-04	POLA1,POLD1,POLE	3
Cancer	relapsed precursor T-cell lymphoblastic leukemia-lymphoma	1.39E-04	POLA1,POLD1,POLE	3
Hematological Disease	relapsed precursor T-cell lymphoblastic leukemia-lymphoma	1.39E-04	POLA1,POLD1,POLE	3
Immunological Disease	relapsed precursor T-cell lymphoblastic leukemia-lymphoma	1.39E-04	POLA1,POLD1,POLE	3
Cancer	cervical tumor	1.39E-04	ANXA2,BRCA2,CTSC,DHFR,ENO1,EPOR,FOXM1,JUP,LPCAT2,MCM2,MCM7,MKI67,POLE,POLE2,RRM1,RRM2,SLC12A7,TMC6,TUBB4B,TYMS	20
DNA Replication, Recombination, and Repair	DNA damage response of cells	1.49E-04	BLM,BRCA1,CDK1,CHEK2,H2AFX,MCM7,NUDT1,PLK3,POLD1,TOP2A,UBE2T,WEE1,XRCC3	13
Cancer	pancreatic tumor	1.53E-04	BIRC5,BRCA1,BRCA2,ENO1,EPHA2,FANCC,KDR,KIAA0101,KIT,KLF4,MAPK13,MKI67,MYB,NPTX1,PLAUR,POLE,POLE2,PRKCD,RAD54L,RRM1,RRM2,TUBB4B,TYMS,XRCC2,XRCC3	25
Gastrointestinal Disease	pancreatic tumor	1.53E-04	BIRC5,BRCA1,BRCA2,ENO1,EPHA2,FANCC,KDR,KIAA0101,KIT,KLF4,MAPK13,MKI67,MYB,NPTX1,PLAUR,POLE,POLE2,PRKCD,RAD54L,RRM1,RRM2,TUBB4B,TYMS,XRCC2,XRCC3	25
Endocrine System Disorders	pancreatic tumor	1.53E-04	BIRC5,BRCA1,BRCA2,ENO1,EPHA2,FANCC,KDR,KIAA0101,KIT,KLF4,MAPK13,MKI67,MYB,NPTX1,PLAUR,POLE,POLE2,PRKCD,RAD54L,RRM1,RRM2,TUBB4B,TYMS,XRCC2,XRCC3	25
Cancer	enteropathy associated T cell lymphoma	1.63E-04	DHFR,POLE,POLE2,RRM1,RRM2,TYMS	6
Hematological Disease	enteropathy associated T cell lymphoma	1.63E-04	DHFR,POLE,POLE2,RRM1,RRM2,TYMS	6
Immunological Disease	enteropathy associated T cell lymphoma	1.63E-04	DHFR,POLE,POLE2,RRM1,RRM2,TYMS	6
Cancer	peripheral T cell lymphoma not otherwise specified	1.63E-04	DHFR,POLE,POLE2,RRM1,RRM2,TYMS	6
Hematological Disease	peripheral T cell lymphoma not otherwise specified	1.63E-04	DHFR,POLE,POLE2,RRM1,RRM2,TYMS	6
Immunological Disease	peripheral T cell lymphoma not otherwise specified	1.63E-04	DHFR,POLE,POLE2,RRM1,RRM2,TYMS	6
Cell Cycle	arrest in G2 phase of breast cancer cell lines	1.69E-04	BRCA1,CDC25C,CDK1,CHEK1,WEE1	5
Cancer	myelodysplastic-myeloproliferative disease	1.69E-04	DNMT1,EZH2,KIT,POLA1,POLD1	5
Hematological Disease	myelodysplastic-myeloproliferative disease	1.69E-04	DNMT1,EZH2,KIT,POLA1,POLD1	5
Cell-To-Cell Signaling and Interaction	sensitization of cells	1.69E-04	CCNB1,CCNB2,DHFR,TRAF2,TYMS	5
Cancer	neuroendocrine tumor	1.74E-04	BIRC5,BRCA1,BRCA2,BRINP3,ENO1,EPHA2,FANCC,KCNJ11,KDR,KIAA0101,KIT,MKI67,MYB,MYCN,NPTX1,PLAUR,POLE,POLE2,PRKCD,RAD54L,RRM1,RRM2,TUBB4B,TYMS,XRCC2,XRCC3	26
Cancer	Waldenstrom's macroglobulinemia	1.75E-04	ANXA2,CBX2,CDC20,CDK1,CDK2,CHAF1A,E2F2,F11R,FEN1,KPNA2,PCNA,POLA1,POLE,POLE2,PRIM2,RCC1,RRM1,RRM2	18
Hematological Disease	Waldenstrom's macroglobulinemia	1.75E-04	ANXA2,CBX2,CDC20,CDK1,CDK2,CHAF1A,E2F2,F11R,FEN1,KPNA2,PCNA,POLA1,POLE,POLE2,PRIM2,RCC1,RRM1,RRM2	18
Immunological Disease	Waldenstrom's macroglobulinemia	1.75E-04	ANXA2,CBX2,CDC20,CDK1,CDK2,CHAF1A,E2F2,F11R,FEN1,KPNA2,PCNA,POLA1,POLE,POLE2,PRIM2,RCC1,RRM1,RRM2	18
Cancer	cervical cancer	1.81E-04	ANXA2,BRCA2,CTSC,DHFR,ENO1,EPOR,FOXM1,JUP,LPCAT2,MCM2,MCM7,MKI67,POLE,POLE2,RRM1,RRM2,SLC12A7,TUBB4B,TYMS	19
Organismal Injury and Abnormalities	cervical cancer	1.81E-04	ANXA2,BRCA2,CTSC,DHFR,ENO1,EPOR,FOXM1,JUP,LPCAT2,MCM2,MCM7,MKI67,POLE,POLE2,RRM1,RRM2,SLC12A7,TUBB4B,TYMS	19
Reproductive System Disease	cervical cancer	1.81E-04	ANXA2,BRCA2,CTSC,DHFR,ENO1,EPOR,FOXM1,JUP,LPCAT2,MCM2,MCM7,MKI67,POLE,POLE2,RRM1,RRM2,SLC12A7,TUBB4B,TYMS	19
Cellular Development	proliferation of breast cancer cell lines	1.89E-04	ANXA2,AR,ATAD2,BIRC5,BRCA1,BRCA2,BUB1,CDK1,DLGAP5,E2F1,EPHA2,FOXM1,GMNN,H2AFZ,ITGA5,KLF4,KPNA2,MYB,NUDT1,PBK,PIK3CD,PLAUR,PLK1,PRKCD,RORA,SMPD2,TFAP2C,TRAIP,TYMS	29
Cellular Growth and Proliferation	proliferation of breast cancer cell lines	1.89E-04	ANXA2,AR,ATAD2,BIRC5,BRCA1,BRCA2,BUB1,CDK1,DLGAP5,E2F1,EPHA2,FOXM1,GMNN,H2AFZ,ITGA5,KLF4,KPNA2,MYB,NUDT1,PBK,PIK3CD,PLAUR,PLK1,PRKCD,RORA,SMPD2,TFAP2C,TRAIP,TYMS	29
Cancer	bone tumor	1.90E-04	ALPL,CHEK2,DHFR,KDR,KIT,PLAUR,POLE,POLE2,RRM1,RRM2,TYMS,USP1	12
Connective Tissue Disorders	bone tumor	1.90E-04	ALPL,CHEK2,DHFR,KDR,KIT,PLAUR,POLE,POLE2,RRM1,RRM2,TYMS,USP1	12
Skeletal and Muscular Disorders	bone tumor	1.90E-04	ALPL,CHEK2,DHFR,KDR,KIT,PLAUR,POLE,POLE2,RRM1,RRM2,TYMS,USP1	12
Cancer	plasma cell dyscrasia	1.98E-04	AHNAK2,ANXA2,BRINP3,CBX2,CDC20,CDK1,CDK2,CHAF1A,CHEK2,E2F2,EPOR,F11R,FEN1,KIF2C,KPNA2,MDC1,NDC80,PCNA,POLA1,POLE,POLE2,PRIM2,RCC1,RRM1,RRM2,SDC1	26
Hematological Disease	plasma cell dyscrasia	1.98E-04	AHNAK2,ANXA2,BRINP3,CBX2,CDC20,CDK1,CDK2,CHAF1A,CHEK2,E2F2,EPOR,F11R,FEN1,KIF2C,KPNA2,MDC1,NDC80,PCNA,POLA1,POLE,POLE2,PRIM2,RCC1,RRM1,RRM2,SDC1	26
Immunological Disease	plasma cell dyscrasia	1.98E-04	AHNAK2,ANXA2,BRINP3,CBX2,CDC20,CDK1,CDK2,CHAF1A,CHEK2,E2F2,EPOR,F11R,FEN1,KIF2C,KPNA2,MDC1,NDC80,PCNA,POLA1,POLE,POLE2,PRIM2,RCC1,RRM1,RRM2,SDC1	26
Cancer	soft tissue sarcoma	2.00E-04	AR,CKS2,FOXM1,HMMR,KDR,KIT,POLE,POLE2,PRC1,RRM1,RRM2,TOP2A,TUBB4B,UBE2C	14
Cancer	angioimmunoblastic T-cell lymphoma	2.03E-04	DHFR,POLE,POLE2,RRM1,RRM2,TYMS	6
Hematological Disease	angioimmunoblastic T-cell lymphoma	2.03E-04	DHFR,POLE,POLE2,RRM1,RRM2,TYMS	6
Immunological Disease	angioimmunoblastic T-cell lymphoma	2.03E-04	DHFR,POLE,POLE2,RRM1,RRM2,TYMS	6
Cell Cycle	cell cycle progression of cervical cancer cell lines	2.03E-04	AURKA,BIRC5,CCNA2,CDC25C,CDK1,PLK1	6
Cancer	oropharyngeal tumor	2.03E-04	BIRC5,DHFR,MKI67,PCNA,TUBB4B,TYMS	6
Cancer	relapsed small cell lung cancer	2.03E-04	POLE,POLE2,RRM1,RRM2,TOP2A,TUBB4B	6
Respiratory Disease	relapsed small cell lung cancer	2.03E-04	POLE,POLE2,RRM1,RRM2,TOP2A,TUBB4B	6
Cell Cycle	mitosis of bone cancer cell lines	2.08E-04	CDC25C,CDK1,FOXM1,PKMYT1	4
Cell Cycle	arrest in S phase	2.10E-04	BLM,BRCA1,CDK1,CHEK1,PLK1,RBL1,TYMS	7
Cellular Development	proliferation of carcinoma cell lines	2.22E-04	ANXA2,BAIAP2L1,BIRC5,BSG,CDCA4,CDCA5,CDK2,CHEK1,E2F1,ECT2,EZH2,FANCC,FOXM1,HK2,IGF2BP1,JUP,KISS1R,NEK2,PIK3CD,PLK1,PRKCD,ROR1,UHRF1	23
Cellular Growth and Proliferation	proliferation of carcinoma cell lines	2.22E-04	ANXA2,BAIAP2L1,BIRC5,BSG,CDCA4,CDCA5,CDK2,CHEK1,E2F1,ECT2,EZH2,FANCC,FOXM1,HK2,IGF2BP1,JUP,KISS1R,NEK2,PIK3CD,PLK1,PRKCD,ROR1,UHRF1	23
Cancer	treatment-related acute myeloid leukemia	2.28E-04	KIT,POLA1,POLD1,POLE,RRM1	5
Hematological Disease	treatment-related acute myeloid leukemia	2.28E-04	KIT,POLA1,POLD1,POLE,RRM1	5
Tissue Morphology	quantity of cells	2.33E-04	AR,BLM,BRCA1,BSG,CCNB1,CD9,CDC20,CDK2,CHST2,DBF4B,DHFR,E2F1,EDA,ENO1,KIT,KLF4,MYBL2,NRTN,PRC1,PTH1R,RACGAP1,TYMS,UHRF1	23
Cancer	metastasis	2.49E-04	ALPL,AR,CD9,DHFR,DLGAP5,DSG2,EFS,EPHA2,EZH2,FOXM1,GREB1,KDR,KIF20A,KIT,NCAPG,PBK,PLAUR,POLE,POLE2,RPS6KA1,RRM1,RRM2,SDC1,SLC16A3,TOP2A,TUBB4B,TYMS,WLS	28
Cancer	ALK-negative anaplastic large cell lymphoma	2.52E-04	DHFR,POLE,POLE2,RRM1,RRM2,TYMS	6
Hematological Disease	ALK-negative anaplastic large cell lymphoma	2.52E-04	DHFR,POLE,POLE2,RRM1,RRM2,TYMS	6
Immunological Disease	ALK-negative anaplastic large cell lymphoma	2.52E-04	DHFR,POLE,POLE2,RRM1,RRM2,TYMS	6
Dermatological Diseases and Conditions	ALK-negative anaplastic large cell lymphoma	2.52E-04	DHFR,POLE,POLE2,RRM1,RRM2,TYMS	6
DNA Replication, Recombination, and Repair	breakage of DNA	2.52E-04	BIRC5,BRCA1,CENPE,LIG1,MSH5,TOP2A	6
Cell Cycle	delay in initiation of interphase	2.52E-04	CHEK2,FANCD2,FEN1,NASP,POLA1,RBL1	6
Cancer	hematologic cancer	2.59E-04	ADD2,AHNAK2,ANXA2,AURKA,AURKB,BRCA2,BRINP3,CBX2,CDC20,CDC42EP2,CDK1,CDK2,CHAF1A,CHEK2,DDX11,DHFR,DNMT1,E2F1,E2F2,EPHA2,EPOR,EZH2,F11R,FEN1,FOXM1,FSD1,IMPDH1,KIF2C,KIT,KPNA2,LRP4,LRRC1,MDC1,MEGF10,MYB,MYCN,NDC80,PCDH15,PCNA,POLA1,POLD1,POLE,POLE2,POLQ,PRIM2,RAD51,RCC1,ROR1,RRM1,RRM2,SDC1,TCF7,TOP2A,TUBB4B,UBE2C,XRCC3	56
Hematological Disease	hematologic cancer	2.59E-04	ADD2,AHNAK2,ANXA2,AURKA,AURKB,BRCA2,BRINP3,CBX2,CDC20,CDC42EP2,CDK1,CDK2,CHAF1A,CHEK2,DDX11,DHFR,DNMT1,E2F1,E2F2,EPHA2,EPOR,EZH2,F11R,FEN1,FOXM1,FSD1,IMPDH1,KIF2C,KIT,KPNA2,LRP4,LRRC1,MDC1,MEGF10,MYB,MYCN,NDC80,PCDH15,PCNA,POLA1,POLD1,POLE,POLE2,POLQ,PRIM2,RAD51,RCC1,ROR1,RRM1,RRM2,SDC1,TCF7,TOP2A,TUBB4B,UBE2C,XRCC3	56
Cancer	head and neck tumor	2.78E-04	AKR1B1,AURKA,BIRC5,BRCA1,BRCA2,BRINP3,BSG,CHRM2,CKS2,CTSC,DHFR,DNMT1,DSG2,ECT2,EPHA2,EPHA3,EZH2,F11R,HILPDA,HMGN2,ITGA5,JUP,KDR,KIAA0101,KIAA1524,KIT,LIMD2,MAP3K8,MAPK13,MCM7,MEGF10,MKI67,MYCN,MYRF,OBSCN,PCNA,PKM,POLE,POLE2,PTTG1,RAB38,RAD51,RRM1,RRM2,SEPT4,SLCO3A1,TOP2A,TUBB4B,TYMS,UBE2C	50
Cancer	small cell lung cancer	2.96E-04	CDCA5,EPOR,KIT,POLE,POLE2,RRM1,RRM2,TOP2A,TUBB4B	9
Respiratory Disease	small cell lung cancer	2.96E-04	CDCA5,EPOR,KIT,POLE,POLE2,RRM1,RRM2,TOP2A,TUBB4B	9
Cell Cycle	arrest in G2 phase of cervical cancer cell lines	3.01E-04	ANXA2,CCNA2,CCNB1,CHEK1,PLK1	5
DNA Replication, Recombination, and Repair	joining of DNA	3.01E-04	BRCA1,FANCC,LIG1,RAD51,TOP2A	5
Connective Tissue Disorders	osteopetrosis	3.01E-04	LRP4,POLA1,PRIM2,RRM1,RRM2	5
Developmental Disorder	osteopetrosis	3.01E-04	LRP4,POLA1,PRIM2,RRM1,RRM2	5
Skeletal and Muscular Disorders	osteopetrosis	3.01E-04	LRP4,POLA1,PRIM2,RRM1,RRM2	5
Hereditary Disorder	osteopetrosis	3.01E-04	LRP4,POLA1,PRIM2,RRM1,RRM2	5
Cell Cycle	G2 phase of cervical cancer cell lines	3.08E-04	ANXA2,CCNA2,CCNB1,CDC25C,CHEK1,PLK1	6
Cell Cycle	regulation of cyclin-dependent protein kinase	3.08E-04	BLM,CDC25C,CDC6,CKS1B,CKS2,PKMYT1	6
Post-Translational Modification	regulation of cyclin-dependent protein kinase	3.08E-04	BLM,CDC25C,CDC6,CKS1B,CKS2,PKMYT1	6
Cell Cycle	arrest in G2/M phase of breast cancer cell lines	3.19E-04	BRCA1,CDC25C,CHEK1,WEE1	4
Cellular Assembly and Organization	missegregation of chromosomes	3.19E-04	AURKB,ERCC6L,KIF4A,TTK	4
DNA Replication, Recombination, and Repair	morphology of mitotic spindle	3.19E-04	FOXM1,RACGAP1,RCC1,TACC3	4
Cell Morphology	morphology of mitotic spindle	3.19E-04	FOXM1,RACGAP1,RCC1,TACC3	4
Cancer	metastatic breast cancer	3.32E-04	AR,EZH2,POLE,POLE2,RRM1,RRM2,TOP2A,TUBB4B,TYMS	9
Organismal Injury and Abnormalities	metastatic breast cancer	3.32E-04	AR,EZH2,POLE,POLE2,RRM1,RRM2,TOP2A,TUBB4B,TYMS	9
Reproductive System Disease	metastatic breast cancer	3.32E-04	AR,EZH2,POLE,POLE2,RRM1,RRM2,TOP2A,TUBB4B,TYMS	9
Organismal Injury and Abnormalities	Meier-Gorlin syndrome	3.38E-04	CDC6,CDT1,ORC1	3
Connective Tissue Disorders	Meier-Gorlin syndrome	3.38E-04	CDC6,CDT1,ORC1	3
Developmental Disorder	Meier-Gorlin syndrome	3.38E-04	CDC6,CDT1,ORC1	3
Neurological Disease	Meier-Gorlin syndrome	3.38E-04	CDC6,CDT1,ORC1	3
Skeletal and Muscular Disorders	Meier-Gorlin syndrome	3.38E-04	CDC6,CDT1,ORC1	3
Gastrointestinal Disease	Meier-Gorlin syndrome	3.38E-04	CDC6,CDT1,ORC1	3
Dental Disease	Meier-Gorlin syndrome	3.38E-04	CDC6,CDT1,ORC1	3
Cell Cycle	anaphase of cervical cancer cell lines	3.38E-04	MAD2L1,NCAPD2,TOP2A	3
Cell Cycle	arrest in mitosis of colon cancer cell lines	3.38E-04	BIRC5,MAD2L1,PLK1	3
Cellular Assembly and Organization	chromosomal congression of metaphase plate	3.38E-04	CDCA5,CENPE,CENPF	3
Cell-To-Cell Signaling and Interaction	sensitization of lung cancer cell lines	3.38E-04	DHFR,TRAF2,TYMS	3
Organismal Survival	survival of organism	3.58E-04	AURKB,CDCA8,EPHA2,EXO1,FOXM1,HMGA2,JUP,KIF14,KIT,MKI67,MYB,NDC80,TOP2A,TYMS	14
Cancer	sarcoma	3.68E-04	AR,AURKB,CHEK2,CKS2,DHFR,FOXM1,HMMR,KDR,KIT,POLE,POLE2,PRC1,RRM1,RRM2,TOP2A,TUBB4B,TYMS,UBE2C,USP1	19
Connective Tissue Disorders	abnormal bone density	3.72E-04	ALPL,AR,LRP4,POLA1,PRIM2,PTGS1,PTH1R,RRM1,RRM2	9
Skeletal and Muscular Disorders	abnormal bone density	3.72E-04	ALPL,AR,LRP4,POLA1,PRIM2,PTGS1,PTH1R,RRM1,RRM2	9
Connective Tissue Disorders	high bone mass disease	3.75E-04	ALPL,LRP4,POLA1,PRIM2,RRM1,RRM2	6
Developmental Disorder	high bone mass disease	3.75E-04	ALPL,LRP4,POLA1,PRIM2,RRM1,RRM2	6
Skeletal and Muscular Disorders	high bone mass disease	3.75E-04	ALPL,LRP4,POLA1,PRIM2,RRM1,RRM2	6
Cell Cycle	arrest in interphase of bone cancer cell lines	4.00E-04	BORA,CDK2,CHEK1,FOXM1,MYBL2,RBL1,WEE1	7
Cancer	upper gastrointestinal tract cancer	4.19E-04	AURKA,BIRC5,BRCA1,BRCA2,DHFR,DNMT1,ENO1,EPHA2,EPOR,EZH2,FANCC,FOXM1,HMGA2,JUP,KDR,KIAA0101,KIT,MKI67,MYB,NPTX1,OBSCN,PLAUR,POLE,POLE2,PRKCD,PSTPIP2,PTTG1,RAD51,RAD54L,RRM1,RRM2,TOP2A,TTK,TUBB4B,TYMS,UBE2C,USP1,XRCC2,XRCC3	39
Gastrointestinal Disease	upper gastrointestinal tract cancer	4.19E-04	AURKA,BIRC5,BRCA1,BRCA2,DHFR,DNMT1,ENO1,EPHA2,EPOR,EZH2,FANCC,FOXM1,HMGA2,JUP,KDR,KIAA0101,KIT,MKI67,MYB,NPTX1,OBSCN,PLAUR,POLE,POLE2,PRKCD,PSTPIP2,PTTG1,RAD51,RAD54L,RRM1,RRM2,TOP2A,TTK,TUBB4B,TYMS,UBE2C,USP1,XRCC2,XRCC3	39
Cell Cycle	arrest in G1 phase of colon cancer cell lines	4.52E-04	BRCA1,DAXX,E2F1,ITGA5,KLF4,TYMS	6
Cell Cycle	arrest in cell cycle progression	4.58E-04	AR,AURKA,BRCA1,CCNA2,CDK2,CLSPN,E2F1,E2F2,EZH2,FOXM1,KLF4,MAD2L1,MELK,PLK1,POLD1,RRM1,USP1,WEE1	18
Cell Death and Survival	apoptosis of squamous cell carcinoma cell lines	4.64E-04	AR,AURKA,BIRC5,CDCA2,FBXO5,JUP,RRM2	7
Cell Cycle	arrest in G2 phase of bone cancer cell lines	4.66E-04	BORA,CHEK1,FOXM1,WEE1	4
Cell Cycle	arrest in prometaphase	4.66E-04	CDT1,MAD2L1,NDC80,NUF2	4
Cell Cycle	mitosis of colon cancer cell lines	4.66E-04	BIRC5,CHEK1,MAD2L1,PLK1	4
Cancer	endocrine gland tumor	5.05E-04	AKR1B1,BIRC5,BRCA1,BRCA2,BRINP3,ENO1,EPHA2,FANCC,ITGA5,KCNJ11,KDR,KIAA0101,KIT,LIMD2,MAP3K8,MCM7,MKI67,MYB,MYCN,NPTX1,PLAUR,POLE,POLE2,PRKCD,RAD54L,RRM1,RRM2,TOP2A,TUBB4B,TYMS,XRCC2,XRCC3	32
Cancer	bile duct cancer	5.24E-04	ALPL,ANXA2,PKM,POLE,POLE2,RRM1,RRM2,TOP2A	8
Gastrointestinal Disease	bile duct cancer	5.24E-04	ALPL,ANXA2,PKM,POLE,POLE2,RRM1,RRM2,TOP2A	8
Hepatic System Disease	bile duct cancer	5.24E-04	ALPL,ANXA2,PKM,POLE,POLE2,RRM1,RRM2,TOP2A	8
Cell Death and Survival	apoptosis of cervical cancer cell lines	5.88E-04	BIRC5,BOK,CCNB1,CDC20,CDC6,CDCA2,CDK1,CHEK1,DAXX,E2F1,KIF14,MCM10,PBK,PLK1,PRKCD,SEPT4,TACC3,TNFAIP8,TRAF2,TTK	20
Cancer	leiomyosarcoma	6.28E-04	CKS2,FOXM1,PRC1,TOP2A,UBE2C	5
Organismal Injury and Abnormalities	leiomyosarcoma	6.28E-04	CKS2,FOXM1,PRC1,TOP2A,UBE2C	5
Reproductive System Disease	leiomyosarcoma	6.28E-04	CKS2,FOXM1,PRC1,TOP2A,UBE2C	5
Skeletal and Muscular Disorders	leiomyosarcoma	6.28E-04	CKS2,FOXM1,PRC1,TOP2A,UBE2C	5
Cell Cycle	anaphase	6.56E-04	MAD2L1,NCAPD2,SKA1,TOP2A	4
Cell Death and Survival	cell viability of lymphoblastoid cell lines	6.56E-04	E2F1,FANCC,LIG1,PCNA	4
Cell Cycle	exit from mitosis	6.56E-04	ANLN,BIRC5,MAD2L1,NDC80	4
Cellular Assembly and Organization	formation of microtubule bundles	6.56E-04	KIF20A,PLK1,PSRC1,TPPP3	4
DNA Replication, Recombination, and Repair	re-replication of DNA	6.56E-04	CCNA2,CDC6,CDT1,GMNN	4
Cellular Assembly and Organization	length of microtubules	6.59E-04	KIF18B,KIF2C,KIF4A	3
Cellular Function and Maintenance	length of microtubules	6.59E-04	KIF18B,KIF2C,KIF4A	3
Cell Morphology	length of microtubules	6.59E-04	KIF18B,KIF2C,KIF4A	3
Gastrointestinal Disease	permanent neonatal diabetes mellitus	6.59E-04	GCK,KCNJ11,PTF1A	3
Endocrine System Disorders	permanent neonatal diabetes mellitus	6.59E-04	GCK,KCNJ11,PTF1A	3
Metabolic Disease	permanent neonatal diabetes mellitus	6.59E-04	GCK,KCNJ11,PTF1A	3
Cancer	glioma cancer	6.94E-04	BRCA2,CKS2,ECT2,EPHA2,EPHA3,EZH2,KDR,KIAA0101,MKI67,MYRF,OBSCN,PKM,PTTG1,RRM2,SEPT4,SLCO3A1,TOP2A,UBE2C	18
Neurological Disease	glioma cancer	6.94E-04	BRCA2,CKS2,ECT2,EPHA2,EPHA3,EZH2,KDR,KIAA0101,MKI67,MYRF,OBSCN,PKM,PTTG1,RRM2,SEPT4,SLCO3A1,TOP2A,UBE2C	18
Cell Death and Survival	cell viability of myeloma cell lines	7.01E-04	AURKB,CD82,KIF11,KIF18A,NDC80,NUF2,PLK1,RRM1,WEE1	9
Cancer	diffuse B-cell lymphoma	7.05E-04	CCNF,CEP112,DSG2,E2F1,EPHA3,EZH2,KCNAB3,KIT,MKI67,PIK3CD,PLEKHA7,POLA1,POLD1,ROR1,SLC29A2,TMEM161A,ZIC4	17
Hematological Disease	diffuse B-cell lymphoma	7.05E-04	CCNF,CEP112,DSG2,E2F1,EPHA3,EZH2,KCNAB3,KIT,MKI67,PIK3CD,PLEKHA7,POLA1,POLD1,ROR1,SLC29A2,TMEM161A,ZIC4	17
Immunological Disease	diffuse B-cell lymphoma	7.05E-04	CCNF,CEP112,DSG2,E2F1,EPHA3,EZH2,KCNAB3,KIT,MKI67,PIK3CD,PLEKHA7,POLA1,POLD1,ROR1,SLC29A2,TMEM161A,ZIC4	17
Tissue Morphology	quantity of tumor cell lines	7.48E-04	AR,BRCA1,CCNB1,CDK2,DHFR,E2F1,ENO1,KLF4,MYBL2,PRC1,RACGAP1,TYMS	12
Cancer	refractory leukemia	7.60E-04	EPHA2,KIT,POLA1,POLD1,POLE,TUBB4B	6
Hematological Disease	refractory leukemia	7.60E-04	EPHA2,KIT,POLA1,POLD1,POLE,TUBB4B	6
Cell Cycle	entry into mitosis	7.81E-04	AURKA,CDC25C,CHEK1,CHEK2,PKMYT1	5
Cellular Compromise	multinucleation of cells	7.81E-04	AURKB,ECT2,KIF14,KIF23,MAD2L1	5
Cell Morphology	multinucleation of cells	7.81E-04	AURKB,ECT2,KIF14,KIF23,MAD2L1	5
Cancer	metastatic colorectal cancer	8.31E-04	CD9,DLGAP5,DSG2,EFS,EPHA2,GREB1,KDR,KIF20A,KIT,NCAPG,PBK,RRM2,SDC1,SLC16A3,TYMS,WLS	16
Gastrointestinal Disease	metastatic colorectal cancer	8.31E-04	CD9,DLGAP5,DSG2,EFS,EPHA2,GREB1,KDR,KIF20A,KIT,NCAPG,PBK,RRM2,SDC1,SLC16A3,TYMS,WLS	16
Cancer	mycosis fungoides	8.52E-04	DHFR,POLE,POLE2,RRM1,RRM2,TOP2A,TUBB4B,TUBB6,TYMS	9
Hematological Disease	mycosis fungoides	8.52E-04	DHFR,POLE,POLE2,RRM1,RRM2,TOP2A,TUBB4B,TUBB6,TYMS	9
Immunological Disease	mycosis fungoides	8.52E-04	DHFR,POLE,POLE2,RRM1,RRM2,TOP2A,TUBB4B,TUBB6,TYMS	9
Dermatological Diseases and Conditions	mycosis fungoides	8.52E-04	DHFR,POLE,POLE2,RRM1,RRM2,TOP2A,TUBB4B,TUBB6,TYMS	9
Inflammatory Disease	mycosis fungoides	8.52E-04	DHFR,POLE,POLE2,RRM1,RRM2,TOP2A,TUBB4B,TUBB6,TYMS	9
Inflammatory Response	mycosis fungoides	8.52E-04	DHFR,POLE,POLE2,RRM1,RRM2,TOP2A,TUBB4B,TUBB6,TYMS	9
Cell Cycle	S phase of bone cancer cell lines	8.94E-04	CCNA2,CDK2,E2F1,MYBL2	4
DNA Replication, Recombination, and Repair	conformational modification of DNA	8.94E-04	BLM,MCM2,RAD51,SSRP1	4
Cellular Function and Maintenance	homologous recombination repair of tumor cell lines	8.94E-04	BRCA1,BRCA2,CHEK1,RAD51	4
Cell Morphology	homologous recombination repair of tumor cell lines	8.94E-04	BRCA1,BRCA2,CHEK1,RAD51	4
Cancer	testicular cancer	9.61E-04	BRCA2,DNMT1,MYBL2,TOP2A,TUBB4B	5
Organismal Injury and Abnormalities	testicular cancer	9.61E-04	BRCA2,DNMT1,MYBL2,TOP2A,TUBB4B	5
Reproductive System Disease	testicular cancer	9.61E-04	BRCA2,DNMT1,MYBL2,TOP2A,TUBB4B	5
Endocrine System Disorders	testicular cancer	9.61E-04	BRCA2,DNMT1,MYBL2,TOP2A,TUBB4B	5
Cancer	ALK-positive anaplastic large cell lymphoma	1.04E-03	DHFR,POLE,POLE2,RRM1,RRM2,TYMS	6
Hematological Disease	ALK-positive anaplastic large cell lymphoma	1.04E-03	DHFR,POLE,POLE2,RRM1,RRM2,TYMS	6
Immunological Disease	ALK-positive anaplastic large cell lymphoma	1.04E-03	DHFR,POLE,POLE2,RRM1,RRM2,TYMS	6
Dermatological Diseases and Conditions	ALK-positive anaplastic large cell lymphoma	1.04E-03	DHFR,POLE,POLE2,RRM1,RRM2,TYMS	6
Cell Cycle	DNA replication checkpoint of cells	1.08E-03	CENPE,CHEK1	2
DNA Replication, Recombination, and Repair	DNA replication checkpoint of cells	1.08E-03	CENPE,CHEK1	2
Cell Cycle	G2/M phase of leukemia cell lines	1.08E-03	FOXM1,MYB	2
Cell Cycle	S phase checkpoint control of embryonic cell lines	1.08E-03	CKS1B,CKS2	2
DNA Replication, Recombination, and Repair	S phase checkpoint control of embryonic cell lines	1.08E-03	CKS1B,CKS2	2
Embryonic Development	S phase checkpoint control of embryonic cell lines	1.08E-03	CKS1B,CKS2	2
Cell Cycle	S phase checkpoint control of epithelial cell lines	1.08E-03	CKS1B,CKS2	2
DNA Replication, Recombination, and Repair	S phase checkpoint control of epithelial cell lines	1.08E-03	CKS1B,CKS2	2
Cell Cycle	S phase checkpoint control of kidney cell lines	1.08E-03	CKS1B,CKS2	2
DNA Replication, Recombination, and Repair	S phase checkpoint control of kidney cell lines	1.08E-03	CKS1B,CKS2	2
Infectious Disease	Staphylococcal infection	1.08E-03	DHFR,TYMS	2
Tissue Development	accumulation of embryonic cell lines	1.08E-03	FEN1,TPX2	2
Embryonic Development	accumulation of embryonic cell lines	1.08E-03	FEN1,TPX2	2
Tissue Development	accumulation of kidney cell lines	1.08E-03	FEN1,TPX2	2
Cell Death and Survival	apoptosis of gastrointestinal stromal tumor cell lines	1.08E-03	H2AFX,KIT	2
Cell Cycle	arrest in G2/M phase of lung cancer cell lines	1.08E-03	DUSP9,TRAF2	2
Cell Cycle	arrest in mitosis of fibrosarcoma cell lines	1.08E-03	BUB1B,MAD2L1	2
Cell Cycle	arrest in spindle checkpoint of cells	1.08E-03	DLGAP5,MAD2L1	2
DNA Replication, Recombination, and Repair	arrest in spindle checkpoint of cells	1.08E-03	DLGAP5,MAD2L1	2
Cellular Assembly and Organization	attachment of chromosomes	1.08E-03	AURKB,BUB1B	2
Cancer	bilateral breast cancer	1.08E-03	BRCA1,BRCA2	2
Organismal Injury and Abnormalities	bilateral breast cancer	1.08E-03	BRCA1,BRCA2	2
Reproductive System Disease	bilateral breast cancer	1.08E-03	BRCA1,BRCA2	2
Cell Death and Survival	caspase-independent cell death of tumor cell lines	1.08E-03	AURKA,GAPDH	2
Cell Cycle	checkpoint control of lymphoma cell lines	1.08E-03	CHEK1,CHEK2	2
DNA Replication, Recombination, and Repair	checkpoint control of lymphoma cell lines	1.08E-03	CHEK1,CHEK2	2
Cell Cycle	checkpoint control of mitotic spindle	1.08E-03	CDC20,NDC80	2
DNA Replication, Recombination, and Repair	checkpoint control of mitotic spindle	1.08E-03	CDC20,NDC80	2
Cellular Assembly and Organization	cohesion of centromeres	1.08E-03	BUB1,SGOL1	2
Cell Cycle	exit from M phase	1.08E-03	CDC20,MYB	2
Cell Cycle	homologous recombination of gene	1.08E-03	CDK2,WEE1	2
DNA Replication, Recombination, and Repair	homologous recombination of gene	1.08E-03	CDK2,WEE1	2
Cancer	male breast cancer	1.08E-03	BRCA1,BRCA2	2
Organismal Injury and Abnormalities	male breast cancer	1.08E-03	BRCA1,BRCA2	2
Reproductive System Disease	male breast cancer	1.08E-03	BRCA1,BRCA2	2
Cellular Assembly and Organization	missegregation of sister chromatids	1.08E-03	BUB1,SGOL1	2
Cell Death and Survival	mitotic catastrophe of cervical cancer cell lines	1.08E-03	BUB1B,MAD2L1	2
Carbohydrate Metabolism	phosphorylation of D-hexose	1.08E-03	GCK,HK2	2
Small Molecule Biochemistry	phosphorylation of D-hexose	1.08E-03	GCK,HK2	2
Cellular Assembly and Organization	quantity of axons	1.08E-03	AR,NRTN	2
Cellular Function and Maintenance	quantity of axons	1.08E-03	AR,NRTN	2
Nervous System Development and Function	quantity of axons	1.08E-03	AR,NRTN	2
Cellular Assembly and Organization	quantity of centromeric thread	1.08E-03	MAD2L1,SGOL1	2
Cellular Assembly and Organization	quantity of nucleoprotein filaments	1.08E-03	BRCA2,RAD51	2
DNA Replication, Recombination, and Repair	quantity of nucleoprotein filaments	1.08E-03	BRCA2,RAD51	2
Infectious Disease	replication of Human papillomavirus type 11	1.08E-03	POLA1,POLA2	2
Cell Cycle	spindle checkpoint of colon cancer cell lines	1.08E-03	AXIN2,PLK1	2
DNA Replication, Recombination, and Repair	spindle checkpoint of colon cancer cell lines	1.08E-03	AXIN2,PLK1	2
Tissue Development	adhesion of fibrosarcoma cell lines	1.13E-03	HMMR,ITGA5,JAM3	3
Cell-To-Cell Signaling and Interaction	adhesion of fibrosarcoma cell lines	1.13E-03	HMMR,ITGA5,JAM3	3
Infectious Disease	attachment of virus	1.13E-03	ANXA2,DSG2,F11R	3
Cancer	early-onset breast cancer	1.13E-03	BRCA1,BRCA2,CHEK1	3
Organismal Injury and Abnormalities	early-onset breast cancer	1.13E-03	BRCA1,BRCA2,CHEK1	3
Reproductive System Disease	early-onset breast cancer	1.13E-03	BRCA1,BRCA2,CHEK1	3
Cell Death and Survival	mitotic catastrophe of tumor cell lines	1.13E-03	BUB1B,CHEK2,MAD2L1	3
Cell Cycle	polyploidization of tumor cell lines	1.13E-03	AURKB,BUB1B,TOP2A	3
Cancer	progressive primary central nervous system lymphoma	1.13E-03	DHFR,POLA1,POLD1	3
Hematological Disease	progressive primary central nervous system lymphoma	1.13E-03	DHFR,POLA1,POLD1	3
Immunological Disease	progressive primary central nervous system lymphoma	1.13E-03	DHFR,POLA1,POLD1	3
Cancer	recurrent primary central nervous system lymphoma	1.13E-03	DHFR,POLA1,POLD1	3
Hematological Disease	recurrent primary central nervous system lymphoma	1.13E-03	DHFR,POLA1,POLD1	3
Immunological Disease	recurrent primary central nervous system lymphoma	1.13E-03	DHFR,POLA1,POLD1	3
DNA Replication, Recombination, and Repair	replication of plasmid DNA	1.13E-03	CDT1,GMNN,ORC1	3
Cell Death and Survival	cell death of lymphoblastoid cell lines	1.13E-03	BLM,CDK2,CHEK1,CLYBL,E2F1,FANCC,LIG1,PCDH15,PCNA,SLC29A1	10
Cell Cycle	arrest in M phase of tumor cell lines	1.17E-03	CDT1,ECT2,NDC80,NUF2,PLK1	5
Cell Cycle	arrest in interphase of breast cancer cell lines	1.18E-03	AR,BRCA1,CDC25C,CDK1,CHEK1,TYMS,WEE1	7
Cellular Function and Maintenance	repair of cells	1.18E-03	BLM,BRCA1,BRCA2,CHEK1,KPNA2,PCNA,RAD51	7
Cell Morphology	repair of cells	1.18E-03	BLM,BRCA1,BRCA2,CHEK1,KPNA2,PCNA,RAD51	7
Cell Cycle	arrest in G2 phase of colon cancer cell lines	1.19E-03	BRCA1,CHEK1,CHEK2,DNMT1	4
Cell Death and Survival	cell viability of breast cancer cell lines	1.30E-03	BRCA1,BUB1B,CDK2,CHEK1,DAXX,FOXM1,HMGA2,KIFC1,MAD2L1,PBK,RRM1,TNFAIP8	12
Cell Cycle	arrest in G1 phase of tumor cell lines	1.31E-03	BRCA1,CDCA2,CDK2,DAXX,E2F1,EZH2,FOXM1,ITGA5,KLF4,MYBL2,PAX8,RBL1,TYMS	13
Cell Death and Survival	cell death of bone cancer cell lines	1.35E-03	ATAD2,BIRC5,BRCA1,CDK2,CHEK1,CHEK2,E2F1,FBXO5,MDC1,PLK1,PPP1R13L,PRKCD,PTTG1,RAD51	14
Cellular Development	proliferation of bone marrow cells	1.40E-03	AURKB,BIRC5,CCNB1,FANCA,FOXM1,USP1	6
Cellular Growth and Proliferation	proliferation of bone marrow cells	1.40E-03	AURKB,BIRC5,CCNB1,FANCA,FOXM1,USP1	6
Lymphoid Tissue Structure and Development	proliferation of bone marrow cells	1.40E-03	AURKB,BIRC5,CCNB1,FANCA,FOXM1,USP1	6
Cellular Assembly and Organization	quantity of centrosome	1.41E-03	AURKA,CDK2,KIF23,PLK1,TACC3	5
DNA Replication, Recombination, and Repair	quantity of centrosome	1.41E-03	AURKA,CDK2,KIF23,PLK1,TACC3	5
Cancer	head and neck cancer	1.42E-03	AURKA,BRCA1,BRCA2,BSG,CHRM2,CKS2,CTSC,DHFR,DNMT1,DSG2,ECT2,EPHA2,EPHA3,EZH2,F11R,HILPDA,HMGN2,ITGA5,JUP,KDR,KIAA0101,KIT,LIMD2,MAP3K8,MAPK13,MCM7,MEGF10,MKI67,MYCN,MYRF,OBSCN,PKM,POLE,POLE2,PTTG1,RAB38,RAD51,RRM1,RRM2,SEPT4,SLCO3A1,TOP2A,TUBB4B,TYMS,UBE2C	45
Cellular Development	proliferation of epithelial cell lines	1.56E-03	AR,BIRC5,BRCA2,CDK2,DLGAP5,E2F1,EZH2,ITGA5,NUDT1,PLAUR,PLK1,PTN,TRPC4	13
Cellular Growth and Proliferation	proliferation of epithelial cell lines	1.56E-03	AR,BIRC5,BRCA2,CDK2,DLGAP5,E2F1,EZH2,ITGA5,NUDT1,PLAUR,PLK1,PTN,TRPC4	13
Hair and Skin Development and Function	proliferation of epithelial cell lines	1.56E-03	AR,BIRC5,BRCA2,CDK2,DLGAP5,E2F1,EZH2,ITGA5,NUDT1,PLAUR,PLK1,PTN,TRPC4	13
Cell Death and Survival	cell viability of prostate cancer cell lines	1.67E-03	ANLN,AR,BIRC5,BRCA1,E2F1,PLAUR,PRKCD	7
DNA Replication, Recombination, and Repair	aberration of chromosomes	1.76E-03	BRCA2,CCNB1,HMGA2	3
Tissue Development	accumulation of colon cancer cell lines	1.76E-03	AR,E2F1,GMNN	3
Cell Cycle	arrest in G2 phase of epithelial cell lines	1.76E-03	ANXA2,CCNB1,MSH5	3
Hair and Skin Development and Function	arrest in G2 phase of epithelial cell lines	1.76E-03	ANXA2,CCNB1,MSH5	3
Cell Cycle	arrest in prometaphase of cervical cancer cell lines	1.76E-03	CDT1,NDC80,NUF2	3
Cancer	Hodgkin's disease	1.87E-03	BRCA2,DHFR,EPOR,MKI67,TOP2A,TUBB4B,TUBB6	7
Hematological Disease	Hodgkin's disease	1.87E-03	BRCA2,DHFR,EPOR,MKI67,TOP2A,TUBB4B,TUBB6	7
Immunological Disease	Hodgkin's disease	1.87E-03	BRCA2,DHFR,EPOR,MKI67,TOP2A,TUBB4B,TUBB6	7
Cellular Movement	cell movement of breast cancer cell lines	1.94E-03	ANXA2,ARPC1B,BRCA1,CD9,EPOR,EZH2,FHOD1,HMMR,JUP,KPNA2,PIK3CD,PLAUR,PLXNA1,PRKCD,PRKCQ,SDC1,TFAP2C,TNFAIP8	18
Cell Cycle	entry into mitosis of tumor cell lines	1.97E-03	AURKA,CDC25C,CHEK1,PKMYT1	4
Cancer	testicular tumor	2.09E-03	BRCA2,DNMT1,KIT,MYBL2,TOP2A,TUBB4B	6
Organismal Injury and Abnormalities	testicular tumor	2.09E-03	BRCA2,DNMT1,KIT,MYBL2,TOP2A,TUBB4B	6
Reproductive System Disease	testicular tumor	2.09E-03	BRCA2,DNMT1,KIT,MYBL2,TOP2A,TUBB4B	6
Cancer	B-cell non-Hodgkin's disease	2.13E-03	CCNF,CEP112,DHFR,DSG2,E2F1,EPHA3,EZH2,KCNAB3,KIT,MKI67,PIK3CD,PLEKHA7,POLA1,POLD1,ROR1,SLC29A2,SWAP70,TMEM161A,ZIC4	19
Hematological Disease	B-cell non-Hodgkin's disease	2.13E-03	CCNF,CEP112,DHFR,DSG2,E2F1,EPHA3,EZH2,KCNAB3,KIT,MKI67,PIK3CD,PLEKHA7,POLA1,POLD1,ROR1,SLC29A2,SWAP70,TMEM161A,ZIC4	19
Immunological Disease	B-cell non-Hodgkin's disease	2.13E-03	CCNF,CEP112,DHFR,DSG2,E2F1,EPHA3,EZH2,KCNAB3,KIT,MKI67,PIK3CD,PLEKHA7,POLA1,POLD1,ROR1,SLC29A2,SWAP70,TMEM161A,ZIC4	19
Cancer	central nervous system cancer	2.22E-03	BRCA2,CKS2,DHFR,ECT2,EPHA2,EPHA3,EZH2,KDR,KIAA0101,MKI67,MYCN,MYRF,OBSCN,PKM,PTTG1,RRM2,SEPT4,SLCO3A1,TOP2A,UBE2C	20
Neurological Disease	central nervous system cancer	2.22E-03	BRCA2,CKS2,DHFR,ECT2,EPHA2,EPHA3,EZH2,KDR,KIAA0101,MKI67,MYCN,MYRF,OBSCN,PKM,PTTG1,RRM2,SEPT4,SLCO3A1,TOP2A,UBE2C	20
Developmental Disorder	congenital anomaly of musculoskeletal system	2.28E-03	ARSE,ASPM,CASC5,CDC6,CDON,CDT1,CEP135,CEP152,COL9A1,DHFR,ESCO2,FREM1,KIF11,KIF22,LRP4,MEGF10,MYCN,ORC1,POC1A,PTH1R,RECQL4,SLC25A19,STIL,SYNE2,THOC6,TNNT1,TYMS,WDR62	28
Skeletal and Muscular Disorders	congenital anomaly of musculoskeletal system	2.28E-03	ARSE,ASPM,CASC5,CDC6,CDON,CDT1,CEP135,CEP152,COL9A1,DHFR,ESCO2,FREM1,KIF11,KIF22,LRP4,MEGF10,MYCN,ORC1,POC1A,PTH1R,RECQL4,SLC25A19,STIL,SYNE2,THOC6,TNNT1,TYMS,WDR62	28
Cell Death and Survival	apoptosis of bone cancer cell lines	2.44E-03	ATAD2,BIRC5,BRCA1,CDK2,CHEK1,CHEK2,E2F1,FBXO5,PLK1,PPP1R13L,PRKCD,PTTG1	12
Cell Cycle	arrest in M phase of cervical cancer cell lines	2.46E-03	CDT1,NDC80,NUF2,PLK1	4
Cellular Assembly and Organization	cohesion of sister chromatids	2.46E-03	CHEK1,DDX11,ESCO2,PLK1	4
Cell Cycle	senescence of cells	2.47E-03	BLM,BRCA1,BUB1,CHEK2,E2F1,HJURP,LIG1,MYBL2,NUDT1,PAX8,RBL1	11
Cellular Development	proliferation of colon cancer cell lines	2.57E-03	ATOH1,BIRC5,CDK1,CDT1,CHEK2,E2F1,GMNN,IGF2BP1,KLF4,PKM,PLA2G3,PLK1,PRKCD,RBL1,RRM2,TYMS,UBE2C	17
Cellular Growth and Proliferation	proliferation of colon cancer cell lines	2.57E-03	ATOH1,BIRC5,CDK1,CDT1,CHEK2,E2F1,GMNN,IGF2BP1,KLF4,PKM,PLA2G3,PLK1,PRKCD,RBL1,RRM2,TYMS,UBE2C	17
DNA Replication, Recombination, and Repair	cleavage of DNA fragment	2.57E-03	FEN1,PCNA,TOP2A	3
DNA Replication, Recombination, and Repair	ligation of DNA	2.57E-03	LIG1,RAD51,TOP2A	3
Cellular Assembly and Organization	stabilization of chromosomes	2.57E-03	BUB1B,KIF22,XRCC2	3
DNA Replication, Recombination, and Repair	stabilization of chromosomes	2.57E-03	BUB1B,KIF22,XRCC2	3
DNA Replication, Recombination, and Repair	unwinding of DNA	2.57E-03	BLM,MCM2,RAD51	3
Cell Cycle	arrest in G2/M phase transition of tumor cell lines	2.74E-03	AR,CCNA2,CCNB1,CDK1,MAD2L1	5
Cancer	glioblastoma cancer	2.86E-03	CKS2,ECT2,EPHA2,EPHA3,EZH2,KDR,KIAA0101,MKI67,MYRF,OBSCN,PKM,PTTG1,RRM2,SEPT4,SLCO3A1,UBE2C	16
Neurological Disease	glioblastoma cancer	2.86E-03	CKS2,ECT2,EPHA2,EPHA3,EZH2,KDR,KIAA0101,MKI67,MYRF,OBSCN,PKM,PTTG1,RRM2,SEPT4,SLCO3A1,UBE2C	16
Cell Cycle	entry into interphase	2.93E-03	CDC6,CHEK2,E2F1,FBXO5,FOXM1,MCM10,MYCN,WEE1	8
Cell Death and Survival	cell viability of hematopoietic cell lines	3.04E-03	BLM,FANCC,KIT,MYBL2	4
Cell Cycle	checkpoint control of tumor cell lines	3.04E-03	CHEK1,CHEK2,CKS2,MCM7	4
DNA Replication, Recombination, and Repair	checkpoint control of tumor cell lines	3.04E-03	CHEK1,CHEK2,CKS2,MCM7	4
Cellular Growth and Proliferation	proliferation of lymphatic system cells	3.13E-03	AURKB,BIRC5,CCNB1,FANCA,FOXM1,KDR,USP1	7
Lymphoid Tissue Structure and Development	proliferation of lymphatic system cells	3.13E-03	AURKB,BIRC5,CCNB1,FANCA,FOXM1,KDR,USP1	7
Cell Cycle	G1 phase of tumor cell lines	3.16E-03	BRCA1,CDC25C,CDCA2,CDK2,DAXX,E2F1,EZH2,FOXM1,ITGA5,KLF4,MYBL2,NASP,PAX8,RBL1,TYMS	15
Cell Death and Survival	cell death of colon cancer cell lines	3.17E-03	BIRC5,CCNB1,CDC20,CDK1,CHEK1,CHEK2,DAXX,DSG2,DTYMK,E2F1,FBXO5,IGF2BP1,MELK,MYB,PLK3,PRKCD,TTK,UBE2C,WEE1	19
Cell Cycle	DNA damage checkpoint of cells	3.18E-03	CHEK1,GMNN	2
DNA Replication, Recombination, and Repair	DNA damage checkpoint of cells	3.18E-03	CHEK1,GMNN	2
Tissue Development	accumulation of epithelial cell lines	3.18E-03	FEN1,TPX2	2
Hair and Skin Development and Function	accumulation of epithelial cell lines	3.18E-03	FEN1,TPX2	2
Gene Expression	activation of kinetochores	3.18E-03	NCAPG,NCAPG2	2
Cell Death and Survival	cell viability of B-lymphocyte derived cell lines	3.18E-03	BLM,MYBL2	2
Hematological System Development and Function	cell viability of B-lymphocyte derived cell lines	3.18E-03	BLM,MYBL2	2
Cell Cycle	checkpoint control of fibroblast cell lines	3.18E-03	EXO1,FANCD2	2
DNA Replication, Recombination, and Repair	checkpoint control of fibroblast cell lines	3.18E-03	EXO1,FANCD2	2
Connective Tissue Development and Function	checkpoint control of fibroblast cell lines	3.18E-03	EXO1,FANCD2	2
Cell Cycle	cytokinesis of fibrosarcoma cell lines	3.18E-03	AURKB,TOP2A	2
Cellular Movement	cytokinesis of fibrosarcoma cell lines	3.18E-03	AURKB,TOP2A	2
Cell Cycle	delay in prometaphase of cervical cancer cell lines	3.18E-03	ECT2,RACGAP1	2
Cellular Assembly and Organization	dissociation of centrosome	3.18E-03	NEK2,PLK1	2
Cellular Assembly and Organization	formation of cleavage furrow	3.18E-03	ANLN,PLK1	2
Cell Cycle	homologous recombination of plasmid DNA	3.18E-03	BLM,RAD51	2
DNA Replication, Recombination, and Repair	homologous recombination of plasmid DNA	3.18E-03	BLM,RAD51	2
Infectious Disease	infection by hepatitis B virus	3.18E-03	POLA1,POLD1	2
Cell Cycle	mitotic exit of cervical cancer cell lines	3.18E-03	CDC20,WEE1	2
Cell Cycle	morphology of chromosomes	3.18E-03	NCAPG,NCAPG2	2
DNA Replication, Recombination, and Repair	morphology of chromosomes	3.18E-03	NCAPG,NCAPG2	2
Cell Morphology	morphology of chromosomes	3.18E-03	NCAPG,NCAPG2	2
Cellular Assembly and Organization	organization of asters	3.18E-03	KIF11,KIFC1	2
Cellular Function and Maintenance	organization of asters	3.18E-03	KIF11,KIFC1	2
Cancer	recurrent meningioma	3.18E-03	RRM1,RRM2	2
Neurological Disease	recurrent meningioma	3.18E-03	RRM1,RRM2	2
Cancer	relapsed peripheral T-cell lymphoma	3.18E-03	DHFR,TYMS	2
Hematological Disease	relapsed peripheral T-cell lymphoma	3.18E-03	DHFR,TYMS	2
Immunological Disease	relapsed peripheral T-cell lymphoma	3.18E-03	DHFR,TYMS	2
DNA Replication, Recombination, and Repair	replication of DNA lesion	3.18E-03	PCNA,POLD1	2
Cellular Assembly and Organization	structure of kinetochores	3.18E-03	NCAPD2,NCAPG2	2
Small Molecule Biochemistry	synthesis of ganglioside GM3	3.18E-03	CD82,CD9	2
Lipid Metabolism	synthesis of ganglioside GM3	3.18E-03	CD82,CD9	2
Drug Metabolism	transport of gemcitabine	3.18E-03	SLC29A1,SLC29A2	2
Molecular Transport	transport of gemcitabine	3.18E-03	SLC29A1,SLC29A2	2
Cancer	unresectable meningioma	3.18E-03	RRM1,RRM2	2
Neurological Disease	unresectable meningioma	3.18E-03	RRM1,RRM2	2
Developmental Disorder	Growth Failure	3.18E-03	CDC6,CDT1,ORC1,POC1A,PTGS1	5
Cell Cycle	arrest in G1/S phase transition	3.18E-03	CDC6,FOXM1,GMNN,KLF4,PAX8	5
Cancer	gastrointestinal stromal tumor	3.18E-03	EPHA2,KDR,KIT,MKI67,PRKCQ	5
Gastrointestinal Disease	gastrointestinal stromal tumor	3.18E-03	EPHA2,KDR,KIT,MKI67,PRKCQ	5
Cancer	chronic myeloid leukemia	3.19E-03	DHFR,DNMT1,EPHA2,KIT,POLA1,POLD1,RRM1,RRM2	8
Hematological Disease	chronic myeloid leukemia	3.19E-03	DHFR,DNMT1,EPHA2,KIT,POLA1,POLD1,RRM1,RRM2	8
Cellular Development	proliferation of pancreatic cancer cell lines	3.27E-03	AURKA,BRCA2,FOXM1,KIAA0101,KIF20A,PTN,RRM1,RRM2,UBE2C	9
Cellular Growth and Proliferation	proliferation of pancreatic cancer cell lines	3.27E-03	AURKA,BRCA2,FOXM1,KIAA0101,KIF20A,PTN,RRM1,RRM2,UBE2C	9
Organismal Survival	organismal death	3.32E-03	AURKA,AURKB,CPOX,ECT2,EZH2,FEN1,FOXM1,GMNN,H1F0,HMGA2,MCM2,MKI67,MYB,MYBL2,MYCN,NDC80,PRKCD,TOP2A	18
Cancer	neuroepithelial tumor	3.41E-03	AHNAK2,ALDOC,ASPM,BRCA1,BRCA2,CHEK2,CKS2,E2F1,ECT2,EPHA2,EPHA3,EZH2,KDR,KIAA0101,KIF14,KPNA2,MKI67,MYRF,OBSCN,PKM,PSTPIP2,PTTG1,RADIL,RRM2,SEPT4,SLCO3A1,TOP2A,TPBG,UBE2C	29
Cancer	familial breast cancer	3.58E-03	BRCA1,BRCA2,RAD51	3
Organismal Injury and Abnormalities	familial breast cancer	3.58E-03	BRCA1,BRCA2,RAD51	3
Reproductive System Disease	familial breast cancer	3.58E-03	BRCA1,BRCA2,RAD51	3
Hereditary Disorder	familial breast cancer	3.58E-03	BRCA1,BRCA2,RAD51	3
Cellular Function and Maintenance	homologous recombination repair of bone cancer cell lines	3.58E-03	BRCA1,BRCA2,RAD51	3
Cell Morphology	homologous recombination repair of bone cancer cell lines	3.58E-03	BRCA1,BRCA2,RAD51	3
Cellular Assembly and Organization	organization of organelle	3.62E-03	BRCA1,CDCA8,CENPV,CHAF1A,EZH2,HAUS1,HAUS7,HAUS8,HMGA2,JUP,KIF4A,PLK1,PRC1,RND1,SUV39H1	15
Cancer	hyperplasia of genital organ	3.66E-03	AR,CHRM2,EZH2,PLAUR,TOP2A	5
Organismal Injury and Abnormalities	hyperplasia of genital organ	3.66E-03	AR,CHRM2,EZH2,PLAUR,TOP2A	5
Reproductive System Disease	hyperplasia of genital organ	3.66E-03	AR,CHRM2,EZH2,PLAUR,TOP2A	5
Cellular Assembly and Organization	organization of centrosome	3.70E-03	HAUS1,HAUS7,HAUS8,PLK1	4
Cellular Function and Maintenance	organization of centrosome	3.70E-03	HAUS1,HAUS7,HAUS8,PLK1	4
Connective Tissue Disorders	periodontal disease	3.70E-03	CTSC,E2F1,E2F2,PCNA	4
Skeletal and Muscular Disorders	periodontal disease	3.70E-03	CTSC,E2F1,E2F2,PCNA	4
Gastrointestinal Disease	periodontal disease	3.70E-03	CTSC,E2F1,E2F2,PCNA	4
Cellular Assembly and Organization	polymerization of microtubules	3.70E-03	DLGAP5,FOXM1,KIF2C,PSRC1	4
Cellular Function and Maintenance	polymerization of microtubules	3.70E-03	DLGAP5,FOXM1,KIF2C,PSRC1	4
Tissue Development	polymerization of microtubules	3.70E-03	DLGAP5,FOXM1,KIF2C,PSRC1	4
Cancer	triple-negative breast cancer	3.83E-03	AR,BIRC5,CDK1,KDR,KIT,MAP3K8,MAPK10,MYB,MYBL2,MYCN,TOP2A,WEE1	12
Organismal Injury and Abnormalities	triple-negative breast cancer	3.83E-03	AR,BIRC5,CDK1,KDR,KIT,MAP3K8,MAPK10,MYB,MYBL2,MYCN,TOP2A,WEE1	12
Reproductive System Disease	triple-negative breast cancer	3.83E-03	AR,BIRC5,CDK1,KDR,KIT,MAP3K8,MAPK10,MYB,MYBL2,MYCN,TOP2A,WEE1	12
Organismal Injury and Abnormalities	endometriosis	4.07E-03	AR,BIRC5,BRCA1,BRCA2,BSG,BUB1B,CCNA2,CDK1,DNMT1,EFNA4,EPOR,HMGA2,KIF20A,KIT,MAP3K8,MCM4,MCM7,PBK,PIK3CD,PLA2G4A,PLAUR,PTGS1,RFC2,RRM1,TK1,TOP2A,WEE1	27
Reproductive System Disease	endometriosis	4.07E-03	AR,BIRC5,BRCA1,BRCA2,BSG,BUB1B,CCNA2,CDK1,DNMT1,EFNA4,EPOR,HMGA2,KIF20A,KIT,MAP3K8,MCM4,MCM7,PBK,PIK3CD,PLA2G4A,PLAUR,PTGS1,RFC2,RRM1,TK1,TOP2A,WEE1	27
Cell Cycle	re-entry into interphase	4.45E-03	CDC25C,CDK2,E2F1,MYCN	4
Cellular Response to Therapeutics	sensitivity of cells	4.45E-03	BRCA2,EPOR,MYBL2,PCNA	4
Cancer	central nervous system tumor	4.46E-03	AHNAK2,ALDOC,ASPM,BRCA1,BRCA2,CHEK2,CKS2,DHFR,E2F1,ECT2,EPHA2,EPHA3,EZH2,KDR,KIAA0101,KLF4,KPNA2,MKI67,MYCN,MYRF,OBSCN,PKM,PSTPIP2,PTTG1,RADIL,RRM1,RRM2,SEPT4,SLCO3A1,TOP2A,TPBG,UBE2C	32
Neurological Disease	central nervous system tumor	4.46E-03	AHNAK2,ALDOC,ASPM,BRCA1,BRCA2,CHEK2,CKS2,DHFR,E2F1,ECT2,EPHA2,EPHA3,EZH2,KDR,KIAA0101,KLF4,KPNA2,MKI67,MYCN,MYRF,OBSCN,PKM,PSTPIP2,PTTG1,RADIL,RRM1,RRM2,SEPT4,SLCO3A1,TOP2A,TPBG,UBE2C	32
Cancer	brain cancer	4.76E-03	BRCA2,CKS2,ECT2,EPHA2,EPHA3,EZH2,KDR,KIAA0101,MKI67,MYCN,MYRF,OBSCN,PKM,PTTG1,RRM2,SEPT4,SLCO3A1,TOP2A,UBE2C	19
Neurological Disease	brain cancer	4.76E-03	BRCA2,CKS2,ECT2,EPHA2,EPHA3,EZH2,KDR,KIAA0101,MKI67,MYCN,MYRF,OBSCN,PKM,PTTG1,RRM2,SEPT4,SLCO3A1,TOP2A,UBE2C	19
Cell Death and Survival	apoptosis of lymphoblastoid cell lines	4.80E-03	BLM,CDK2,E2F1,LIG1,PCNA	5
Cell Cycle	S phase checkpoint control of tumor cell lines	4.81E-03	CHEK1,CKS2,MCM7	3
DNA Replication, Recombination, and Repair	S phase checkpoint control of tumor cell lines	4.81E-03	CHEK1,CKS2,MCM7	3
Cell Cycle	cell cycle progression of lymphoblastoid cell lines	4.81E-03	FANCA,LIG1,PCNA	3
Cell Morphology	morphology of cells	4.81E-03	ANXA2,CD9,CHAF1A,CHEK1,DNMT1,E2F1,EPHA2,F11R,FOXM1,HK2,KLF4,LIG1,MSH5,MTFP1,MYCN,NCAPG,NCAPG2,NPHS1,PLAUR,PLK3,PRKCD,RACGAP1,RCC1,RORA,TACC3,TMC6,UBE2C	27
Cellular Movement	migration of breast cancer cell lines	5.14E-03	ANXA2,BRCA1,CD9,EPOR,EZH2,FHOD1,HMMR,KPNA2,PLAUR,PLXNA1,PRKCD,PRKCQ,SDC1,TFAP2C,TNFAIP8	15
Cancer	glioma	5.17E-03	AHNAK2,ALDOC,ASPM,BRCA1,BRCA2,CHEK2,CKS2,E2F1,ECT2,EPHA2,EPHA3,EZH2,KDR,KIAA0101,KPNA2,MKI67,MYRF,OBSCN,PKM,PSTPIP2,PTTG1,RADIL,RRM2,SEPT4,SLCO3A1,TOP2A,TPBG,UBE2C	28
Neurological Disease	glioma	5.17E-03	AHNAK2,ALDOC,ASPM,BRCA1,BRCA2,CHEK2,CKS2,E2F1,ECT2,EPHA2,EPHA3,EZH2,KDR,KIAA0101,KPNA2,MKI67,MYRF,OBSCN,PKM,PSTPIP2,PTTG1,RADIL,RRM2,SEPT4,SLCO3A1,TOP2A,TPBG,UBE2C	28
Cancer	advanced cancer	5.21E-03	EPHA2,EZH2,KDR,KIT,TUBB4B,TYMS	6
Cancer	epithelial ovarian cancer	5.24E-03	DHFR,GINS1,H2AFX,HMGA2,MTFR2,MYRF,POLE,POLE2,PTGS1,RACGAP1,RRM1,RRM2,SLC12A7,TOP2A,TUBB4B,TYMS,UBE2C,ZNF738	18
Organismal Injury and Abnormalities	epithelial ovarian cancer	5.24E-03	DHFR,GINS1,H2AFX,HMGA2,MTFR2,MYRF,POLE,POLE2,PTGS1,RACGAP1,RRM1,RRM2,SLC12A7,TOP2A,TUBB4B,TYMS,UBE2C,ZNF738	18
Reproductive System Disease	epithelial ovarian cancer	5.24E-03	DHFR,GINS1,H2AFX,HMGA2,MTFR2,MYRF,POLE,POLE2,PTGS1,RACGAP1,RRM1,RRM2,SLC12A7,TOP2A,TUBB4B,TYMS,UBE2C,ZNF738	18
Endocrine System Disorders	epithelial ovarian cancer	5.24E-03	DHFR,GINS1,H2AFX,HMGA2,MTFR2,MYRF,POLE,POLE2,PTGS1,RACGAP1,RRM1,RRM2,SLC12A7,TOP2A,TUBB4B,TYMS,UBE2C,ZNF738	18
Cancer	actinic keratosis	5.30E-03	PRKCD,PRKCQ,PTGS1,TYMS	4
Dermatological Diseases and Conditions	actinic keratosis	5.30E-03	PRKCD,PRKCQ,PTGS1,TYMS	4
Cancer	advanced rectal cancer	5.30E-03	EPHA2,KDR,KIT,TYMS	4
Gastrointestinal Disease	advanced rectal cancer	5.30E-03	EPHA2,KDR,KIT,TYMS	4
Cell Cycle	arrest in S phase of tumor cell lines	5.30E-03	CDK1,CHEK1,PLK1,TYMS	4
Organismal Injury and Abnormalities	urinary tract infection	5.30E-03	DHFR,PTGS1,TOP2A,TYMS	4
Renal and Urological Disease	urinary tract infection	5.30E-03	DHFR,PTGS1,TOP2A,TYMS	4
Infectious Disease	urinary tract infection	5.30E-03	DHFR,PTGS1,TOP2A,TYMS	4
Cancer	fibromatosis	5.45E-03	E2F1,E2F2,KDR,KIT,PCNA	5
Cancer	astrocytoma	6.04E-03	AHNAK2,ALDOC,ASPM,BRCA1,CHEK2,CKS2,ECT2,EPHA2,EPHA3,EZH2,KDR,KIAA0101,KPNA2,MKI67,MYRF,OBSCN,PKM,PSTPIP2,PTTG1,RADIL,RRM2,SEPT4,SLCO3A1,TOP2A,TPBG,UBE2C	26
Neurological Disease	astrocytoma	6.04E-03	AHNAK2,ALDOC,ASPM,BRCA1,CHEK2,CKS2,ECT2,EPHA2,EPHA3,EZH2,KDR,KIAA0101,KPNA2,MKI67,MYRF,OBSCN,PKM,PSTPIP2,PTTG1,RADIL,RRM2,SEPT4,SLCO3A1,TOP2A,TPBG,UBE2C	26
Cell Cycle	M phase of lung cancer cell lines	6.21E-03	PTTG1,SSRP1	2
Cellular Assembly and Organization	alignment of sister chromatids	6.21E-03	NDC80,TOP2A	2
DNA Replication, Recombination, and Repair	alignment of sister chromatids	6.21E-03	NDC80,TOP2A	2
Cell Cycle	arrest in G2/M phase of bone cancer cell lines	6.21E-03	FOXM1,WEE1	2
Cell Cycle	arrest in G2/M phase of colon cancer cell lines	6.21E-03	CHEK1,CHEK2	2
Cell Cycle	delay in anaphase of cervical cancer cell lines	6.21E-03	MAD2L1,TOP2A	2
Cell Cycle	endomitosis	6.21E-03	AURKB,CDC6	2
Cancer	familial prostate cancer	6.21E-03	AR,BRCA2	2
Organismal Injury and Abnormalities	familial prostate cancer	6.21E-03	AR,BRCA2	2
Reproductive System Disease	familial prostate cancer	6.21E-03	AR,BRCA2	2
Cellular Assembly and Organization	formation of asters	6.21E-03	GPSM2,KIFC1	2
Cellular Function and Maintenance	formation of asters	6.21E-03	GPSM2,KIFC1	2
Cellular Assembly and Organization	formation of spindle pole	6.21E-03	DLGAP5,PLK1	2
DNA Replication, Recombination, and Repair	formation of spindle pole	6.21E-03	DLGAP5,PLK1	2
DNA Replication, Recombination, and Repair	initiation of synthesis of DNA	6.21E-03	CCNA2,CDK2	2
Cellular Movement	invasion of endocrine cell lines	6.21E-03	BRINP3,PRKCD	2
Cancer	locally advanced nonsquamous non-small cell lung cancer	6.21E-03	DHFR,TYMS	2
Respiratory Disease	locally advanced nonsquamous non-small cell lung cancer	6.21E-03	DHFR,TYMS	2
Cancer	malignant peritoneal mesothelioma	6.21E-03	DHFR,TYMS	2
Cellular Development	maturation of chondrocytes	6.21E-03	E2F1,E2F2	2
Connective Tissue Development and Function	maturation of chondrocytes	6.21E-03	E2F1,E2F2	2
Cancer	metastatic non-squamous non-small cell lung cancer	6.21E-03	DHFR,TYMS	2
Respiratory Disease	metastatic non-squamous non-small cell lung cancer	6.21E-03	DHFR,TYMS	2
Cellular Compromise	micronucleation of cells	6.21E-03	BRCA1,BRCA2	2
Cell Morphology	micronucleation of cells	6.21E-03	BRCA1,BRCA2	2
Organismal Injury and Abnormalities	plantar wart	6.21E-03	PTGS1,TYMS	2
Dermatological Diseases and Conditions	plantar wart	6.21E-03	PTGS1,TYMS	2
Infectious Disease	plantar wart	6.21E-03	PTGS1,TYMS	2
Cancer	recurrence of tumor	6.21E-03	BIRC5,HMGA2	2
DNA Replication, Recombination, and Repair	repair of gene	6.21E-03	RAD51,WEE1	2
Cell Cycle	senescence of bone cancer cell lines	6.21E-03	E2F1,HJURP	2
Cell-To-Cell Signaling and Interaction	sensitization of carcinoma cell lines	6.21E-03	DHFR,TYMS	2
Cell Cycle	separation of centrosome	6.21E-03	NEK2,PLK1	2
Cellular Assembly and Organization	separation of centrosome	6.21E-03	NEK2,PLK1	2
DNA Replication, Recombination, and Repair	transcription of RNA primer	6.21E-03	POLA1,PRIM2	2
Gene Expression	transcription of RNA primer	6.21E-03	POLA1,PRIM2	2
Cancer	type M6 acute myeloid leukemia	6.21E-03	EPOR,TOP2A	2
Hematological Disease	type M6 acute myeloid leukemia	6.21E-03	EPOR,TOP2A	2
Ophthalmic Disease	macular edema	6.25E-03	AR,DHFR,KDR	3
Cell Death and Survival	apoptosis of colon cancer cell lines	6.55E-03	BIRC5,CCNB1,CDK1,CHEK1,CHEK2,DAXX,DSG2,DTYMK,E2F1,FBXO5,IGF2BP1,MELK,MYB,PLK3,PRKCD,TTK	16
Cellular Development	proliferation of cervical cancer cell lines	7.01E-03	AURKB,BIRC5,BRCA2,CDCA4,CHEK1,KIAA0101,KIAA1524,NASP,PLK1,RBL1,SMPD2,TFAP2C,UHRF1	13
Cellular Growth and Proliferation	proliferation of cervical cancer cell lines	7.01E-03	AURKB,BIRC5,BRCA2,CDCA4,CHEK1,KIAA0101,KIAA1524,NASP,PLK1,RBL1,SMPD2,TFAP2C,UHRF1	13
Connective Tissue Disorders	ankylosing spondylitis	7.31E-03	DHFR,POLA1,POLD1,PTGS1	4
Skeletal and Muscular Disorders	ankylosing spondylitis	7.31E-03	DHFR,POLA1,POLD1,PTGS1	4
Inflammatory Disease	ankylosing spondylitis	7.31E-03	DHFR,POLA1,POLD1,PTGS1	4
Cancer	oropharyngeal cancer	7.31E-03	DHFR,MKI67,TUBB4B,TYMS	4
Gastrointestinal Disease	oropharyngeal cancer	7.31E-03	DHFR,MKI67,TUBB4B,TYMS	4
Tissue Morphology	quantity of cervical cancer cell lines	7.31E-03	CCNB1,DHFR,RACGAP1,TYMS	4
Cell Death and Survival	survival of hematopoietic cell lines	7.31E-03	BLM,FANCC,KIT,MYBL2	4
Cell Cycle	entry into S phase	7.47E-03	CDC6,CHEK2,E2F1,FBXO5,FOXM1,MCM10,MYCN	7
tox Functions:
Category	Diseases or Functions Annotation	p-Value	Molecules	# Molecules
Liver Hyperplasia/Hyperproliferation	liver cancer	9.38E-09	ALPL,ANLN,ANXA2,ARSE,ASF1B,AURKA,AXIN2,BIRC5,BRCA1,BRCA2,BSG,CCNA2,CCNB1,CKS1B,CKS2,ECT2,EPHA2,EZH2,FAM83D,KDR,KIT,LEF1,LRRC1,MLF1IP,NCAPG,NEIL3,NUSAP1,PHGDH,PKM,PLAUR,PLK1,POLE,POLE2,PTGS1,RORA,RRM1,RRM2,TOP2A,TPI1,TPX2,TUBB4B,TYMS,UBE2C,UBE2T	44
Liver Hyperplasia/Hyperproliferation	advanced biliary tract cancer	7.56E-07	POLE,POLE2,RRM1,RRM2,TYMS	5
Liver Hyperplasia/Hyperproliferation	hepatocellular carcinoma	1.39E-06	ANLN,ASF1B,AURKA,BSG,CCNA2,CCNB1,CKS1B,CKS2,ECT2,EPHA2,EZH2,FAM83D,KDR,KIT,LEF1,LRRC1,MLF1IP,NCAPG,NEIL3,NUSAP1,PLK1,PTGS1,RORA,RRM2,TOP2A,TPI1,TPX2,TUBB4B,TYMS,UBE2C,UBE2T	31
Hepatocellular Carcinoma	hepatocellular carcinoma	1.39E-06	ANLN,ASF1B,AURKA,BSG,CCNA2,CCNB1,CKS1B,CKS2,ECT2,EPHA2,EZH2,FAM83D,KDR,KIT,LEF1,LRRC1,MLF1IP,NCAPG,NEIL3,NUSAP1,PLK1,PTGS1,RORA,RRM2,TOP2A,TPI1,TPX2,TUBB4B,TYMS,UBE2C,UBE2T	31
Liver Hyperplasia/Hyperproliferation	biliary tract cancer	5.81E-06	ALPL,ANXA2,BIRC5,BRCA2,PKM,POLE,POLE2,RRM1,RRM2,TOP2A,TYMS	11
Liver Hyperplasia/Hyperproliferation	extrahepatic bile duct cancer	1.65E-05	POLE,POLE2,RRM1,RRM2	4
Liver Hyperplasia/Hyperproliferation	resectable gallbladder cancer	1.65E-05	POLE,POLE2,RRM1,RRM2	4
Liver Hyperplasia/Hyperproliferation	gallbladder cancer	2.48E-05	BIRC5,POLE,POLE2,RRM1,RRM2	5
Liver Hyperplasia/Hyperproliferation	bile duct cancer	5.24E-04	ALPL,ANXA2,PKM,POLE,POLE2,RRM1,RRM2,TOP2A	8
Nephrosis	nephrosis	1.43E-02	ANKS6,IMPDH1,NPHS1,PAX8,PDLIM1	5
Nephrosis	Finnish congenital nephrotic syndrome	3.29E-02	NPHS1	1
Renal Inflammation	acute pyelonephritis	3.29E-02	TOP2A	1
Renal Nephritis	acute pyelonephritis	3.29E-02	TOP2A	1
Congenital Heart Anomaly	arrhythmogenic right ventricular dysplasia familial 10	3.29E-02	DSG2	1
Congenital Heart Anomaly	arrhythmogenic right ventricular dysplasia familial 12	3.29E-02	JUP	1
Congenital Heart Anomaly	arrhythmogenic right ventricular dysplasia	4.09E-02	DSG2,JUP	2
Liver Hyperplasia/Hyperproliferation	inoperable hepatocellular carcinoma	4.09E-02	KDR,KIT	2
Hepatocellular Carcinoma	inoperable hepatocellular carcinoma	4.09E-02	KDR,KIT	2
Liver Hyperplasia/Hyperproliferation	local hepatocellular carcinoma	4.09E-02	KDR,KIT	2
Hepatocellular Carcinoma	local hepatocellular carcinoma	4.09E-02	KDR,KIT	2
Liver Hyperplasia/Hyperproliferation	unresectable hepatocellular carcinoma	4.09E-02	KDR,KIT	2
Hepatocellular Carcinoma	unresectable hepatocellular carcinoma	4.09E-02	KDR,KIT	2
Liver Fibrosis	fibrosis of liver	4.30E-02	POLA1,POLD1,RORA	3
Liver Hyperplasia/Hyperproliferation	metastatic hepatocellular carcinoma	4.89E-02	KDR,KIT	2
Hepatocellular Carcinoma	metastatic hepatocellular carcinoma	4.89E-02	KDR,KIT	2
Nephrosis	minimal change nephrotic syndrome	5.74E-02	IMPDH1,PDLIM1	2
Renal Inflammation	diffuse proliferative lupus nephritis	6.48E-02	PDLIM1	1
Renal Nephritis	diffuse proliferative lupus nephritis	6.48E-02	PDLIM1	1
Nephrosis	adolescent nephronophthisis	9.56E-02	PAX8	1
Renal Necrosis/Cell Death	apoptosis of podocytes	9.56E-02	NPHS1	1
Liver Hyperplasia/Hyperproliferation	liver metastases	9.56E-02	PLAUR	1
Nephrosis	nephronophthisis	1.06E-01	ANKS6,PAX8	2
Cardiac Fibrosis	Cardiac Fibrosis	1.25E-01	AR	1
Kidney Failure	end stage renal disease	1.41E-01	AR,EPOR,IMPDH1,PTGS1	4
Renal Necrosis/Cell Death	cell death of kidney cells	1.48E-01	AR,BIRC5,BOK,DAXX,GAPDH,GRB10,HK2,MAP3K8,MSH5,NPHS1,PLA2G4A,RAD51,SSRP1	13
Kidney Failure	chronic renal failure	1.54E-01	AR,CDK2,EPOR,IMPDH1,PTGS1	5
Renal Inflammation	focal glomerulonephritis	1.63E-01	IMPDH1,PDLIM1	2
Renal Nephritis	focal glomerulonephritis	1.63E-01	IMPDH1,PDLIM1	2
Renal Inflammation	membranous glomerulonephritis	1.82E-01	PDLIM1	1
Renal Nephritis	membranous glomerulonephritis	1.82E-01	PDLIM1	1
Renal Necrosis/Cell Death	cell death of kidney cell lines	2.07E-01	AR,BIRC5,BOK,DAXX,GAPDH,GRB10,HK2,MAP3K8,MSH5,PLA2G4A,RAD51,SSRP1	12
Heart Failure	diastolic heart failure	2.09E-01	AR	1
Kidney Failure	failure of kidney	2.14E-01	AR,CDK2,EPOR,IMPDH1,PTGS1,TOP2A	6
Renal Necrosis/Cell Death	cell viability of kidney cell lines	2.27E-01	BIRC5,MAP3K8,MSH5	3
Renal Proliferation	proliferation of kidney cell lines	2.36E-01	AURKA,BIRC5,DLGAP5,E2F1,PLAUR,PLK1	6
Liver Inflammation/Hepatitis	chronic hepatitis B	2.60E-01	POLA1,POLD1	2
Bradycardia	bradycardia	2.60E-01	CHRM2	1
Cardiac Arrythmia	bradycardia	2.60E-01	CHRM2	1
Liver Damage	hepatotoxicity	2.60E-01	RASGRP1	1
Renal Hydronephrosis	hydronephrosis	2.97E-01	PLAUR,PTN	2
Liver Proliferation	proliferation of hepatocytes	3.31E-01	PTN	1
Cardiac Hypertrophy	left ventricular hypertrophy	3.53E-01	EPOR	1
Liver Hyperplasia/Hyperproliferation	cholangiocarcinoma	3.57E-01	ANXA2,PKM	2
Kidney Failure	hepatorenal syndrome	3.74E-01	TOP2A	1
Liver Failure	hepatorenal syndrome	3.74E-01	TOP2A	1
Cardiac Necrosis/Cell Death	apoptosis of cardiomyocytes	3.95E-01	PTN	1
Cardiac Inflammation	pericarditis	3.95E-01	TUBB4B	1
Congenital Heart Anomaly	congenital heart disease	3.98E-01	DSG2,JUP,USP44	3
Glomerular Injury	focal segmental glomerulosclerosis	4.15E-01	PDLIM1	1
Renal Proliferation	proliferation of mesangial cells	4.15E-01	PLAUR	1
Pulmonary Hypertension	Pulmonary Hypertension	4.39E-01	AR,KIT	2
Cardiac Pulmonary Embolism	pulmonary embolism	4.71E-01	PTGS1	1
Liver Inflammation/Hepatitis	viral hepatitis	5.50E-01	IMPDH1,POLA1,POLD1	3
Cardiac Arrythmia	atrial fibrillation	5.58E-01	AR,CHRM2,PTGS1	3
Liver Inflammation/Hepatitis	chronic hepatitis	5.65E-01	IMPDH1,POLA1,POLD1	3
Heart Failure	congestive heart failure	5.83E-01	AR,EPOR	2
Cardiac Congestive Cardiac Failure	congestive heart failure	5.83E-01	AR,EPOR	2
Renal Necrosis/Cell Death	apoptosis of kidney cell lines	1.00E00	BIRC5,BOK,DAXX,GRB10,MAP3K8,MSH5	6
Cardiac Arrythmia	arrhythmia	1.00E00	AR,CHRM2,DSG2,PTGS1	4
Liver Inflammation/Hepatitis	chronic hepatitis C	1.00E00	IMPDH1	1
Cardiac Arteriopathy	coronary artery disease	1.00E00	ACAT2,ADAMTS7,JUP,KDR,PSRC1,PTGS1,TUBB4B	7
Heart Failure	failure of heart	1.00E00	AR,DHFR,EPOR	3
Renal Inflammation	lupus nephritis	1.00E00	IMPDH1,PDLIM1	2
Renal Nephritis	lupus nephritis	1.00E00	IMPDH1,PDLIM1	2
Canonical Pathways
Ingenuity Canonical Pathways	-log(p-value)	Ratio	Molecules
Role of BRCA1 in DNA Damage Response	1.13E01	2.7E-01	MDC1,PLK1,FANCC,RBL1,RFC5,CHEK1,RAD51,FANCD2,RFC4,E2F1,RFC2,BRCA2,BLM,BRCA1,CHEK2,FANCA,E2F2
Mitotic Roles of Polo-Like Kinase	1.1E01	2.66E-01	KIF23,CDC25C,ESPL1,CDC20,PLK3,WEE1,PTTG1,PRC1,CCNB2,PLK1,CDK1,CCNB1,PLK4,PKMYT1,FBXO5,KIF11,CHEK2
Cell Cycle Control of Chromosomal Replication	1.08E01	4E-01	MCM5,MCM3,MCM6,CDC45,MCM2,CDT1,CDC6,CHEK2,MCM4,CDK2,MCM7,ORC1
Cell Cycle: G2/M DNA Damage Checkpoint Regulation	1.03E01	2.92E-01	CDC25C,CKS2,WEE1,CCNB2,PLK1,CDK1,CHEK1,CCNB1,TOP2A,CKS1B,PKMYT1,RPS6KA1,BRCA1,CHEK2
Role of CHK Proteins in Cell Cycle Checkpoint Control	9.77E00	2.63E-01	CDC25C,MDC1,PLK1,RFC5,CDK1,CHEK1,PCNA,RFC4,E2F1,RFC2,CLSPN,BRCA1,CHEK2,E2F2,CDK2
ATM Signaling	9.3E00	2.46E-01	CDC25C,MDC1,CCNB2,MAPK13,CDK1,CHEK1,CCNB1,RAD51,FANCD2,H2AFX,MAPK10,BLM,BRCA1,CHEK2,CDK2
Hereditary Breast Cancer Signaling	8.39E00	1.6E-01	CDC25C,WEE1,FANCC,RFC5,CDK1,CHEK1,CCNB1,RAD51,RFC4,FANCD2,H2AFX,E2F1,RFC2,BRCA2,PIK3CD,BLM,BRCA1,CHEK2,FANCA
Mismatch Repair in Eukaryotes	6.45E00	3.5E-01	PCNA,RFC4,RFC2,FEN1,RFC5,POLD1,EXO1
Glycolysis I	4.23E00	2.73E-01	ENO1,TPI1,ENO3,PKM,GAPDH,ALDOC
DNA Double-Strand Break Repair by Homologous Recombination	4.23E00	3.12E-01	RAD51,LIG1,POLA1,BRCA2,BRCA1
Estrogen-mediated S-phase Entry	4E00	2.22E-01	CCNA2,E2F1,RBL1,CDK1,E2F2,CDK2
GADD45 Signaling	3.52E00	2.38E-01	PCNA,BRCA1,CDK1,CDK2,CCNB1
DNA damage-induced 14-3-3σ Signaling	3.52E00	2.38E-01	CCNB2,BRCA1,CDK1,CDK2,CCNB1
Molecular Mechanisms of Cancer	3.12E00	6.34E-02	CDC25C,PRKCQ,SUV39H1,MAPK13,AURKA,RBL1,CHEK1,DAXX,ARHGEF19,FANCD2,PRKCD,ARHGEF16,RASGRP1,E2F1,MAPK10,PLCB3,LEF1,PIK3CD,BRCA1,PRKD3,CHEK2,E2F2,CDK2
Cyclins and Cell Cycle Regulation	3.03E00	1.03E-01	CCNA2,WEE1,SUV39H1,E2F1,CCNB2,CDK1,E2F2,CDK2,CCNB1
Pyridoxal 5'-phosphate Salvage Pathway	2.99E00	1.27E-01	NEK2,PRKCQ,PRKCD,PLK1,MAP3K8,TTK,CDK1,CDK2
Sucrose Degradation V (Mammalian)	2.95E00	4.29E-01	KHK,TPI1,ALDOC
14-3-3-mediated Signaling	2.81E00	9.32E-02	TRAF2,PRKCQ,TUBB6,TUBB4B,PRKCD,MAPK10,PLCB3,PIK3CD,RPS6KA1,PRKD3,TUBA1B
Breast Cancer Regulation by Stathmin1	2.8E00	7.61E-02	PRKCQ,TUBB4B,TUBA1B,CDK1,ARHGEF19,TUBB6,ARHGEF16,PRKCD,E2F1,CAMK1G,PLCB3,PIK3CD,PRKD3,CDK2,E2F2
Sertoli Cell-Sertoli Cell Junction Signaling	2.75E00	7.65E-02	PLS1,TUBB4B,ITGA5,MAPK13,CLDN6,TUBA1B,F11R,TUBB6,JAM3,CGN,MAPK10,MAP3K8,ACTG2,JUP
Mechanisms of Viral Exit from Host Cells	2.74E00	1.5E-01	PRKCQ,PRKCD,LMNB2,ACTG2,PRKD3,LMNB1
UVC-Induced MAPK Signaling	2.62E00	1.43E-01	PRKCQ,PRKCD,MAPK10,MAPK13,PRKD3,SMPD2
Salvage Pathways of Pyrimidine Ribonucleotides	2.48E00	9.78E-02	PYCRL,NEK2,PRKCQ,PRKCD,PLK1,MAP3K8,TTK,CDK1,CDK2
Glioma Signaling	2.42E00	8.49E-02	PRKCQ,PRKCD,SUV39H1,E2F1,CAMK1G,PIK3CD,RBL1,PRKD3,E2F2
Type II Diabetes Mellitus Signaling	2.36E00	7.87E-02	TRAF2,PRKCQ,PRKCD,GCK,PKM,MAPK10,PIK3CD,PRKD3,SMPD2,KCNJ11
Pyrimidine Deoxyribonucleotides De Novo Biosynthesis I	2.35E00	1.9E-01	TYMS,RRM2,DTYMK,RRM1
Gluconeogenesis I	2.28E00	1.82E-01	ENO1,ENO3,GAPDH,ALDOC
UVB-Induced MAPK Signaling	2.16E00	1.11E-01	PRKCQ,PRKCD,MAPK10,PIK3CD,MAPK13,PRKD3
Pancreatic Adenocarcinoma Signaling	2.08E00	7.83E-02	RAD51,SUV39H1,E2F1,MAPK10,BRCA2,PIK3CD,BIRC5,E2F2,CDK2
Small Cell Lung Cancer Signaling	2.06E00	8.33E-02	TRAF2,SUV39H1,E2F1,CKS1B,PIK3CD,TRAF5,CDK2
dTMP De Novo Biosynthesis	1.99E00	4E-01	TYMS,DHFR
Leukocyte Extravasation Signaling	1.93E00	6.63E-02	F11R,PRKCQ,JAM3,RASGRP1,PRKCD,MAPK10,ITGA5,PIK3CD,ACTG2,MAPK13,CLDN6,PRKD3,SELPLG
VEGF Family Ligand-Receptor Interactions	1.9E00	8.97E-02	PLA2G4A,PRKCQ,PRKCD,PLA2G3,PIK3CD,KDR,PRKD3
Aryl Hydrocarbon Receptor Signaling	1.9E00	7.09E-02	CCNA2,NQO2,POLA1,E2F1,DHFR,ALDH16A1,CHEK2,CDK2,CHEK1,MCM7
Nitric Oxide Signaling in the Cardiovascular System	1.88E00	7.84E-02	PRKCQ,PRKCD,ATP2A3,ARG2,PIK3CD,PDE1A,KDR,PRKD3
RAN Signaling	1.84E00	1.67E-01	RCC1,KPNA2,RANGAP1
Arginine Degradation VI (Arginase 2 Pathway)	1.83E00	3.33E-01	PYCRL,ARG2
p53 Signaling	1.81E00	8E-02	PCNA,E2F1,PIK3CD,BRCA1,BIRC5,CHEK2,CDK2,CHEK1
Inhibition of Angiogenesis by TSP1	1.7E00	1.25E-01	SDC1,MAPK10,MAPK13,KDR
Factors Promoting Cardiogenesis in Vertebrates	1.61E00	7.69E-02	PRKCQ,PRKCD,CDC6,LEF1,PRKD3,TCF7,CDK2
CD27 Signaling in Lymphocytes	1.59E00	9.09E-02	TRAF2,SIVA1,MAPK10,MAP3K8,TRAF5
Fc Epsilon RI Signaling	1.56E00	7.21E-02	PLA2G4A,PRKCQ,PRKCD,MAPK10,PLA2G3,PIK3CD,MAPK13,PRKD3
Ovarian Cancer Signaling	1.53E00	6.52E-02	RAD51,SUV39H1,E2F1,PTGS1,BRCA2,LEF1,PIK3CD,BRCA1,TCF7
LPS-stimulated MAPK Signaling	1.48E00	7.59E-02	PRKCQ,PRKCD,MAPK10,PIK3CD,MAPK13,PRKD3
NF-κB Activation by Viruses	1.48E00	7.59E-02	TRAF2,PRKCQ,PRKCD,ITGA5,PIK3CD,PRKD3
CCR3 Signaling in Eosinophils	1.48E00	6.61E-02	PLA2G4A,PRKCQ,PRKCD,PLA2G3,PLCB3,PIK3CD,MAPK13,PRKD3
April Mediated Signaling	1.45E00	9.52E-02	TRAF2,MAPK10,MAPK13,TRAF5
B Cell Activating Factor Signaling	1.38E00	9.09E-02	TRAF2,MAPK10,MAPK13,TRAF5
HGF Signaling	1.35E00	6.86E-02	PRKCQ,PRKCD,MAPK10,MAP3K8,PIK3CD,PRKD3,CDK2
Prostate Cancer Signaling	1.32E00	6.59E-02	AR,SUV39H1,E2F1,LEF1,PIK3CD,CDK2
Glutaryl-CoA Degradation	1.31E00	1.82E-01	ACAT2,HSD17B8
Purine Nucleotides De Novo Biosynthesis II	1.31E00	1.82E-01	IMPDH1,PFAS
Endothelin-1 Signaling	1.3E00	5.92E-02	PLA2G4A,PRKCQ,PRKCD,PTGS1,MAPK10,PLA2G3,PLCB3,PIK3CD,MAPK13,PRKD3
Antiproliferative Role of TOB in T Cell Signaling	1.28E00	1.15E-01	CCNA2,RPS6KA1,CDK2
CD40 Signaling	1.28E00	7.35E-02	TRAF2,MAPK10,PIK3CD,MAPK13,TRAF5
Role of Oct4 in Mammalian Embryonic Stem Cell Pluripotency	1.25E00	9.09E-02	CCNF,FOXD3,BRCA1,IGF2BP1
Cell Cycle: G1/S Checkpoint Regulation	1.25E00	7.35E-02	SUV39H1,E2F1,RBL1,E2F2,CDK2
ErbB Signaling	1.21E00	6.9E-02	PRKCQ,PRKCD,MAPK10,PIK3CD,MAPK13,PRKD3
Gap Junction Signaling	1.21E00	5.77E-02	PRKCQ,TUBB6,TUBB4B,PRKCD,PLCB3,PIK3CD,ACTG2,PRKD3,TUBA1B
RANK Signaling in Osteoclasts	1.19E00	6.52E-02	TRAF2,MAPK10,MAP3K8,PIK3CD,MAPK13,TRAF5
Trehalose Degradation II (Trehalase)	1.19E00	5E-01	GCK
Remodeling of Epithelial Adherens Junctions	1.18E00	7.58E-02	TUBB6,ARPC1B,TUBB4B,ACTG2,TUBA1B
UVA-Induced MAPK Signaling	1.17E00	6.74E-02	MAPK10,PLCB3,PIK3CD,MAPK13,RPS6KA1,SMPD2
Germ Cell-Sertoli Cell Junction Signaling	1.16E00	5.73E-02	PLS1,TUBB6,TUBB4B,MAPK10,MAP3K8,PIK3CD,JUP,ACTG2,TUBA1B
Erythropoietin Signaling	1.16E00	6.76E-02	PRKCQ,EPOR,PRKCD,PIK3CD,PRKD3
CCR5 Signaling in Macrophages	1.16E00	6.17E-02	PRKCQ,PRKCD,MAPK10,MAPK13,PRKD3
Melatonin Signaling	1.16E00	7.35E-02	PRKCQ,RORA,PRKCD,PLCB3,PRKD3
Ephrin A Signaling	1.14E00	8E-02	PIK3CD,EPHA3,EPHA2,EFNA4
Growth Hormone Signaling	1.14E00	7.04E-02	PRKCQ,PRKCD,PIK3CD,RPS6KA1,PRKD3
Macropinocytosis Signaling	1.14E00	6.58E-02	PRKCQ,PRKCD,ITGA5,PIK3CD,PRKD3
Virus Entry via Endocytic Pathways	1.14E00	6.52E-02	PRKCQ,PRKCD,ITGA5,PIK3CD,ACTG2,PRKD3
Sperm Motility	1.1E00	5.83E-02	PLA2G4A,PRKCQ,PRKCD,PLA2G3,PLCB3,PDE1A,PRKD3
4-1BB Signaling in T Lymphocytes	1.09E00	8.57E-02	TRAF2,MAPK10,MAPK13
RhoA Signaling	1.07E00	6.09E-02	PLXNA1,ARPC1B,ANLN,CIT,SEPT4,ACTG2,CDC42EP2
p38 MAPK Signaling	1.05E00	6.03E-02	PLA2G4A,DAXX,TRAF2,MAPKAPK3,PLA2G3,MAPK13,RPS6KA1
Prolactin Signaling	1.03E00	6.49E-02	PRKCQ,PRKCD,PIK3CD,PRKD3,TCF7
NADH Repair	1.02E00	3.33E-01	GAPDH
5-aminoimidazole Ribonucleotide Biosynthesis I	1.02E00	3.33E-01	PFAS
Oxidized GTP and dGTP Detoxification	1.02E00	3.33E-01	NUDT1
Granzyme B Signaling	1.02E00	1.25E-01	LMNB2,LMNB1
Methionine Degradation I (to Homocysteine)	1.02E00	1.25E-01	SUV39H1,AHCY
Role of IL-17A in Arthritis	9.93E-01	6.67E-02	MAPK10,PIK3CD,MAPK13,RPS6KA1
Epithelial Adherens Junction Signaling	9.86E-01	5.56E-02	TUBB6,ARPC1B,TUBB4B,LEF1,JUP,ACTG2,TUBA1B,TCF7
Thrombopoietin Signaling	9.71E-01	6.78E-02	PRKCQ,PRKCD,PIK3CD,PRKD3
Regulation of Cellular Mechanics by Calpain Protease	9.71E-01	5.71E-02	CCNA2,ITGA5,CDK1,CDK2
Cell Cycle Regulation by BTG Family Proteins	9.7E-01	8.33E-02	E2F1,E2F2,CDK2
Neuropathic Pain Signaling In Dorsal Horn Neurons	9.66E-01	5.88E-02	PRKCQ,PRKCD,CAMK1G,PLCB3,PIK3CD,PRKD3
Acute Myeloid Leukemia Signaling	9.6E-01	6.17E-02	KIT,LEF1,PIK3CD,JUP,TCF7
Cysteine Biosynthesis III (mammalia)	9.31E-01	1.11E-01	SUV39H1,AHCY
Calcium-induced T Lymphocyte Apoptosis	9.08E-01	6.56E-02	PRKCQ,PRKCD,ATP2A3,PRKD3
ErbB4 Signaling	9.08E-01	6.45E-02	PRKCQ,PRKCD,PIK3CD,PRKD3
Serine Biosynthesis	9.02E-01	2.5E-01	PHGDH
Heme Biosynthesis from Uroporphyrinogen-III I	9.02E-01	2.5E-01	CPOX
Proline Biosynthesis I	9.02E-01	2.5E-01	PYCRL
Arginine Degradation I (Arginase Pathway)	9.02E-01	2.5E-01	ARG2
GNRH Signaling	8.99E-01	5.19E-02	PRKCQ,PRKCD,MAPK10,PLCB3,MAP3K8,MAPK13,PRKD3
Tryptophan Degradation III (Eukaryotic)	8.92E-01	1.05E-01	ACAT2,HSD17B8
Induction of Apoptosis by HIV1	8.89E-01	6.35E-02	DAXX,TRAF2,MAPK10,SLC25A10
NGF Signaling	8.63E-01	5.41E-02	PRKCD,MAPK10,MAP3K8,PIK3CD,RPS6KA1,SMPD2
Maturity Onset Diabetes of Young (MODY) Signaling	8.56E-01	9.09E-02	GCK,GAPDH
fMLP Signaling in Neutrophils	8.49E-01	5.04E-02	PRKCQ,ARPC1B,PRKCD,PLCB3,PIK3CD,PRKD3
IL-12 Signaling and Production in Macrophages	8.49E-01	5.11E-02	PRKCQ,PRKCD,MAPK10,MAP3K8,PIK3CD,MAPK13,PRKD3
Renin-Angiotensin Signaling	8.36E-01	5.31E-02	PRKCQ,PRKCD,MAPK10,PIK3CD,MAPK13,PRKD3
D-myo-inositol-5-phosphate Metabolism	8.25E-01	4.76E-02	CDC25C,PPP1R16B,PGAM5,PLCB3,ALPL,PPFIA4,NUDT1
MIF Regulation of Innate Immunity	8.19E-01	6.67E-02	PLA2G4A,MAPK10,PLA2G3
GDP-glucose Biosynthesis	8.12E-01	2E-01	GCK
Axonal Guidance Signaling	7.86E-01	3.92E-02	PLXNA1,ADAMTS7,RND1,PRKCQ,RGS3,ARPC1B,TUBB4B,ITGA5,ADAM11,EPHA3,TUBA1B,EFNA4,TUBB6,PRKCD,PLCB3,PIK3CD,PRKD3,EPHA2
Role of MAPK Signaling in the Pathogenesis of Influenza	7.64E-01	6.06E-02	PLA2G4A,MAPK10,PLA2G3,MAPK13
Role of Pattern Recognition Receptors in Recognition of Bacteria and Viruses	7.43E-01	5.26E-02	PRKCQ,PRKCD,MAPK10,PIK3CD,PRKD3
Glucose and Glucose-1-phosphate Degradation	7.4E-01	1.67E-01	GCK
Proline Biosynthesis II (from Arginine)	7.4E-01	1.67E-01	PYCRL
Superpathway of Serine and Glycine Biosynthesis I	7.4E-01	1.67E-01	PHGDH
Urea Cycle	7.4E-01	1.67E-01	ARG2
D-myo-inositol (1,4,5,6)-Tetrakisphosphate Biosynthesis	7.36E-01	4.62E-02	CDC25C,PPP1R16B,PGAM5,ALPL,PPFIA4,NUDT1
D-myo-inositol (3,4,5,6)-tetrakisphosphate Biosynthesis	7.36E-01	4.62E-02	CDC25C,PPP1R16B,PGAM5,ALPL,PPFIA4,NUDT1
IL-22 Signaling	7.3E-01	8.33E-02	MAPK10,MAPK13
Chronic Myeloid Leukemia Signaling	7.3E-01	4.9E-02	SUV39H1,E2F1,PIK3CD,RBL1,E2F2
Fcγ Receptor-mediated Phagocytosis in Macrophages and Monocytes	7.16E-01	5.26E-02	PRKCQ,ARPC1B,PRKCD,ACTG2,PRKD3
nNOS Signaling in Neurons	7.15E-01	6.52E-02	PRKCQ,PRKCD,PRKD3
3-phosphoinositide Biosynthesis	7.15E-01	4.4E-02	CDC25C,PPP1R16B,PGAM5,PIK3CD,ALPL,PPFIA4,NUDT1
Antioxidant Action of Vitamin C	7.04E-01	5.1E-02	PLA2G4A,MAPK10,PLA2G3,PLCB3,MAPK13
IL-17A Signaling in Gastric Cells	7.02E-01	8E-02	MAPK10,MAPK13
Role of JAK family kinases in IL-6-type Cytokine Signaling	7.02E-01	7.69E-02	MAPK10,MAPK13
Calcium Signaling	7.02E-01	4.26E-02	TNNT1,CAMK1G,CHRNB4,ATP2A3,TRPC4,TNNI1,CHRNA5,CHRNA3
Glioblastoma Multiforme Signaling	6.95E-01	4.46E-02	PRKCD,E2F1,PLCB3,LEF1,PIK3CD,E2F2,CDK2
Mouse Embryonic Stem Cell Pluripotency	6.91E-01	5.05E-02	LEF1,PIK3CD,MAPK13,FOXD3,TCF7
IL-3 Signaling	6.87E-01	5.48E-02	PRKCQ,PRKCD,PIK3CD,PRKD3
STAT3 Pathway	6.58E-01	5.41E-02	CISH,MAPK10,MAPK13,KDR
Signaling by Rho Family GTPases	6.57E-01	4.03E-02	ARHGEF19,ARPC1B,ARHGEF16,CIT,MAPK10,ITGA5,SEPT4,PIK3CD,ACTG2,CDC42EP2
Superpathway of Cholesterol Biosynthesis	6.52E-01	7.41E-02	ACAT2,DHCR24
Xenobiotic Metabolism Signaling	6.49E-01	4.18E-02	CHST2,HS6ST1,PRKCQ,NQO2,PRKCD,CAMK1G,MAP3K8,PIK3CD,MAPK13,ALDH16A1,PRKD3
Role of NFAT in Cardiac Hypertrophy	6.48E-01	4.28E-02	PRKCQ,PRKCD,CAMK1G,MAPK10,PLCB3,PIK3CD,MAPK13,PRKD3
eNOS Signaling	6.48E-01	4.65E-02	CCNA2,CHRNB4,PIK3CD,CHRNA5,KDR,CHRNA3
Paxillin Signaling	6.43E-01	4.55E-02	MAPK10,ITGA5,PIK3CD,MAPK13,ACTG2
Citrulline Biosynthesis	6.29E-01	1.25E-01	ARG2
Ketolysis	6.29E-01	1.25E-01	ACAT2
Salvage Pathways of Pyrimidine Deoxyribonucleotides	6.29E-01	1.25E-01	TK1
Sphingomyelin Metabolism	6.29E-01	1.25E-01	SMPD2
UDP-N-acetyl-D-galactosamine Biosynthesis II	6.29E-01	1.25E-01	GCK
Production of Nitric Oxide and Reactive Oxygen Species in Macrophages	6.23E-01	4.3E-02	PRKCQ,PRKCD,MAPK10,ARG2,MAP3K8,PIK3CD,MAPK13,PRKD3
Cholecystokinin/Gastrin-mediated Signaling	6.21E-01	4.95E-02	PRKCQ,PRKCD,MAPK10,PLCB3,PRKD3
HER-2 Signaling in Breast Cancer	6.18E-01	5E-02	PRKCQ,PRKCD,PIK3CD,PRKD3
Tec Kinase Signaling	6.1E-01	4E-02	PRKCQ,PRKCD,MAPK10,ITGA5,PIK3CD,ACTG2,PRKD3
Superpathway of Inositol Phosphate Compounds	6.07E-01	4.06E-02	CDC25C,PPP1R16B,PGAM5,PLCB3,PIK3CD,ALPL,PPFIA4,NUDT1
Fatty Acid β-oxidation I	6.07E-01	6.9E-02	ACAA2,HSD17B8
Sonic Hedgehog Signaling	6.07E-01	6.45E-02	CDK1,CCNB1
VDR/RXR Activation	6.05E-01	5.13E-02	PRKCQ,PRKCD,PRKD3,KLF4
Cdc42 Signaling	5.99E-01	4.2E-02	ARPC1B,MAPK10,ITGA5,MAPK13,CDC42EP2,IQGAP3
Role of p14/p19ARF in Tumor Suppression	5.86E-01	6.25E-02	E2F1,PIK3CD
Prostanoid Biosynthesis	5.85E-01	1.11E-01	PTGS1
Calcium Transport I	5.85E-01	1.11E-01	ATP2A3
Heme Biosynthesis II	5.85E-01	1.11E-01	CPOX
Dopamine-DARPP32 Feedback in cAMP Signaling	5.85E-01	4.38E-02	KCNJ4,PRKCQ,PRKCD,PLCB3,ATP2A3,PRKD3,KCNJ11
Lymphotoxin β Receptor Signaling	5.81E-01	5.36E-02	TRAF2,PIK3CD,TRAF5
OX40 Signaling Pathway	5.81E-01	4.92E-02	TRAF2,MAPK10,TRAF5
Reelin Signaling in Neurons	5.81E-01	4.88E-02	ARHGEF16,MAPK10,ITGA5,PIK3CD
ERK/MAPK Signaling	5.75E-01	4.02E-02	PLA2G4A,MYCN,DUSP9,PRKCD,PLA2G3,ITGA5,PIK3CD,RPS6KA1
Phospholipases	5.66E-01	5.45E-02	PLA2G4A,PLA2G3,PLCB3
Superpathway of Methionine Degradation	5.65E-01	6.45E-02	SUV39H1,AHCY
3-phosphoinositide Degradation	5.62E-01	4.08E-02	CDC25C,PPP1R16B,PGAM5,ALPL,PPFIA4,NUDT1
Thrombin Signaling	5.6E-01	4.06E-02	PRKCQ,PRKCD,ARHGEF16,CAMK1G,PLCB3,PIK3CD,MAPK13,PRKD3
Ketogenesis	5.46E-01	1E-01	ACAT2
Methylglyoxal Degradation III	5.46E-01	1E-01	AKR1B1
Synaptic Long Term Depression	5.44E-01	4.29E-02	PLA2G4A,PRKCQ,PRKCD,PLA2G3,PLCB3,PRKD3
Hepatic Cholestasis	5.44E-01	4.26E-02	TRAF2,PRKCQ,SLCO3A1,PRKCD,MAPK10,PRKD3
Glioma Invasiveness Signaling	5.39E-01	5.08E-02	HMMR,PLAUR,PIK3CD
MIF-mediated Glucocorticoid Regulation	5.28E-01	5.41E-02	PLA2G4A,PLA2G3
TR/RXR Activation	5.13E-01	4.49E-02	ENO1,SLC16A3,SYT2,PIK3CD
Acyl-CoA Hydrolysis	5.11E-01	9.09E-02	ACOT9
IL-9 Signaling	5.1E-01	5.26E-02	CISH,PIK3CD
Stearate Biosynthesis I (Animals)	5.1E-01	5.88E-02	DHCR24,ACOT9
Neuregulin Signaling	5.03E-01	4.21E-02	PRKCQ,PRKCD,ITGA5,PRKD3
FAK Signaling	5.03E-01	4.08E-02	HMMR,ITGA5,PIK3CD,ACTG2
IL-15 Signaling	4.87E-01	4.62E-02	TRAF2,PIK3CD,MAPK13
Eicosanoid Signaling	4.87E-01	4.92E-02	PLA2G4A,PTGS1,PLA2G3
G-Protein Coupled Receptor Signaling	4.85E-01	3.83E-02	DUSP9,RASGRP1,PTH1R,PLCB3,RGS14,MAP3K8,PIK3CD,RPS6KA1,PDE1A,CHRM2
PAK Signaling	4.82E-01	3.85E-02	MAPK10,ITGA5,PIK3CD,EPHA3
Mevalonate Pathway I	4.8E-01	8.33E-02	ACAT2
Phospholipase C Signaling	4.78E-01	3.69E-02	ARHGEF19,PLA2G4A,PRKCQ,PRKCD,ARHGEF16,PLA2G3,ITGA5,PLCB3,PRKD3
Synaptic Long Term Potentiation	4.75E-01	4.27E-02	PRKCQ,PRKCD,PLCB3,RPS6KA1,PRKD3
RAR Activation	4.7E-01	3.91E-02	LRAT,PRKCQ,PRKCD,MAPK10,PIK3CD,MAPK13,PRKD3
p70S6K Signaling	4.58E-01	4.1E-02	PRKCQ,PRKCD,PLCB3,PIK3CD,PRKD3
P2Y Purigenic Receptor Signaling Pathway	4.58E-01	4E-02	PRKCQ,PRKCD,PLCB3,PIK3CD,PRKD3
IL-17A Signaling in Airway Cells	4.52E-01	4.29E-02	MAPK10,PIK3CD,MAPK13
Cholesterol Biosynthesis I	4.52E-01	7.69E-02	DHCR24
Urate Biosynthesis/Inosine 5'-phosphate Degradation	4.52E-01	7.69E-02	IMPDH1
Cholesterol Biosynthesis II (via 24,25-dihydrolanosterol)	4.52E-01	7.69E-02	DHCR24
Cholesterol Biosynthesis III (via Desmosterol)	4.52E-01	7.69E-02	DHCR24
Non-Small Cell Lung Cancer Signaling	4.41E-01	4.11E-02	SUV39H1,E2F1,PIK3CD
SAPK/JNK Signaling	4.35E-01	4E-02	DAXX,TRAF2,MAPK10,PIK3CD
Isoleucine Degradation I	4.27E-01	7.14E-02	ACAT2
Superpathway of Citrulline Metabolism	4.27E-01	7.14E-02	ARG2
CXCR4 Signaling	4.21E-01	3.75E-02	PRKCQ,PRKCD,MAPK10,PLCB3,PIK3CD,PRKD3
Aldosterone Signaling in Epithelial Cells	4.21E-01	3.85E-02	PRKCQ,PRKCD,PLCB3,PIK3CD,PRKD3,AHCY
Agrin Interactions at Neuromuscular Junction	4.2E-01	4.48E-02	MAPK10,ITGA5,ACTG2
Role of PKR in Interferon Induction and Antiviral Response	4.19E-01	4.55E-02	TRAF2,TRAF5
Thyroid Cancer Signaling	4.19E-01	4.88E-02	LEF1,TCF7
Transcriptional Regulatory Network in Embryonic Stem Cells	4.19E-01	5E-02	FOXD3,ZIC3
GDNF Family Ligand-Receptor Interactions	4.1E-01	4.29E-02	NRTN,MAPK10,PIK3CD
Chemokine Signaling	4.1E-01	4.41E-02	CAMK1G,PLCB3,MAPK13
FcγRIIB Signaling in B Lymphocytes	4.06E-01	4.08E-02	MAPK10,PIK3CD
Dermatan Sulfate Biosynthesis (Late Stages)	4.06E-01	4.88E-02	CHST2,HS6ST1
The Visual Cycle	4.03E-01	6.25E-02	LRAT
Melanoma Signaling	3.93E-01	4.55E-02	E2F1,PIK3CD
Role of Osteoblasts, Osteoclasts and Chondrocytes in Rheumatoid Arthritis	3.84E-01	3.56E-02	TRAF2,MAPK10,ITGA5,LEF1,PIK3CD,TRAF5,ALPL,TCF7
Superpathway of Geranylgeranyldiphosphate Biosynthesis I (via Mevalonate)	3.82E-01	6.25E-02	ACAT2
Parkinson's Signaling	3.82E-01	6.25E-02	MAPK13
FLT3 Signaling in Hematopoietic Progenitor Cells	3.81E-01	4.11E-02	PIK3CD,MAPK13,RPS6KA1
PEDF Signaling	3.81E-01	3.9E-02	PIK3CD,MAPK13,TCF7
IL-17 Signaling	3.72E-01	4.05E-02	MAPK10,PIK3CD,MAPK13
Chondroitin Sulfate Biosynthesis (Late Stages)	3.69E-01	4.55E-02	CHST2,HS6ST1
AMPK Signaling	3.63E-01	3.5E-02	CHRNB4,PIK3CD,MAPK13,CHRNA5,CHRNA3
Granzyme A Signaling	3.62E-01	5.88E-02	H1F0
MSP-RON Signaling Pathway	3.58E-01	4.26E-02	PIK3CD,ACTG2
Human Embryonic Stem Cell Pluripotency	3.57E-01	3.36E-02	LEF1,PIK3CD,FOXD3,ZIC3,TCF7
Rac Signaling	3.55E-01	3.42E-02	ARPC1B,ITGA5,PIK3CD,IQGAP3
Purine Nucleotides Degradation II (Aerobic)	3.44E-01	5.56E-02	IMPDH1
Endoplasmic Reticulum Stress Pathway	3.44E-01	5.56E-02	TRAF2
Granulocyte Adhesion and Diapedesis	3.42E-01	3.61E-02	SDC1,JAM3,ITGA5,SDC4,CLDN6,SELPLG
Corticotropin Releasing Hormone Signaling	3.27E-01	3.51E-02	PRKCQ,PRKCD,MAPK13,PRKD3
Role of Tissue Factor in Cancer	3.27E-01	3.67E-02	PLAUR,PIK3CD,MAPK13,RPS6KA1
Heparan Sulfate Biosynthesis (Late Stages)	3.26E-01	4.17E-02	CHST2,HS6ST1
CNTF Signaling	3.16E-01	3.85E-02	PIK3CD,RPS6KA1
CREB Signaling in Neurons	3.15E-01	3.24E-02	PRKCQ,PRKCD,PLCB3,PIK3CD,RPS6KA1,PRKD3
NF-κB Signaling	3.15E-01	3.41E-02	TRAF2,PRKCQ,MAP3K8,PIK3CD,TRAF5,KDR
Natural Killer Cell Signaling	3.14E-01	3.6E-02	PRKCQ,PRKCD,PIK3CD,PRKD3
DNA Methylation and Transcriptional Repression Signaling	3.11E-01	4.35E-02	DNMT1
Androgen Signaling	3.08E-01	3.05E-02	PRKCQ,AR,PRKCD,PRKD3
Ephrin Receptor Signaling	3E-01	3.05E-02	RGS3,ARPC1B,ITGA5,EPHA3,EPHA2,EFNA4
Agranulocyte Adhesion and Diapedesis	2.9E-01	3.41E-02	JAM3,ITGA5,SDC4,ACTG2,CLDN6,SELPLG
CD28 Signaling in T Helper Cells	2.9E-01	3.28E-02	PRKCQ,ARPC1B,MAPK10,PIK3CD
Semaphorin Signaling in Neurons	2.89E-01	3.85E-02	PLXNA1,RND1
Endometrial Cancer Signaling	2.89E-01	3.64E-02	LEF1,PIK3CD
Chondroitin Sulfate Biosynthesis	2.89E-01	3.85E-02	CHST2,HS6ST1
Gαq Signaling	2.82E-01	3.18E-02	PRKCQ,PRKCD,PLCB3,PIK3CD,PRKD3
Melanocyte Development and Pigmentation Signaling	2.79E-01	3.45E-02	KIT,PIK3CD,RPS6KA1
NRF2-mediated Oxidative Stress Response	2.76E-01	3.21E-02	PRKCQ,NQO2,PRKCD,PIK3CD,ACTG2,PRKD3
IL-6 Signaling	2.73E-01	3.28E-02	TRAF2,MAPK10,PIK3CD,MAPK13
α-Adrenergic Signaling	2.73E-01	3.26E-02	PRKCQ,PRKCD,PRKD3
Dermatan Sulfate Biosynthesis	2.72E-01	3.7E-02	CHST2,HS6ST1
Heparan Sulfate Biosynthesis	2.64E-01	3.64E-02	CHST2,HS6ST1
Actin Nucleation by ARP-WASP Complex	2.56E-01	3.03E-02	ARPC1B,ITGA5
EGF Signaling	2.56E-01	3.45E-02	PIK3CD,MAPK13
G Beta Gamma Signaling	2.54E-01	3E-02	PRKCQ,PRKCD,PRKD3
Apoptosis Signaling	2.54E-01	3.26E-02	PRKCQ,RPS6KA1,CDK1
VEGF Signaling	2.48E-01	3.16E-02	PIK3CD,ACTG2,KDR
Myc Mediated Apoptosis Signaling	2.41E-01	3.33E-02	MAPK10,PIK3CD
Death Receptor Signaling	2.41E-01	3.23E-02	DAXX,TRAF2
D-myo-inositol (1,4,5)-Trisphosphate Biosynthesis	2.25E-01	3.7E-02	PLCB3
TNFR2 Signaling	2.16E-01	3.12E-02	TRAF2
Upstream Regulators
Upstream Regulator	Molecule Type	p-value of overlap	Target molecules in dataset	Mechanistic Network
E2F4	transcription regulator	8.48E-51	ANLN,ASF1B,AURKB,BRCA1,CCNA2,CDC6,CDCA4,CDK1,CDK2,CENPE,CHEK1,CHEK2,CKS1B,CKS2,DDX11,DHFR,E2F1,E2F2,ECT2,FEN1,GINS1,H2AFX,H2AFZ,HMMR,KIAA0101,KIF22,KIF4A,MAD2L1,MCM10,MCM3,MCM5,MCM6,MKI67,MYBL2,MYCN,NDC80,NEK2,ORC1,PCNA,PLK1,POLA1,POLA2,POLD1,PRC1,PRIM2,PTTG1,RAD51,RAD54L,RBL1,RFC2,RFC4,RRM1,RRM2,TEAD4,TK1,TMPO,TOP2A,TRAF2,TTK,UBE2T
NUPR1	transcription regulator	3.57E-27	ABHD15,ALDOC,ARHGAP11A,ASPM,AURKA,BLM,BRCA1,BRI3BP,BRINP3,BUB1,BUB1B,CASC5,CCNA2,CCNB2,CCNF,CDC25C,CDCA2,CDCA3,CDCA8,CENPI,CKAP2L,DHCR24,DSN1,EME1,ERCC6L,ESPL1,EXO1,FAM111B,FANCD2,GINS1,GPSM2,GTSE1,HILPDA,HJURP,HK2,KIF11,KIF18A,KIF20A,KIF23,KIF2C,KIFC1,KLF4,LMNB1,MCM10,MGME1,MKI67,MTFR2,NEIL3,NT5DC3,PLK1,PLK3,POLA2,POLE2,POLQ,RAB38,RAD51,SGK223,SHCBP1,SHROOM3,SIX4,SPAG5,SPC24,SPC25,STIL,SYNE2,TIC…
E2F1	transcription regulator	6.83E-25	AR,AURKB,BIRC5,BRCA1,CCNA2,CCNB1,CDC6,CDCA4,CDK1,DDX11,DHFR,E2F1,ECT2,FEN1,GINS1,KDR,KIAA0101,KIF23,MCM10,MCM3,MCM5,MCM6,MYBL2,MYCN,NDC80,PCNA,POLA1,POLA2,PRIM2,RACGAP1,RAD51,RAD54L,RBL1,RFC2,RFC4,RRM1,RRM2,TK1,TOP2A	E2F1,HDAC1,RB1,TP53
TP53	transcription regulator	1.34E-20	AR,ARPC1B,AURKA,AURKB,BIRC5,BRCA1,BUB1,BUB1B,CCNA2,CCNB1,CDC20,CDC25C,CDC6,CDK1,CDK2,CDT1,CENPF,CEP55,CHEK1,CHEK2,CPOX,DHFR,DNMT1,DSN1,E2F1,FEN1,H2AFX,HK2,HMGN2,HMMR,KCNJ4,KIAA0101,KIF23,KIF24,MAD2L1,MAP3K8,MCM2,MCM3,MCM4,MCM6,MCM7,NCAPG,NDC80,NEK2,PBK,PCNA,PLAUR,PLK1,POLD1,POLE2,PRC1,RECQL4,RFC4,RPS6KA1,RRM2,SIVA1,TOP2A,TPX2,UBE2C,VRK1,WDHD1	CDKN1A,E2f,HDAC1,RB1,RBL1,TP53
CCND1	other	4.54E-20	AR,AURKA,CASC5,CDC45,CDC6,CDCA2,CDCA8,CDK2,CENPF,CENPK,CENPN,CEP55,DNMT1,DTL,E2F1,E2F7,FAM83D,HJURP,KIAA0101,KIAA1524,KIF11,KIF20A,KIF2C,KIF4A,MCM7,MELK,MTFR2,NCAPH,RFC5,SPC25,TPX2,TRIP13,TYMS
ERBB2	kinase	8.37E-20	ASPM,BIRC5,BUB1,BUB1B,CCNA2,CCNB1,CCNB2,CDC20,CDC25C,CDK1,CDT1,CENPE,CENPF,CKS1B,CKS2,ESPL1,ITGA5,MAPK13,MKI67,MYBL2,NCAPD2,NCAPG,NDC80,NEK2,NET1,PIK3CD,PLAUR,POLD1,POLE2,PRC1,RFC4,SDC1,TOP2A,ZWINT	CDKN1A,ERBB2,RB1,TP53
CDK4	kinase	2.93E-17	AURKA,CASC5,CDC45,CDC6,CDCA2,CDCA8,CENPF,CENPK,CENPN,CEP55,DHFR,DTL,E2F7,FAM83D,HJURP,KIAA0101,KIAA1524,KIF11,KIF20A,KIF2C,KIF4A,MCM7,MELK,MTFR2,NCAPH,RFC5,SPC25,TPX2,TRIP13
FOXM1	transcription regulator	1.04E-16	AURKB,BIRC5,BUB1B,CCNA2,CCNB1,CDC20,CDK1,CDK2,CENPF,CKS1B,FOXM1,GTSE1,KIF20A,NEK2,PLK1,PLK4,PRC1	CDKN1A,FOXM1,RB1,TP53
KDM5B	transcription regulator	3.14E-15	AURKA,BRCA1,BUB1B,CCNB1,CDCA3,CDK1,DHCR24,DLGAP5,E2F1,ECT2,FBXO5,HMMR,HSD17B8,KIF2C,MCM2,MCM3,NCAPH,NDC80,NDE1,OIP5,PBK,SWAP70,TOP2A,TTK
TGFB1	growth factor	2.84E-14	ASPM,BIRC5,BUB1,BUB1B,CCNA2,CCNB1,CCNB2,CDC20,CDC25C,CDK1,CDK2,CDT1,CENPE,CENPF,CKS1B,CKS2,E2F1,ESPL1,ITGA5,KDR,MAPK13,MKI67,MYBL2,NCAPD2,NCAPG,NDC80,NEK2,NET1,ORC1,PIK3CD,PLAUR,POLD1,POLE2,PRC1,RFC4,SDC1,TOP2A,ZWINT	CDKN1A,RB1,TGFB1,TP53
FOXO1	transcription regulator	1.35E-13	ANLN,ASPM,BIRC5,CCNB1,CCNB2,CDK1,CENPF,DEPDC1,DLGAP5,KIF11,KIF18A,MCM5,NCAPG,NEK2,NUSAP1,PRC1,SPC25
E2f	group	1.80E-13	CDC25C,CDK1,DDX11,FANCD2,FOXD3,MCM10,MYBL2,MYCN,NASP,NUSAP1,OIP5,PRR11,RAD51,RBL1,TPX2,TTK,TYMS,UBE2C
RBL2	other	3.36E-12	AURKB,BRCA1,CDC6,CDK1,DHFR,E2F1,MYBL2,MYCN,PCNA,RBL1,RRM2,TYMS
CDKN1A	kinase	1.12E-11	BIRC5,BRCA1,CCNA2,CCNB1,CDC25C,CDK1,CHEK1,EXO1,FOXM1,KIAA0101,MAD2L1,PLK1,POLD1,RRM1,TOP2A	CDKN1A,E2f,HDAC1,RB1,RBL1,TP53
E2F7	transcription regulator	2.20E-11	CCNA2,CCNB1,CDC6,E2F1,ECT2,KIF23,RACGAP1
RBL1	transcription regulator	5.25E-11	AURKB,CDC6,CDK1,DHFR,E2F1,MYBL2,MYCN,PCNA,RBL1,RRM2,TYMS
RB1	transcription regulator	9.30E-11	BIRC5,BRCA1,CCNA2,CCNB1,CDC6,DDX11,DHFR,E2F1,KDR,KIAA0101,MCM6,MYBL2,PCNA,PLK1,RAD51,RBL1,RRM2,TYMS	E2f,RB1,RBL1
E2F8	transcription regulator	1.72E-10	CCNA2,CCNB1,CDC6,E2F1,ECT2,KIF23,RACGAP1
E2F3	transcription regulator	1.26E-09	CCNA2,CDC6,CDK1,E2F1,E2F2,MYBL2,MYCN,POLA1,RBL1,TK1
HDAC1	transcription regulator	1.70E-09	AXIN2,BRCA2,CCNB1,CCNB2,CDC25C,CDC6,CDK1,CDK2,COL9A1,DHFR,RBL1,RRM2,TOP2A,TYMS	E2f,HDAC1,RB1,RBL1,TP53
EIF4G1	translation regulator	3.70E-08	BIRC5,BRCA1,BRCA2,CHEK1,RAD51,RFC2,RFC4,RFC5
TRAF2	enzyme	6.29E-08	AURKA,AURKB,CCNB1,CDC25C,CDK1,PLK1,WEE1
E2F2	transcription regulator	6.29E-08	CDC6,CDK1,E2F1,MYBL2,MYCN,POLA1,RBL1
CCNK	kinase	1.59E-07	BRCA1,FANCD2,FANCI,MDC1,POLA2,RFC4,RFC5,TIMELESS,UBE2T
TP63	transcription regulator	2.22E-07	BLM,BRCA1,CCNA2,CD82,CDC25C,CDK1,CKS2,DNMT1,HMGA2,KIF23,MAD2L1,MCM10,PCNA,RACGAP1,RAD51,RCC1,WEE1
MYC	transcription regulator	2.33E-07	CCNB1,CHEK1,DDX11,E2F1,ENO1,FOXM1,GAPDH,HK2,IGF2BP1,KDR,PLAUR,RAD51,RCC1,SLC25A19,TPI1,TYMS,UBE2C,XRCC3	E2f,MYC,RB1,RBL1
I kappa b kinase	complex	2.99E-07	BRCA1,BRCA2,FANCA,FANCC,FANCD2,RAD51
NFYB	transcription regulator	2.99E-07	CCNB1,CCNB2,CDC25C,CDK1,PTTG1,TOP2A
SMARCE1	transcription regulator	1.06E-06	BRCA1,BRCA2,CCNB1,CDK1,CENPE,CENPF
ESRRG	ligand-dependent nuclear receptor	1.80E-06	ALDOC,ENO1,GAPDH,HK2,PKM,TPI1
PAX8	transcription regulator	2.81E-06	CCNA2,CDC6,DHFR,E2F1,MCM3
miR-34a-5p (and other miRNAs w/seed GGCAGUG)	mature microRNA	3.64E-06	BIRC5,CDK1,DHFR,E2F1,E2F2,KLF4,MCM10,MCM3
SMARCA2	transcription regulator	4.56E-06	CDK2,DHFR,E2F1,RBL1,RRM2,TYMS
CHEK1	kinase	5.47E-06	E2F1,H2AFX,MICB,PCNA,RRM2
S100A6	transporter	1.16E-05	AURKA,DEPDC1,NCAPH,NEK2,PBK,TMPO,TYMS
PBRM1	other	1.17E-05	CCNB1,CDK1,CENPE,CENPF
ESRRA	ligand-dependent nuclear receptor	1.93E-05	ALDOC,ENO1,GAPDH,HK2,PKM,PRKCD,TPI1
Rb	group	2.59E-05	AURKB,DHFR,ECT2,PLK1,TYMS
TFRC	transporter	2.67E-05	CCNA2,CCNB1,CDC20,CDK1
GSTA4	enzyme	2.74E-05	CCNB1,CDC25C,CDK1
BRCA1	transcription regulator	3.13E-05	BIRC5,BRCA1,CCNB1,CCNB2,FEN1,H2AFX,PCNA,PLK1	BRCA1,CDKN1A,HDAC1,RB1,TP53
ATF3	transcription regulator	3.93E-05	AURKA,AURKB,CDK1,NEK2,PLK1
TFDP1	transcription regulator	5.22E-05	CDC6,CDK1,MYCN,RBL1	E2f,TFDP1
KIAA1524	other	6.39E-05	ACTG2,CORO6,CRLF1,E2F2,ENO3,KIAA1524,LRP4,NPTX1,PLAUR
KMT2E	enzyme	1.07E-04	CDC6,CDK1,E2F1
PGR	ligand-dependent nuclear receptor	1.22E-04	CCNB2,CDC6,CDK1,GRB10,KCNK1,KLF4,MYCN,NET1,NQO2,PCNA,PDLIM1,PPIF
Histone h4	group	1.53E-04	CDC25C,CDK1,CHRNA3,CHRNA5,DHFR,RBL1,RRM2,TYMS	HDAC1,Histone h4,RB1,TP53
RNA polymerase II	complex	1.97E-04	BRCA1,CCNB1,CHEK2,DDX11,ENO1,FANCI,GAPDH,MCM3,MYCN,PCNA,PKMYT1
CHUK	kinase	2.01E-04	CCNB1,E2F1,PCNA,PLK1,TK1	CHUK,E2F1,TP53
UXT	other	2.36E-04	BUB1,CCNA2,CDC6,CHEK1,GTSE1,TTK
miR-483-3p (miRNAs w/seed CACUCCU)	mature microRNA	2.37E-04	BRCA1,CENPF,GPSM2,MDC1,MGME1,MKI67,SPC25
CDK12	kinase	2.61E-04	BRCA1,FANCD2,FANCI
PLK1	kinase	2.61E-04	FBXO5,GMNN,PLK1
RBX1	enzyme	2.61E-04	BIRC5,CCNB1,CDK1
MYBL2	other	2.61E-04	BIRC5,CCNB1,CDK1
ATR	kinase	2.61E-04	MICB,PCNA,RRM2
MXI1	transcription regulator	3.35E-04	CCNB1,FOXM1,MKI67,MYCN
E2F6	transcription regulator	3.42E-04	BRCA1,CHEK2,DDX11,E2F1,KIAA0101,MCM3
MYB	transcription regulator	4.23E-04	BIRC5,CCNB1,KLF4,PCNA,POLA1
PCM1	other	8.74E-04	MCM3,MKI67,PCNA
MCPH1	other	9.09E-04	BRCA1,CHEK1
miR-16-1-3p (miRNAs w/seed CAGUAUU)	mature microRNA	9.09E-04	CHEK1,WEE1
miR-331-3p (miRNAs w/seed CCCCUGG)	mature microRNA	9.09E-04	CDCA5,KIF23
MCM4	enzyme	9.09E-04	LMNB2,MCM4
MCM7	enzyme	9.09E-04	CDK2,CHEK1
MCM3	enzyme	9.09E-04	LMNB2,MCM4
ORC1	other	9.09E-04	LMNB2,MCM4
AR	ligand-dependent nuclear receptor	9.51E-04	CDT1,CHTF18,DCTPP1,DHCR24,FEN1,MCM2,MCM4,PRKCD,WEE1,ZWINT
MTA1	transcription regulator	1.12E-03	ATOH1,BRCA1,EPHA2,HMMR
NGFR	transmembrane receptor	1.37E-03	CCNA2,CDK2,PCNA
miR-143-3p (and other miRNAs w/seed GAGAUGA)	mature microRNA	1.37E-03	PLK1,PRC1,TOP2A
DNMT1	enzyme	1.79E-03	BIRC5,CDC25C,CDK1,DNMT1
NCOA3	transcription regulator	1.79E-03	CDC6,CDK2,MCM7,PCNA
LIN28A	other	2.00E-03	CDC20,CDK1,CDK2
CACNA1C	ion channel	2.67E-03	ANXA2,ENO1
CDK1	kinase	2.67E-03	CDK1,H2AFX
CBX5	transcription regulator	2.67E-03	BIRC5,CDC6
CDKN2B	transcription regulator	2.67E-03	DHFR,DNMT1
ARF1	enzyme	2.67E-03	E2F1,MCM6	ARF1,E2f,RB1,RBL1
SYF2	other	2.67E-03	POLA1,RBL1
IL31	other	2.80E-03	CCNB1,CDK1,MCM4
KDM5A	transcription regulator	2.80E-03	E2F1,MCM2,MCM3
CD24	other	3.04E-03	ASPM,DEPDC1,DEPDC1B,HMMR,KIF18A,KNTC1,N4BP3,SYNE2,TOP2A
TP73	transcription regulator	3.26E-03	BIRC5,CDC25C,CDC42EP2,CDK1,CLMN,DHFR,FEN1,KCNJ4,LIG1,SYNE2
MED1	transcription regulator	4.61E-03	AURKA,CDC6,CHAF1A,DTYMK
MYCN	transcription regulator	4.61E-03	E2F1,HK2,SLC25A19,XRCC3
SIN3B	transcription regulator	4.91E-03	DHFR,RRM2,TYMS
EP300	transcription regulator	5.08E-03	AXIN2,BIRC5,CDK2,E2F1,MKI67,UBE2C
RPL12	other	5.24E-03	HMGA2,IGF2BP1
TIP60	complex	5.24E-03	MYCN,RBL1
RPS11	other	5.24E-03	HMGA2,IGF2BP1
PFKFB3	kinase	5.24E-03	CDC25C,CDK1
CDKN1C	other	5.24E-03	E2F1,RBL1	CDKN1C,E2f,RB1,RBL1
MAP2K2	kinase	5.24E-03	DNMT1,PCNA
RPL11	other	5.24E-03	HMGA2,IGF2BP1
RPL35A	other	5.24E-03	HMGA2,IGF2BP1
RPS18	other	5.24E-03	HMGA2,IGF2BP1
let-7	microRNA	5.40E-03	AR,HMGA2,IGF2BP1,LEF1
SP1	transcription regulator	5.64E-03	AR,ATP2A3,BIRC5,CHRNA3,CHRNA5,CHRNB4,EDA,HK2,KIT,MYCN,PLAUR,PTH1R,PTN,RBL1
SNAI2	transcription regulator	7.76E-03	BRCA2,BSG,JUP
Cg	complex	8.52E-03	AR,BLM,CDC6,DTL,HK2,HMGA2,MCM10,PLAUR
Vegf	group	8.56E-03	BIRC5,KDR
RPS15	other	8.56E-03	HMGA2,IGF2BP1
RPS12	other	8.56E-03	HMGA2,IGF2BP1
PHB	transcription regulator	8.56E-03	E2F1,RBL1
ORC2	other	8.56E-03	LMNB2,MCM4
CBX3	transcription regulator	8.56E-03	BIRC5,E2F1
HIC1	transcription regulator	8.57E-03	AHNAK2,ANO2,ATOH1,EPHA2,PLA2G4A,TNFAIP8
Igm	complex	1.07E-02	BIRC5,CCNA2,DAXX,TRAF5
ESR1	ligand-dependent nuclear receptor	1.12E-02	BIRC5,BRCA1,CCNA2,DUSP9,ENO1,EPOR,GREB1,MKI67,POLA1,PRKCD,RGS19,TFAP2C,TNFAIP2
miR-145-5p (and other miRNAs w/seed UCCAGUU)	mature microRNA	1.21E-02	ABRACL,F11R,KLF4,SWAP70
mir-132	microRNA	1.26E-02	CCNA2,PCNA
RXRA	ligand-dependent nuclear receptor	1.45E-02	CLMN,MYCN,RORA,SDC1,TCF7
MAP2K1	kinase	1.51E-02	CDK2,DNMT1,PCNA,RAB38
BRAF	enzyme	1.59E-02	CDK1,FOXD3,PCNA
AMH	growth factor	1.73E-02	E2F1,RBL1
THPO	cytokine	1.73E-02	AURKA,AURKB
CHEK2	kinase	1.73E-02	BIRC5,E2F1
EHF	transcription regulator	1.73E-02	CDK1,E2F1
HSF1	transcription regulator	2.13E-02	CDC6,CKS1B,CKS2,KNTC1,PGAM5,POLA2,RANGAP1
PTEN	phosphatase	2.13E-02	BIRC5,CCNB1,CCNB2
miR-17-5p (and other miRNAs w/seed AAAGUGC)	mature microRNA	2.13E-02	BIRC5,E2F1,H2AFX
SMARCA4	transcription regulator	2.45E-02	BIRC5,CDC6,E2F1,GAPDH,HAPLN3,ITGA5,MFGE8,PASK,PLS1,RBL1
E2F5	transcription regulator	2.84E-02	AURKB,MYCN
mir-15	microRNA	2.84E-02	CHEK1,WEE1
let-7a-5p (and other miRNAs w/seed GAGGUAG)	mature microRNA	2.84E-02	BIRC5,HMGA2
ENG	transmembrane receptor	2.84E-02	H2AFX,ITGA5
CYP1B1	enzyme	2.84E-02	MCM4,RAD51
CMAT	other	3.02E-02	MYB
FBXO44	other	3.02E-02	BRCA1
UBN1	transcription regulator	3.02E-02	CCNA2
CDCA4	other	3.02E-02	GMNN
SMARCAL1	enzyme	3.02E-02	RAD51
HERC2	enzyme	3.02E-02	BRCA1
CBF/CDC2	other	3.02E-02	CDK1
APC (complex)	complex	3.02E-02	UBE2C
CDK2AP1	other	3.02E-02	CDK2
WNT1	cytokine	3.02E-02	BIRC5
PPP2CB	phosphatase	3.02E-02	CLSPN
ZIC2	transcription regulator	3.02E-02	AXIN2
CLIP1	other	3.02E-02	PCNA
COMMD3-BMI1	transcription regulator	3.02E-02	ATOH1
MYOF	other	3.02E-02	KDR
miR-302b-5p (and other miRNAs w/seed CUUUAAC)	mature microRNA	3.02E-02	BIRC5
miR-381-3p (and other miRNAs w/seed AUACAAG)	mature microRNA	3.02E-02	BIRC5
miR-424-3p (miRNAs w/seed AAAACGU)	mature microRNA	3.02E-02	CHEK1
miR-292-3p (and other miRNAs w/seed AGUGCCG)	mature microRNA	3.02E-02	BIRC5
E4F1	transcription regulator	3.02E-02	CCNA2
mir-150	microRNA	3.02E-02	MYB
RALBP1	enzyme	3.02E-02	GAPDH
TIAM1	other	3.02E-02	LEF1
CDC7	kinase	3.02E-02	MCM4
PLCB1	enzyme	3.02E-02	GAPDH
SRSF1	other	3.02E-02	BIRC5
VAV3	cytokine	3.02E-02	AR
ASF1A	other	3.02E-02	CCNA2
LRRN1	other	3.02E-02	MYCN
MUC16	other	3.02E-02	CCNB1
ORC4	other	3.02E-02	LMNB2
TRADD	other	3.02E-02	AR
RAD51C	enzyme	3.02E-02	XRCC3
PIK3CB	kinase	3.02E-02	AR
ORC6	other	3.02E-02	LMNB2
CHGA	other	3.02E-02	BIRC5
TFDP2	transcription regulator	3.02E-02	AURKB
POLDIP2	other	3.02E-02	POLD1
EFNA1	other	3.02E-02	EPHA2
CDC20	other	3.02E-02	UBE2C
GPBP1	transcription regulator	3.02E-02	TOP2A
CNR1	G-protein coupled receptor	3.02E-02	BIRC5
ORC3	other	3.02E-02	LMNB2
BARD1	transcription regulator	3.02E-02	BRCA1
KLF15	transcription regulator	3.02E-02	E2F1
ACTN4	other	3.02E-02	PDLIM1
DRAP1	transcription regulator	3.09E-02	CKS2,DLGAP5,GAPDH
ONECUT1	transcription regulator	3.48E-02	RORA,TCF7
HSPA9	other	3.48E-02	CLMN,MYCN
EIF4E	translation regulator	3.48E-02	BIRC5,UBE2C
MBD2	transcription regulator	3.72E-02	BRCA1,CKS2,NEIL3,PLK1
POLR2A	enzyme	3.84E-02	CDK2,GAPDH,MYBL2
ATM	kinase	3.84E-02	MICB,PCNA,RRM2
GSK3B	kinase	3.84E-02	BIRC5,CDC25C,CDC6
LEF1	transcription regulator	4.18E-02	AR,BIRC5
mir-17	microRNA	4.18E-02	E2F1,H2AFX
PIK3R1	kinase	4.18E-02	AR,PIK3CD
GABPA	transcription regulator	4.18E-02	AURKA,BRCA1
KLF5	transcription regulator	4.18E-02	BIRC5,CDT1
EHMT2	transcription regulator	4.18E-02	BIRC5,GREB1
EGFR	kinase	4.31E-02	AR,E2F1,E2F2,MYBL2
HOXA13	transcription regulator	4.91E-02	ENO1,SHROOM3
PTTG1	transcription regulator	4.91E-02	CCNA2,CCNB1
Networks:
ID	Molecules in Network	Score	Focus Molecules	Top Diseases and Functions
1	ASF1B,CCNB2,CDC25C,CDK1,CHRNA3,CHRNA5,CHRNB4,CISH,CORO1A,DAXX,E2f,EPOR,Histone h4,KCNJ4,MAP3K8,MAPK10,MYBL2,NFkB (complex),NLRP2,NQO2,PASK,PDLIM1,PKMYT1,PKN3,PPP1R16B,RBL1,RRM1,RRM2,SDC4,SMPD2,TNFAIP8,TRAF5,TYMS,USP43,WDR34	42	32	Cancer, Endocrine System Disorders, Gastrointestinal Disease
2	APC (complex),BUB1B,CASC5,Cbp/p300,CCNF,CDC6,CDC45,CDCA4,CDK2,CDT1,CENPE,CENPF,CHEK1,DSN1,DTL,GMNN,H2AFX,MCM3,MCM4,MCM5,MCM7,NDC80,NEK2,NUF2,P38 MAPK,PAX8,PBK,PLA2G4A,SPC24,SPC25,TACC3,TOP2A,UBE2C,WDHD1,ZWINT	42	32	Cell Cycle, Cellular Assembly and Organization, DNA Replication, Recombination, and Repair
3	ACTG2,ATAD2,BIRC5,CDCA5,CDCA8,CHEK2,CLN6,CORO6,CRLF1,E2F1,E2F2,ENO3,ERK,GINS1,hemoglobin,Igm,INCENP,KIAA1524,KLF4,LEF1,LRP4,MCM10,MYB,NPTX1,PARPBP,PLAUR,PLCB3,POLA1,POLA2,PRIM2,PRKCD,RAD51,RAD54L,RGS3,SELPLG	42	32	Infectious Disease, Cell Cycle, Cell Death and Survival
4	AURKA,AURKB,BSG,CCNB1,CDC20,CIT,E2F7,ECT2,ERCC6L,ERK1/2,FBXO5,FOXM1,Gamma tubulin,HAUS8,HMMR,Importin beta,KIF14,KIF15,KIF22,KIF23,KIF2C,KIF4A,KIFC1,NCAPG,PLK1,PRC1,PTN,RACGAP1,RANGAP1,RASGRP1,Rb,SGOL2,TPX2,TRAF2,WEE1	40	31	Cell Cycle, Cellular Movement, Cellular Assembly and Organization
5	Akt,BLM,CD9,CD82,CHAF1A,CHAF1B,CHTF18,Cyclin B,DDX11,DSCC1,ESPL1,F11R,FEN1,Gm-csf,KDR,KIAA0101,KIT,MAD2L1,p85 (pik3r),PARP,PCNA,PIK3CD,POLD1,PP2A,PRKD3,PSTPIP2,PTTG1,RFC2,RFC4,RPA,TMPO,TTK,Vegf,XRCC2,XRCC3	31	27	Cancer, Gastrointestinal Disease, Cell Cycle
6	26s Proteasome,ANXA2,AR,BRCA1,BRCA2,calpain,CLSPN,Cyclin A,Cyclin E,DCTPP1,DHCR24,FANCA,FANCC,FANCD2,FANCI,Hsp90,I kappa b kinase,Interferon alpha,Jnk,LIG1,LMNB1,LMNB2,MCM2,MYRF,ORC1,PLK4,POLE,POLE2,RECQL4,RORA,SEPT4,TCF7,TFAP2C,TOM1L1,ZNRF3	31	27	Developmental Disorder, Hematological Disease, Hereditary Disorder
7	ADD2,ALPL,ATOH1,AXIN2,Cg,DNMT1,DUSP9,ENO1,EZH2,FSH,GAPDH,H2AFZ,Histone h3,HK2,HMGA2,Hsp70,Lh,MAP2K1/2,MRPS9,MYCN,NCAPD2,NCAPH,PHF19,PI3K (complex),PKM,PPFIA4,PTGS1,RNA polymerase II,SLC25A19,SSRP1,SUV39H1,SYNE2,TK1,TONSL,VRK1	31	27	Cell Cycle, Cellular Assembly and Organization, Cellular Function and Maintenance
8	ABHD15,ARHGAP11A,BRI3BP,BRINP3,CENPI,CKAP2L,FAM111B,MBD2,NEIL3,NT5DC3,NUPR1,POLQ,RAB38,SHCBP1,SHROOM3,SPAG5,STIL,TNFAIP8L1	21	16	Cancer, Connective Tissue Disorders, Developmental Disorder
9	ANLN,ARF1,CCNK,CKS1B,CLP1,CSTF2,DDX11,E2F4,HSF1,KIAA0101,KIF4A,KNTC1,LIMD1,MCM6,NCAPD3,NCAPG2,NCAPH2,PCNA,PGAM5,POLA2,RB1,RFC2,RFC3,RRAD,SMC2,SMC4,SRPR,SYMPK,TEAD4,TIMELESS,TSEN2,TSEN34,UBE2T,USP1,WDR48	18	19	Cell Cycle, Cellular Assembly and Organization, DNA Replication, Recombination, and Repair
10	ABLIM1,ACSS2,AHNAK2,ALDOC,ANO2,ARAF,CARHSP1,CAV1,CD24,CDCA3,CHD9,DEPDC1,DEPDC1B,DLGAP5,DSG2,EPHB6,ESCO2,FLNA,HIC1,HSD17B8,IGFBP2,KDM5B,KHK,MGEA5,N4BP3,NDE1,NUP210,PCK1,PHLDB2,PKP2,PPARA,TCF19,TP53BP1,USP44,YWHAG	16	18	Cancer, Cellular Function and Maintenance, Tissue Development
11	ACTL6A,APEX1,ASPM,BUB1,DPH6,EME1,EREG,EXO1,GPSM2,HILPDA,HIST1H4A (includes others),HK2,KAT5,KIF18A,KLF6,LIMK1,MGME1,MXD1,MYC,NUPR1,PCDH15,PDK1,PLK3,PRKACA,RAE1,RCC1,RUVBL2,SAT1,SGK223,SIX4,STK38,TPI1,TRRAP,UHRF1,WRN	15	17	Cell Cycle, DNA Replication, Recombination, and Repair, Post-Translational Modification
12	ADAMTS7,BRCA1,CCND1,CCNT1,CDCA2,CDK4,CDK9,CDKN1B,CDKN2A,CENPK,CENPN,CEP55,COMP,E2F4,EP300,FAM83D,FHOD1,FOXM1,GRN,KIF11,KIF20A,miR-16-5p (and other miRNAs w/seed AGCAGCA),MKI67,MTFR2,NUPR1,PIN1,PLK1,PXN,RIF1,RMI2,SLPI,SPIDR,THRA,TRIP13,TUBB6	15	17	Cell Cycle, Connective Tissue Development and Function, Skeletal and Muscular System Development and Function
13	Alpha tubulin,APOLD1,ARHGAP20,AZI1,CCNA2,CHTOP,CKS2,CLIP1,DDX39A,DIAPH3,DISC1,DSTN,EGF,EGFL7,ERG,ERH,ESR1,GREB1,KIF24,mir-145,NDE1,NDEL1,NRCAM,PPP2R5A,RGS19,SGOL1,SMYD3,SPTBN5,SRF,SVIL,TACC1,THOC6,TICRR,TRPC4,TUBB4B	14	16	Cellular Assembly and Organization, DNA Replication, Recombination, and Repair, Cellular Movement
14	ATP2B1,CBX2,CHST2,CLDN7,CLRN1,Creb,EFNA1,EIF4B,Eotaxin,FAS,IER3,IRF5,ITGA5,ITGB6,JAM3,LTB,NFKBIE,NPHS1,PHGDH,PKMYT1,PLA2G3,RGS2,RGS14,RND1,RPS6KA1,SERPINB1,SLC29A1,SMPD1,STAC,TIMP3,TNF,TNFAIP2,TP53I3,TRAIP,WISP1	12	15	Lipid Metabolism, Molecular Transport, Small Molecule Biochemistry
15	ACTL6A,AGR2,ARID3B,ASL,ATIC,COL9A1,DHFR,EDNRA,EFHD1,EMID1,FOXA1,GAL3ST1,GART,GCK,GRB10,HAPLN3,HDAC1,Hla-Drb,IFNG,KCNK1,KIR2DL1/KIR2DL3,MFGE8,MXD1,NET1,PAICS,PFAS,PGR,PLS1,PRDM5,RAB9A,S100A2,SERPINA5,SMARCA4,SNRPB,TERT	12	15	Amino Acid Metabolism, Small Molecule Biochemistry, Vitamin and Mineral Metabolism
16	ATF6,ATM,ATP2A3,BMI1,CASP4,CBX4,CBX5,CDC25B,CLU,CYP17A1,DBF4,E2f,EDA,FANCD2,GADD45B,H2AFX,HCFC1,HIST1H4A (includes others),HSPA5,MAPKAPK3,MDC1,MELK,MICB,NASP,NUSAP1,OIP5,PHC1,PRR11,PTH1R,RING1,RNF2,SAE1,SLC37A4,SMAD4,SP1	12	15	Cell Cycle, DNA Replication, Recombination, and Repair, Cell Morphology
17	ALX1,APH1A,APH1B,CASP3,CDC42EP2,CDH1,CDH4,CHRM2,CLDN4,CLMN,CPVL,CTNNA3,CTSC,DSG3,EPHA2,estrogen receptor,FGFBP1,HJURP,HNRNPA2B1,IgG,JUP,KLK6,KRT15,MAPK14,MSH5,OBSCN,PDE1A,PDGFC,PPIF,PPL,PSEN1,PTPRF,ROR1,THEM6,TP73	11	14	Cell-To-Cell Signaling and Interaction, Tissue Development, Cellular Development
18	ABRACL,ARPC1B,BOK,BTG1,CDC7,CKAP2,CPOX,DAPK3,DBF4B,DYNLL1,EBAG9,FKBP4,GLIPR1,GRIN1,GTSE1,HMGN2,ING3,LAMP2,miR-145-5p (and other miRNAs w/seed UCCAGUU),MT1L,MTL5,NFIC,NLRC4,NR3C1,NUDT1,PLK2,PPP1R13L,PPP3CA,SIVA1,SON,STK17A,SWAP70,TNFSF9,TP53,TP53I3	9	12	Cell Death and Survival, Cell Cycle, Neurological Disease
19	ABCA1,ACAT2,APOB,ARG2,C3,C1orf115,CD36,CD80,EIF4G1,ELAVL1,FABP4,HNRNPD,HOMER2,IGF2BP1,IL13,KPNA2,LDL,LDLR,LDLRAP1,LIPG,LPL,MSMO1,NEUROG1,NPPB,PCBP3,PSRC1,RFC5,SCARB1,SERPINF1,SLC43A3,SLC7A7,SREBF2,SYNGR2,TCF4,TMC6	9	12	Lipid Metabolism, Small Molecule Biochemistry, Vitamin and Mineral Metabolism
20	AKR1B1,CCRL2,CSF2,DCSTAMP,DEFA1 (includes others),EGFR,EGR2,EGR3,FFAR2,GCLM,GPRIN2,IL37,IL1B,ITGAX,KISS1R,KNG1,LILRA5,lymphotoxin-alpha1-beta2,MAPK13,MLF1IP,Mmp,MMP8,OASL,PHLDA1,PLEKHO2,PTGFR,RTKN2,RXRA,SDC1,SLC1A5,SLCO4A1,SPRY2,TGM2,TREM1,TYROBP	6	10	Cellular Movement, Immune Cell Trafficking, Hematological System Development and Function
21	14-3-3,AHCY,BCL2L12,C1QBP,CD3,CD6,CD3G,CGN,CRK,CTLA4,DOK1,EPHA3,EPHB6,FOXD3,GRB2,GRM1,GZMA,Importin alpha,JAM,Karyopherin beta,LBR,LLGL2,MAP4K1,Mek,NCK2,NOP58,PRKCQ,RAPGEF1,RUNX1,STK39,TCR,TJP1,TJP2,TUBA1B,XCL1	4	8	Cellular Development, Cellular Growth and Proliferation, Hematological System Development and Function
22	DYNLT1,SLC25A10,TROAP	2	2	Endocrine System Development and Function, Molecular Transport, Energy Production
23	ERN1,LPCAT2	1	1	Cell Death and Survival, Protein Synthesis, Cellular Compromise
24	MBD1,SLCO3A1	1	1	Lipid Metabolism, Molecular Transport, Small Molecule Biochemistry
25	TERC,WRAP53	1	1	Dermatological Diseases and Conditions, Developmental Disorder, Hereditary Disorder
Molecules:
Symbol	Entrez Gene Name	GenBank/Gene symbol -- human (Hugo / HGNC, Entrez Gene)	Networks	Location	Type(s)	Biomarker Application(s)	Drug(s)	Entrez Gene ID for Human	Entrez Gene ID for Mouse	Entrez Gene ID for Rat
14-3-3	--	--	21	Cytoplasm	group	unspecified application
26s Proteasome	--	--	6	Cytoplasm	complex
ABCA1	ATP-binding cassette, sub-family A (ABC1), member 1	--	19	Plasma Membrane	transporter		probucol	19	11303	313210
ABHD15	abhydrolase domain containing 15	ABHD15	8	Extracellular Space	other			116236	67477	303343
ABLIM1	actin binding LIM protein 1	--	10	Cytoplasm	other			3983	226251	307989
ABRACL	ABRA C-terminal like	ABRACL	18	Other	other			58527	73112	685045
ACAA2	acetyl-CoA acyltransferase 2	ACAA2		Cytoplasm	enzyme	unspecified application		10449	52538	170465
ACAT2	acetyl-CoA acetyltransferase 2	ACAT2	19	Cytoplasm	enzyme			39		308100
ACOT9	acyl-CoA thioesterase 9	ACOT9		Cytoplasm	enzyme			23597		302640
ACSS2	acyl-CoA synthetase short-chain family member 2	--	10	Cytoplasm	enzyme			55902	60525	311569
ACTG2	actin, gamma 2, smooth muscle, enteric	ACTG2	3	Cytoplasm	other			72	11468	25365
ACTL6A	actin-like 6A	ACTL6A	11,15	Nucleus	other			86	56456	361925
ACTN4	actinin, alpha 4	--		Cytoplasm	other			81	60595	63836
ADAM11	ADAM metallopeptidase domain 11	ADAM11		Plasma Membrane	peptidase			4185	11488	360638
ADAMTS7	ADAM metallopeptidase with thrombospondin type 1 motif, 7	ADAMTS7	12	Extracellular Space	peptidase			11173	108153	315879
ADD2	adducin 2 (beta)	ADD2	7	Cytoplasm	other			119	11519	24171
AGR2	anterior gradient 2	--	15	Extracellular Space	other	diagnosis		10551	23795	298961
AHCY	adenosylhomocysteinase	AHCY	21	Cytoplasm	enzyme	unspecified application	9-(2',3'-dihydroxycyclopent-4'-enyl)adenine, 3-deazaneplanocin, neplanocin A, 3-deazaaristeromycin, cyanovirin-N, 6'-C-methylneplanocin A	191	269378	29443
AHNAK2	AHNAK nucleoprotein 2	AHNAK2	10	Other	other			113146		314478
AKR1B1	aldo-keto reductase family 1, member B1 (aldose reductase)	AKR1B1	20	Cytoplasm	enzyme		sorbinil	231	11677	24192
Akt	--	--	5	Cytoplasm	group	diagnosis,disease progression,efficacy,prognosis,response to therapy,safety
ALDH16A1	aldehyde dehydrogenase 16 family, member A1	ALDH16A1		Other	enzyme			126133	69748	361571
ALDOC	aldolase C, fructose-bisphosphate	ALDOC	10	Cytoplasm	enzyme	unspecified application		230	11676	24191
Alpha tubulin	--	--	13	Cytoplasm	group
ALPL	alkaline phosphatase, liver/bone/kidney	ALPL	7	Plasma Membrane	phosphatase	efficacy,safety		249	11647	25586
ALX1	ALX homeobox 1	--	17	Nucleus	transcription regulator			8092	216285	25401
AMH	anti-Mullerian hormone	--		Extracellular Space	growth factor			268	11705	25378
ANKS6	ankyrin repeat and sterile alpha motif domain containing 6	ANKS6		Cytoplasm	other			203286	75691	362515
ANLN	anillin, actin binding protein	ANLN	9	Cytoplasm	other			54443	68743	363031
ANO2	anoctamin 2	ANO2	10	Plasma Membrane	ion channel			57101	243634
ANXA2	annexin A2	ANXA2	6	Plasma Membrane	other	diagnosis,unspecified application		302	12306	56611
APC (complex)	--	--	2	Cytoplasm	complex
APEX1	APEX nuclease (multifunctional DNA repair enzyme) 1	--	11	Nucleus	enzyme			328	11792	79116
APH1A	APH1A gamma secretase subunit	--	17	Cytoplasm	peptidase			51107	226548	365872
APH1B	APH1B gamma secretase subunit	--	17	Plasma Membrane	peptidase			83464	208117	300802
APOB	apolipoprotein B	--	19	Extracellular Space	transporter	diagnosis,efficacy	mipomersen	338	238055	54225
APOLD1	apolipoprotein L domain containing 1	APOLD1	13	Other	other			81575	381823	444983
AR	androgen receptor	AR	6	Nucleus	ligand-dependent nuclear receptor	diagnosis,disease progression,efficacy	estradiol valerate/testosterone enanthate, estradiol cypionate/testosterone cypionate, BMS-641988, enzalutamide, 1-testosterone, nilutamide, bicalutamide, flutamide, nandrolone decanoate, testosterone cypionate, cyproterone acetate, drospirenone, medroxyprogesterone acetate, oxandrolone, danazol, dihydrotestosterone, fluoxymesterone, stanozolol, spironolactone, methyltestosterone, testosterone, o…	367	11835	24208
ARAF	v-raf murine sarcoma 3611 viral oncogene homolog	--	10	Cytoplasm	kinase		vemurafenib	369	11836	64363
ARF1	ADP-ribosylation factor 1	--	9	Cytoplasm	enzyme			375	11841	79119
ARG2	arginase 2	ARG2	19	Cytoplasm	enzyme			384	11847	29215
ARHGAP19	Rho GTPase activating protein 19	ARHGAP19		Cytoplasm	other	disease progression		84986	71085
ARHGAP20	Rho GTPase activating protein 20	--	13	Cytoplasm	other			57569	244867	367085
ARHGAP11A	Rho GTPase activating protein 11A	ARHGAP11A	8	Cytoplasm	other			9824	228482	296060
ARHGEF16	Rho guanine nucleotide exchange factor (GEF) 16	ARHGEF16		Cytoplasm	other			27237	230972
ARHGEF19	Rho guanine nucleotide exchange factor (GEF) 19	ARHGEF19		Other	other			128272	213649	362648
ARID3B	AT rich interactive domain 3B (BRIGHT-like)	ARID3B	15	Other	other			10620	56380	367092
ARPC1B	actin related protein 2/3 complex, subunit 1B, 41kDa	ARPC1B	18	Cytoplasm	other			10095	11867	54227
ARSE	arylsulfatase E	ARSE		Cytoplasm	enzyme	diagnosis		415		310326
ASF1A	anti-silencing function 1A histone chaperone	--		Nucleus	other			25842	66403	294408
ASF1B	anti-silencing function 1B histone chaperone	ASF1B	1	Nucleus	other			55723	66929	304648
ASL	argininosuccinate lyase	--	15	Cytoplasm	enzyme			435	109900	59085
ASPM	asp (abnormal spindle) homolog, microcephaly associated (Drosophila)	ASPM	11	Nucleus	other			259266	12316	289054
ATAD2	ATPase family, AAA domain containing 2	ATAD2	3	Nucleus	other			29028	70472	314993
ATF3	activating transcription factor 3	--		Nucleus	transcription regulator	unspecified application		467	11910	25389
ATF6	activating transcription factor 6	--	16	Cytoplasm	transcription regulator			22926	226641	304962
ATIC	5-aminoimidazole-4-carboxamide ribonucleotide formyltransferase/IMP cyclohydrolase	--	15	Cytoplasm	enzyme		pemetrexed	471	108147	81643
ATM	ataxia telangiectasia mutated	--	16	Nucleus	kinase	diagnosis		472	11920	300711
ATOH1	atonal homolog 1 (Drosophila)	ATOH1	7	Nucleus	transcription regulator			474	11921	500156
ATP2A3	ATPase, Ca++ transporting, ubiquitous	ATP2A3	16	Cytoplasm	transporter			489	53313	25391
ATP2B1	ATPase, Ca++ transporting, plasma membrane 1	--	14	Plasma Membrane	transporter			490	67972	29598
ATR	ataxia telangiectasia and Rad3 related	--		Nucleus	kinase			545	245000
AURKA	aurora kinase A	AURKA	4	Nucleus	kinase	efficacy	tozasertib, MLN8054, danusertib	6790	20878	261730
AURKB	aurora kinase B	AURKB	4	Nucleus	kinase		barasertib, tozasertib, danusertib, GSK1070916	9212	20877	114592
AXIN2	axin 2	AXIN2	7	Cytoplasm	other			8313	12006	29134
AZI1	5-azacytidine induced 1	AZI1	13	Cytoplasm	other			22994	12009	360672
BAIAP2L1	BAI1-associated protein 2-like 1	BAIAP2L1		Cytoplasm	other			55971	66898	304282
BARD1	BRCA1 associated RING domain 1	--		Nucleus	transcription regulator			580	12021	64557
BCAM	basal cell adhesion molecule (Lutheran blood group)	BCAM		Plasma Membrane	transmembrane receptor	diagnosis		4059	57278	78958
BCL2L12	BCL2-like 12 (proline rich)	BCL2L12	21	Other	other			83596	75736	361567
BIRC5	baculoviral IAP repeat containing 5	BIRC5	3	Cytoplasm	other	diagnosis,disease progression,efficacy,prognosis,response to therapy		332	11799
BLM	Bloom syndrome, RecQ helicase-like	BLM	5	Nucleus	enzyme			641	12144	308755
BMI1	BMI1 polycomb ring finger oncogene	--	16	Nucleus	transcription regulator	diagnosis,efficacy,prognosis		648
BOK	BCL2-related ovarian killer	BOK	18	Cytoplasm	other			666	51800	29884
BORA	bora, aurora kinase A activator	BORA		Other	other			79866	77744	306102
BRAF	v-raf murine sarcoma viral oncogene homolog B	--		Cytoplasm	enzyme	diagnosis,prognosis,response to therapy	vemurafenib, dabrafenib, regorafenib, LGX-818, sorafenib	673	109880	114486
BRCA1	breast cancer 1, early onset	BRCA1	6,12	Nucleus	transcription regulator	diagnosis,efficacy,response to therapy		672	12189	497672
BRCA2	breast cancer 2, early onset	BRCA2	6	Nucleus	transcription regulator	diagnosis,efficacy,response to therapy		675	12190	360254
BRI3BP	BRI3 binding protein	BRI3BP	8	Extracellular Space	other			140707	76809	498176
BRINP3	bone morphogenetic protein/retinoic acid inducible neural-specific 3	FAM5C	8	Cytoplasm	other			339479	215378	286901
BSG	basigin (Ok blood group)	AC009005.2	4	Plasma Membrane	transporter	disease progression,prognosis,response to therapy		682	12215	25246
BTG1	B-cell translocation gene 1, anti-proliferative	--	18	Nucleus	transcription regulator			694	12226	29618
BUB1	BUB1 mitotic checkpoint serine/threonine kinase	BUB1	11	Nucleus	kinase			699	12235	296137
BUB1B	BUB1 mitotic checkpoint serine/threonine kinase B	BUB1B	2	Nucleus	kinase			701	12236	171576
C3	complement component 3	--	19	Extracellular Space	peptidase	efficacy		718	12266	24232
C1orf115	chromosome 1 open reading frame 115	C1orf115	19	Other	other			79762	226777	360894
C1QBP	complement component 1, q subcomponent binding protein	--	21	Cytoplasm	transcription regulator			708	12261	29681
C21orf58	chromosome 21 open reading frame 58	C21orf58		Other	other			54058	76964	499419
CACNA1C	calcium channel, voltage-dependent, L type, alpha 1C subunit	--		Plasma Membrane	ion channel		cinnarizine, MEM-1003, amlodipine/olmesartan medoxomil, clevidipine butyrate, amlodipine/valsartan/hydrochlorothiazide, amlodipine/telmisartan, aliskiren/amlodipine, amlodipine/olmesartan medoxomil/hydrochlorothiazide, aliskiren/amlodipine/hydrochlorothiazide, nilvadipine, amlodipine/valsartan, amlodipine/benazepril, diltiazem, verapamil, mibefradil, bepridil, enalapril/felodipine, amlodipine/ato…	775	12288	24239
calpain	--	--	6	Cytoplasm	complex
CAMK1G	calcium/calmodulin-dependent protein kinase IG	CAMK1G		Cytoplasm	kinase			57172	215303	171358
CARHSP1	calcium regulated heat stable protein 1, 24kDa	CARHSP1	10	Cytoplasm	other			23589	52502	260416
CASC5	cancer susceptibility candidate 5	CASC5	2	Nucleus	other			57082	76464	311327
CASP3	caspase 3, apoptosis-related cysteine peptidase	--	17	Cytoplasm	peptidase	diagnosis,disease progression,efficacy,unspecified application	emricasan	836	12367	25402
CASP4	caspase 4, apoptosis-related cysteine peptidase	--	16	Cytoplasm	peptidase			837	12363	114555
CAV1	caveolin 1, caveolae protein, 22kDa	--	10	Plasma Membrane	transmembrane receptor	diagnosis		857	12389	25404
CBF/CDC2	--	--		Nucleus	other
Cbp/p300	--	--	2	Nucleus	group
CBX2	chromobox homolog 2	CBX2	14	Nucleus	transcription regulator			84733	12416	303730
CBX3	chromobox homolog 3	--		Nucleus	transcription regulator			11335		100360260
CBX4	chromobox homolog 4	--	16	Nucleus	transcription regulator	prognosis		8535	12418	501403
CBX5	chromobox homolog 5	--	16	Nucleus	transcription regulator			23468	12419	300266
CCDC18	coiled-coil domain containing 18	CCDC18		Other	other			343099	73254	305628
CCNA2	cyclin A2	CCNA2	13	Nucleus	other	efficacy,prognosis		890	12428	114494
CCNB1	cyclin B1	CCNB1	4	Cytoplasm	kinase			891		25203
CCNB2	cyclin B2	CCNB2	1	Cytoplasm	other			9133	12442	363088
CCND1	cyclin D1	--	12	Nucleus	other	diagnosis,efficacy,prognosis,response to therapy,unspecified application	arsenic trioxide	595	12443	58919
CCNF	cyclin F	CCNF	2	Nucleus	other			899	12449	117524
CCNK	cyclin K	--	9	Nucleus	kinase			8812	12454	500715
CCNT1	cyclin T1	--	12	Nucleus	transcription regulator			904	12455	315291
CCRL2	chemokine (C-C motif) receptor-like 2	--	20	Plasma Membrane	G-protein coupled receptor			9034	54199	316019
CD3	--	--	21	Plasma Membrane	complex	efficacy
CD6	CD6 molecule	--	21	Plasma Membrane	transmembrane receptor			923	12511	25752
CD9	CD9 molecule	CD9	5	Plasma Membrane	other	efficacy		928	12527	24936
CD24	CD24 molecule	--	10	Plasma Membrane	other	efficacy,prognosis,unspecified application		100133941
CD36	CD36 molecule (thrombospondin receptor)	--	19	Plasma Membrane	transmembrane receptor	efficacy		948	12491	499985|29184|685953
CD80	CD80 molecule	--	19	Plasma Membrane	transmembrane receptor	efficacy,prognosis	abatacept, belatacept	941	12519	25408
CD82	CD82 molecule	CD82	5	Plasma Membrane	other			3732	12521	83628
CD3G	CD3g molecule, gamma (CD3-TCR complex)	--	21	Plasma Membrane	transmembrane receptor		blinatumomab	917	12502	300678
CDC6	cell division cycle 6	CDC6	2	Nucleus	other			990	23834	360621
CDC7	cell division cycle 7	--	18	Nucleus	kinase			8317	12545	360908
CDC20	cell division cycle 20	CDC20	4	Nucleus	other			991	107995	64515
CDC45	cell division cycle 45	CDC45	2	Nucleus	other			8318	12544	287961
CDC25B	cell division cycle 25B	--	16	Nucleus	phosphatase			994	12531	171103
CDC25C	cell division cycle 25C	CDC25C	1	Nucleus	phosphatase			995	12532	307511
CDC42EP2	CDC42 effector protein (Rho GTPase binding) 2	CDC42EP2	17	Plasma Membrane	other			10435	104252	309175
CDCA2	cell division cycle associated 2	CDCA2	12	Nucleus	other			157313	108912	305984
CDCA3	cell division cycle associated 3	CDCA3	10	Cytoplasm	other			83461	14793	297594
CDCA4	cell division cycle associated 4	CDCA4	2	Nucleus	other			55038	71963	500727
CDCA5	cell division cycle associated 5	CDCA5	3	Cytoplasm	other			113130	67849	684771
CDCA8	cell division cycle associated 8	CDCA8	3	Nucleus	other			55143	52276	500545
CDH1	cadherin 1, type 1, E-cadherin (epithelial)	--	17	Plasma Membrane	other	diagnosis,disease progression,efficacy,prognosis		999	12550	83502
CDH4	cadherin 4, type 1, R-cadherin (retinal)	--	17	Plasma Membrane	other			1002	12561
CDK1	cyclin-dependent kinase 1	CDK1	1	Nucleus	kinase		flavopiridol	983	12534	54237
CDK2	cyclin-dependent kinase 2	CDK2	2	Nucleus	kinase		BMS-387032, flavopiridol	1017	12566	362817
CDK4	cyclin-dependent kinase 4	--	12	Nucleus	kinase	diagnosis	palbociclib, LEE011, flavopiridol	1019	12567
CDK9	cyclin-dependent kinase 9	--	12	Nucleus	kinase		BMS-387032, flavopiridol	1025	107951	362110
CDK12	cyclin-dependent kinase 12	--		Nucleus	kinase			51755	69131	192350
CDK2AP1	cyclin-dependent kinase 2 associated protein 1	--		Nucleus	other			8099	13445	360804
CDKN1A	cyclin-dependent kinase inhibitor 1A (p21, Cip1)	--		Nucleus	kinase	diagnosis,efficacy,prognosis,response to therapy		1026	12575	114851
CDKN1B	cyclin-dependent kinase inhibitor 1B (p27, Kip1)	--	12	Nucleus	kinase	diagnosis,disease progression,efficacy,prognosis,response to therapy		1027	12576	83571
CDKN1C	cyclin-dependent kinase inhibitor 1C (p57, Kip2)	--		Nucleus	other	unspecified application		1028	12577	246060
CDKN2A	cyclin-dependent kinase inhibitor 2A	--	12	Nucleus	transcription regulator	diagnosis,disease progression,efficacy,prognosis,response to therapy,safety		1029	12578	25163
CDKN2B	cyclin-dependent kinase inhibitor 2B (p15, inhibits CDK4)	--		Nucleus	transcription regulator	diagnosis,prognosis		1030	12579	25164
CDON	cell adhesion associated, oncogene regulated	CDON		Plasma Membrane	other			50937	57810	50938
CDT1	chromatin licensing and DNA replication factor 1	CDT1	2	Nucleus	other			81620	67177	292071
CENPE	centromere protein E, 312kDa	CENPE	2	Nucleus	other			1062	229841	362044
CENPF	centromere protein F, 350/400kDa	CENPF	2	Nucleus	other			1063	108000	257649
CENPI	centromere protein I	CENPI	8	Nucleus	other			2491	102920	25448
CENPK	centromere protein K	CENPK	12	Nucleus	other			64105	60411	294712
CENPN	centromere protein N	CENPN	12	Other	other			55839	72155	361416
CENPV	centromere protein V	CENPV		Nucleus	other			201161	73139	501702
CENPW	centromere protein W	CENPW		Nucleus	other			387103	66311	689399|681382
CEP55	centrosomal protein 55kDa	CEP55	12	Cytoplasm	other			55165	74107	294074
CEP72	centrosomal protein 72kDa	CEP72		Cytoplasm	other			55722	74470	308064
CEP112	centrosomal protein 112kDa	CEP112		Cytoplasm	other			201134	76380	287776
CEP128	centrosomal protein 128kDa	CEP128		Cytoplasm	other			145508	75216
CEP135	centrosomal protein 135kDa	CEP135		Cytoplasm	other			9662	381644	305288
CEP152	centrosomal protein 152kDa	CEP152		Cytoplasm	other			22995	99100	311391
CES3	carboxylesterase 3	CES3		Cytoplasm	enzyme			23491	382053|13909
Cg	--	--	7	Other	complex	diagnosis,prognosis
CGN	cingulin	CGN	21	Plasma Membrane	other			57530	70737	310655
CHAF1A	chromatin assembly factor 1, subunit A (p150)	CHAF1A	5	Nucleus	other			10036	27221	363333
CHAF1B	chromatin assembly factor 1, subunit B (p60)	CHAF1B	5	Nucleus	other	unspecified application		8208	110749	288242
CHD9	chromodomain helicase DNA binding protein 9	--	10	Cytoplasm	other			80205	109151	307726
CHEK1	checkpoint kinase 1	CHEK1	2	Nucleus	kinase	efficacy	UCN-01	1111	12649	140583
CHEK2	checkpoint kinase 2	CHEK2	3	Nucleus	kinase			11200	50883	114212
CHGA	chromogranin A (parathyroid secretory protein 1)	--		Cytoplasm	other	diagnosis,efficacy,unspecified application		1113	12652
CHRM2	cholinergic receptor, muscarinic 2	CHRM2	17	Plasma Membrane	G-protein coupled receptor		fesoterodine, ABT-089, dimetindene, aclidinium, atropine/edrophonium, cyclopentolate/phenylephrine, ipratropium/albuterol, trihexyphenidyl, carbamylcholine, methacholine, diphenhydramine, doxepin, quinidine, procyclidine, trospium, atropine sulfate/benzoic acid/hyoscyamine/methenamine/methylene blue/phenyl salicylate, rocuronium, homatropine, dicyclomine, methantheline, orphenadrine, fluoxetine/o…	1129	243764	81645
CHRNA3	cholinergic receptor, nicotinic, alpha 3 (neuronal)	CHRNA3	1	Plasma Membrane	transmembrane receptor		ABT-089, isoflurane, mecamylamine, succinylcholine, levamisole, rocuronium, doxacurium, amobarbital, mivacurium, pipecuronium, rapacuronium, metocurine, atracurium, cisatracurium, acetylcholine, nicotine, D-tubocurarine, arecoline, ibogaine, enflurane, pancuronium, vecuronium	1136	110834	25101
CHRNA5	cholinergic receptor, nicotinic, alpha 5 (neuronal)	CHRNA5	1	Plasma Membrane	transmembrane receptor		ABT-089, isoflurane, mecamylamine, succinylcholine, rocuronium, doxacurium, amobarbital, mivacurium, pipecuronium, rapacuronium, metocurine, atracurium, cisatracurium, acetylcholine, nicotine, D-tubocurarine, arecoline, enflurane, pancuronium, vecuronium	1138	110835	25102
CHRNB4	cholinergic receptor, nicotinic, beta 4 (neuronal)	CHRNB4	1	Plasma Membrane	transmembrane receptor		ABT-089, isoflurane, mecamylamine, succinylcholine, rocuronium, doxacurium, mivacurium, pipecuronium, rapacuronium, metocurine, atracurium, cisatracurium, acetylcholine, nicotine, D-tubocurarine, arecoline, ibogaine, enflurane, pancuronium, vecuronium	1143	108015	25103
CHST2	carbohydrate (N-acetylglucosamine-6-O) sulfotransferase 2	CHST2	14	Cytoplasm	enzyme			9435	54371	367145
CHTF18	CTF18, chromosome transmission fidelity factor 18 homolog (S. cerevisiae)	CHTF18	5	Other	other			63922	214901	287146
CHTOP	chromatin target of PRMT1	--	13	Nucleus	other			26097	66511	500378
CHUK	conserved helix-loop-helix ubiquitous kinase	--		Cytoplasm	kinase	prognosis	methyl 2-cyano-3,12-dioxoolean-1,9-dien-28-oate	1147	12675	309361
CISH	cytokine inducible SH2-containing protein	CISH	1	Cytoplasm	other			1154	12700	83681
CIT	citron (rho-interacting, serine/threonine kinase 21)	CIT	4	Cytoplasm	kinase			11113	12704	83620
CKAP2	cytoskeleton associated protein 2	--	18	Cytoplasm	other			26586	80986	306575
CKAP2L	cytoskeleton associated protein 2-like	CKAP2L	8	Cytoplasm	other			150468	70466	680515
CKS2	CDC28 protein kinase regulatory subunit 2	CKS2	13	Other	kinase			1164	66197	498709
CKS1B	CDC28 protein kinase regulatory subunit 1B	CKS1B	9	Other	kinase			1163	54124	499655
CLDN4	claudin 4	--	17	Plasma Membrane	transmembrane receptor	diagnosis,efficacy,prognosis		1364	12740	304407
CLDN6	claudin 6	CLDN6		Plasma Membrane	other			9074	54419	287098
CLDN7	claudin 7	--	14	Plasma Membrane	other	unspecified application		1366	53624	65132
CLIP1	CAP-GLY domain containing linker protein 1	--	13	Cytoplasm	other			6249	56430
CLMN	calmin (calponin-like, transmembrane)	CLMN	17	Cytoplasm	other			79789	94040	299285
CLN6	ceroid-lipofuscinosis, neuronal 6, late infantile, variant	CLN6	3	Cytoplasm	other			54982	76524	315746
CLP1	cleavage and polyadenylation factor I subunit 1	CLP1	9	Nucleus	other			10978	98985	311166
CLRN1	clarin 1	--	14	Plasma Membrane	other			7401	229320	261738
CLSPN	claspin	CLSPN	6	Nucleus	other			63967	269582	298534
CLU	clusterin	--	16	Cytoplasm	other	efficacy,unspecified application		1191
CLYBL	citrate lyase beta like	CLYBL		Cytoplasm	enzyme			171425	69634	306198
CMAT	--	--		Other	other
CNR1	cannabinoid receptor 1 (brain)	--		Plasma Membrane	G-protein coupled receptor		trans-(±)-nabilone, SLV 319, rimonabant, BAY 38-7271, delta-8-tetrahydrocannabinol, delta-9-tetrahydrocannabinol	1268	12801	25248
COL9A1	collagen, type IX, alpha 1	COL9A1	15	Extracellular Space	other		collagenase clostridium histolyticum	1297	12839	305104
COMMD3-BMI1	COMMD3-BMI1 readthrough	--		Nucleus	transcription regulator			100532731	12151	307151
COMP	cartilage oligomeric matrix protein	--	12	Extracellular Space	other	diagnosis,efficacy,unspecified application		1311	12845
CORO6	coronin 6	CORO6	3	Extracellular Space	other			84940	216961	245982
CORO1A	coronin, actin binding protein, 1A	CORO1A	1	Cytoplasm	other			11151	12721	155151
CPNE7	copine VII	CPNE7		Other	transporter			27132	102278	361433
CPOX	coproporphyrinogen oxidase	CPOX	18	Cytoplasm	enzyme			1371	12892	304024
CPVL	carboxypeptidase, vitellogenic-like	CPVL	17	Other	peptidase			54504	71287	502774
Creb	--	--	14	Nucleus	group
CRK	v-crk avian sarcoma virus CT10 oncogene homolog	--	21	Cytoplasm	other			1398	12928	54245
CRLF1	cytokine receptor-like factor 1	CRLF1	3	Extracellular Space	other			9244	12931	290655
CSF2	colony stimulating factor 2 (granulocyte-macrophage)	--	20	Extracellular Space	cytokine	efficacy,prognosis,unspecified application		1437	12981	116630
CSTF2	cleavage stimulation factor, 3' pre-RNA, subunit 2, 64kDa	--	9	Nucleus	other			1478	108062
CTLA4	cytotoxic T-lymphocyte-associated protein 4	--	21	Plasma Membrane	transmembrane receptor	diagnosis,efficacy	ipilimumab, ticilimumab	1493	12477	63835
CTNNA3	catenin (cadherin-associated protein), alpha 3	--	17	Plasma Membrane	other			29119	216033	361839
CTSC	cathepsin C	CTSC	17	Cytoplasm	peptidase	unspecified application		1075	13032	25423
Cyclin A	--	--	6	Nucleus	group	unspecified application
Cyclin B	--	--	5	Cytoplasm	group
Cyclin E	--	--	6	Nucleus	group	efficacy,prognosis,unspecified application
CYP17A1	cytochrome P450, family 17, subfamily A, polypeptide 1	--	16	Cytoplasm	enzyme	diagnosis	abiraterone acetate, abiraterone, ketoconazole	1586	13074	25146
CYP1B1	cytochrome P450, family 1, subfamily B, polypeptide 1	--		Cytoplasm	enzyme	diagnosis,efficacy,prognosis,unspecified application		1545	13078	25426
DACH2	dachshund homolog 2 (Drosophila)	DACH2		Nucleus	other			117154	93837	302333
DAPK3	death-associated protein kinase 3	--	18	Cytoplasm	kinase			1613	13144	64391
DAXX	death-domain associated protein	DAXX	1	Nucleus	transcription regulator			1616	13163	140926
DBF4	DBF4 homolog (S. cerevisiae)	--	16	Nucleus	kinase			10926	27214	312046
DBF4B	DBF4 homolog B (S. cerevisiae)	DBF4B	18	Nucleus	other			80174
DCSTAMP	dendrocyte expressed seven transmembrane protein	--	20	Plasma Membrane	other			81501	75766	299889
DCTPP1	dCTP pyrophosphatase 1	DCTPP1	6	Cytoplasm	enzyme			79077	66422	192252
DDX11	DEAD/H (Asp-Glu-Ala-Asp/His) box helicase 11	DDX11	5,9	Cytoplasm	enzyme			1663	320209	316767
DDX39A	DEAD (Asp-Glu-Ala-Asp) box polypeptide 39A	DDX39A	13	Nucleus	enzyme			10212	68278	89827
DEFA1 (includes others)	defensin, alpha 1	--	20	Cytoplasm	other			728358|1667|1668
DEPDC1	DEP domain containing 1	DEPDC1	10	Nucleus	transcription regulator			55635	76131	295538
DEPDC1B	DEP domain containing 1B	DEPDC1B	10	Cytoplasm	other			55789	218581	310074
DHCR24	24-dehydrocholesterol reductase	DHCR24	6	Cytoplasm	enzyme			1718	74754	298298
DHFR	dihydrofolate reductase	DHFR	15	Nucleus	enzyme	efficacy	pyrimethamine, trimethoprim, iclaprim, chloroguanide, pralatrexate, methotrexate, atovaquone/proguanil, sulfisoxazole, triamterene, folic acid, trimetrexate, pemetrexed, PT 523	1719	13361	24312
DIAPH3	diaphanous-related formin 3	--	13	Cytoplasm	enzyme			81624	56419	290396
DISC1	disrupted in schizophrenia 1	DISC1	13	Cytoplasm	other	diagnosis		27185	244667	307940
DLGAP5	discs, large (Drosophila) homolog-associated protein 5	DLGAP5	10	Nucleus	phosphatase			9787	218977	289997
DNA2	DNA replication helicase/nuclease 2	DNA2		Cytoplasm	enzyme			1763	327762	309762
DNAI1	dynein, axonemal, intermediate chain 1	DNAI1		Extracellular Space	other			27019	68922	500442
DNMT1	DNA (cytosine-5-)-methyltransferase 1	DNMT1	7	Nucleus	enzyme	diagnosis	5-azacytidine, decitabine	1786	13433	84350
DOK1	docking protein 1, 62kDa (downstream of tyrosine kinase 1)	--	21	Plasma Membrane	kinase			1796	13448	312477
DPH6	diphthamine biosynthesis 6	--	11	Other	enzyme			89978	66632	362191
DRAP1	DR1-associated protein 1 (negative cofactor 2 alpha)	--		Nucleus	transcription regulator			10589	66556	293674
DSCC1	DNA replication and sister chromatid cohesion 1	DSCC1	5	Nucleus	other			79075	72107	299933
DSG2	desmoglein 2	DSG2	10	Plasma Membrane	other			1829	13511	307562
DSG3	desmoglein 3	--	17	Plasma Membrane	other	unspecified application		1830	13512	291752
DSN1	DSN1, MIS12 kinetochore complex component	DSN1	2	Nucleus	other			79980	66934	499933
DSTN	destrin (actin depolymerizing factor)	--	13	Cytoplasm	other			11034	56431	296197|502674
DTL	denticleless E3 ubiquitin protein ligase homolog (Drosophila)	DTL	2	Nucleus	other			51514	76843	305073
DTYMK	deoxythymidylate kinase (thymidylate kinase)	DTYMK		Cytoplasm	kinase			1841	21915	301622
DUSP9	dual specificity phosphatase 9	DUSP9	7	Nucleus	phosphatase			1852	75590	293847
DYNLL1	dynein, light chain, LC8-type 1	--	18	Cytoplasm	other			8655	56455	58945
DYNLT1	dynein, light chain, Tctex-type 1	--	22	Cytoplasm	other			6993	100040531|100040563|100310872|21648	83462
E2f	--	--	1,16	Nucleus	group
E2F1	E2F transcription factor 1	E2F1	3	Nucleus	transcription regulator	disease progression,prognosis		1869	13555	399489
E2F2	E2F transcription factor 2	E2F2	3	Nucleus	transcription regulator			1870	242705
E2F3	E2F transcription factor 3	--		Nucleus	transcription regulator	unspecified application		1871	13557	291105
E2F4	E2F transcription factor 4, p107/p130-binding	--	9,12	Nucleus	transcription regulator			1874	104394	100360427
E2F5	E2F transcription factor 5, p130-binding	--		Nucleus	transcription regulator			1875	13559	116651
E2F6	E2F transcription factor 6	--		Nucleus	transcription regulator			1876	50496	313978
E2F7	E2F transcription factor 7	E2F7	4	Nucleus	transcription regulator			144455	52679	314818
E2F8	E2F transcription factor 8	--		Nucleus	transcription regulator			79733	108961	308607
E4F1	E4F transcription factor 1	--		Nucleus	transcription regulator			1877	13560	681359
EBAG9	estrogen receptor binding site associated, antigen, 9	--	18	Cytoplasm	other			9166	55960	299864
ECT2	epithelial cell transforming sequence 2 oncogene	ECT2	4	Cytoplasm	other			1894	13605
EDA	ectodysplasin A	EDA	16	Extracellular Space	cytokine			1896	13607	302424
EDNRA	endothelin receptor type A	--	15	Plasma Membrane	transmembrane receptor		bosentan, avosentan, clazosentan, ambrisentan, sitaxsentan, zibotentan, SB 234551, TBC 3214, BSF 302146, fandosentan, atrasentan	1909	13617	24326
EFHD1	EF-hand domain family, member D1	EFHD1	15	Cytoplasm	other			80303	98363	501181
EFNA1	ephrin-A1	--	14	Plasma Membrane	other			1942	13636	94268
EFNA4	ephrin-A4	EFNA4		Plasma Membrane	kinase			1945	13639	310643
EFS	embryonal Fyn-associated substrate	EFS		Cytoplasm	other			10278	13644	290212
EGF	epidermal growth factor	--	13	Extracellular Space	growth factor	diagnosis,efficacy,response to therapy,unspecified application		1950	13645	25313
EGFL7	EGF-like-domain, multiple 7	EGFL7	13	Extracellular Space	other	diagnosis,prognosis		51162	353156
EGFR	epidermal growth factor receptor	--	20	Plasma Membrane	kinase	diagnosis,disease progression,efficacy,prognosis,response to therapy,safety,unspecified application	cetuximab, AEE 788, panitumumab, BMS-599626, varlitinib, XL647, afatinib, sapitinib, cetuximab/irinotecan, erlotinib/gemcitabine, lapatinib/letrozole, canertinib, gefitinib, neratinib, PD 153035, lapatinib, vandetanib, erlotinib	1956	13649	24329
EGR2	early growth response 2	--	20	Nucleus	transcription regulator			1959	13654	114090
EGR3	early growth response 3	--	20	Nucleus	transcription regulator			1960	13655	25148
EHD4	EH-domain containing 4	EHD4		Plasma Membrane	enzyme			30844	98878	192204
EHF	ets homologous factor	--		Nucleus	transcription regulator	unspecified application		26298	13661	295965
EHMT2	euchromatic histone-lysine N-methyltransferase 2	--		Nucleus	transcription regulator			10919	110147	361798
EIF4B	eukaryotic translation initiation factor 4B	--	14	Cytoplasm	translation regulator	unspecified application		1975	75705	300253
EIF4E	eukaryotic translation initiation factor 4E	--		Cytoplasm	translation regulator	prognosis		1977	13684	117045
EIF4G1	eukaryotic translation initiation factor 4 gamma, 1	--	19	Cytoplasm	translation regulator			1981	208643	287986
ELAVL1	ELAV (embryonic lethal, abnormal vision, Drosophila)-like 1 (Hu antigen R)	--	19	Cytoplasm	other	efficacy		1994	15568	363854
EME1	essential meiotic structure-specific endonuclease 1	EME1	11	Nucleus	other			146956	268465	287634
EMID1	EMI domain containing 1	--	15	Extracellular Space	other			129080	140703	685462
ENG	endoglin	--		Plasma Membrane	transmembrane receptor	disease progression,efficacy		2022	13805
ENO1	enolase 1, (alpha)	ENO1	7	Cytoplasm	enzyme	diagnosis		2023	13806|433182	24333
ENO3	enolase 3 (beta, muscle)	ENO3	3	Cytoplasm	enzyme	unspecified application		2027	13808	25438
Eotaxin	--	--	14	Other	group	diagnosis,efficacy
EP300	E1A binding protein p300	--	12	Nucleus	transcription regulator			2033	328572	170915
EPHA2	EPH receptor A2	EPHA2	17	Plasma Membrane	kinase	disease progression	dasatinib, regorafenib	1969	13836	366492
EPHA3	EPH receptor A3	EPHA3	21	Plasma Membrane	kinase			2042	13837	29210
EPHB6	EPH receptor B6	--	10,21	Plasma Membrane	kinase			2051	13848	312275
EPOR	erythropoietin receptor	EPOR	1	Plasma Membrane	transmembrane receptor		darbepoetin alfa, continuous erythropoietin receptor activator, peginesatide, EPO	2057	13857	24336
ERBB2	v-erb-b2 avian erythroblastic leukemia viral oncogene homolog 2	--		Plasma Membrane	kinase	diagnosis,disease progression,efficacy,prognosis,safety	trastuzumab, BMS-599626, varlitinib, XL647, CP-724,714, afatinib, pertuzumab, sapitinib, trastuzumab emtansine, lapatinib/letrozole, paclitaxel/trastuzumab, capecitabine/lapatinib, neratinib, lapatinib, erlotinib	2064	13866	24337
ERCC6L	excision repair cross-complementing rodent repair deficiency, complementation group 6-like	ERCC6L	4	Nucleus	other			54821	236930	317252
EREG	epiregulin	--	11	Extracellular Space	growth factor	prognosis,response to therapy		2069	13874	59325
ERG	v-ets avian erythroblastosis virus E26 oncogene homolog	--	13	Nucleus	transcription regulator	prognosis		2078	13876	170909
ERH	enhancer of rudimentary homolog (Drosophila)	--	13	Nucleus	other			2079	13877	681415
ERK	--	--	3	Other	group	efficacy
ERK1/2	--	--	4	Cytoplasm	group
ERN1	endoplasmic reticulum to nucleus signaling 1	--	23	Cytoplasm	kinase			2081	78943	498013
ESCO2	establishment of sister chromatid cohesion N-acetyltransferase 2	ESCO2	10	Nucleus	other			157570	71988	691979
ESPL1	extra spindle pole bodies homolog 1 (S. cerevisiae)	ESPL1	5	Nucleus	peptidase			9700	105988	315330
ESR1	estrogen receptor 1	--	13	Nucleus	ligand-dependent nuclear receptor	diagnosis,disease progression,efficacy,prognosis,response to therapy	17-alpha-ethinylestradiol, fulvestrant, beta-estradiol, estradiol 17beta-cypionate, estriol, estrone, estradiol valerate, mestranol, 3-(4-methoxy)phenyl-4-((4-(2-(1-piperidinyl)ethoxy)phenyl)methyl)-2H-1-benzopyran-7-ol, bazedoxifene, estradiol valerate/testosterone enanthate, TAS-108, ethynodiol diacetate, ethinyl estradiol/ethynodiol diacetate, estradiol acetate, esterified estrogens, estradiol…	2099	13982	24890
ESRRA	estrogen-related receptor alpha	--		Nucleus	ligand-dependent nuclear receptor	diagnosis		2101	26379	293701
ESRRG	estrogen-related receptor gamma	--		Nucleus	ligand-dependent nuclear receptor	unspecified application	diethylstilbestrol	2104	26381	360896
estrogen receptor	--	--	17	Other	group	diagnosis,efficacy,unspecified application
EXO1	exonuclease 1	EXO1	11	Nucleus	enzyme	diagnosis		9156	26909	305000
EZH2	enhancer of zeste homolog 2 (Drosophila)	EZH2	7	Nucleus	transcription regulator	diagnosis,disease progression,efficacy		2146	14056	312299
F11R	F11 receptor	F11R	5	Plasma Membrane	other	unspecified application		50848	16456	116479
FABP4	fatty acid binding protein 4, adipocyte	--	19	Cytoplasm	transporter	disease progression		2167	11770	79451
FAM111B	family with sequence similarity 111, member B	FAM111B	8	Other	other			374393
FAM155B	family with sequence similarity 155, member B	FAM155B		Plasma Membrane	transmembrane receptor			27112	620592	688841
FAM83D	family with sequence similarity 83, member D	FAM83D	12	Other	other			81610	71878	311598
FANCA	Fanconi anemia, complementation group A	FANCA	6	Nucleus	other			2175	14087	361435
FANCC	Fanconi anemia, complementation group C	FANCC	6	Nucleus	other			2176	14088	24361
FANCD2	Fanconi anemia, complementation group D2	FANCD2	6,16	Nucleus	other			2177	211651	312641
FANCI	Fanconi anemia, complementation group I	FANCI	6	Nucleus	other			55215	208836	100360594
FAS	Fas cell surface death receptor	--	14	Plasma Membrane	transmembrane receptor	diagnosis,disease progression,efficacy	pyrazinamide	355	14102	246097
FBN3	fibrillin 3	FBN3		Extracellular Space	other			84467
FBXO5	F-box protein 5	FBXO5	4	Nucleus	enzyme			26271	67141	292263
FBXO44	F-box protein 44	--		Other	other			93611	230903	500587
FEN1	flap structure-specific endonuclease 1	FEN1	5	Nucleus	enzyme			2237	14156	84490
FFAR2	free fatty acid receptor 2	--	20	Plasma Membrane	G-protein coupled receptor			2867	233079	292794
FGFBP1	fibroblast growth factor binding protein 1	--	17	Extracellular Space	other			9982	14181	64535
FHOD1	formin homology 2 domain containing 1	FHOD1	12	Nucleus	other			29109	234686	291964
FKBP4	FK506 binding protein 4, 59kDa	--	18	Nucleus	enzyme			2288	14228	260321
FLNA	filamin A, alpha	--	10	Cytoplasm	other	unspecified application		2316	192176	293860
FLVCR2	feline leukemia virus subgroup C cellular receptor family, member 2	FLVCR2		Plasma Membrane	transporter			55640	217721	314323
FOXA1	forkhead box A1	--	15	Nucleus	transcription regulator	disease progression		3169	15375	25098
FOXD3	forkhead box D3	FOXD3	21	Nucleus	transcription regulator	diagnosis		27022	15221	29203
FOXM1	forkhead box M1	FOXM1	4,12	Nucleus	transcription regulator	prognosis		2305	14235	58921
FOXO1	forkhead box O1	--		Nucleus	transcription regulator			2308	56458	84482
FRAS1	Fraser syndrome 1	FRAS1		Extracellular Space	other			80144	231470	289486
FREM1	FRAS1 related extracellular matrix 1	FREM1		Extracellular Space	other			158326	329872	298185
FSD1	fibronectin type III and SPRY domain containing 1	FSD1		Cytoplasm	other			79187	240121
FSH	--	--	7	Plasma Membrane	complex
GABPA	GA binding protein transcription factor, alpha subunit 60kDa	--		Nucleus	transcription regulator			2551	14390	363735
GADD45B	growth arrest and DNA-damage-inducible, beta	--	16	Cytoplasm	other			4616	17873	299626
GAL3ST1	galactose-3-O-sulfotransferase 1	GAL3ST1	15	Cytoplasm	enzyme			9514	53897	683713
GALNT12	UDP-N-acetyl-alpha-D-galactosamine:polypeptide N-acetylgalactosaminyltransferase 12 (GalNAc-T12)	GALNT12		Cytoplasm	enzyme			79695	230145	313233
Gamma tubulin	--	--	4	Other	group
GAPDH	glyceraldehyde-3-phosphate dehydrogenase	GAPDH	7	Cytoplasm	enzyme	diagnosis,unspecified application		2597	100042025|14433	500983|24383|685186
GART	phosphoribosylglycinamide formyltransferase, phosphoribosylglycinamide synthetase, phosphoribosylaminoimidazole synthetase	--	15	Cytoplasm	enzyme	prognosis,safety	pemetrexed	2618	14450	288259
GCK	glucokinase (hexokinase 4)	GCK	15	Cytoplasm	kinase			2645	103988	24385
GCLM	glutamate-cysteine ligase, modifier subunit	--	20	Cytoplasm	enzyme			2730	14630	29739
GCNT4	glucosaminyl (N-acetyl) transferase 4, core 2	GCNT4		Cytoplasm	enzyme			51301	218476	310011
GINS1	GINS complex subunit 1 (Psf1 homolog)	GINS1	3	Nucleus	other			9837	69270	499914
GINS2	GINS complex subunit 2 (Psf2 homolog)	GINS2		Nucleus	other			51659	272551	292058
GINS3	GINS complex subunit 3 (Psf3 homolog)	GINS3		Other	other			64785	78833	307639
GINS4	GINS complex subunit 4 (Sld5 homolog)	GINS4		Nucleus	other			84296	109145	290842
GLIPR1	GLI pathogenesis-related 1	--	18	Extracellular Space	other			11010	73690	299783
Gm-csf	--	--	5	Other	group
GMNN	geminin, DNA replication inhibitor	GMNN	2	Nucleus	transcription regulator	unspecified application		51053	57441	291137
GPBP1	GC-rich promoter binding protein 1	--		Nucleus	transcription regulator			65056	73274	294734
GPR153	G protein-coupled receptor 153	GPR153		Plasma Membrane	G-protein coupled receptor			387509	100129	619550
GPRIN2	G protein regulated inducer of neurite outgrowth 2	GPRIN2	20	Other	other			9721	432839	306284
GPSM2	G-protein signaling modulator 2	GPSM2	11	Nucleus	other			29899	76123	362021
GRB2	growth factor receptor-bound protein 2	--	21	Cytoplasm	other			2885	14784	81504
GRB10	growth factor receptor-bound protein 10	GRB10	15	Cytoplasm	other			2887	14783	498416
GREB1	growth regulation by estrogen in breast cancer 1	GREB1	13	Cytoplasm	other	diagnosis		9687	268527
GRIN1	glutamate receptor, ionotropic, N-methyl D-aspartate 1	--	18	Plasma Membrane	ion channel	unspecified application	dextromethorphan/guaifenesin, morphine/dextromethorphan, neramexane, bicifadine, delucemine, CR 2249, besonprodil, UK-240455, dextromethorphan/quinidine, ketamine, felbamate, memantine, orphenadrine, cycloserine, N-(2-indanyl)glycinamide, dextromethorphan, brompheniramine/dextromethorphan/pseudoephedrine, chlorpheniramine/dextromethorphan/phenylephrine, carbinoxamine/dextromethorphan/pseudoephedr…	2902	14810	24408
GRM1	glutamate receptor, metabotropic 1	--	21	Plasma Membrane	G-protein coupled receptor	efficacy	fasoracetam	2911	14816	24414
GRN	granulin	--	12	Extracellular Space	growth factor			2896	14824	29143
GSK3B	glycogen synthase kinase 3 beta	--		Nucleus	kinase	efficacy	enzastaurin	2932	56637	84027
GSTA4	glutathione S-transferase alpha 4	--		Cytoplasm	enzyme			2941
GTSE1	G-2 and S-phase expressed 1	GTSE1	18	Cytoplasm	other			51512	29870	300126
GZMA	granzyme A (granzyme 1, cytotoxic T-lymphocyte-associated serine esterase 3)	--	21	Cytoplasm	peptidase			3001	14938	266708
H1F0	H1 histone family, member 0	H1F0		Nucleus	other			3005	14958	24437
H2AFX	H2A histone family, member X	H2AFX	2,16	Nucleus	transcription regulator	efficacy		3014	15270	500987
H2AFZ	H2A histone family, member Z	H2AFZ	7	Nucleus	other			3015	51788	58940
HAPLN3	hyaluronan and proteoglycan link protein 3	HAPLN3	15	Extracellular Space	other			145864	67666	308773
HAUS1	HAUS augmin-like complex, subunit 1	HAUS1		Nucleus	other			115106	225745	192228
HAUS7	HAUS augmin-like complex, subunit 7	HAUS7		Cytoplasm	other			55559	73738	293844
HAUS8	HAUS augmin-like complex, subunit 8	HAUS8	4	Cytoplasm	other			93323	76478	290626
HCFC1	host cell factor C1 (VP16-accessory protein)	--	16	Nucleus	transcription regulator			3054	15161	363519
HDAC1	histone deacetylase 1	--	15	Nucleus	transcription regulator	efficacy	tributyrin, belinostat, pyroxamide, mocetinostat, vorinostat, romidepsin	3065	433759	297893
HELLS	helicase, lymphoid-specific	HELLS		Nucleus	enzyme			3070	15201	294071
hemoglobin	--	--	3	Other	complex	diagnosis,efficacy,prognosis,safety,unspecified application
HERC2	HECT and RLD domain containing E3 ubiquitin protein ligase 2	--		Cytoplasm	enzyme			8924	15204	308669
HIC1	hypermethylated in cancer 1	--	10	Nucleus	transcription regulator	diagnosis		3090	15248	303310
HILPDA	hypoxia inducible lipid droplet-associated	HILPDA	11	Cytoplasm	other	diagnosis		29923	69573	100361568
HIRIP3	HIRA interacting protein 3	HIRIP3		Nucleus	other			8479	233876	361650
HIST1H4A (includes others)	histone cluster 1, H4a	--	11,16	Nucleus	other			8360|8366|8364|8370|554313|121504|8365|8294|8368|8367|8359|8362|8363|8361		679840
Histone h3	--	--	7	Nucleus	group	efficacy
Histone h4	--	--	1	Nucleus	group	efficacy
HJURP	Holliday junction recognition protein	HJURP	17	Nucleus	other			55355	381280	316602
HK2	hexokinase 2	HK2	7,11	Cytoplasm	kinase			3099	15277	25059
Hla-Drb	--	--	15	Other	group
HMGA2	high mobility group AT-hook 2	HMGA2	7	Nucleus	enzyme	prognosis		8091	15364	84017
HMGN2	high mobility group nucleosomal binding domain 2	HMGN2	18	Nucleus	other			3151	15331|627375|100503799	100360316|114637
HMMR	hyaluronan-mediated motility receptor (RHAMM)	HMMR	4	Plasma Membrane	transmembrane receptor			3161	15366	25460
HNRNPA2B1	heterogeneous nuclear ribonucleoprotein A2/B1	--	17	Nucleus	other			3181	53379	362361
HNRNPD	heterogeneous nuclear ribonucleoprotein D (AU-rich element RNA binding protein 1, 37kDa)	--	19	Nucleus	transcription regulator			3184	11991	79256
HOMER2	homer homolog 2 (Drosophila)	--	19	Plasma Membrane	other			9455	26557	29547
HOXA13	homeobox A13	--		Nucleus	transcription regulator			3209	15398	500129
HS6ST1	heparan sulfate 6-O-sulfotransferase 1	HS6ST1		Plasma Membrane	enzyme			9394	50785	316325
HSD17B8	hydroxysteroid (17-beta) dehydrogenase 8	HSD17B8	10	Cytoplasm	enzyme			7923	14979	361802
HSF1	heat shock transcription factor 1	--	9	Nucleus	transcription regulator			3297	15499	79245
Hsp70	--	--	7	Cytoplasm	group	unspecified application
Hsp90	--	--	6	Cytoplasm	group
HSPA5	heat shock 70kDa protein 5 (glucose-regulated protein, 78kDa)	--	16	Cytoplasm	enzyme	unspecified application		3309	14828	25617
HSPA9	heat shock 70kDa protein 9 (mortalin)	--		Cytoplasm	other			3313	15526	291671
I kappa b kinase	--	--	6	Cytoplasm	complex
IER3	immediate early response 3	--	14	Cytoplasm	other	unspecified application		8870	15937	294235
IFNG	interferon, gamma	--	15	Extracellular Space	cytokine	diagnosis,efficacy,response to therapy,unspecified application		3458	15978	25712
IGF2BP1	insulin-like growth factor 2 mRNA binding protein 1	IGF2BP1	19	Cytoplasm	translation regulator			10642	140486	303477
IGFBP2	insulin-like growth factor binding protein 2, 36kDa	--	10	Extracellular Space	other	diagnosis,efficacy,prognosis		3485	16008	25662
IgG	--	--	17	Extracellular Space	complex	efficacy,prognosis
Igm	--	--	3	Extracellular Space	complex	efficacy
IGSF9	immunoglobulin superfamily, member 9	IGSF9		Plasma Membrane	other			57549	93842	304982
IL13	interleukin 13	--	19	Extracellular Space	cytokine	diagnosis,efficacy,response to therapy,unspecified application	CAT-354	3596	16163	116553
IL31	interleukin 31	--		Other	other	unspecified application		386653
IL37	interleukin 37	--	20	Extracellular Space	cytokine			27178
IL1B	interleukin 1, beta	--	20	Extracellular Space	cytokine	diagnosis,efficacy,prognosis	canakinumab, gevokizumab	3553	16176	24494
IMPDH1	IMP (inosine 5'-monophosphate) dehydrogenase 1	IMPDH1		Cytoplasm	enzyme		thioguanine, VX-944, interferon alfa-2b/ribavirin, mycophenolate mofetil, mycophenolic acid, ribavirin	3614	23917	362329
Importin alpha	--	--	21	Nucleus	group
Importin beta	--	--	4	Nucleus	group
INCENP	inner centromere protein antigens 135/155kDa	INCENP	3	Nucleus	other			3619	16319	293733
ING3	inhibitor of growth family, member 3	--	18	Nucleus	enzyme			54556	71777	312154
Interferon alpha	--	--	6	Extracellular Space	group	unspecified application
IQGAP3	IQ motif containing GTPase activating protein 3	IQGAP3		Plasma Membrane	other			128239	404710	310621
IRF5	interferon regulatory factor 5	--	14	Nucleus	transcription regulator			3663	27056	296953
ITGA5	integrin, alpha 5 (fibronectin receptor, alpha polypeptide)	ITGA5	14	Plasma Membrane	transmembrane receptor	prognosis		3678	16402	315346
ITGAX	integrin, alpha X (complement component 3 receptor 4 subunit)	--	20	Plasma Membrane	transmembrane receptor			3687	16411	499271
ITGB6	integrin, beta 6	--	14	Plasma Membrane	other	diagnosis		3694	16420	311061
JAM	--	--	21	Plasma Membrane	group
JAM3	junctional adhesion molecule 3	JAM3	14	Plasma Membrane	other			83700	83964	315509
Jnk	--	--	6	Cytoplasm	group
JUP	junction plakoglobin	JUP	17	Plasma Membrane	other	diagnosis,unspecified application		3728	16480	81679
Karyopherin beta	--	--	21	Other	group
KAT5	K(lysine) acetyltransferase 5	--	11	Nucleus	transcription regulator			10524	81601	192218
KCNAB3	potassium voltage-gated channel, shaker-related subfamily, beta member 3	KCNAB3		Plasma Membrane	ion channel			9196	16499	58981
KCNJ4	potassium inwardly-rectifying channel, subfamily J, member 4	KCNJ4	1	Plasma Membrane	ion channel			3761	16520	116649
KCNJ11	potassium inwardly-rectifying channel, subfamily J, member 11	KCNJ11		Plasma Membrane	ion channel	efficacy	minoxidil, metformin/repaglinide, glyburide/metformin, glipizide/metformin, tolbutamide, glipizide, glyburide, tolazamide, acetohexamide, chlorpropamide, glimepiride, thiamylal, repaglinide, phentolamine, nateglinide	3767	16514	83535
KCNK1	potassium channel, subfamily K, member 1	KCNK1	15	Plasma Membrane	ion channel			3775	16525	59324
KCNS3	potassium voltage-gated channel, delayed-rectifier, subfamily S, member 3	KCNS3		Plasma Membrane	ion channel			3790	238076	83588
KDM5A	lysine (K)-specific demethylase 5A	--		Nucleus	transcription regulator			5927	214899	312678
KDM5B	lysine (K)-specific demethylase 5B	--	10	Nucleus	transcription regulator			10765	75605	304809
KDR	kinase insert domain receptor (a type III receptor tyrosine kinase)	KDR	5	Plasma Membrane	kinase	disease progression,efficacy,prognosis,response to therapy,safety	AEE 788, sunitinib, cediranib, pazopanib, axitinib, XL647, CEP 7055, brivanib alaninate, CHIR-265, tivozanib, motesanib, OSI-930, telatinib, ramucirumab, cabozantinib, regorafenib, vatalanib, sorafenib, vandetanib, pegaptanib	3791	16542
KHK	ketohexokinase (fructokinase)	KHK	10	Cytoplasm	kinase			3795	16548	25659
KIAA0101	KIAA0101	KIAA0101	5,9	Nucleus	other			9768	68026	300795
KIAA1524	KIAA1524	KIAA1524	3	Cytoplasm	other			57650	224171	360711
KIF11	kinesin family member 11	KIF11	12	Nucleus	other			3832	16551	171304
KIF14	kinesin family member 14	KIF14	4	Cytoplasm	other	diagnosis		9928	381293	360849
KIF15	kinesin family member 15	KIF15	4	Nucleus	other			56992	209737	353302
KIF19	kinesin family member 19	KIF19		Extracellular Space	enzyme			124602	286942	303659
KIF22	kinesin family member 22	KIF22	4	Nucleus	other	diagnosis,prognosis		3835	110033	293502
KIF23	kinesin family member 23	KIF23	4	Cytoplasm	other			9493	71819	315740
KIF24	kinesin family member 24	KIF24	13	Cytoplasm	other			347240	109242	313170
KIF18A	kinesin family member 18A	KIF18A	11	Cytoplasm	enzyme			81930	228421	362186
KIF18B	kinesin family member 18B	KIF18B		Cytoplasm	other			146909
KIF20A	kinesin family member 20A	KIF20A	12	Cytoplasm	transporter			10112	19348	361308
KIF2C	kinesin family member 2C	KIF2C	4	Nucleus	other			11004	73804	171529
KIF4A	kinesin family member 4A	KIF4A	4,9	Nucleus	other			24137	16571	84393
KIFC1	kinesin family member C1	KIFC1	4	Nucleus	enzyme			3833	100502766|16580	294286
KIR2DL1/KIR2DL3	killer cell immunoglobulin-like receptor, two domains, long cytoplasmic tail, 3	--	15	Plasma Membrane	other			3802|3804
KIRREL2	kin of IRRE like 2 (Drosophila)	KIRREL2		Plasma Membrane	other			84063	243911	100359836
KISS1R	KISS1 receptor	KISS1R	20	Plasma Membrane	G-protein coupled receptor	prognosis		84634	114229	78976
KIT	v-kit Hardy-Zuckerman 4 feline sarcoma viral oncogene homolog	KIT	5	Plasma Membrane	transmembrane receptor	diagnosis,efficacy,prognosis,safety,unspecified application	dasatinib, sunitinib, pazopanib, tivozanib, motesanib, OSI-930, telatinib, tandutinib, cabozantinib, regorafenib, ponatinib, imatinib, sorafenib	3815	16590	64030
KLF4	Kruppel-like factor 4 (gut)	KLF4	3	Nucleus	transcription regulator			9314	16600	114505
KLF5	Kruppel-like factor 5 (intestinal)	--		Nucleus	transcription regulator			688	12224	84410
KLF6	Kruppel-like factor 6	--	11	Nucleus	transcription regulator			1316	23849	58954
KLF15	Kruppel-like factor 15	--		Nucleus	transcription regulator			28999	66277	85497
KLK6	kallikrein-related peptidase 6	--	17	Extracellular Space	peptidase	diagnosis,prognosis		5653	19144	29245
KMT2E	lysine (K)-specific methyltransferase 2E	--		Nucleus	enzyme			55904	69188	311968
KNG1	kininogen 1	--	20	Extracellular Space	other			3827	16644|385643
KNOP1	lysine-rich nucleolar protein 1	KNOP1		Other	other			400506	66356	499255
KNTC1	kinetochore associated 1	KNTC1	9	Nucleus	other			9735	208628	304477
KPNA2	karyopherin alpha 2 (RAG cohort 1, importin alpha 1)	KPNA2	19	Nucleus	transporter	diagnosis		3838	16647	85245|100359600
KRT15	keratin 15	--	17	Cytoplasm	other			3866	16665	287700
LAMP2	lysosomal-associated membrane protein 2	--	18	Plasma Membrane	enzyme			3920	16784	24944
LBR	lamin B receptor	--	21	Nucleus	enzyme			3930	98386	89789
LDL	--	--	19	Plasma Membrane	complex	efficacy,unspecified application
LDLR	low density lipoprotein receptor	--	19	Plasma Membrane	transporter	disease progression,unspecified application		3949	16835	300438
LDLRAP1	low density lipoprotein receptor adaptor protein 1	LDLRAP1	19	Cytoplasm	transporter			26119	100017	500564
LEF1	lymphoid enhancer-binding factor 1	LEF1	3	Nucleus	transcription regulator			51176	16842	161452
let-7	microRNA let-7a-1	--		Cytoplasm	microRNA	unspecified application		406889|406883|406887|406888|407054|406885|406891|406890|406881|406882|406884|406886	387251|723965|723947|387248|387244|723966|387253|387245|387252|387249|387247|387246	100526596|100313991|100313990|100314213|100526574|100314184|100313993|100313989|100313972|100314224|100314018|100313992|100314277
let-7a-5p (and other miRNAs w/seed GAGGUAG)	--	--		Cytoplasm	mature microRNA	unspecified application
Lh	--	--	7	Plasma Membrane	complex
LIG1	ligase I, DNA, ATP-dependent	LIG1	6	Nucleus	enzyme			3978	16881	81513
LILRA5	leukocyte immunoglobulin-like receptor, subfamily A (with TM domain), member 5	--	20	Plasma Membrane	other			353514	232801	691533
LIMD1	LIM domains containing 1	LIMD1	9	Nucleus	transcription regulator			8994	29806	316101
LIMD2	LIM domain containing 2	LIMD2		Other	other	unspecified application		80774	67803	360646
LIMK1	LIM domain kinase 1	--	11	Cytoplasm	kinase	unspecified application	dabrafenib	3984	16885	65172
LIN28A	lin-28 homolog A (C. elegans)	--		Cytoplasm	other			79727	83557	500562
LIPG	lipase, endothelial	--	19	Extracellular Space	enzyme			9388	16891	291437
LLGL2	lethal giant larvae homolog 2 (Drosophila)	LLGL2	21	Cytoplasm	other			3993	217325	360661
LMNB1	lamin B1	LMNB1	6	Nucleus	other			4001	16906	116685
LMNB2	lamin B2	LMNB2	6	Nucleus	other			84823	16907	299625
LPCAT2	lysophosphatidylcholine acyltransferase 2	LPCAT2	23	Cytoplasm	enzyme			54947	270084	100359680
LPL	lipoprotein lipase	--	19	Cytoplasm	enzyme	efficacy,unspecified application	nicotinic acid, tyloxapol, lovastatin/niacin	4023	16956	24539
LRAT	lecithin retinol acyltransferase (phosphatidylcholine--retinol O-acyltransferase)	LRAT		Cytoplasm	enzyme			9227	79235	64047
LRP4	low density lipoprotein receptor-related protein 4	LRP4	3	Extracellular Space	other			4038	228357	83469
LRRC1	leucine rich repeat containing 1	LRRC1		Cytoplasm	other			55227	214345	367113
LRRN1	leucine rich repeat neuronal 1	--		Other	other			57633	16979	500280
LSR	lipolysis stimulated lipoprotein receptor	LSR		Nucleus	transcription regulator			51599	54135	64355
LTB	lymphotoxin beta (TNF superfamily, member 3)	--	14	Extracellular Space	cytokine	safety,unspecified application		4050	16994	361795
lymphotoxin-alpha1-beta2	--	--	20	Extracellular Space	complex
MAD2L1	MAD2 mitotic arrest deficient-like 1 (yeast)	MAD2L1	5	Nucleus	other			4085	56150	297176
MAP2K1	mitogen-activated protein kinase kinase 1	--		Cytoplasm	kinase		selumetinib, trametinib	5604	26395	170851
MAP2K2	mitogen-activated protein kinase kinase 2	--		Cytoplasm	kinase		selumetinib, trametinib	5605	26396	58960
MAP2K1/2	--	--	7	Cytoplasm	group
MAP3K8	mitogen-activated protein kinase kinase kinase 8	MAP3K8	1	Cytoplasm	kinase			1326	26410	116596
MAP4K1	mitogen-activated protein kinase kinase kinase kinase 1	--	21	Cytoplasm	kinase			11184	26411	292763
MAPK10	mitogen-activated protein kinase 10	MAPK10	1	Cytoplasm	kinase			5602	26414	25272
MAPK13	mitogen-activated protein kinase 13	MAPK13	20	Cytoplasm	kinase		talmapimod	5603	26415	29513
MAPK14	mitogen-activated protein kinase 14	--	17	Cytoplasm	kinase		talmapimod, RO-3201195	1432	26416	81649
MAPKAPK3	mitogen-activated protein kinase-activated protein kinase 3	MAPKAPK3	16	Nucleus	kinase	unspecified application		7867	102626	315994
MBD1	methyl-CpG binding domain protein 1	--	24	Nucleus	transcription regulator			4152	17190	291439
MBD2	methyl-CpG binding domain protein 2	--	8	Nucleus	transcription regulator			8932	17191	680172
MCM2	minichromosome maintenance complex component 2	MCM2	6	Nucleus	enzyme	diagnosis,disease progression,efficacy,unspecified application		4171	17216	312538
MCM3	minichromosome maintenance complex component 3	MCM3	2	Nucleus	enzyme			4172	17215	316273
MCM4	minichromosome maintenance complex component 4	MCM4	2	Nucleus	enzyme	disease progression		4173	17217	29728
MCM5	minichromosome maintenance complex component 5	MCM5	2	Nucleus	enzyme	disease progression		4174	17218	291885
MCM6	minichromosome maintenance complex component 6	MCM6	9	Nucleus	enzyme			4175	17219	29685
MCM7	minichromosome maintenance complex component 7	MCM7	2	Nucleus	enzyme	diagnosis,disease progression		4176	17220	288532
MCM10	minichromosome maintenance complex component 10	MCM10	3	Nucleus	other			55388	70024	307126
MCPH1	microcephalin 1	--		Nucleus	other			79648	244329	306594
MDC1	mediator of DNA-damage checkpoint 1	MDC1	16	Nucleus	other			9656	240087	309595
MDM1	Mdm1 nuclear protein homolog (mouse)	MDM1		Other	other			56890	17245	314859
MED1	mediator complex subunit 1	--		Nucleus	transcription regulator			5469	19014	497991
MEGF10	multiple EGF-like-domains 10	MEGF10		Plasma Membrane	other			84466	70417	291445
Mek	--	--	21	Cytoplasm	group	efficacy,safety
MELK	maternal embryonic leucine zipper kinase	MELK	16	Cytoplasm	kinase			9833	17279	362510
MFGE8	milk fat globule-EGF factor 8 protein	MFGE8	15	Extracellular Space	other			4240	17304	25277
MFSD2A	major facilitator superfamily domain containing 2A	MFSD2A		Other	other			84879	76574	298504
MGARP	mitochondria-localized glutamic acid-rich protein	MGARP		Cytoplasm	other			84709	67749	689931
MGEA5	meningioma expressed antigen 5 (hyaluronidase)	--	10	Cytoplasm	enzyme			10724	76055	154968
MGME1	mitochondrial genome maintenance exonuclease 1	MGME1	11	Cytoplasm	enzyme			92667	74528	296200
MICB	MHC class I polypeptide-related sequence B	MICB	16	Plasma Membrane	transmembrane receptor	safety		4277	243864	365212
mir-15	microRNA 15a	--		Cytoplasm	microRNA	unspecified application		406950|406948|406951|406971|406949	387190|723949|387134|387174|387175	100313997|100314150|100314281
mir-17	microRNA 17	--		Cytoplasm	microRNA	prognosis,unspecified application		406953|574033|574032|407050|406952|406899|406982|406900	100124431|387139|723925|723905|723829|387135|723885|723923	100314222|100314154|100314235|100313998|100314227|100314101|100314201
mir-132	microRNA 132	--		Cytoplasm	microRNA			406921|406994	387150|387208	100314247|100314029
mir-145	microRNA 145	--	13	Cytoplasm	microRNA	unspecified application		406937	387163	100314036
mir-150	microRNA 150	--		Other	microRNA	unspecified application		406942	387168	100314158
miR-143-3p (and other miRNAs w/seed GAGAUGA)	--	--		Cytoplasm	mature microRNA
miR-145-5p (and other miRNAs w/seed UCCAGUU)	--	--	18	Cytoplasm	mature microRNA
miR-16-1-3p (miRNAs w/seed CAGUAUU)	--	--		Cytoplasm	mature microRNA
miR-16-5p (and other miRNAs w/seed AGCAGCA)	--	--	12	Cytoplasm	mature microRNA	unspecified application
miR-17-5p (and other miRNAs w/seed AAAGUGC)	--	--		Cytoplasm	mature microRNA
miR-292-3p (and other miRNAs w/seed AGUGCCG)	--	--		Cytoplasm	mature microRNA
miR-302b-5p (and other miRNAs w/seed CUUUAAC)	--	--		Cytoplasm	mature microRNA
miR-331-3p (miRNAs w/seed CCCCUGG)	--	--		Cytoplasm	mature microRNA
miR-34a-5p (and other miRNAs w/seed GGCAGUG)	--	--		Cytoplasm	mature microRNA	unspecified application
miR-381-3p (and other miRNAs w/seed AUACAAG)	--	--		Cytoplasm	mature microRNA	unspecified application
miR-424-3p (miRNAs w/seed AAAACGU)	--	--		Cytoplasm	mature microRNA
miR-483-3p (miRNAs w/seed CACUCCU)	--	--		Cytoplasm	mature microRNA
MIS18BP1	MIS18 binding protein 1	MIS18BP1		Nucleus	other			55320	217653	689296
MKI67	antigen identified by monoclonal antibody Ki-67	MKI67	12	Nucleus	other	diagnosis,disease progression,efficacy,prognosis,response to therapy,unspecified application		4288	17345	291234
MLF1IP	MLF1 interacting protein	MLF1IP	20	Nucleus	other			79682	71876	306464
Mmp	--	--	20	Nucleus	group
MMP8	matrix metallopeptidase 8 (neutrophil collagenase)	--	20	Extracellular Space	peptidase	efficacy	marimastat	4317	17394	63849
MRPS9	mitochondrial ribosomal protein S9	MRPS9	7	Cytoplasm	other			64965	69527	301371
MSH5	mutS homolog 5	MSH5	17	Nucleus	enzyme			4439	17687	294252
[truncated: 430 more rows]
