# Supplementary material for: ZNF804A Transcriptional Networks in Differentiating Neurons Derived from Induced Pluripotent Stem Cells of Human Origin
Source: PLoS One. 2015 Apr 23;10(4):e0124597. doi: 10.1371/journal.pone.0124597 (PMC4408091; doi:10.1371/journal.pone.0124597)
Supplement: S5 Table — (XLSX) [file pone.0124597.s006.xlsx]

## Sheet: Sheet1
GO_term	biological_process	count_of_DEGs	percent_of_all_DEGs	pvalue	qvalue	gene_symbol
GO:0000278	mitotic cell cycle	162	0.277873	5.07054e-65	2.05205e-61	KIFC1,RANGAP1,CDCA8,INCENP,CDCA2,CCNA2,CDCA5,CDCA3,LIG1,ESPL1,NCAPD2,SPAG5,ZWINT,RCC1,MYBL2,NCAPG2,TUBB4B,NUF2,NDC80,PCNA,EZH2,DAXX,GTSE1,MYB,CDC6,TPX2,RRM2,POLA1,POLA2,NUP210,BUB1,FEN1,FSD1,CCNB1,CCNB2,USP44,PRC1,KNTC1,IQGAP3,OIP5,ASPM,RBL1,WEE1,TIMELESS,ANLN,AZI1,POLE2,FAM5C,HELLS,ERCC6L,GINS1,GINS2,GINS4,DNA2,PLK4,PLK3,PLK1,POLD1,E2F1,KIF23,E2F2,KIF22,E2F7,KIF2C,NDE1,CDC45,CDK1,KIF11,KIF15,NUS…
GO:0007049	cell cycle	203	0.348199	2.28652e-59	4.62678e-56	KIFC1,XRCC2,DBF4B,RANGAP1,CDCA8,INCENP,MAP3K8,CDCA2,CCNA2,CDCA5,CDCA3,LIG1,ESPL1,NCAPD2,SPAG5,ZWINT,RCC1,MYBL2,NCAPG2,TUBB4B,MKI67,NUF2,NDC80,PCNA,EZH2,DAXX,GTSE1,MYB,CDC6,TPX2,FANCD2,RRM2,POLA1,POLA2,NUP210,BUB1,FEN1,TRIP13,FSD1,CCNB1,CCNB2,RPS6KA1,CHTF18,USP44,PRC1,KNTC1,IQGAP3,OIP5,ASPM,RBL1,TACC3,WEE1,TIMELESS,ANLN,AZI1,POLE2,FAM5C,HELLS,ERCC6L,GINS1,GINS2,GINS4,SUV39H1,DNA2,PLK4,PLK3,PLK1,PO…
GO:0022402	cell cycle process	176	0.301887	3.1446e-58	4.24206e-55	KIFC1,XRCC2,CDCA8,INCENP,CDCA2,CCNA2,CDCA5,CDCA3,LIG1,ESPL1,NCAPD2,SPAG5,ZWINT,RCC1,MYBL2,NCAPG2,TUBB4B,MKI67,NUF2,NDC80,PCNA,EZH2,DAXX,GTSE1,MYB,CDC6,TPX2,FANCD2,RRM2,POLA1,POLA2,NUP210,BUB1,FEN1,TRIP13,FSD1,CCNB1,CCNB2,USP44,PRC1,KNTC1,IQGAP3,OIP5,ASPM,TACC3,WEE1,TIMELESS,ANLN,AZI1,POLE2,FAM5C,HELLS,ERCC6L,DNA2,PLK4,PLK3,PLK1,POLD1,E2F1,KIF23,KIF22,E2F7,KIF2C,NDE1,CDC45,RSPO1,CDK1,KIF11,KIF15,N…
GO:0000280	nuclear division	96	0.164666	2.19393e-50	1.77576e-47	KIFC1,CDCA8,INCENP,CDCA2,CCNA2,CDCA5,CDCA3,ESPL1,NCAPD2,SPAG5,ZWINT,RCC1,MYBL2,NCAPG2,NUF2,NDC80,CDC6,TPX2,BUB1,FSD1,CCNB1,CCNB2,USP44,KNTC1,OIP5,ASPM,WEE1,TIMELESS,ANLN,HELLS,ERCC6L,PLK1,KIF23,KIF22,KIF2C,NDE1,CDK1,KIF11,KIF15,NUSAP1,PBK,HMGA2,CDK2,HAUS7,HAUS8,HAUS1,CDC25C,MIS18BP1,AURKA,AURKB,PTTG1,DDX11,MIS18A,NUP37,MAD2L1,NEK2,CHEK1,CHEK2,VRK1,SKA3,FBXO5,SKA1,CDC20,FAM64A,DSN1,CCNF,NCAPH,NCAP…
GO:0007067	mitosis	96	0.164666	2.19393e-50	1.77576e-47	KIFC1,CDCA8,INCENP,CDCA2,CCNA2,CDCA5,CDCA3,ESPL1,NCAPD2,SPAG5,ZWINT,RCC1,MYBL2,NCAPG2,NUF2,NDC80,CDC6,TPX2,BUB1,FSD1,CCNB1,CCNB2,USP44,KNTC1,OIP5,ASPM,WEE1,TIMELESS,ANLN,HELLS,ERCC6L,PLK1,KIF23,KIF22,KIF2C,NDE1,CDK1,KIF11,KIF15,NUSAP1,PBK,HMGA2,CDK2,HAUS7,HAUS8,HAUS1,CDC25C,MIS18BP1,AURKA,AURKB,PTTG1,DDX11,MIS18A,NUP37,MAD2L1,NEK2,CHEK1,CHEK2,VRK1,SKA3,FBXO5,SKA1,CDC20,FAM64A,DSN1,CCNF,NCAPH,NCAP…
GO:0048285	organelle fission	98	0.168096	5.92384e-49	3.99563e-46	KIFC1,CDCA8,INCENP,CDCA2,CCNA2,CDCA5,CDCA3,ESPL1,NCAPD2,SPAG5,ZWINT,RCC1,MYBL2,NCAPG2,NUF2,NDC80,CDC6,TPX2,BUB1,FSD1,CCNB1,CCNB2,USP44,KNTC1,OIP5,ASPM,WEE1,TIMELESS,ANLN,HELLS,ERCC6L,PLK1,KIF23,KIF22,KIF2C,NDE1,CDK1,KIF11,KIF15,NUSAP1,PBK,HMGA2,CDK2,HAUS7,HAUS8,HAUS1,CDC25C,MIS18BP1,AURKA,AURKB,PTTG1,DDX11,MIS18A,NUP37,MAD2L1,NEK2,CHEK1,CHEK2,VRK1,SKA3,FBXO5,SKA1,CDC20,FAM64A,MTFR2,DSN1,CCNF,NCAP…
GO:0051301	cell division	115	0.197256	1.87801e-46	1.08576e-43	KIFC1,CDCA8,INCENP,CDCA2,CCNA2,CDCA5,CDCA3,LIG1,ESPL1,NCAPD2,SPAG5,ZWINT,RCC1,MYBL2,NCAPG2,NUF2,NDC80,DAXX,CDC6,TPX2,BUB1,FSD1,CCNB1,CCNB2,USP44,PRC1,KNTC1,OIP5,ASPM,WEE1,TIMELESS,ANLN,HELLS,ERCC6L,PLK3,PLK1,KIF23,KIF22,E2F7,KIF2C,NDE1,CDK1,KIF11,KIF15,NUSAP1,PBK,HMGA2,CDK2,HAUS7,HAUS8,HAUS1,CDC25C,MIS18BP1,AURKA,AURKB,PTTG1,DDX11,MIS18A,NUP37,MAD2L1,NEK2,CHEK1,CHEK2,VRK1,SKA3,FBXO5,SKA1,CDC20,FA…
GO:1902589	single-organism organelle organization	175	0.300172	1.17036e-37	5.92055e-35	KIFC1,CDCA8,INCENP,CDCA2,CCNA2,CDCA5,CDCA3,ACAA2,LIG1,ESPL1,NCAPD2,JUP,SPAG5,ZWINT,TPPP3,RCC1,MYBL2,CDC42EP2,NCAPG2,TUBB4B,NUF2,NDC80,PCDH15,SYNE2,PCNA,EZH2,KISS1R,MYB,CDC6,ARHGEF19,TPX2,FANCD2,NCAPH2,POLA1,POLA2,BUB1,FEN1,TRIP13,FSD1,CCNB1,PHF19,CCNB2,NPHS1,USP44,PRC1,KNTC1,OIP5,ASPM,CORO6,TACC3,WEE1,ARPC1B,TIMELESS,ANLN,POLE2,HELLS,ERCC6L,DNA2,PLK4,PLK3,PLK1,POLD1,KIF23,KIF22,KIF24,SDC4,KIF2C,N…
GO:0006259	DNA metabolic process	121	0.207547	1.15414e-34	5.1898e-32	XRCC3,XRCC2,CDCA5,H1F0,LIG1,NCAPD2,NCAPG2,RECQL4,TCF7,MKI67,EME1,PARPBP,PCNA,CDC6,FANCD2,RRM2,RRM1,NCAPH2,POLA1,POLA2,FEN1,TRIP13,SSRP1,SWAP70,CCNB1,CHTF18,OIP5,NUDT1,NEIL3,RMI2,RNASEH2A,POLE2,ASF1B,HELLS,GINS1,GINS2,GINS3,GINS4,DNA2,POLD1,KIF22,E2F7,CDC45,RTEL1,CDK1,NUSAP1,HMGA2,CDK2,MGME1,EXO1,CDC25C,MIS18BP1,PTTG1,DDX11,MIS18A,PRIM2,H2AFZ,H2AFX,POLE,ESCO2,RFC5,UHRF1,RFC4,RFC2,TICRR,CHEK1,CHEK2…
GO:0007059	chromosome segregation	51	0.0874786	3.11705e-32	1.26147e-29	KIFC1,INCENP,CDCA5,ESPL1,NCAPD2,SPAG5,ZWINT,RCC1,NUF2,NDC80,CDC6,BUB1,CCNB1,PLK1,KIF2C,NUSAP1,AURKB,PTTG1,DDX11,NUP37,ESCO2,MAD2L1,NEK2,SKA3,SKA1,TOP2A,DSN1,NCAPH,NCAPG,DLGAP5,BIRC5,CIT,SGOL2,SGOL1,DSCC1,SPC25,AXIN2,CASC5,BRCA1,ECT2,HJURP,CENPN,MSH5,PSRC1,KIF18A,CENPF,CENPE,RACGAP1,GSG2,RGS14,CENPW
GO:0006996	organelle organization	206	0.353345	2.13356e-28	7.84957e-26	KIFC1,CDCA8,INCENP,CDCA2,CCNA2,CDCA5,CDCA3,H1F0,ACAA2,LIG1,ESPL1,NCAPD2,JUP,SPAG5,ZWINT,TPPP3,KIF4A,RCC1,MYBL2,CDC42EP2,NCAPG2,TUBB4B,NUF2,NDC80,PCDH15,SYNE2,PCNA,EZH2,KISS1R,MYB,CDC6,ARHGEF19,TPX2,FANCD2,NCAPH2,CLN6,HK2,POLA1,POLA2,NUP210,BUB1,LIMD1,FEN1,TRIP13,FSD1,CCNB1,PHF19,CCNB2,NPHS1,USP44,PRC1,KNTC1,OIP5,HIRIP3,ASPM,RBL1,CORO6,TACC3,WEE1,ARPC1B,TIMELESS,ANLN,POLE2,ASF1B,HELLS,ERCC6L,SUV39…
GO:0006260	DNA replication	62	0.106346	5.01594e-28	1.69163e-25	LIG1,RECQL4,PCNA,CDC6,RRM2,RRM1,POLA1,POLA2,FEN1,SSRP1,CHTF18,RMI2,RNASEH2A,POLE2,GINS1,GINS2,GINS3,GINS4,DNA2,POLD1,E2F7,CDC45,CDK1,CDK2,CDC25C,PRIM2,POLE,ESCO2,RFC5,RFC4,RFC2,TICRR,CHEK1,CHEK2,TK1,CHAF1A,CHAF1B,CLSPN,CDT1,TOP2A,RAD51,GMNN,NASP,MCM10,ORC1,DTL,DSCC1,BLM,PIF1,BRCA2,BRCA1,MCM7,MCM2,MCM3,MCM4,MCM5,MCM6,WRAP53,KIAA0101,TYMS,TONSL,CENPF
GO:0000226	microtubule cytoskeleton organization	63	0.108062	3.6936e-26	1.14985e-23	ESPL1,SPAG5,ZWINT,TPPP3,RCC1,MYBL2,TUBB4B,NDC80,TPX2,CCNB1,PRC1,TACC3,WEE1,PLK4,PLK1,KIF23,KIF24,KIF2C,NDE1,CDK1,KIF11,NUSAP1,CDK2,HAUS7,KIF19,HAUS8,HAUS1,GPSM2,AURKA,AURKB,AUNIP,CEP152,NEK2,CHEK1,CHEK2,SKA3,FBXO5,SKA1,EPHA3,CCNF,CEP135,BIRC5,KIF20A,CEP72,TTK,DISC1,SGOL1,SPC25,CASC5,BRCA2,BRCA1,BORA,TUBA1B,UBE2C,ECT2,BUB1B,KIAA0101,GAPDH,PSRC1,KIF18A,RACGAP1,RGS14,CKS2
GO:0007017	microtubule-based process	76	0.13036	4.77335e-25	1.37984e-22	KIFC1,ESPL1,SPAG5,ZWINT,TPPP3,KIF4A,RCC1,MYBL2,TUBB4B,NDC80,GTSE1,TPX2,CCNB1,PRC1,TACC3,WEE1,PLK4,PLK1,KIF23,KIF22,KIF24,KIF2C,NDE1,KIF14,CDK1,KIF11,KIF15,NUSAP1,CDK2,HAUS7,KIF19,HAUS8,HAUS1,GPSM2,AURKA,AURKB,AUNIP,CEP152,NEK2,CHEK1,CHEK2,SKA3,FBXO5,SKA1,EPHA3,TUBB6,CCNF,MGARP,CEP135,DLGAP5,BIRC5,KIF20A,CEP72,TTK,DISC1,SGOL1,SPC25,CASC5,BRCA2,BRCA1,BORA,TUBA1B,UBE2C,ECT2,BUB1B,KIAA0101,DNAI1,RASG…
GO:0044770	cell cycle phase transition	73	0.125214	6.31785e-25	1.70456e-22	CCNA2,CDCA5,ESPL1,ZWINT,RCC1,TUBB4B,PCNA,EZH2,GTSE1,MYB,CDC6,RRM2,POLA1,POLA2,BUB1,CCNB1,CCNB2,USP44,KNTC1,IQGAP3,WEE1,TIMELESS,AZI1,POLE2,PLK4,PLK3,PLK1,E2F1,E2F7,NDE1,CDC45,CDK1,HMGA2,CDK2,ODF2,CDC25C,DDX11,PRIM2,POLE,CEP152,MAD2L1,NEK2,TICRR,CHEK1,CHEK2,FBXO5,CDC20,DHFR,CLSPN,CDT1,CEP135,DLGAP5,BIRC5,CIT,CEP72,TTK,PKMYT1,MCM10,ORC1,MCM7,MCM2,UBE2C,MCM3,MCM4,MCM5,MCM6,BUB1B,MELK,CKS1B,FOXM1,TYM…
GO:0044772	mitotic cell cycle phase transition	72	0.123499	1.71461e-24	4.3369e-22	CCNA2,CDCA5,ESPL1,ZWINT,RCC1,TUBB4B,PCNA,EZH2,GTSE1,MYB,CDC6,RRM2,POLA1,POLA2,BUB1,CCNB1,CCNB2,USP44,KNTC1,IQGAP3,WEE1,AZI1,POLE2,PLK4,PLK3,PLK1,E2F1,E2F7,NDE1,CDC45,CDK1,HMGA2,CDK2,ODF2,CDC25C,DDX11,PRIM2,POLE,CEP152,MAD2L1,NEK2,TICRR,CHEK1,CHEK2,FBXO5,CDC20,DHFR,CLSPN,CDT1,CEP135,DLGAP5,BIRC5,CIT,CEP72,TTK,PKMYT1,MCM10,ORC1,MCM7,MCM2,UBE2C,MCM3,MCM4,MCM5,MCM6,BUB1B,MELK,CKS1B,FOXM1,TYMS,CENPF,C…
GO:0051276	chromosome organization	93	0.15952	3.05428e-23	7.27099e-21	KIFC1,CDCA8,CDCA5,H1F0,LIG1,ESPL1,NCAPD2,SPAG5,ZWINT,NCAPG2,NDC80,PCNA,EZH2,MYB,FANCD2,NCAPH2,POLA1,POLA2,BUB1,FEN1,TRIP13,CCNB1,PHF19,OIP5,HIRIP3,RBL1,POLE2,ASF1B,HELLS,SUV39H1,DNA2,PLK1,POLD1,RTEL1,CDK1,NUSAP1,HMGA2,CDK2,MIS18BP1,HMGN2,AURKB,PTTG1,DDX11,MIS18A,PRIM2,H2AFZ,H2AFX,POLE,ESCO2,RFC5,UHRF1,MAD2L1,RFC4,RFC2,NEK2,CHEK1,WDHD1,RAD54L,CHAF1A,CHAF1B,TOP2A,NCAPH,NCAPG,ACTL6A,DLGAP5,NASP,CIT,…
GO:0007051	spindle organization	32	0.0548885	4.63911e-21	1.04303e-18	ESPL1,SPAG5,ZWINT,RCC1,MYBL2,TUBB4B,NDC80,TPX2,CCNB1,PRC1,TACC3,KIF23,KIF11,HAUS7,HAUS8,HAUS1,AURKA,AURKB,AUNIP,NEK2,CHEK2,FBXO5,CEP72,TTK,SPC25,BORA,UBE2C,BUB1B,PSRC1,RACGAP1,RGS14,CKS2
GO:0006271	DNA strand elongation involved in DNA replication	21	0.0360206	4.45342e-20	9.48578e-18	LIG1,PCNA,POLA1,POLA2,FEN1,GINS1,GINS2,GINS4,DNA2,POLD1,CDC45,PRIM2,RFC5,RFC4,RFC2,MCM7,MCM2,MCM3,MCM4,MCM5,MCM6
GO:0044763	single-organism cellular process	462	0.792453	9.74776e-20	1.97246e-17	KIFC1,XRCC3,XRCC2,DBF4B,PTGS1,RANGAP1,RORA,RADIL,CDCA8,PGAM5,INCENP,MAP3K8,CDCA2,CCNA2,CDCA5,CDCA3,H1F0,ACAA2,LIG1,PIK3CD,ESPL1,LPCAT2,BCL2L12,PLAUR,NCAPD2,JUP,ADAMTS7,GRB10,SPAG5,ZWINT,ROR1,TPPP3,KIF4A,AHCY,PTH1R,RCC1,MYBL2,FAM132B,SLC29A1,CDC42EP2,SLC29A2,NCAPG2,ARG2,TUBB4B,RECQL4,TCF7,ARHGEF39,MKI67,EME1,NUF2,NDC80,PCDH15,KCNK1,TNNI1,KCNJ4,SYNE2,WDR62,RGS3,PARPBP,PCNA,KCNAB3,EZH2,RASSF7,DAXX,G…
GO:0006261	DNA-dependent DNA replication	33	0.0566038	1.72803e-19	3.33015e-17	LIG1,PCNA,POLA1,POLA2,FEN1,POLE2,GINS1,GINS2,GINS4,DNA2,POLD1,E2F7,CDC45,CDK2,PRIM2,POLE,RFC5,RFC4,RFC2,TICRR,CDT1,TOP2A,RAD51,ORC1,BLM,BRCA2,MCM7,MCM2,MCM3,MCM4,MCM5,MCM6,TONSL
GO:0022616	DNA strand elongation	21	0.0360206	2.44641e-19	4.50028e-17	LIG1,PCNA,POLA1,POLA2,FEN1,GINS1,GINS2,GINS4,DNA2,POLD1,CDC45,PRIM2,RFC5,RFC4,RFC2,MCM7,MCM2,MCM3,MCM4,MCM5,MCM6
GO:0016043	cellular component organization	269	0.461407	8.57812e-19	1.50938e-16	KIFC1,CDCA8,INCENP,CDCA2,CCNA2,CDCA5,CDCA3,H1F0,ACAA2,LIG1,ESPL1,LPCAT2,NCAPD2,JUP,SPAG5,ZWINT,TPPP3,KIF4A,RCC1,MYBL2,CDC42EP2,NCAPG2,TUBB4B,NUF2,NDC80,PCDH15,SYNE2,PCNA,EZH2,KISS1R,MYB,CDC6,AR,CLMN,ARHGEF19,TPX2,ARHGEF16,FANCD2,RRM2,RRM1,NCAPH2,CLN6,HK2,POLA1,POLA2,NUP210,BUB1,LIMD1,FEN1,FOXD3,TRIP13,FSD1,CCNB1,PHF19,CCNB2,RPS6KA1,NPHS1,LRP4,USP44,PRC1,KNTC1,IQGAP3,OIP5,HIRIP3,DCTPP1,ASPM,NET1,R…
GO:0051302	regulation of cell division	37	0.0634648	1.71095e-17	2.88509e-15	ESPL1,RCC1,CDC6,BUB1,USP44,KNTC1,ASPM,ANLN,PLK1,KIF23,E2F7,NUSAP1,CDC25C,AURKA,AURKB,MAD2L1,NEK2,CHEK1,FBXO5,CDC20,DLGAP5,BIRC5,TOM1L1,TTK,PKMYT1,BLM,BRCA2,BORA,UBE2C,ECT2,BUB1B,PTN,KIF18B,CENPF,CENPE,RACGAP1,CENPV
GO:0071840	cellular component organization or biogenesis	269	0.461407	3.94812e-17	6.39121e-15	KIFC1,CDCA8,INCENP,CDCA2,CCNA2,CDCA5,CDCA3,H1F0,ACAA2,LIG1,ESPL1,LPCAT2,NCAPD2,JUP,SPAG5,ZWINT,TPPP3,KIF4A,RCC1,MYBL2,CDC42EP2,NCAPG2,TUBB4B,NUF2,NDC80,PCDH15,SYNE2,PCNA,EZH2,KISS1R,MYB,CDC6,AR,CLMN,ARHGEF19,TPX2,ARHGEF16,FANCD2,RRM2,RRM1,NCAPH2,CLN6,HK2,POLA1,POLA2,NUP210,BUB1,LIMD1,FEN1,FOXD3,TRIP13,FSD1,CCNB1,PHF19,CCNB2,RPS6KA1,NPHS1,LRP4,USP44,PRC1,KNTC1,IQGAP3,OIP5,HIRIP3,DCTPP1,ASPM,NET1,R…
GO:0000819	sister chromatid segregation	23	0.0394511	4.80426e-17	7.47802e-15	KIFC1,CDCA5,ESPL1,NCAPD2,SPAG5,ZWINT,NDC80,CCNB1,PLK1,NUSAP1,DDX11,MAD2L1,NEK2,TOP2A,NCAPH,NCAPG,DLGAP5,CIT,DSCC1,PSRC1,KIF18A,CENPE,GSG2
GO:0071103	DNA conformation change	37	0.0634648	5.59938e-17	8.39285e-15	CDCA5,H1F0,NCAPD2,NCAPG2,RECQL4,NCAPH2,CCNB1,OIP5,ASF1B,HELLS,DNA2,CDK1,NUSAP1,HMGA2,MIS18BP1,DDX11,MIS18A,H2AFZ,H2AFX,CHAF1A,CHAF1B,TOP2A,RAD51,NCAPH,NCAPG,CASC5,MCM7,MCM2,MCM4,MCM6,HJURP,CENPN,CENPK,MLF1IP,CENPI,CENPV,CENPW
GO:0006281	DNA repair	61	0.104631	6.2669e-17	9.05791e-15	XRCC3,XRCC2,CDCA5,LIG1,RECQL4,EME1,PARPBP,PCNA,FANCD2,POLA1,FEN1,TRIP13,SSRP1,NUDT1,NEIL3,POLE2,DNA2,POLD1,KIF22,RTEL1,CDK1,HMGA2,CDK2,MGME1,EXO1,PTTG1,H2AFX,POLE,RFC5,UHRF1,RFC4,RFC2,TICRR,CHEK1,CHEK2,POLQ,RAD54L,CHAF1A,CHAF1B,CLSPN,TMEM161A,FANCI,FANCA,TOP2A,FANCC,RAD51,MDC1,ACTL6A,DTL,USP1,BLM,AXIN2,PIF1,BRCA2,BRCA1,UBE2T,FOXM1,KIAA0101,TYMS,TONSL,MSH5
GO:0000070	mitotic sister chromatid segregation	22	0.0377358	1.67138e-16	2.2684e-14	KIFC1,CDCA5,ESPL1,NCAPD2,SPAG5,ZWINT,NDC80,CCNB1,PLK1,NUSAP1,DDX11,MAD2L1,NEK2,NCAPH,NCAPG,DLGAP5,CIT,DSCC1,PSRC1,KIF18A,CENPE,GSG2
GO:0010564	regulation of cell cycle process	56	0.0960549	1.68154e-16	2.2684e-14	CCNA2,CDCA5,ESPL1,ZWINT,RCC1,EZH2,GTSE1,CDC6,TPX2,BUB1,CCNB1,USP44,KNTC1,ANLN,PLK4,PLK3,PLK1,E2F1,KIF23,E2F7,CDK1,NUSAP1,HMGA2,CDK2,CDC25C,AURKA,AURKB,MAD2L1,NEK2,TICRR,CHEK1,CHEK2,FBXO5,CDC20,CLSPN,CCNF,DLGAP5,BIRC5,TOM1L1,TTK,PKMYT1,AXIN2,BRCA2,BRCA1,BORA,LEF1,UBE2C,ECT2,BUB1B,FOXM1,PSRC1,CENPF,CENPE,RACGAP1,GSG2,CENPV
GO:0007010	cytoskeleton organization	85	0.145798	3.57143e-16	4.66245e-14	ESPL1,JUP,SPAG5,ZWINT,TPPP3,RCC1,MYBL2,CDC42EP2,TUBB4B,NDC80,PCDH15,SYNE2,KISS1R,ARHGEF19,TPX2,LIMD1,CCNB1,NPHS1,PRC1,CORO6,TACC3,WEE1,ARPC1B,ANLN,PLK4,PLK1,KIF23,KIF24,SDC4,KIF2C,NDE1,CDK1,KIF11,NUSAP1,CDK2,HAUS7,KIF19,HAUS8,JAM3,FHOD1,HAUS1,GPSM2,AURKA,AURKB,AUNIP,CEP152,RND1,ADD2,NEK2,CHEK1,CHEK2,SKA3,FBXO5,SKA1,EPHA3,CCNF,SHROOM3,KIT,CEP135,BAIAP2L1,BIRC5,KIF20A,CEP72,TTK,DISC1,SGOL1,SPC25,OB…
GO:0044699	single-organism process	480	0.823328	3.91282e-15	4.94849e-13	KIFC1,XRCC3,XRCC2,DBF4B,PTGS1,RANGAP1,RORA,RADIL,ACTG2,CDCA8,PGAM5,INCENP,MAP3K8,CDCA2,CCNA2,CDCA5,CDCA3,H1F0,ACAA2,LIG1,PIK3CD,ESPL1,LPCAT2,BCL2L12,PLAUR,NCAPD2,JUP,ADAMTS7,GRB10,SPAG5,ZWINT,ROR1,TPPP3,KIF4A,AHCY,PTH1R,RCC1,MYBL2,FAM132B,SLC29A1,CDC42EP2,SLC29A2,NCAPG2,ARG2,TUBB4B,RECQL4,TCF7,ARHGEF39,MKI67,EME1,NUF2,NDC80,PCDH15,KCNK1,TNNI1,KCNJ4,SYNE2,WDR62,RGS3,PARPBP,PCNA,KCNAB3,EZH2,RASSF7,…
GO:0006270	DNA replication initiation	16	0.0274443	7.8922e-15	9.67871e-13	POLA1,POLA2,POLE2,CDC45,CDK2,PRIM2,POLE,TICRR,CDT1,ORC1,MCM7,MCM2,MCM3,MCM4,MCM5,MCM6
GO:0006310	DNA recombination	38	0.0651801	1.16486e-14	1.38653e-12	XRCC3,XRCC2,LIG1,RECQL4,TCF7,EME1,PARPBP,PCNA,POLA1,POLA2,FEN1,TRIP13,SWAP70,POLE2,DNA2,POLD1,RTEL1,EXO1,PRIM2,H2AFX,POLE,RFC5,RFC4,RFC2,CHEK1,RAD54L,TOP2A,RAD51,MDC1,ACTL6A,BLM,PIF1,BRCA2,BRCA1,LEF1,KPNA2,TONSL,MSH5
GO:0006323	DNA packaging	30	0.051458	1.24401e-14	1.43843e-12	CDCA5,H1F0,NCAPD2,NCAPG2,NCAPH2,CCNB1,OIP5,ASF1B,HELLS,CDK1,NUSAP1,HMGA2,MIS18BP1,MIS18A,H2AFZ,H2AFX,CHAF1A,CHAF1B,TOP2A,NCAPH,NCAPG,CASC5,MCM2,HJURP,CENPN,CENPK,MLF1IP,CENPI,CENPV,CENPW
GO:0051783	regulation of nuclear division	26	0.0445969	3.64921e-14	3.99144e-12	ESPL1,RCC1,CDC6,BUB1,USP44,KNTC1,ANLN,PLK1,NUSAP1,CDC25C,AURKA,MAD2L1,NEK2,CHEK1,FBXO5,CDC20,DLGAP5,BIRC5,TOM1L1,TTK,PKMYT1,BORA,UBE2C,BUB1B,CENPF,CENPE
GO:0007088	regulation of mitosis	26	0.0445969	3.64921e-14	3.99144e-12	ESPL1,RCC1,CDC6,BUB1,USP44,KNTC1,ANLN,PLK1,NUSAP1,CDC25C,AURKA,MAD2L1,NEK2,CHEK1,FBXO5,CDC20,DLGAP5,BIRC5,TOM1L1,TTK,PKMYT1,BORA,UBE2C,BUB1B,CENPF,CENPE
GO:0006974	cellular response to DNA damage stimulus	73	0.125214	1.9485e-13	2.07516e-11	XRCC3,XRCC2,CCNA2,CDCA5,LIG1,RECQL4,EME1,PARPBP,PCNA,GTSE1,FANCD2,POLA1,FEN1,TRIP13,SSRP1,NUDT1,NEIL3,TIMELESS,POLE2,DNA2,PLK3,PLK1,POLD1,E2F1,KIF22,E2F7,RTEL1,CDK1,HMGA2,CDK2,MGME1,EXO1,PTTG1,H2AFX,POLE,RFC5,UHRF1,RFC4,RFC2,TICRR,CHEK1,CHEK2,POLQ,RAD54L,EPHA2,CHAF1A,CHAF1B,CLSPN,TMEM161A,FANCI,FANCA,TOP2A,FANCC,RAD51,MDC1,ACTL6A,DTL,USP1,BLM,AXIN2,PIF1,BRCA2,BRCA1,MCM7,BOK,PRKCD,MRPS9,UBE2T,FOXM…
GO:0033043	regulation of organelle organization	64	0.109777	5.26289e-13	5.46126e-11	CDCA5,ACAA2,ESPL1,SPAG5,RCC1,CDC42EP2,KISS1R,MYB,CDC6,ARHGEF19,TPX2,BUB1,CCNB1,PHF19,NPHS1,USP44,KNTC1,ARPC1B,ANLN,PLK4,PLK1,SDC4,NUSAP1,JAM3,FHOD1,CDC25C,ANXA2,AURKA,AURKB,MAD2L1,ADD2,SIVA1,NEK2,CHEK1,SKA3,FBXO5,SKA1,WDHD1,CDC20,EPHA3,CCNF,MGARP,BAIAP2L1,DLGAP5,BIRC5,TOM1L1,TTK,PKMYT1,AXIN2,PIF1,BRCA1,PPIF,CORO1A,DNMT1,BORA,UBE2C,PRKCD,ECT2,BUB1B,PSRC1,CENPF,CENPE,RACGAP1,CENPV
GO:0006312	mitotic recombination	16	0.0274443	1.33534e-12	1.35103e-10	LIG1,PCNA,POLA1,POLA2,FEN1,POLE2,DNA2,POLD1,PRIM2,POLE,RFC5,RFC4,RFC2,TOP2A,RAD51,BLM
GO:0007346	regulation of mitotic cell cycle	44	0.0754717	1.79474e-12	1.77154e-10	CCNA2,ESPL1,ZWINT,RCC1,EZH2,GTSE1,CDC6,TPX2,BUB1,CCNB1,USP44,KNTC1,ANLN,FAM5C,PLK3,PLK1,POLD1,E2F1,E2F7,CDK1,NUSAP1,HMGA2,CDK2,CDC25C,AURKA,MAD2L1,NEK2,TICRR,CHEK1,FBXO5,CDC20,CLSPN,DLGAP5,BIRC5,TOM1L1,TTK,PKMYT1,BRCA2,BORA,UBE2C,BUB1B,PSRC1,CENPF,CENPE
GO:0051726	regulation of cell cycle	70	0.120069	1.90859e-12	1.83906e-10	CCNA2,CDCA5,ESPL1,ZWINT,RCC1,EZH2,GTSE1,CDC6,TPX2,BUB1,CCNB1,CCNB2,USP44,KNTC1,RBL1,TACC3,WEE1,ANLN,FAM5C,PLK4,PLK3,PLK1,POLD1,E2F1,KIF23,E2F2,E2F7,CDK1,NUSAP1,HMGA2,CDK2,CDC25C,AURKA,AURKB,MAD2L1,NEK2,TICRR,CHEK1,CHEK2,FBXO5,CDC20,CLSPN,DHCR24,CCNF,GMNN,DLGAP5,BIRC5,TOM1L1,TTK,PKMYT1,DTL,BLM,AXIN2,BRCA2,BRCA1,BORA,LEF1,UBE2C,ECT2,BUB1B,CKS1B,FOXM1,KIAA0101,PSRC1,CENPF,CENPE,RACGAP1,GSG2,CENPV,CK…
GO:0007052	mitotic spindle organization	16	0.0274443	2.25193e-12	2.11943e-10	RCC1,MYBL2,NDC80,TPX2,CCNB1,PRC1,KIF23,KIF11,AURKB,NEK2,CHEK2,TTK,SPC25,BORA,PSRC1,RACGAP1
GO:0000083	regulation of transcription involved in G1/S transition of mitotic cell cycle	13	0.0222985	7.09252e-12	6.37854e-10	PCNA,CDC6,RRM2,POLA1,E2F1,E2F7,CDC45,CDK1,FBXO5,DHFR,CDT1,ORC1,TYMS
GO:0032201	telomere maintenance via semi-conservative replication	13	0.0222985	7.09252e-12	6.37854e-10	LIG1,PCNA,POLA1,POLA2,FEN1,POLE2,DNA2,POLD1,PRIM2,POLE,RFC5,RFC4,RFC2
GO:0000082	G1/S transition of mitotic cell cycle	36	0.0617496	7.57622e-12	6.66542e-10	CDCA5,RCC1,PCNA,EZH2,GTSE1,MYB,CDC6,RRM2,POLA1,POLA2,CCNB1,IQGAP3,WEE1,POLE2,PLK3,E2F1,E2F7,CDC45,CDK1,CDK2,PRIM2,POLE,FBXO5,DHFR,CDT1,PKMYT1,MCM10,ORC1,MCM7,MCM2,MCM3,MCM4,MCM5,MCM6,CKS1B,TYMS
GO:0000075	cell cycle checkpoint	36	0.0617496	2.04724e-11	1.76281e-09	CCNA2,ZWINT,GTSE1,CDC6,BUB1,CCNB1,USP44,KNTC1,DNA2,PLK3,PLK1,E2F1,CDC45,CDK1,HMGA2,CDK2,H2AFX,MAD2L1,TICRR,CHEK1,CHEK2,CDC20,CLSPN,CDT1,MDC1,BIRC5,TTK,DTL,BLM,CASC5,BRCA1,UBE2C,BUB1B,CENPF,CENPE,GSG2
GO:0000086	G2/M transition of mitotic cell cycle	28	0.0480274	2.44753e-11	2.06357e-09	CCNA2,TUBB4B,CCNB1,CCNB2,WEE1,AZI1,PLK4,PLK3,PLK1,NDE1,CDK1,CDK2,ODF2,CDC25C,DDX11,CEP152,NEK2,TICRR,CHEK1,CHEK2,CLSPN,CEP135,BIRC5,CEP72,PKMYT1,MELK,FOXM1,CENPF
GO:0000722	telomere maintenance via recombination	13	0.0222985	2.70946e-11	2.23779e-09	LIG1,PCNA,POLA1,POLA2,FEN1,POLE2,DNA2,POLD1,PRIM2,POLE,RFC5,RFC4,RFC2
GO:0033260	nuclear cell cycle DNA replication	13	0.0222985	5.00346e-11	4.0498e-09	LIG1,PCNA,POLA1,POLA2,FEN1,POLE2,DNA2,POLD1,PRIM2,POLE,RFC5,RFC4,RFC2
GO:0022403	cell cycle phase	15	0.025729	8.46317e-11	6.71578e-09	CDCA8,CDCA5,GTSE1,POLA1,USP44,PLK3,E2F1,CDK2,DDX11,DLGAP5,BLM,KPNA2,MSH5,CENPF,CENPE
GO:0051297	centrosome organization	19	0.0325901	1.20994e-10	9.3368e-09	PLK4,PLK1,NDE1,CDK1,KIF11,CDK2,HAUS7,HAUS8,HAUS1,AURKA,CEP152,NEK2,CHEK1,CCNF,CEP135,SGOL1,BRCA2,BRCA1,KIAA0101
GO:0044786	cell cycle DNA replication	14	0.0240137	1.22276e-10	9.3368e-09	LIG1,PCNA,POLA1,POLA2,FEN1,POLE2,DNA2,POLD1,E2F7,PRIM2,POLE,RFC5,RFC4,RFC2
GO:0034508	centromere complex assembly	14	0.0240137	1.95113e-10	1.46226e-08	OIP5,HELLS,MIS18BP1,MIS18A,CASC5,HJURP,CENPN,CENPF,CENPE,CENPK,MLF1IP,CENPI,CENPV,CENPW
GO:0051983	regulation of chromosome segregation	12	0.0205832	2.95838e-10	2.13796e-08	CDCA5,ESPL1,SPAG5,CDC6,BUB1,CCNB1,KIF2C,AURKB,NEK2,AXIN2,ECT2,RACGAP1
GO:0031055	chromatin remodeling at centromere	12	0.0205832	2.95838e-10	2.13796e-08	OIP5,HELLS,MIS18BP1,MIS18A,CASC5,HJURP,CENPN,CENPK,MLF1IP,CENPI,CENPV,CENPW
GO:0031023	microtubule organizing center organization	19	0.0325901	3.64237e-10	2.58608e-08	PLK4,PLK1,NDE1,CDK1,KIF11,CDK2,HAUS7,HAUS8,HAUS1,AURKA,CEP152,NEK2,CHEK1,CCNF,CEP135,SGOL1,BRCA2,BRCA1,KIAA0101
GO:0030261	chromosome condensation	11	0.0188679	9.5395e-10	6.65627e-08	CDCA5,NCAPD2,NCAPG2,NCAPH2,CCNB1,CDK1,NUSAP1,HMGA2,TOP2A,NCAPH,NCAPG
GO:0007091	metaphase/anaphase transition of mitotic cell cycle	15	0.025729	1.26926e-09	8.56113e-08	ESPL1,CDC6,BUB1,USP44,PLK1,MAD2L1,FBXO5,CDC20,DLGAP5,CIT,TTK,UBE2C,BUB1B,CENPF,CENPE
GO:0044784	metaphase/anaphase transition of cell cycle	15	0.025729	1.26926e-09	8.56113e-08	ESPL1,CDC6,BUB1,USP44,PLK1,MAD2L1,FBXO5,CDC20,DLGAP5,CIT,TTK,UBE2C,BUB1B,CENPF,CENPE
GO:0032200	telomere organization	17	0.0291595	1.55912e-09	1.02936e-07	LIG1,PCNA,POLA1,POLA2,FEN1,POLE2,DNA2,POLD1,RTEL1,PRIM2,POLE,RFC5,RFC4,RFC2,BLM,PIF1,WRAP53
GO:0071822	protein complex subunit organization	92	0.157804	1.57699e-09	1.02936e-07	H1F0,ESPL1,JUP,SPAG5,ZWINT,RCC1,MYBL2,CDC42EP2,TUBB4B,NDC80,PCDH15,KISS1R,AR,TPX2,RRM2,RRM1,CCNB1,NPHS1,PRC1,KNTC1,OIP5,DCTPP1,TACC3,ARPC1B,TRAF2,KCNA2,ANLN,ASF1B,KIF23,KIF24,SDC4,KIF2C,CDK1,KIF11,HAUS7,KIF19,HAUS8,FHOD1,HAUS1,EHD4,MIS18BP1,AURKA,AURKB,AUNIP,MIS18A,H2AFZ,H2AFX,CHRNA3,RND1,ADD2,NEK2,ALDOC,CHEK2,TK1,DNAAF3,FBXO5,CHAF1A,CHAF1B,TUBB6,FANCA,FANCC,RAD51,BAIAP2L1,GMNN,NASP,CEP72,TTK,BLM…
GO:0065004	protein-DNA complex assembly	22	0.0377358	3.51165e-09	2.25582e-07	H1F0,OIP5,ASF1B,HELLS,MIS18BP1,MIS18A,H2AFZ,H2AFX,CHAF1A,CHAF1B,RAD51,CASC5,MCM2,HJURP,CENPN,CENPF,CENPE,CENPK,MLF1IP,CENPI,CENPV,CENPW
GO:0051052	regulation of DNA metabolic process	30	0.051458	4.77486e-09	3.01935e-07	PARPBP,PCNA,CDC6,CCNB1,DNA2,E2F7,RTEL1,CDK1,HMGA2,CDK2,H2AFX,ESCO2,TICRR,CHEK1,CHEK2,TMEM161A,CDT1,RAD51,GMNN,USP1,DSCC1,BLM,AXIN2,PIF1,BRCA2,BRCA1,WRAP53,KPNA2,FOXM1,MSH5
GO:0031497	chromatin assembly	20	0.0343053	5.38713e-09	3.35411e-07	H1F0,OIP5,ASF1B,HELLS,HMGA2,MIS18BP1,MIS18A,H2AFZ,H2AFX,CHAF1A,CHAF1B,CASC5,MCM2,HJURP,CENPN,CENPK,MLF1IP,CENPI,CENPV,CENPW
GO:0010833	telomere maintenance via telomere lengthening	13	0.0222985	8.38418e-09	5.14103e-07	LIG1,PCNA,POLA1,POLA2,FEN1,POLE2,DNA2,POLD1,PRIM2,POLE,RFC5,RFC4,RFC2
GO:0043486	histone exchange	11	0.0188679	8.79929e-09	5.31504e-07	OIP5,MIS18BP1,MIS18A,NASP,CASC5,HJURP,CENPN,CENPK,MLF1IP,CENPI,CENPW
GO:1902099	regulation of metaphase/anaphase transition of cell cycle	14	0.0240137	9.08478e-09	5.32842e-07	ESPL1,CDC6,BUB1,USP44,PLK1,MAD2L1,FBXO5,CDC20,DLGAP5,TTK,UBE2C,BUB1B,CENPF,CENPE
GO:0030071	regulation of mitotic metaphase/anaphase transition	14	0.0240137	9.08478e-09	5.32842e-07	ESPL1,CDC6,BUB1,USP44,PLK1,MAD2L1,FBXO5,CDC20,DLGAP5,TTK,UBE2C,BUB1B,CENPF,CENPE
GO:0000723	telomere maintenance	16	0.0274443	9.56883e-09	5.53215e-07	LIG1,PCNA,POLA1,POLA2,FEN1,POLE2,DNA2,POLD1,RTEL1,PRIM2,POLE,RFC5,RFC4,RFC2,BLM,PIF1
GO:0010948	negative regulation of cell cycle process	30	0.051458	1.00096e-08	5.70547e-07	CCNA2,ESPL1,ZWINT,EZH2,GTSE1,BUB1,CCNB1,USP44,KNTC1,PLK3,PLK1,E2F7,CDK1,HMGA2,CDK2,MAD2L1,TICRR,CHEK1,CHEK2,FBXO5,CDC20,CLSPN,CCNF,TOM1L1,TTK,BRCA1,UBE2C,BUB1B,CENPF,CENPE
GO:0031577	spindle checkpoint	14	0.0240137	1.25041e-08	7.02833e-07	BUB1,CCNB1,USP44,PLK1,MAD2L1,CDC20,BIRC5,TTK,CASC5,UBE2C,BUB1B,CENPF,CENPE,GSG2
GO:0043933	macromolecular complex subunit organization	98	0.168096	1.41423e-08	7.84026e-07	H1F0,ESPL1,JUP,SPAG5,ZWINT,RCC1,MYBL2,CDC42EP2,TUBB4B,NDC80,PCDH15,KISS1R,AR,TPX2,RRM2,RRM1,LIMD1,CCNB1,NPHS1,PRC1,KNTC1,OIP5,DCTPP1,TACC3,ARPC1B,TRAF2,KCNA2,ANLN,ASF1B,HELLS,KIF23,KIF24,SDC4,KIF2C,CDK1,KIF11,HAUS7,KIF19,HAUS8,FHOD1,HAUS1,EHD4,MIS18BP1,AURKA,AURKB,AUNIP,MIS18A,H2AFZ,H2AFX,CHRNA3,RND1,ADD2,NEK2,TICRR,ALDOC,CHEK2,TK1,DNAAF3,FBXO5,CHAF1A,CHAF1B,TUBB6,FANCA,FANCC,RAD51,BAIAP2L1,GMNN,…
GO:0071824	protein-DNA complex subunit organization	23	0.0394511	1.46228e-08	7.99709e-07	H1F0,OIP5,ASF1B,HELLS,MIS18BP1,MIS18A,H2AFZ,H2AFX,CHAF1A,CHAF1B,RAD51,NASP,CASC5,MCM2,HJURP,CENPN,CENPF,CENPE,CENPK,MLF1IP,CENPI,CENPV,CENPW
GO:0008608	attachment of spindle microtubules to kinetochore	9	0.0154374	1.76902e-08	9.54562e-07	SPAG5,NDC80,CCNB1,AURKB,NEK2,SGOL1,CASC5,ECT2,RACGAP1
GO:0051325	interphase	10	0.0171527	1.82516e-08	9.59276e-07	CDCA5,GTSE1,POLA1,PLK3,E2F1,CDK2,DDX11,BLM,KPNA2,CENPF
GO:0051329	mitotic interphase	10	0.0171527	1.82516e-08	9.59276e-07	CDCA5,GTSE1,POLA1,PLK3,E2F1,CDK2,DDX11,BLM,KPNA2,CENPF
GO:0000910	cytokinesis	21	0.0360206	1.90664e-08	9.89251e-07	INCENP,ESPL1,DAXX,CDC6,PRC1,ANLN,PLK3,PLK1,KIF23,E2F7,NUSAP1,AURKB,BIRC5,CIT,KIF20A,SEPT4,BRCA2,ECT2,CEP55,RACGAP1,CENPV
GO:0034080	CENP-A containing nucleosome assembly at centromere	10	0.0171527	3.0944e-08	1.54605e-06	OIP5,MIS18BP1,MIS18A,CASC5,HJURP,CENPN,CENPK,MLF1IP,CENPI,CENPW
GO:0034724	DNA replication-independent nucleosome organization	10	0.0171527	3.0944e-08	1.54605e-06	OIP5,MIS18BP1,MIS18A,CASC5,HJURP,CENPN,CENPK,MLF1IP,CENPI,CENPW
GO:0006336	DNA replication-independent nucleosome assembly	10	0.0171527	3.0944e-08	1.54605e-06	OIP5,MIS18BP1,MIS18A,CASC5,HJURP,CENPN,CENPK,MLF1IP,CENPI,CENPW
GO:0006333	chromatin assembly or disassembly	21	0.0360206	3.17548e-08	1.54833e-06	H1F0,OIP5,HIRIP3,ASF1B,HELLS,HMGA2,MIS18BP1,MIS18A,H2AFZ,H2AFX,CHAF1A,CHAF1B,CASC5,MCM2,HJURP,CENPN,CENPK,MLF1IP,CENPI,CENPV,CENPW
GO:0007126	meiosis	21	0.0360206	3.17548e-08	1.54833e-06	XRCC2,ESPL1,MKI67,FANCD2,TRIP13,RSPO1,CDK2,EXO1,H2AFX,NEK2,FBXO5,CDC20,RAD54L,FANCA,TOP2A,RAD51,SGOL2,SGOL1,BRCA2,MSH5,CKS2
GO:1901987	regulation of cell cycle phase transition	29	0.0497427	3.82656e-08	1.84358e-06	CCNA2,ESPL1,ZWINT,EZH2,GTSE1,CDC6,BUB1,CCNB1,USP44,KNTC1,PLK3,PLK1,E2F1,E2F7,CDK1,HMGA2,CDK2,MAD2L1,TICRR,CHEK2,FBXO5,CDC20,CLSPN,DLGAP5,TTK,UBE2C,BUB1B,CENPF,CENPE
GO:0051225	spindle assembly	13	0.0222985	4.56113e-08	2.14638e-06	RCC1,MYBL2,TUBB4B,KIF23,KIF11,HAUS7,HAUS8,HAUS1,AURKB,NEK2,CHEK2,FBXO5,RACGAP1
GO:0007098	centrosome cycle	13	0.0222985	4.56113e-08	2.14638e-06	PLK4,NDE1,CDK1,KIF11,CDK2,AURKA,CEP152,NEK2,CHEK1,CCNF,CEP135,BRCA2,BRCA1
GO:0070507	regulation of microtubule cytoskeleton organization	17	0.0291595	7.07332e-08	3.29031e-06	SPAG5,TPX2,CCNB1,PLK4,AURKA,AURKB,NEK2,CHEK1,SKA3,SKA1,EPHA3,CCNF,BRCA1,BORA,ECT2,PSRC1,RACGAP1
GO:1901988	negative regulation of cell cycle phase transition	25	0.0428816	7.98591e-08	3.67261e-06	CCNA2,ZWINT,EZH2,GTSE1,BUB1,CCNB1,USP44,KNTC1,PLK3,PLK1,E2F7,CDK1,HMGA2,CDK2,MAD2L1,TICRR,CHEK2,FBXO5,CDC20,CLSPN,TTK,UBE2C,BUB1B,CENPF,CENPE
GO:0051784	negative regulation of nuclear division	13	0.0222985	8.34934e-08	3.75442e-06	BUB1,USP44,PLK1,MAD2L1,CHEK1,FBXO5,CDC20,TOM1L1,TTK,UBE2C,BUB1B,CENPF,CENPE
GO:0045839	negative regulation of mitosis	13	0.0222985	8.34934e-08	3.75442e-06	BUB1,USP44,PLK1,MAD2L1,CHEK1,FBXO5,CDC20,TOM1L1,TTK,UBE2C,BUB1B,CENPF,CENPE
GO:0006334	nucleosome assembly	17	0.0291595	8.65763e-08	3.85027e-06	H1F0,OIP5,ASF1B,MIS18BP1,MIS18A,H2AFZ,H2AFX,CHAF1A,CHAF1B,CASC5,MCM2,HJURP,CENPN,CENPK,MLF1IP,CENPI,CENPW
GO:0051321	meiotic cell cycle	21	0.0360206	9.71211e-08	4.27227e-06	XRCC2,ESPL1,MKI67,FANCD2,TRIP13,RSPO1,CDK2,EXO1,H2AFX,NEK2,FBXO5,CDC20,RAD54L,FANCA,TOP2A,RAD51,SGOL2,SGOL1,BRCA2,MSH5,CKS2
GO:1901990	regulation of mitotic cell cycle phase transition	28	0.0480274	1.0098e-07	4.39428e-06	CCNA2,ESPL1,ZWINT,EZH2,GTSE1,CDC6,BUB1,CCNB1,USP44,KNTC1,PLK3,PLK1,E2F1,E2F7,CDK1,HMGA2,CDK2,MAD2L1,TICRR,FBXO5,CDC20,CLSPN,DLGAP5,TTK,UBE2C,BUB1B,CENPF,CENPE
GO:0043044	ATP-dependent chromatin remodeling	11	0.0188679	1.13613e-07	4.8914e-06	OIP5,MIS18BP1,MIS18A,NASP,CASC5,HJURP,CENPN,CENPK,MLF1IP,CENPI,CENPW
GO:0006302	double-strand break repair	21	0.0360206	1.52411e-07	6.46683e-06	XRCC2,CDCA5,LIG1,PARPBP,POLA1,FEN1,TRIP13,DNA2,RTEL1,HMGA2,H2AFX,CHEK1,CHEK2,RAD54L,RAD51,MDC1,BLM,BRCA2,BRCA1,FOXM1,TONSL
GO:0033554	cellular response to stress	92	0.157804	1.53401e-07	6.46683e-06	XRCC3,XRCC2,CCNA2,CDCA5,LIG1,SLC29A1,RECQL4,MKI67,EME1,PARPBP,PCNA,DAXX,GTSE1,FANCD2,POLA1,FEN1,TRIP13,SSRP1,CCNB1,RPS6KA1,NPHS1,DUSP9,NET1,NUDT1,NEIL3,TIMELESS,TRAF2,MAPKAPK3,POLE2,DNA2,PLK3,PLK1,POLD1,E2F1,KIF22,E2F7,RTEL1,CDK1,HMGA2,CDK2,MGME1,EXO1,GCK,PTTG1,DDX11,STAC,H2AFX,POLE,RFC5,UHRF1,RFC4,RFC2,TICRR,IGF2BP1,CHEK1,CHEK2,POLQ,RAD54L,EPHA2,CHAF1A,CHAF1B,CLSPN,TMEM161A,FANCI,FANCA,TOP2A,FAN…
GO:1901991	negative regulation of mitotic cell cycle phase transition	24	0.0411664	2.49177e-07	1.03961e-05	CCNA2,ZWINT,EZH2,GTSE1,BUB1,CCNB1,USP44,KNTC1,PLK3,PLK1,E2F7,CDK1,HMGA2,CDK2,MAD2L1,TICRR,FBXO5,CDC20,CLSPN,TTK,UBE2C,BUB1B,CENPF,CENPE
GO:0032886	regulation of microtubule-based process	18	0.0308748	2.91924e-07	1.18593e-05	SPAG5,TPX2,CCNB1,TACC3,PLK4,AURKA,AURKB,NEK2,CHEK1,SKA3,SKA1,EPHA3,CCNF,BRCA1,BORA,ECT2,PSRC1,RACGAP1
GO:0051303	establishment of chromosome localization	9	0.0154374	2.93039e-07	1.18593e-05	CDCA5,CCNB1,NDE1,DLGAP5,BIRC5,PSRC1,KIF18A,CENPF,CENPE
GO:0050000	chromosome localization	9	0.0154374	2.93039e-07	1.18593e-05	CDCA5,CCNB1,NDE1,DLGAP5,BIRC5,PSRC1,KIF18A,CENPF,CENPE
GO:0034728	nucleosome organization	18	0.0308748	4.06132e-07	1.62734e-05	H1F0,OIP5,ASF1B,MIS18BP1,MIS18A,H2AFZ,H2AFX,CHAF1A,CHAF1B,NASP,CASC5,MCM2,HJURP,CENPN,CENPK,MLF1IP,CENPI,CENPW
GO:0051128	regulation of cellular component organization	90	0.154374	4.18677e-07	1.66116e-05	CDCA5,ACAA2,ESPL1,SPAG5,RCC1,CDC42EP2,EZH2,KISS1R,MYB,CDC6,AR,ARHGEF19,TPX2,ARHGEF16,BUB1,LIMD1,CCNB1,PHF19,RPS6KA1,NPHS1,USP44,KNTC1,NET1,SIX4,ARPC1B,ANLN,PLK4,PLK1,SDC4,RSPO1,PAX8,NUSAP1,JAM3,FHOD1,EHD4,CDC25C,ANXA2,AURKA,AURKB,CHRNA3,MAD2L1,ADD2,SIVA1,NEK2,CHEK1,SKA3,FBXO5,SKA1,WDHD1,CDC20,EPHA2,EPHA3,KDR,CCNF,LDLRAP1,SHROOM3,KIT,MGARP,BAIAP2L1,DLGAP5,BIRC5,CISH,TOM1L1,CIT,TTK,PKMYT1,DISC1,MFG…
GO:0010639	negative regulation of organelle organization	25	0.0428816	5.33995e-07	2.09813e-05	ACAA2,ESPL1,BUB1,CCNB1,USP44,PLK1,AURKA,AURKB,MAD2L1,ADD2,CHEK1,FBXO5,CDC20,CCNF,TOM1L1,TTK,BRCA1,PPIF,CORO1A,DNMT1,UBE2C,PRKCD,BUB1B,CENPF,CENPE
GO:0048610	cellular process involved in reproduction	34	0.058319	5.77435e-07	2.247e-05	XRCC2,ESPL1,JUP,MKI67,YBX2,AR,FANCD2,TRIP13,CCNB1,RSPO1,CDK1,CDK2,SDC1,JAM3,CD9,ODF2,EXO1,H2AFX,NEK2,FBXO5,CDC20,RAD54L,FANCA,TOP2A,FANCC,RAD51,KIT,SEPT4,SGOL2,SGOL1,CASC5,BRCA2,MSH5,CKS2
GO:0071173	spindle assembly checkpoint	11	0.0188679	6.0779e-07	2.29881e-05	BUB1,USP44,PLK1,MAD2L1,CDC20,TTK,CASC5,UBE2C,BUB1B,CENPF,CENPE
GO:1902100	negative regulation of metaphase/anaphase transition of cell cycle	11	0.0188679	6.0779e-07	2.29881e-05	BUB1,USP44,PLK1,MAD2L1,FBXO5,CDC20,TTK,UBE2C,BUB1B,CENPF,CENPE
GO:0045841	negative regulation of mitotic metaphase/anaphase transition	11	0.0188679	6.0779e-07	2.29881e-05	BUB1,USP44,PLK1,MAD2L1,FBXO5,CDC20,TTK,UBE2C,BUB1B,CENPF,CENPE
GO:0000085	mitotic G2 phase	6	0.0102916	7.65593e-07	2.84253e-05	GTSE1,E2F1,CDK2,BLM,KPNA2,CENPF
GO:0051319	G2 phase	6	0.0102916	7.65593e-07	2.84253e-05	GTSE1,E2F1,CDK2,BLM,KPNA2,CENPF
GO:0006297	nucleotide-excision repair, DNA gap filling	8	0.0137221	1.0539e-06	3.87739e-05	LIG1,PCNA,POLE2,POLD1,POLE,RFC5,RFC4,RFC2
GO:0071174	mitotic spindle checkpoint	11	0.0188679	1.09379e-06	3.98788e-05	BUB1,CCNB1,USP44,PLK1,MAD2L1,CDC20,TTK,UBE2C,BUB1B,CENPF,CENPE
GO:0090307	spindle assembly involved in mitosis	7	0.0120069	1.22699e-06	4.42799e-05	MYBL2,KIF23,KIF11,AURKB,NEK2,CHEK2,RACGAP1
GO:0006338	chromatin remodeling	17	0.0291595	1.23638e-06	4.42799e-05	MYB,OIP5,HELLS,HMGA2,MIS18BP1,MIS18A,CHEK1,ACTL6A,NASP,CASC5,HJURP,CENPN,CENPK,MLF1IP,CENPI,CENPV,CENPW
GO:0007093	mitotic cell cycle checkpoint	21	0.0360206	1.68037e-06	5.96532e-05	CCNA2,ZWINT,GTSE1,BUB1,CCNB1,USP44,KNTC1,PLK3,PLK1,CDK1,HMGA2,CDK2,MAD2L1,TICRR,CDC20,CLSPN,TTK,UBE2C,BUB1B,CENPF,CENPE
GO:0000076	DNA replication checkpoint	6	0.0102916	1.83809e-06	6.46848e-05	CDC6,DNA2,CDC45,TICRR,CLSPN,CDT1
GO:0006461	protein complex assembly	66	0.113208	1.90651e-06	6.65141e-05	H1F0,JUP,RCC1,MYBL2,CDC42EP2,TUBB4B,AR,RRM2,RRM1,CCNB1,NPHS1,KNTC1,OIP5,DCTPP1,ARPC1B,TRAF2,KCNA2,ANLN,ASF1B,KIF23,CDK1,KIF11,HAUS7,HAUS8,HAUS1,EHD4,MIS18BP1,AURKB,MIS18A,H2AFZ,H2AFX,CHRNA3,ADD2,NEK2,ALDOC,CHEK2,TK1,DNAAF3,FBXO5,CHAF1A,CHAF1B,TUBB6,FANCA,FANCC,RAD51,BAIAP2L1,GMNN,BLM,KCNS3,CASC5,CORO1A,TUBA1B,MCM2,UBE2C,PRKCD,ECT2,HJURP,CENPN,PSRC1,CENPF,CENPE,RACGAP1,CENPK,MLF1IP,CENPI,CENPW
GO:0000724	double-strand break repair via homologous recombination	13	0.0222985	2.05836e-06	7.11981e-05	XRCC2,LIG1,PARPBP,RTEL1,H2AFX,CHEK1,RAD54L,RAD51,MDC1,BLM,BRCA2,BRCA1,TONSL
GO:0070271	protein complex biogenesis	66	0.113208	2.08208e-06	7.14082e-05	H1F0,JUP,RCC1,MYBL2,CDC42EP2,TUBB4B,AR,RRM2,RRM1,CCNB1,NPHS1,KNTC1,OIP5,DCTPP1,ARPC1B,TRAF2,KCNA2,ANLN,ASF1B,KIF23,CDK1,KIF11,HAUS7,HAUS8,HAUS1,EHD4,MIS18BP1,AURKB,MIS18A,H2AFZ,H2AFX,CHRNA3,ADD2,NEK2,ALDOC,CHEK2,TK1,DNAAF3,FBXO5,CHAF1A,CHAF1B,TUBB6,FANCA,FANCC,RAD51,BAIAP2L1,GMNN,BLM,KCNS3,CASC5,CORO1A,TUBA1B,MCM2,UBE2C,PRKCD,ECT2,HJURP,CENPN,PSRC1,CENPF,CENPE,RACGAP1,CENPK,MLF1IP,CENPI,CENPW
GO:0008283	cell proliferation	86	0.147513	2.23211e-06	7.59107e-05	PTGS1,JUP,PTH1R,SLC29A2,NCAPG2,TCF7,MKI67,PCNA,EZH2,KISS1R,CDC6,AR,EGFL7,CLMN,TPX2,POLA1,BUB1,CCNB1,IQGAP3,ASPM,TACC3,TFAP2C,TRAF5,HELLS,GINS1,PLK1,E2F1,E2F7,KIF2C,NDE1,RSPO1,IMPDH1,CDK1,KIF15,HMGA2,CDK2,CRLF1,TRAIP,CD9,CDC25C,AURKB,MEGF10,ZNRF3,DDX11,UHRF1,CHEK1,TK1,CDC20,HILPDA,EPHA2,KDR,PLA2G4A,TCF19,KLF4,FANCA,DHCR24,KIT,DLGAP5,NASP,BIRC5,CDON,STIL,DTYMK,TTK,DISC1,BLM,RTKN2,AXIN2,BRCA2,BRCA1,…
GO:0000725	recombinational repair	13	0.0222985	2.52863e-06	8.52782e-05	XRCC2,LIG1,PARPBP,RTEL1,H2AFX,CHEK1,RAD54L,RAD51,MDC1,BLM,BRCA2,BRCA1,TONSL
GO:0000003	reproduction	60	0.102916	2.96487e-06	9.91639e-05	XRCC2,ESPL1,JUP,SLC29A1,TCF7,MKI67,YBX2,AR,FANCD2,ALPL,HK2,PCSK5,TRIP13,CCNB1,ASPM,TFAP2C,AZI1,TEAD4,ASF1B,E2F1,RSPO1,CDK1,HMGA2,CDK2,SDC1,JAM3,CD9,ODF2,EXO1,DACH2,EPOR,PTTG1,H2AFX,NEK2,TK1,FBXO5,CDC20,RAD54L,KDR,FANCA,TOP2A,DHCR24,FANCC,RAD51,KIT,CIT,SEPT4,CBX2,SGOL2,SGOL1,MFGE8,GAL3ST1,CASC5,BRCA2,BOK,MSH5,MTL5,RACGAP1,CENPI,CKS2
GO:0051493	regulation of cytoskeleton organization	29	0.0497427	3.38637e-06	0.000112333	SPAG5,CDC42EP2,KISS1R,ARHGEF19,TPX2,CCNB1,NPHS1,ARPC1B,PLK4,SDC4,JAM3,FHOD1,AURKA,AURKB,ADD2,NEK2,CHEK1,SKA3,SKA1,EPHA3,CCNF,BAIAP2L1,BRCA1,CORO1A,BORA,PRKCD,ECT2,PSRC1,RACGAP1
GO:0090224	regulation of spindle organization	6	0.0102916	3.88358e-06	0.000127779	TPX2,CCNB1,AURKA,AURKB,BORA,PSRC1
GO:0007094	mitotic spindle assembly checkpoint	10	0.0171527	3.95572e-06	0.000129103	BUB1,USP44,PLK1,MAD2L1,CDC20,TTK,UBE2C,BUB1B,CENPF,CENPE
GO:0006275	regulation of DNA replication	16	0.0274443	4.31282e-06	0.000139632	PCNA,CDC6,DNA2,E2F7,CDK1,CDK2,ESCO2,TICRR,CHEK2,CDT1,GMNN,DSCC1,BLM,PIF1,BRCA2,WRAP53
GO:0007062	sister chromatid cohesion	9	0.0154374	6.01673e-06	0.000193252	CDCA5,ESPL1,BUB1,DDX11,ESCO2,SGOL2,DSCC1,AXIN2,GSG2
GO:0031572	G2 DNA damage checkpoint	9	0.0154374	8.12897e-06	0.000259039	CCNA2,PLK1,CDK1,HMGA2,CHEK1,CLSPN,DTL,BLM,BRCA1
GO:0031570	DNA integrity checkpoint	20	0.0343053	8.85709e-06	0.000280036	CCNA2,GTSE1,CDC6,DNA2,PLK1,E2F1,CDC45,CDK1,HMGA2,CDK2,H2AFX,TICRR,CHEK1,CHEK2,CLSPN,CDT1,MDC1,DTL,BLM,BRCA1
GO:0031109	microtubule polymerization or depolymerization	11	0.0188679	1.00409e-05	0.000315005	CCNB1,KIF24,KIF2C,KIF19,AURKA,AURKB,SKA3,FBXO5,SKA1,PSRC1,KIF18A
GO:0051988	regulation of attachment of spindle microtubules to kinetochore	5	0.00857633	1.10246e-05	0.000335463	SPAG5,CCNB1,NEK2,ECT2,RACGAP1
GO:0034501	protein localization to kinetochore	5	0.00857633	1.10246e-05	0.000335463	CDK1,AURKB,CASC5,BUB1B,GSG2
GO:0006273	lagging strand elongation	5	0.00857633	1.10246e-05	0.000335463	LIG1,POLA1,FEN1,DNA2,POLD1
GO:0006268	DNA unwinding involved in DNA replication	5	0.00857633	1.10246e-05	0.000335463	RAD51,MCM7,MCM2,MCM4,MCM6
GO:0065003	macromolecular complex assembly	72	0.123499	1.14365e-05	0.0003454	H1F0,JUP,RCC1,MYBL2,CDC42EP2,TUBB4B,AR,RRM2,RRM1,LIMD1,CCNB1,NPHS1,KNTC1,OIP5,DCTPP1,ARPC1B,TRAF2,KCNA2,ANLN,ASF1B,HELLS,KIF23,CDK1,KIF11,HAUS7,HAUS8,HAUS1,EHD4,MIS18BP1,AURKB,MIS18A,H2AFZ,H2AFX,CHRNA3,ADD2,NEK2,TICRR,ALDOC,CHEK2,TK1,DNAAF3,FBXO5,CHAF1A,CHAF1B,TUBB6,FANCA,FANCC,RAD51,BAIAP2L1,GMNN,CLP1,SNRPB,BLM,KCNS3,CASC5,CORO1A,TUBA1B,MCM2,UBE2C,PRKCD,ECT2,HJURP,CENPN,PSRC1,CENPF,CENPE,RACGAP1…
GO:0034453	microtubule anchoring	9	0.0154374	1.42974e-05	0.000428604	SPAG5,NDC80,CCNB1,AURKB,NEK2,SGOL1,CASC5,ECT2,RACGAP1
GO:0034622	cellular macromolecular complex assembly	46	0.0789022	1.51306e-05	0.000450248	H1F0,CDC42EP2,TUBB4B,LIMD1,NPHS1,OIP5,ARPC1B,TRAF2,ANLN,ASF1B,HELLS,KIF23,MIS18BP1,AURKB,MIS18A,H2AFZ,H2AFX,CHRNA3,ADD2,TICRR,DNAAF3,FBXO5,CHAF1A,CHAF1B,TUBB6,RAD51,BAIAP2L1,CLP1,SNRPB,CASC5,CORO1A,TUBA1B,MCM2,UBE2C,PRKCD,HJURP,CENPN,PSRC1,CENPF,CENPE,RACGAP1,CENPK,MLF1IP,CENPI,CENPV,CENPW
GO:0090068	positive regulation of cell cycle process	21	0.0360206	1.63518e-05	0.000483033	ESPL1,GTSE1,CDC6,PLK4,PLK1,KIF23,E2F7,NUSAP1,HMGA2,CDK2,AURKA,AURKB,MAD2L1,DLGAP5,BIRC5,BRCA1,LEF1,UBE2C,ECT2,RACGAP1,CENPV
GO:0009987	cellular process	498	0.854202	2.10024e-05	0.000615917	KIFC1,XRCC3,XRCC2,DBF4B,RUSC1,PTGS1,RANGAP1,RORA,RADIL,CDCA8,PGAM5,INCENP,MAP3K8,CDCA2,CCNA2,CDCA5,CDCA3,H1F0,ACAA2,LIG1,PIK3CD,ESPL1,LPCAT2,BCL2L12,PLAUR,NCAPD2,JUP,ADAMTS7,GRB10,SPAG5,ZWINT,ZNF785,ROR1,TPPP3,KIF4A,AHCY,PTH1R,RCC1,MYBL2,FAM132B,SLC29A1,CDC42EP2,SLC29A2,NCAPG2,ARG2,TUBB4B,RECQL4,TCF7,ARHGEF39,MKI67,EME1,NUF2,NDC80,PCDH15,KCNK1,TNNI1,KCNJ4,SYNE2,WDR62,RGS3,PARPBP,PCNA,ZNF114,ZNF48…
GO:0060249	anatomical structure homeostasis	21	0.0360206	2.18061e-05	0.000634886	LIG1,PTH1R,PCDH15,PCNA,POLA1,POLA2,FEN1,POLE2,DNA2,POLD1,RTEL1,COL9A1,PRIM2,POLE,RFC5,RFC4,RFC2,KDR,BLM,PIF1,CORO1A
GO:0006282	regulation of DNA repair	11	0.0188679	2.26362e-05	0.000654347	PARPBP,RTEL1,HMGA2,H2AFX,CHEK1,TMEM161A,RAD51,USP1,AXIN2,BRCA1,FOXM1
GO:0007018	microtubule-based movement	20	0.0343053	2.73684e-05	0.00078553	KIFC1,KIF4A,KIF23,KIF22,KIF24,KIF2C,NDE1,KIF14,KIF11,KIF15,KIF19,MGARP,DLGAP5,KIF20A,DNAI1,RASGRP1,KIF18A,KIF18B,CENPE,RACGAP1
GO:0065008	regulation of biological quality	138	0.236707	2.80246e-05	0.000798702	KIFC1,PTGS1,ACAA2,LIG1,PIK3CD,PLAUR,JUP,SPAG5,KIF4A,PTH1R,SLC29A1,CDC42EP2,NDC80,PCDH15,SYNE2,PCNA,DAXX,YBX2,KISS1R,MYB,AR,CLN6,HK2,POLA1,POLA2,PDE1A,BUB1,LIMD1,PCSK5,FEN1,HSD17B8,CCNB1,CCNB2,NPHS1,MICB,PASK,IQGAP3,ASPM,RBL1,SIX4,TACC3,WEE1,ARPC1B,LRAT,POLE2,SUV39H1,DNA2,DSG2,PLK1,POLD1,E2F1,KIF23,KIF22,KIF2C,PAX8,RTEL1,KIF11,KIF15,HMGA2,CDK2,JAM3,COL9A1,CD9,SELPLG,CDC25C,ANXA2,GCK,AKR1B1,SYT2,AU…
GO:0032465	regulation of cytokinesis	8	0.0137221	3.9472e-05	0.00111708	CDC6,KIF23,E2F7,AURKB,BRCA2,ECT2,RACGAP1,CENPV
GO:0044818	mitotic G2/M transition checkpoint	5	0.00857633	4.58587e-05	0.00128882	CCNA2,CDK1,HMGA2,TICRR,CLSPN
GO:0032508	DNA duplex unwinding	8	0.0137221	5.16375e-05	0.00144122	RECQL4,DNA2,DDX11,RAD51,MCM7,MCM2,MCM4,MCM6
GO:0032467	positive regulation of cytokinesis	6	0.0102916	5.50244e-05	0.00152523	CDC6,KIF23,AURKB,ECT2,RACGAP1,CENPV
GO:0050896	response to stimulus	268	0.459691	5.86023e-05	0.00161336	KIFC1,XRCC3,XRCC2,PTGS1,RANGAP1,RORA,RADIL,CCNA2,CDCA5,ACAA2,LIG1,PIK3CD,PLAUR,JUP,ADAMTS7,GRB10,SPAG5,ZWINT,ROR1,KIF4A,AHCY,PTH1R,SLC29A1,CDC42EP2,TUBB4B,RECQL4,TCF7,MKI67,EME1,NDC80,PCDH15,KCNK1,RGS3,PARPBP,PCNA,EZH2,RASSF7,DAXX,GTSE1,KISS1R,ARHGAP11B,ARHGAP11A,MYB,AR,EGFL7,PTF1A,ARHGEF19,ARHGEF16,FANCD2,CLN6,ALPL,POLA1,NUP210,PDE1A,LIMD1,PCSK5,FEN1,FOXD3,TRIP13,SSRP1,SWAP70,CCNB1,RPS6KA1,NPHS1…
GO:0006950	response to stress	140	0.240137	5.97878e-05	0.00163487	KIFC1,XRCC3,XRCC2,PTGS1,CCNA2,CDCA5,LIG1,PIK3CD,PLAUR,KIF4A,SLC29A1,TUBB4B,RECQL4,MKI67,EME1,PARPBP,PCNA,DAXX,GTSE1,MYB,ARHGEF19,FANCD2,POLA1,PDE1A,LIMD1,FEN1,TRIP13,SSRP1,CCNB1,RPS6KA1,NPHS1,DUSP9,MICB,NET1,NUDT1,NEIL3,TACC3,WEE1,TIMELESS,TRAF2,MAPKAPK3,POLE2,DNA2,PLK3,PLK1,POLD1,E2F1,KIF23,KIF22,E2F7,KIF2C,IMPDH1,RTEL1,CDK1,KIF11,KIF15,HMGA2,CDK2,SDC1,JAM3,CD9,MGME1,SELPLG,EXO1,ANXA2,GCK,AKR1B1…
GO:0051298	centrosome duplication	8	0.0137221	6.67709e-05	0.00181357	PLK4,NDE1,CDK2,CEP152,CCNF,CEP135,BRCA2,BRCA1
GO:0051310	metaphase plate congression	6	0.0102916	8.16856e-05	0.00218538	CDCA5,CCNB1,PSRC1,KIF18A,CENPF,CENPE
GO:0034502	protein localization to chromosome	7	0.0120069	8.20801e-05	0.00218538	CDCA5,PLK1,CDK1,AURKB,CASC5,BUB1B,GSG2
GO:0007019	microtubule depolymerization	7	0.0120069	8.20801e-05	0.00218538	CCNB1,KIF24,KIF2C,KIF19,AURKA,AURKB,KIF18A
GO:0010638	positive regulation of organelle organization	23	0.0394511	8.44305e-05	0.00223327	ESPL1,CDC42EP2,KISS1R,MYB,CCNB1,PHF19,NPHS1,PLK4,PLK1,SDC4,NUSAP1,FHOD1,ANXA2,AURKA,SIVA1,MGARP,BAIAP2L1,DLGAP5,BRCA1,PPIF,CORO1A,DNMT1,PSRC1
GO:0032392	DNA geometric change	8	0.0137221	8.54131e-05	0.00224459	RECQL4,DNA2,DDX11,RAD51,MCM7,MCM2,MCM4,MCM6
GO:0031145	anaphase-promoting complex-dependent proteasomal ubiquitin-dependent protein catabolic process	13	0.0222985	9.10482e-05	0.00237724	CCNB1,USP44,PLK1,CDK1,CDK2,AURKA,AURKB,PTTG1,MAD2L1,FBXO5,CDC20,UBE2C,BUB1B
GO:0000279	M phase	6	0.0102916	0.000117703	0.00303403	CDCA8,USP44,DLGAP5,MSH5,CENPF,CENPE
GO:0046605	regulation of centrosome cycle	6	0.0102916	0.000117703	0.00303403	PLK4,AURKA,NEK2,CHEK1,CCNF,BRCA1
GO:0007076	mitotic chromosome condensation	5	0.00857633	0.000133251	0.00341308	CDCA5,NCAPD2,NUSAP1,NCAPH,NCAPG
GO:0060236	regulation of mitotic spindle organization	4	0.00686106	0.000148797	0.00378731	TPX2,CCNB1,BORA,PSRC1
GO:0000281	mitotic cytokinesis	6	0.0102916	0.000165258	0.00417998	DAXX,ANLN,PLK1,NUSAP1,CEP55,RACGAP1
GO:0007080	mitotic metaphase plate congression	5	0.00857633	0.000208217	0.00523387	CDCA5,CCNB1,PSRC1,KIF18A,CENPE
GO:0006325	chromatin organization	41	0.0703259	0.000220457	0.00550733	H1F0,EZH2,MYB,CCNB1,PHF19,OIP5,HIRIP3,RBL1,ASF1B,HELLS,SUV39H1,HMGA2,CDK2,MIS18BP1,HMGN2,AURKB,MIS18A,H2AFZ,H2AFX,UHRF1,CHEK1,WDHD1,CHAF1A,CHAF1B,ACTL6A,NASP,CBX2,CASC5,BRCA2,BRCA1,DNMT1,LEF1,MCM2,HJURP,CENPN,CENPK,MLF1IP,GSG2,CENPI,CENPV,CENPW
GO:0048599	oocyte development	6	0.0102916	0.000226801	0.00563105	JUP,YBX2,TRIP13,CCNB1,FBXO5,BRCA2
GO:0051651	maintenance of location in cell	14	0.0240137	0.000248189	0.00612451	JUP,SPAG5,NDC80,SYNE2,CCNB1,ASPM,TACC3,AURKB,NEK2,SGOL1,CASC5,ECT2,TONSL,RACGAP1
GO:0006284	base-excision repair	8	0.0137221	0.000309836	0.00759942	LIG1,PCNA,FEN1,NEIL3,DNA2,POLD1,HMGA2,POLE
GO:0032507	maintenance of protein location in cell	13	0.0222985	0.000338119	0.00824319	JUP,SPAG5,NDC80,SYNE2,CCNB1,TACC3,AURKB,NEK2,SGOL1,CASC5,ECT2,TONSL,RACGAP1
GO:0022607	cellular component assembly	92	0.157804	0.000353044	0.0085555	H1F0,JUP,RCC1,MYBL2,CDC42EP2,TUBB4B,PCDH15,KISS1R,AR,RRM2,RRM1,LIMD1,TRIP13,CCNB1,NPHS1,LRP4,KNTC1,OIP5,DCTPP1,SIX4,ARPC1B,TRAF2,KCNA2,ANLN,ASF1B,HELLS,KIF23,KIF24,SDC4,CDK1,KIF11,HMGA2,HAUS7,HAUS8,FHOD1,HAUS1,CD9,EHD4,MIS18BP1,AURKB,MIS18A,H2AFZ,H2AFX,CHRNA3,F11R,ADD2,NEK2,TICRR,ALDOC,CHEK2,TK1,DNAAF3,FBXO5,EPHA2,EPHA3,KDR,CHAF1A,CHAF1B,TUBB6,FANCA,FANCC,RAD51,KIT,BAIAP2L1,GMNN,CLP1,SNRPB,BLM,KC…
GO:0048015	phosphatidylinositol-mediated signaling	17	0.0291595	0.000372309	0.00890413	PIK3CD,SPAG5,ZWINT,NDC80,PCNA,FEN1,AURKA,RFC4,KDR,KLF4,TOP2A,KIT,UBE2C,BUB1B,TYMS,RASGRP1,CKS2
GO:0048017	inositol lipid-mediated signaling	17	0.0291595	0.000372309	0.00890413	PIK3CD,SPAG5,ZWINT,NDC80,PCNA,FEN1,AURKA,RFC4,KDR,KLF4,TOP2A,KIT,UBE2C,BUB1B,TYMS,RASGRP1,CKS2
GO:0031503	protein complex localization	8	0.0137221	0.000374031	0.00890413	ESPL1,NDC80,NDE1,NUSAP1,GPSM2,BIRC5,CEP72,GSG2
GO:0051716	cellular response to stimulus	219	0.375643	0.000380893	0.00901448	XRCC3,XRCC2,PTGS1,RANGAP1,RORA,RADIL,CCNA2,CDCA5,ACAA2,LIG1,PIK3CD,PLAUR,JUP,ADAMTS7,GRB10,SPAG5,ZWINT,ROR1,AHCY,PTH1R,SLC29A1,CDC42EP2,RECQL4,TCF7,MKI67,EME1,NDC80,RGS3,PARPBP,PCNA,EZH2,RASSF7,DAXX,GTSE1,KISS1R,ARHGAP11B,ARHGAP11A,AR,EGFL7,PTF1A,ARHGEF19,ARHGEF16,FANCD2,ALPL,POLA1,NUP210,PDE1A,LIMD1,PCSK5,FEN1,TRIP13,SSRP1,CCNB1,RPS6KA1,NPHS1,DUSP9,LRP4,MICB,IQGAP3,ZIC1,ASPM,NET1,NUDT1,NEIL3,RBL…
GO:0051256	spindle midzone assembly involved in mitosis	3	0.0051458	0.000394528	0.00907191	KIF23,AURKB,RACGAP1
GO:0033567	DNA replication, Okazaki fragment processing	3	0.0051458	0.000394528	0.00907191	FEN1,DNA2,POLD1
GO:0043137	DNA replication, removal of RNA primer	3	0.0051458	0.000394528	0.00907191	FEN1,DNA2,POLD1
GO:0043146	spindle stabilization	3	0.0051458	0.000394528	0.00907191	CCNB1,AURKA,AURKB
GO:0060564	negative regulation of mitotic anaphase-promoting complex activity	3	0.0051458	0.000394528	0.00907191	USP44,MAD2L1,FBXO5
GO:2000779	regulation of double-strand break repair	6	0.0102916	0.000402981	0.00916215	PARPBP,RTEL1,HMGA2,CHEK1,RAD51,FOXM1
GO:0009994	oocyte differentiation	6	0.0102916	0.000402981	0.00916215	JUP,YBX2,TRIP13,CCNB1,FBXO5,BRCA2
GO:0040001	establishment of mitotic spindle localization	5	0.00857633	0.0004493	0.0101018	ESPL1,NDC80,NDE1,NUSAP1,GPSM2
GO:0045132	meiotic chromosome segregation	5	0.00857633	0.0004493	0.0101018	ESPL1,TOP2A,SGOL2,SGOL1,MSH5
GO:0070828	heterochromatin organization	4	0.00686106	0.000496747	0.0111068	HELLS,HMGA2,WDHD1,CENPV
GO:0009314	response to radiation	28	0.0480274	0.000547566	0.0121758	XRCC2,FANCD2,FEN1,NET1,LRAT,PLK3,POLD1,SDC4,HMGA2,SDC1,AURKB,H2AFX,TICRR,CHEK1,CHEK2,RAD54L,TMEM161A,RAD51,KIT,DTL,USP1,BLM,BRCA2,BRCA1,ECT2,PRKCQ,KIAA0101,RGS14
GO:0000079	regulation of cyclin-dependent protein serine/threonine kinase activity	11	0.0188679	0.000775766	0.0171559	CCNA2,CDC6,CCNB1,CCNB2,PLK1,CDC25C,PKMYT1,BLM,CKS1B,PSRC1,CKS2
GO:0001556	oocyte maturation	4	0.00686106	0.000797339	0.0174423	TRIP13,CCNB1,FBXO5,BRCA2
GO:0019985	translesion synthesis	4	0.00686106	0.000797339	0.0174423	PCNA,POLA1,DTL,KIAA0101
GO:0070925	organelle assembly	24	0.0411664	0.000807179	0.0175626	RCC1,MYBL2,TUBB4B,PCDH15,LIMD1,ANLN,KIF23,KIF24,KIF11,HAUS7,HAUS8,HAUS1,AURKB,NEK2,CHEK2,DNAAF3,FBXO5,OBSCN,CASC5,CORO1A,CENPF,CENPE,RACGAP1,CENPW
GO:0016310	phosphorylation	77	0.132075	0.0008147	0.0176315	MAP3K8,CCNA2,PIK3CD,GRB10,RGS3,EZH2,DAXX,KISS1R,CDC6,AR,TPX2,LIMD1,CCNB1,CCNB2,RPS6KA1,NPHS1,DUSP9,LRP4,PASK,IQGAP3,RBL1,WEE1,TRAF2,MAPKAPK3,PLK4,PLK3,PLK1,SDC4,PKN3,CDK1,PBK,HMGA2,CDK2,CRLF1,EHD4,CDC25C,GCK,AURKA,AURKB,DDX11,CHRNA3,NEK2,CHEK1,CHEK2,VRK1,EPHA2,KDR,KLF4,CLSPN,KIT,BIRC5,MAPK10,TOM1L1,MAPK13,CDON,NRTN,TTK,PKMYT1,BLM,AXIN2,PPIF,ITGA5,MCM7,KIRREL2,PRKCD,ECT2,PRKCQ,MELK,PRKD3,CKS1B,FOX…
GO:0007127	meiosis I	9	0.0154374	0.000819595	0.0176431	ESPL1,FANCD2,TRIP13,FBXO5,TOP2A,RAD51,BRCA2,MSH5,CKS2
GO:0006468	protein phosphorylation	63	0.108062	0.000843843	0.018069	MAP3K8,CCNA2,PIK3CD,RGS3,EZH2,DAXX,KISS1R,CDC6,TPX2,CCNB1,CCNB2,DUSP9,LRP4,PASK,IQGAP3,WEE1,TRAF2,MAPKAPK3,PLK4,PLK3,PLK1,SDC4,PKN3,CDK1,PBK,HMGA2,CDK2,CRLF1,EHD4,CDC25C,AURKA,AURKB,DDX11,CHRNA3,NEK2,CHEK1,CHEK2,VRK1,KDR,CLSPN,KIT,BIRC5,MAPK10,TOM1L1,MAPK13,CDON,TTK,PKMYT1,BLM,AXIN2,ITGA5,KIRREL2,PRKCD,ECT2,PRKCQ,MELK,PRKD3,CKS1B,PSRC1,CENPE,GSG2,RGS14,CKS2
GO:0016572	histone phosphorylation	5	0.00857633	0.000856363	0.0182405	CCNB1,HMGA2,CDK2,AURKB,GSG2
GO:0006998	nuclear envelope organization	9	0.0154374	0.000940058	0.0199184	SYNE2,NUP210,CCNB1,CCNB2,PLK1,CDK1,NUP37,VRK1,REEP4
GO:0007100	mitotic centrosome separation	3	0.0051458	0.000951929	0.0199609	KIF11,NEK2,CHEK1
GO:0010216	maintenance of DNA methylation	3	0.0051458	0.000951929	0.0199609	HELLS,UHRF1,DNMT1
GO:0006289	nucleotide-excision repair	11	0.0188679	0.000968388	0.0202014	LIG1,PCNA,NEIL3,POLE2,POLD1,POLE,RFC5,RFC4,RFC2,FANCC,BRCA2
GO:0045185	maintenance of protein location	13	0.0222985	0.00101357	0.0210347	JUP,SPAG5,NDC80,SYNE2,CCNB1,TACC3,AURKB,NEK2,SGOL1,CASC5,ECT2,TONSL,RACGAP1
GO:0048477	oogenesis	7	0.0120069	0.00101873	0.0210347	JUP,YBX2,TRIP13,CCNB1,ASPM,FBXO5,BRCA2
GO:0090329	regulation of DNA-dependent DNA replication	6	0.0102916	0.00105985	0.0217727	E2F7,CDK2,TICRR,CDT1,BLM,BRCA2
GO:0010212	response to ionizing radiation	13	0.0222985	0.00111005	0.0226887	XRCC2,FANCD2,NET1,HMGA2,H2AFX,TICRR,CHEK2,RAD54L,RAD51,BLM,BRCA2,BRCA1,ECT2
GO:0006301	postreplication repair	5	0.00857633	0.00114046	0.0231932	PCNA,POLA1,DTL,BRCA1,KIAA0101
GO:0007063	regulation of sister chromatid cohesion	4	0.00686106	0.00120677	0.0242975	CDCA5,ESPL1,BUB1,AXIN2
GO:0009263	deoxyribonucleotide biosynthetic process	4	0.00686106	0.00120677	0.0242975	RRM2,RRM1,DTYMK,TYMS
GO:0022414	reproductive process	46	0.0789022	0.00121383	0.0243187	JUP,SLC29A1,TCF7,YBX2,AR,FANCD2,ALPL,HK2,PCSK5,TRIP13,CCNB1,ASPM,TFAP2C,AZI1,TEAD4,ASF1B,E2F1,RSPO1,CDK1,HMGA2,SDC1,JAM3,CD9,ODF2,DACH2,EPOR,PTTG1,H2AFX,TK1,FBXO5,KDR,FANCA,DHCR24,FANCC,KIT,CIT,SEPT4,CBX2,MFGE8,GAL3ST1,CASC5,BRCA2,BOK,MTL5,RACGAP1,CENPI
GO:0043547	positive regulation of GTPase activity	15	0.025729	0.00128988	0.0257149	RANGAP1,PGAM5,CDC42EP2,RGS3,EZH2,ARHGEF19,ARHGEF16,NET1,EPHA2,AXIN2,ECT2,RASGRP1,RGS19,RACGAP1,RGS14
GO:0033044	regulation of chromosome organization	13	0.0222985	0.0013261	0.0263076	CDCA5,ESPL1,MYB,BUB1,CCNB1,PHF19,CHEK1,WDHD1,AXIN2,PIF1,BRCA1,DNMT1,CENPV
GO:0051129	negative regulation of cellular component organization	27	0.0463122	0.00136469	0.026941	ACAA2,ESPL1,AR,BUB1,CCNB1,USP44,PLK1,AURKA,AURKB,MAD2L1,ADD2,CHEK1,FBXO5,CDC20,CCNF,TOM1L1,CIT,TTK,BRCA1,PPIF,CORO1A,DNMT1,UBE2C,PRKCD,BUB1B,CENPF,CENPE
GO:0006283	transcription-coupled nucleotide-excision repair	8	0.0137221	0.00137536	0.0270198	LIG1,PCNA,POLE2,POLD1,POLE,RFC5,RFC4,RFC2
GO:0007281	germ cell development	12	0.0205832	0.00141625	0.027671	JUP,YBX2,TRIP13,CCNB1,JAM3,ODF2,FBXO5,FANCC,KIT,SEPT4,CASC5,BRCA2
GO:0009628	response to abiotic stimulus	47	0.0806175	0.00142218	0.027671	XRCC2,JUP,SLC29A1,MKI67,PCDH15,FANCD2,LIMD1,FEN1,CCNB1,MICB,NET1,LRAT,TIMELESS,PLK3,POLD1,E2F1,SDC4,IMPDH1,HMGA2,SDC1,CD9,SMPD2,PDLIM1,AURKB,STAC,H2AFX,APOLD1,TICRR,ALDOC,CHEK1,CHEK2,RAD54L,TMEM161A,RAD51,KIT,MGARP,MAPK13,DTL,USP1,BLM,BRCA2,BRCA1,PRKCD,ECT2,PRKCQ,KIAA0101,RGS14
GO:0007077	mitotic nuclear envelope disassembly	7	0.0120069	0.00143824	0.0278496	NUP210,CCNB1,CCNB2,PLK1,CDK1,NUP37,VRK1
GO:0006096	glycolysis	8	0.0137221	0.00158406	0.0305272	PKM,HK2,GCK,ALDOC,TPI1,ENO3,GAPDH,ENO1
GO:0003006	developmental process involved in reproduction	26	0.0445969	0.00161861	0.0309133	JUP,TCF7,YBX2,AR,ALPL,TRIP13,CCNB1,TFAP2C,HMGA2,SDC1,JAM3,ODF2,DACH2,EPOR,FBXO5,KDR,FANCA,DHCR24,FANCC,KIT,SEPT4,CBX2,CASC5,BRCA2,BOK,CENPI
GO:0000077	DNA damage checkpoint	15	0.025729	0.00161938	0.0309133	CCNA2,GTSE1,PLK1,E2F1,CDK1,HMGA2,CDK2,H2AFX,CHEK1,CHEK2,CLSPN,MDC1,DTL,BLM,BRCA1
GO:0009790	embryo development	52	0.0891938	0.00166925	0.0317157	XRCC2,JUP,NCAPG2,TCF7,PCDH15,MYB,AR,PTF1A,PCSK5,FOXD3,CCNB1,CCNB2,LRP4,ZIC1,ZIC3,SIX4,LRAT,TIMELESS,TFAP2C,TEAD4,GINS1,PLK4,E2F7,PAX8,CDK1,HMGA2,EPOR,NEK2,TK1,TPI1,EPHA2,KDR,KLF4,TOP2A,SHROOM3,KIT,NASP,BIRC5,CDON,PHGDH,STIL,ATOH1,AXIN2,BRCA2,BRCA1,LSR,LEF1,WLS,FOXM1,HS6ST1,RACGAP1,PPP1R13L
GO:0022412	cellular process involved in reproduction in multicellular organism	14	0.0240137	0.00168278	0.0318235	JUP,YBX2,TRIP13,CCNB1,RSPO1,JAM3,CD9,ODF2,FBXO5,FANCC,KIT,SEPT4,CASC5,BRCA2
GO:0000018	regulation of DNA recombination	7	0.0120069	0.00169304	0.0318626	PARPBP,RTEL1,CHEK1,RAD51,BLM,KPNA2,MSH5
GO:0044702	single organism reproductive process	42	0.0720412	0.0017006	0.0318626	JUP,SLC29A1,TCF7,YBX2,AR,FANCD2,HK2,PCSK5,TRIP13,CCNB1,ASPM,TFAP2C,AZI1,TEAD4,ASF1B,E2F1,RSPO1,CDK1,HMGA2,SDC1,JAM3,CD9,ODF2,EPOR,PTTG1,H2AFX,TK1,FBXO5,KDR,FANCA,DHCR24,FANCC,KIT,CIT,SEPT4,MFGE8,GAL3ST1,CASC5,BRCA2,BOK,MTL5,RACGAP1
GO:0010569	regulation of double-strand break repair via homologous recombination	4	0.00686106	0.00174353	0.0325164	PARPBP,RTEL1,CHEK1,RAD51
GO:0051255	spindle midzone assembly	3	0.0051458	0.00183763	0.0338041	KIF23,AURKB,RACGAP1
GO:0051299	centrosome separation	3	0.0051458	0.00183763	0.0338041	KIF11,NEK2,CHEK1
GO:0030174	regulation of DNA-dependent DNA replication initiation	3	0.0051458	0.00183763	0.0338041	CDK2,TICRR,CDT1
GO:0071353	cellular response to interleukin-4	5	0.00857633	0.0019094	0.0346518	TCF7,CORO1A,TUBA1B,LEF1,MCM2
GO:0051785	positive regulation of nuclear division	5	0.00857633	0.0019094	0.0346518	ESPL1,PLK1,NUSAP1,AURKA,DLGAP5
GO:0045840	positive regulation of mitosis	5	0.00857633	0.0019094	0.0346518	ESPL1,PLK1,NUSAP1,AURKA,DLGAP5
GO:0051081	nuclear envelope disassembly	7	0.0120069	0.00198158	0.0356419	NUP210,CCNB1,CCNB2,PLK1,CDK1,NUP37,VRK1
GO:0030397	membrane disassembly	7	0.0120069	0.00198158	0.0356419	NUP210,CCNB1,CCNB2,PLK1,CDK1,NUP37,VRK1
GO:0000022	mitotic spindle elongation	2	0.00343053	0.00218956	0.0375473	PRC1,KIF23
GO:0051231	spindle elongation	2	0.00343053	0.00218956	0.0375473	PRC1,KIF23
GO:0051984	positive regulation of chromosome segregation	2	0.00343053	0.00218956	0.0375473	CDC6,CCNB1
GO:2000615	regulation of histone H3-K9 acetylation	2	0.00343053	0.00218956	0.0375473	CHEK1,BRCA1
GO:0006335	DNA replication-dependent nucleosome assembly	2	0.00343053	0.00218956	0.0375473	CHAF1A,CHAF1B
GO:0038162	erythropoietin-mediated signaling pathway	2	0.00343053	0.00218956	0.0375473	EPOR,KIT
GO:0043970	histone H3-K9 acetylation	2	0.00343053	0.00218956	0.0375473	CHEK1,BRCA1
GO:0061153	trachea gland development	2	0.00343053	0.00218956	0.0375473	EDA,LEF1
GO:0061152	trachea submucosa development	2	0.00343053	0.00218956	0.0375473	EDA,LEF1
GO:0090166	Golgi disassembly	2	0.00343053	0.00218956	0.0375473	PLK3,VRK1
GO:0031508	centromeric heterochromatin assembly	2	0.00343053	0.00218956	0.0375473	HELLS,CENPV
GO:0009888	tissue development	64	0.109777	0.00236857	0.0404456	JUP,ADAMTS7,PTH1R,PCDH15,TNNI1,EZH2,YBX2,AR,PTF1A,ALPL,FOXD3,TRIP13,CCNB1,NPHS1,LRP4,IQGAP3,ZIC3,SIX4,TIMELESS,TFAP2C,EDA,NTN4,E2F7,PAX8,CDK1,HMGA2,SDC1,JAM3,COL9A1,GPSM2,ODF2,EPOR,MEGF10,ZNRF3,F11R,APOLD1,GCNT4,EPHA2,EPHA3,KDR,KLF4,DHCR24,SHROOM3,KIT,CDON,SEPT4,STIL,NRTN,PLXNA1,ATOH1,FRAS1,AXIN2,CASC5,BRCA2,ITGA5,SOX21,LEF1,WLS,FOXM1,TYMS,ENO3,PTN,CENPF,PPP1R13L
GO:0051293	establishment of spindle localization	5	0.00857633	0.00241076	0.0408216	ESPL1,NDC80,NDE1,NUSAP1,GPSM2
GO:0006298	mismatch repair	5	0.00857633	0.00241076	0.0408216	PCNA,NUDT1,EXO1,AXIN2,MSH5
GO:0007096	regulation of exit from mitosis	4	0.00686106	0.00242589	0.0409065	KNTC1,ANLN,BIRC5,UBE2C
GO:0051439	regulation of ubiquitin-protein ligase activity involved in mitotic cell cycle	10	0.0171527	0.00276008	0.0463487	CCNB1,USP44,PLK1,CDK1,CDK2,MAD2L1,FBXO5,CDC20,UBE2C,BUB1B
GO:2001020	regulation of response to DNA damage stimulus	12	0.0205832	0.00285659	0.0477711	PARPBP,RTEL1,HMGA2,H2AFX,CHEK1,TMEM161A,RAD51,USP1,AXIN2,BRCA1,PRKCD,FOXM1
GO:0070670	response to interleukin-4	5	0.00857633	0.00300129	0.0494603	TCF7,CORO1A,TUBA1B,LEF1,MCM2
GO:0051781	positive regulation of cell division	7	0.0120069	0.00307903	0.0494603	CDC6,KIF23,AURKB,ECT2,PTN,RACGAP1,CENPV
GO:0051130	positive regulation of cellular component organization	35	0.0600343	0.0030842	0.0494603	ESPL1,CDC42EP2,EZH2,KISS1R,MYB,AR,ARHGEF16,CCNB1,PHF19,NPHS1,PLK4,PLK1,SDC4,PAX8,NUSAP1,FHOD1,ANXA2,AURKA,SIVA1,CDC20,EPHA2,EPHA3,KDR,LDLRAP1,MGARP,BAIAP2L1,DLGAP5,MFGE8,AXIN2,BRCA1,PPIF,CORO1A,DNMT1,LEF1,PSRC1
GO:0000084	mitotic S phase	3	0.0051458	0.00310426	0.0494603	POLA1,PLK3,DDX11
GO:0035095	behavioral response to nicotine	3	0.0051458	0.00310426	0.0494603	CHRNA5,CHRNA3,CHRNB4
GO:0051488	activation of anaphase-promoting complex activity	3	0.0051458	0.00310426	0.0494603	PLK1,CDC20,UBE2C
GO:0051290	protein heterotetramerization	3	0.0051458	0.00310426	0.0494603	RRM2,RRM1,ALDOC
GO:0051320	S phase	3	0.0051458	0.00310426	0.0494603	POLA1,PLK3,DDX11
GO:0051782	negative regulation of cell division	3	0.0051458	0.00310426	0.0494603	ASPM,E2F7,BLM
GO:0007095	mitotic G2 DNA damage checkpoint	3	0.0051458	0.00310426	0.0494603	CCNA2,CDK1,HMGA2
GO:1902101	positive regulation of metaphase/anaphase transition of cell cycle	3	0.0051458	0.00310426	0.0494603	ESPL1,PLK1,DLGAP5
GO:0045842	positive regulation of mitotic metaphase/anaphase transition	3	0.0051458	0.00310426	0.0494603	ESPL1,PLK1,DLGAP5
GO:0007276	gamete generation	26	0.0445969	0.00319681	0.0507352	JUP,YBX2,AR,FANCD2,TRIP13,CCNB1,ASPM,AZI1,ASF1B,E2F1,RSPO1,HMGA2,JAM3,ODF2,PTTG1,H2AFX,FBXO5,FANCC,KIT,CIT,SEPT4,GAL3ST1,CASC5,BRCA2,MTL5,RACGAP1
GO:0071897	DNA biosynthetic process	6	0.0102916	0.00328648	0.0519546	PCNA,POLA1,POLD1,POLE,DTL,KIAA0101
GO:0001824	blastocyst development	8	0.0137221	0.00341635	0.0537975	NCAPG2,FOXD3,TFAP2C,TEAD4,GINS1,NEK2,NASP,BRCA2
GO:0065009	regulation of molecular function	88	0.150943	0.00379232	0.0593792	RANGAP1,PGAM5,CCNA2,JUP,CDC42EP2,RGS3,PCNA,EZH2,DAXX,YBX2,KISS1R,CDC6,AR,ARHGEF19,TPX2,ARHGEF16,PDE1A,FOXD3,CCNB1,CCNB2,RPS6KA1,DUSP9,USP44,IQGAP3,NET1,RBL1,TNFAIP8,EDA,TRAF2,MAPKAPK3,TRAF5,NEUROG2,PLK1,SDC4,CDK1,HMGA2,CDK2,CDC25C,ANXA2,AURKA,AURKB,DDX11,CHRNA3,UHRF1,MAD2L1,ADD2,SIVA1,NEK2,FBXO5,CDC20,EPHA2,EPHA3,DHFR,KLF4,CLSPN,DHCR24,LDLRAP1,KIT,BIRC5,MAPK10,TOM1L1,CDON,PKMYT1,SAE1,BLM,AXIN2,PI…
GO:0007283	spermatogenesis	21	0.0360206	0.00380015	0.0593792	YBX2,AR,TRIP13,CCNB1,ASPM,AZI1,ASF1B,E2F1,HMGA2,JAM3,ODF2,PTTG1,H2AFX,KIT,CIT,SEPT4,GAL3ST1,CASC5,BRCA2,MTL5,RACGAP1
GO:0019953	sexual reproduction	29	0.0497427	0.00381628	0.0594019	JUP,YBX2,AR,FANCD2,TRIP13,CCNB1,ASPM,AZI1,ASF1B,E2F1,RSPO1,CDK1,HMGA2,JAM3,CD9,ODF2,PTTG1,H2AFX,FBXO5,FANCC,KIT,CIT,SEPT4,MFGE8,GAL3ST1,CASC5,BRCA2,MTL5,RACGAP1
GO:0007596	blood coagulation	27	0.0463122	0.00392084	0.0607956	KIFC1,PLAUR,KIF4A,MYB,PDE1A,WEE1,KIF23,KIF22,KIF2C,KIF11,KIF15,CDK2,JAM3,CD9,SELPLG,ANXA2,F11R,PLA2G4A,ATP2A3,SLC16A3,ITGA5,PRKCD,PRKCQ,RASGRP1,KIF18A,CENPE,RACGAP1
GO:0048232	male gamete generation	21	0.0360206	0.00399099	0.0616471	YBX2,AR,TRIP13,CCNB1,ASPM,AZI1,ASF1B,E2F1,HMGA2,JAM3,ODF2,PTTG1,H2AFX,KIT,CIT,SEPT4,GAL3ST1,CASC5,BRCA2,MTL5,RACGAP1
GO:0051054	positive regulation of DNA metabolic process	10	0.0171527	0.00441062	0.0675739	PCNA,DNA2,E2F7,CDK1,CDK2,H2AFX,TMEM161A,RAD51,BRCA1,FOXM1
GO:0048469	cell maturation	10	0.0171527	0.00441062	0.0675739	PTH1R,TRIP13,CCNB1,NTN4,RND1,FBXO5,KDR,SEPT4,BRCA2,TYMS
GO:0007599	hemostasis	27	0.0463122	0.00442478	0.0675739	KIFC1,PLAUR,KIF4A,MYB,PDE1A,WEE1,KIF23,KIF22,KIF2C,KIF11,KIF15,CDK2,JAM3,CD9,SELPLG,ANXA2,F11R,PLA2G4A,ATP2A3,SLC16A3,ITGA5,PRKCD,PRKCQ,RASGRP1,KIF18A,CENPE,RACGAP1
GO:0051653	spindle localization	5	0.00857633	0.00448378	0.0682175	ESPL1,NDC80,NDE1,NUSAP1,GPSM2
GO:0050817	coagulation	27	0.0463122	0.00460441	0.0697905	KIFC1,PLAUR,KIF4A,MYB,PDE1A,WEE1,KIF23,KIF22,KIF2C,KIF11,KIF15,CDK2,JAM3,CD9,SELPLG,ANXA2,F11R,PLA2G4A,ATP2A3,SLC16A3,ITGA5,PRKCD,PRKCQ,RASGRP1,KIF18A,CENPE,RACGAP1
GO:0044085	cellular component biogenesis	93	0.15952	0.00474708	0.0714226	H1F0,JUP,RCC1,MYBL2,CDC42EP2,TUBB4B,PCDH15,KISS1R,AR,RRM2,RRM1,LIMD1,TRIP13,CCNB1,NPHS1,LRP4,KNTC1,OIP5,DCTPP1,SIX4,ARPC1B,TRAF2,KCNA2,ANLN,ASF1B,HELLS,SUV39H1,KIF23,KIF24,SDC4,CDK1,KIF11,HMGA2,HAUS7,HAUS8,FHOD1,HAUS1,CD9,EHD4,MIS18BP1,AURKB,MIS18A,H2AFZ,H2AFX,CHRNA3,F11R,ADD2,NEK2,TICRR,ALDOC,CHEK2,TK1,DNAAF3,FBXO5,EPHA2,EPHA3,KDR,CHAF1A,CHAF1B,TUBB6,FANCA,FANCC,RAD51,KIT,BAIAP2L1,GMNN,CLP1,SNRP…
GO:0000733	DNA strand renaturation	3	0.0051458	0.00479487	0.0714226	RECQL4,RAD54L,BLM
GO:0051570	regulation of histone H3-K9 methylation	3	0.0051458	0.00479487	0.0714226	MYB,BRCA1,DNMT1
GO:0031507	heterochromatin assembly	3	0.0051458	0.00479487	0.0714226	HELLS,HMGA2,CENPV
GO:0051261	protein depolymerization	8	0.0137221	0.00480033	0.0714226	CCNB1,KIF24,KIF2C,KIF19,AURKA,AURKB,ADD2,KIF18A
GO:0030855	epithelial cell differentiation	26	0.0445969	0.00485378	0.0719532	PCDH15,EZH2,YBX2,AR,FOXD3,TRIP13,NPHS1,TFAP2C,E2F7,PAX8,SDC1,JAM3,GPSM2,ODF2,F11R,APOLD1,EPHA2,KDR,KLF4,SHROOM3,KIT,SEPT4,ATOH1,CASC5,LEF1,TYMS
GO:0032504	multicellular organism reproduction	32	0.0548885	0.00494792	0.0730812	JUP,SLC29A1,YBX2,AR,FANCD2,HK2,TRIP13,CCNB1,ASPM,AZI1,ASF1B,E2F1,RSPO1,HMGA2,JAM3,CD9,ODF2,EPOR,PTTG1,H2AFX,TK1,FBXO5,KDR,FANCC,KIT,CIT,SEPT4,GAL3ST1,CASC5,BRCA2,MTL5,RACGAP1
GO:0032862	activation of Rho GTPase activity	4	0.00686106	0.00552111	0.0806641	ARHGEF16,EPHA2,ECT2,RASGRP1
GO:0007099	centriole replication	4	0.00686106	0.00552111	0.0806641	PLK4,CEP152,CEP135,BRCA1
GO:0045005	maintenance of fidelity involved in DNA-dependent DNA replication	4	0.00686106	0.00552111	0.0806641	POLD1,BLM,BRCA2,TONSL
GO:0019886	antigen processing and presentation of exogenous peptide antigen via MHC class II	9	0.0154374	0.00623055	0.0861413	KIF4A,KIF23,KIF22,KIF2C,KIF11,KIF15,KIF18A,CENPE,RACGAP1
GO:0019320	hexose catabolic process	9	0.0154374	0.00623055	0.0861413	PKM,HK2,GCK,ALDOC,TPI1,KHK,ENO3,GAPDH,ENO1
GO:0000089	mitotic metaphase	2	0.00343053	0.00636428	0.0861413	CDCA8,CENPE
GO:0051574	positive regulation of histone H3-K9 methylation	2	0.00343053	0.00636428	0.0861413	MYB,BRCA1
GO:0051323	metaphase	2	0.00343053	0.00636428	0.0861413	CDCA8,CENPE
GO:0002318	myeloid progenitor cell differentiation	2	0.00343053	0.00636428	0.0861413	JAM3,KIT
GO:0033314	mitotic DNA replication checkpoint	2	0.00343053	0.00636428	0.0861413	TICRR,CLSPN
GO:0071930	negative regulation of transcription involved in G1/S transition of mitotic cell cycle	2	0.00343053	0.00636428	0.0861413	E2F1,E2F7
GO:0034723	DNA replication-dependent nucleosome organization	2	0.00343053	0.00636428	0.0861413	CHAF1A,CHAF1B
GO:0034421	post-translational protein acetylation	2	0.00343053	0.00636428	0.0861413	ESCO2,DSCC1
GO:0072757	cellular response to camptothecin	2	0.00343053	0.00636428	0.0861413	RAD51,BLM
GO:0006235	dTTP biosynthetic process	2	0.00343053	0.00636428	0.0861413	DTYMK,TYMS
GO:0007079	mitotic chromosome movement towards spindle pole	2	0.00343053	0.00636428	0.0861413	DLGAP5,CENPE
GO:0006663	platelet activating factor biosynthetic process	2	0.00343053	0.00636428	0.0861413	LPCAT2,PLA2G4A
GO:0098535	de novo centriole assembly	2	0.00343053	0.00636428	0.0861413	PLK4,CEP152
GO:0009212	pyrimidine deoxyribonucleoside triphosphate biosynthetic process	2	0.00343053	0.00636428	0.0861413	DTYMK,TYMS
GO:0043504	mitochondrial DNA repair	2	0.00343053	0.00636428	0.0861413	DNA2,MGME1
GO:0060084	synaptic transmission involved in micturition	2	0.00343053	0.00636428	0.0861413	CHRNA3,CHRNB4
GO:1901563	response to camptothecin	2	0.00343053	0.00636428	0.0861413	RAD51,BLM
GO:0046075	dTTP metabolic process	2	0.00343053	0.00636428	0.0861413	DTYMK,TYMS
GO:0014816	satellite cell differentiation	2	0.00343053	0.00636428	0.0861413	MEGF10,CDON
GO:0046602	regulation of mitotic centrosome separation	2	0.00343053	0.00636428	0.0861413	NEK2,CHEK1
GO:0065007	biological regulation	342	0.586621	0.00662678	0.0893953	KIFC1,XRCC2,PTGS1,RANGAP1,RORA,RADIL,PGAM5,MAP3K8,CCNA2,CDCA5,ACAA2,LIG1,PIK3CD,ESPL1,PLAUR,JUP,ADAMTS7,GRB10,SPAG5,ZWINT,ZNF785,ROR1,KIF4A,PTH1R,RCC1,FAM132B,SLC29A1,CDC42EP2,TCF7,ARHGEF39,NDC80,PCDH15,TNNI1,SYNE2,RGS3,PARPBP,PCNA,ZNF114,ZNF486,EZH2,RASSF7,DAXX,GTSE1,YBX2,KISS1R,ZNF738,ARHGAP11B,ARHGAP11A,MYB,CDC6,AR,EGFL7,CLMN,ZNF544,PTF1A,ARHGEF19,TPX2,ARHGEF16,TTF2,MYCN,RRM2,THOC6,CLN6,HK2,PO…
GO:0051495	positive regulation of cytoskeleton organization	10	0.0171527	0.00675531	0.0908264	CDC42EP2,KISS1R,CCNB1,NPHS1,PLK4,SDC4,FHOD1,BAIAP2L1,CORO1A,PSRC1
GO:0032863	activation of Rac GTPase activity	3	0.0051458	0.00694393	0.092913	ARHGEF16,EPHA2,ECT2
GO:0098534	centriole assembly	4	0.00686106	0.00695642	0.092913	PLK4,CEP152,CEP135,BRCA1
GO:0048609	multicellular organismal reproductive process	31	0.0531732	0.00718964	0.0957121	JUP,SLC29A1,YBX2,AR,FANCD2,HK2,TRIP13,CCNB1,ASPM,AZI1,ASF1B,E2F1,RSPO1,HMGA2,JAM3,ODF2,EPOR,PTTG1,H2AFX,TK1,FBXO5,KDR,FANCC,KIT,CIT,SEPT4,GAL3ST1,CASC5,BRCA2,MTL5,RACGAP1
GO:0051053	negative regulation of DNA metabolic process	8	0.0137221	0.00726915	0.0964533	PARPBP,CDC6,HMGA2,CHEK2,GMNN,BLM,BRCA2,MSH5
GO:0045787	positive regulation of cell cycle	10	0.0171527	0.00732263	0.0968454	ESPL1,CCNB1,PLK1,CDK1,NUSAP1,AURKA,DLGAP5,BIRC5,BRCA2,PSRC1
GO:0006979	response to oxidative stress	18	0.0308748	0.00737239	0.0971858	PTGS1,LIG1,MICB,NET1,NUDT1,PLK3,CDK1,CDK2,SDC1,PDLIM1,TMEM161A,DHCR24,NAPRT1,FANCC,PPIF,PRKCD,ECT2,RGS14
GO:0042060	wound healing	31	0.0531732	0.00743404	0.0976007	KIFC1,PLAUR,KIF4A,MYB,ARHGEF19,PDE1A,CCNB1,WEE1,KIF23,KIF22,KIF2C,KIF11,KIF15,CDK2,SDC1,JAM3,CD9,SELPLG,ANXA2,F11R,PLA2G4A,ATP2A3,SLC16A3,ITGA5,PRKCD,PRKCQ,RASGRP1,ENO3,KIF18A,CENPE,RACGAP1
GO:0002495	antigen processing and presentation of peptide antigen via MHC class II	9	0.0154374	0.00745209	0.0976007	KIF4A,KIF23,KIF22,KIF2C,KIF11,KIF15,KIF18A,CENPE,RACGAP1
GO:0032501	multicellular organismal process	212	0.363636	0.00783648	0.102304	KIFC1,XRCC2,PTGS1,RORA,RADIL,ACTG2,PIK3CD,PLAUR,JUP,ADAMTS7,KIF4A,PTH1R,SLC29A1,NCAPG2,ARG2,RECQL4,TCF7,MKI67,PCDH15,KCNK1,TNNI1,KCNJ4,WDR62,PCNA,KCNAB3,EZH2,YBX2,KISS1R,MYB,AR,EGFL7,CLMN,PTF1A,FANCD2,THOC6,CLN6,ALPL,HK2,PDE1A,LIMD1,PCSK5,FEN1,FOXD3,TRIP13,SWAP70,CCNB1,PHF19,CCNB2,RPS6KA1,NPHS1,LRP4,PASK,IQGAP3,ZIC1,ZIC3,ASPM,SIX4,TACC3,WEE1,LRAT,TIMELESS,TFAP2C,EDA,TNFAIP2,TRAF2,KCNA2,NHS,AZI1,T…
GO:0051258	protein polymerization	13	0.0222985	0.0078808	0.102552	CDC42EP2,TUBB4B,NPHS1,ARPC1B,ADD2,FBXO5,TUBB6,BAIAP2L1,CORO1A,TUBA1B,UBE2C,PRKCD,PSRC1
GO:0006007	glucose catabolic process	8	0.0137221	0.00801367	0.103947	PKM,HK2,GCK,ALDOC,TPI1,ENO3,GAPDH,ENO1
GO:0002504	antigen processing and presentation of peptide or polysaccharide antigen via MHC class II	9	0.0154374	0.00812751	0.105086	KIF4A,KIF23,KIF22,KIF2C,KIF11,KIF15,KIF18A,CENPE,RACGAP1
GO:0061351	neural precursor cell proliferation	10	0.0171527	0.00856712	0.110418	ASPM,TACC3,NDE1,HMGA2,CDON,DISC1,LEF1,MELK,SHCBP1,RACGAP1
GO:0060429	epithelium development	38	0.0651801	0.00859626	0.110441	JUP,PCDH15,EZH2,YBX2,AR,FOXD3,TRIP13,NPHS1,IQGAP3,ZIC3,SIX4,TIMELESS,TFAP2C,NTN4,E2F7,PAX8,SDC1,JAM3,GPSM2,ODF2,ZNRF3,F11R,APOLD1,EPHA2,KDR,KLF4,SHROOM3,KIT,SEPT4,STIL,PLXNA1,ATOH1,FRAS1,CASC5,BRCA2,ITGA5,LEF1,TYMS
GO:0090304	nucleic acid metabolic process	203	0.348199	0.00874715	0.112024	XRCC3,XRCC2,RORA,CCNA2,CDCA5,H1F0,LIG1,NCAPD2,JUP,ZNF785,MYBL2,NCAPG2,RECQL4,TCF7,MKI67,EME1,PARPBP,PCNA,ZNF114,ZNF486,EZH2,RASSF7,DAXX,YBX2,ZNF738,MYB,CDC6,AR,ZNF544,PTF1A,TTF2,MYCN,FANCD2,RRM2,RRM1,THOC6,NCAPH2,POLA1,POLA2,ZNF850,LIMD1,FEN1,FOXD3,TRIP13,SSRP1,SWAP70,CCNB1,PHF19,RPS6KA1,CHTF18,ZIC1,ZIC3,OIP5,NUDT1,NEIL3,RBL1,RMI2,SIX4,RNASEH2A,TIMELESS,TFAP2C,EDA,TRAF2,ZNF695,POLE2,TEAD4,ASF1B,T…
GO:0032321	positive regulation of Rho GTPase activity	7	0.0120069	0.00920289	0.117489	CDC42EP2,ARHGEF19,ARHGEF16,NET1,EPHA2,ECT2,RASGRP1
GO:0051098	regulation of binding	15	0.025729	0.00955074	0.120869	YBX2,TRAF2,PLK1,HMGA2,ANXA2,AURKA,AURKB,ADD2,NEK2,LDLRAP1,CDON,BLM,LEF1,PRKCD,HJURP
GO:0043623	cellular protein complex assembly	23	0.0394511	0.00957111	0.120869	CDC42EP2,TUBB4B,NPHS1,ARPC1B,TRAF2,ANLN,KIF23,AURKB,CHRNA3,ADD2,DNAAF3,FBXO5,TUBB6,BAIAP2L1,CORO1A,TUBA1B,UBE2C,PRKCD,PSRC1,CENPF,CENPE,RACGAP1,CENPW
GO:0051571	positive regulation of histone H3-K4 methylation	3	0.0051458	0.00957818	0.120869	MYB,BRCA1,DNMT1
GO:0055123	digestive system development	9	0.0154374	0.00961695	0.120869	TCF7,MYB,PTF1A,PCSK5,CCNB1,ZIC3,TK1,KIT,TYMS
GO:0046365	monosaccharide catabolic process	9	0.0154374	0.00961695	0.120869	PKM,HK2,GCK,ALDOC,TPI1,KHK,ENO3,GAPDH,ENO1
GO:0016568	chromatin modification	31	0.0531732	0.0099601	0.124794	EZH2,MYB,CCNB1,PHF19,OIP5,RBL1,ASF1B,HELLS,HMGA2,CDK2,MIS18BP1,AURKB,MIS18A,UHRF1,CHEK1,ACTL6A,NASP,CBX2,CASC5,BRCA2,BRCA1,DNMT1,LEF1,HJURP,CENPN,CENPK,MLF1IP,GSG2,CENPI,CENPV,CENPW
GO:0002064	epithelial cell development	14	0.0240137	0.0101367	0.126066	PCDH15,YBX2,TRIP13,NPHS1,TFAP2C,PAX8,SDC1,JAM3,ODF2,SHROOM3,KIT,SEPT4,CASC5,TYMS
GO:0031110	regulation of microtubule polymerization or depolymerization	6	0.0102916	0.010152	0.126066	CCNB1,AURKA,AURKB,SKA3,SKA1,PSRC1
GO:0006094	gluconeogenesis	7	0.0120069	0.0102173	0.126066	GCK,ALDOC,TPI1,SLC25A10,ENO3,GAPDH,ENO1
GO:0007292	female gamete generation	7	0.0120069	0.0102173	0.126066	JUP,YBX2,TRIP13,CCNB1,ASPM,FBXO5,BRCA2
GO:0007286	spermatid development	7	0.0120069	0.0102173	0.126066	YBX2,TRIP13,JAM3,ODF2,KIT,SEPT4,CASC5
GO:0010458	exit from mitosis	4	0.00686106	0.0105193	0.129005	KNTC1,ANLN,BIRC5,UBE2C
GO:0031062	positive regulation of histone methylation	4	0.00686106	0.0105193	0.129005	MYB,PHF19,BRCA1,DNMT1
GO:0031399	regulation of protein modification process	56	0.0960549	0.0110602	0.135228	CCNA2,RGS3,EZH2,DAXX,KISS1R,MYB,CDC6,TPX2,CCNB1,PHF19,CCNB2,DUSP9,LRP4,USP44,IQGAP3,TRAF2,MAPKAPK3,PLK1,SDC4,CDK1,CDK2,CRLF1,EHD4,CDC25C,DDX11,CHRNA3,MAD2L1,CHEK1,FBXO5,CDC20,KDR,CLSPN,FANCI,KIT,MAPK10,TOM1L1,CDON,SEPT4,TTK,PKMYT1,DISC1,BLM,AXIN2,BRCA1,ITGA5,DNMT1,KIRREL2,UBE2C,PRKCD,ECT2,BUB1B,CKS1B,PSRC1,CENPE,RGS14,CKS2
GO:0045786	negative regulation of cell cycle	23	0.0394511	0.0111666	0.136119	GTSE1,BUB1,USP44,FAM5C,PLK1,HMGA2,CDK2,MAD2L1,TICRR,CHEK1,FBXO5,CDC20,CLSPN,DHCR24,GMNN,TOM1L1,TTK,BRCA1,UBE2C,BUB1B,FOXM1,CENPF,CENPE
GO:0050790	regulation of catalytic activity	70	0.120069	0.0112421	0.136626	RANGAP1,PGAM5,CCNA2,CDC42EP2,RGS3,PCNA,EZH2,DAXX,KISS1R,CDC6,AR,ARHGEF19,TPX2,ARHGEF16,PDE1A,CCNB1,CCNB2,RPS6KA1,DUSP9,USP44,IQGAP3,NET1,RBL1,TNFAIP8,TRAF2,MAPKAPK3,PLK1,SDC4,CDK1,CDK2,CDC25C,DDX11,CHRNA3,UHRF1,MAD2L1,FBXO5,CDC20,EPHA2,EPHA3,DHFR,KLF4,CLSPN,DHCR24,KIT,BIRC5,MAPK10,TOM1L1,PKMYT1,SAE1,BLM,AXIN2,PIF1,CASC5,PPIF,BOK,LEF1,UBE2C,PRKCD,ECT2,NLRP2,WRAP53,BUB1B,CKS1B,RASGRP1,PSRC1,RGS19,C…
GO:0051438	regulation of ubiquitin-protein ligase activity	10	0.0171527	0.0115366	0.139786	CCNB1,USP44,PLK1,CDK1,CDK2,MAD2L1,FBXO5,CDC20,UBE2C,BUB1B
GO:0050878	regulation of body fluid levels	29	0.0497427	0.0122174	0.141005	KIFC1,PLAUR,KIF4A,SLC29A1,MYB,HK2,PDE1A,WEE1,KIF23,KIF22,KIF2C,KIF11,KIF15,CDK2,JAM3,CD9,SELPLG,ANXA2,F11R,PLA2G4A,ATP2A3,SLC16A3,ITGA5,PRKCD,PRKCQ,RASGRP1,KIF18A,CENPE,RACGAP1
GO:0070601	centromeric sister chromatid cohesion	2	0.00343053	0.012334	0.141005	SGOL2,AXIN2
GO:0000212	meiotic spindle organization	2	0.00343053	0.012334	0.141005	ESPL1,FBXO5
GO:0035404	histone-serine phosphorylation	2	0.00343053	0.012334	0.141005	HMGA2,AURKB
GO:0071459	protein localization to chromosome, centromeric region	2	0.00343053	0.012334	0.141005	BUB1B,GSG2
GO:0036018	cellular response to erythropoietin	2	0.00343053	0.012334	0.141005	EPOR,KIT
GO:0036017	response to erythropoietin	2	0.00343053	0.012334	0.141005	EPOR,KIT
GO:0051305	chromosome movement towards spindle pole	2	0.00343053	0.012334	0.141005	DLGAP5,CENPE
GO:0086069	bundle of His cell to Purkinje myocyte communication	2	0.00343053	0.012334	0.141005	JUP,DSG2
GO:0051124	synaptic growth at neuromuscular junction	2	0.00343053	0.012334	0.141005	LRP4,SIX4
GO:0071680	response to indole-3-methanol	2	0.00343053	0.012334	0.141005	JUP,BRCA1
GO:0071681	cellular response to indole-3-methanol	2	0.00343053	0.012334	0.141005	JUP,BRCA1
GO:0006269	DNA replication, synthesis of RNA primer	2	0.00343053	0.012334	0.141005	POLA1,PRIM2
GO:0009211	pyrimidine deoxyribonucleoside triphosphate metabolic process	2	0.00343053	0.012334	0.141005	DTYMK,TYMS
GO:0043252	sodium-independent organic anion transport	2	0.00343053	0.012334	0.141005	SLCO3A1,SLCO4A1
GO:0010457	centriole-centriole cohesion	2	0.00343053	0.012334	0.141005	CEP135,SGOL1
GO:0048478	replication fork protection	2	0.00343053	0.012334	0.141005	BLM,BRCA2
GO:0045143	homologous chromosome segregation	2	0.00343053	0.012334	0.141005	ESPL1,MSH5
GO:0031536	positive regulation of exit from mitosis	2	0.00343053	0.012334	0.141005	BIRC5,UBE2C
GO:0046469	platelet activating factor metabolic process	2	0.00343053	0.012334	0.141005	LPCAT2,PLA2G4A
GO:0070192	chromosome organization involved in meiosis	4	0.00686106	0.0126718	0.142965	FANCD2,TRIP13,SGOL2,MSH5
GO:0007140	male meiosis	4	0.00686106	0.0126718	0.142965	TRIP13,RSPO1,FANCA,BRCA2
GO:0006266	DNA ligation	3	0.0051458	0.0127175	0.142965	LIG1,TOP2A,RAD51
GO:0007064	mitotic sister chromatid cohesion	3	0.0051458	0.0127175	0.142965	CDCA5,DSCC1,GSG2
GO:0090231	regulation of spindle checkpoint	3	0.0051458	0.0127175	0.142965	USP44,MAD2L1,GSG2
GO:0090136	epithelial cell-cell adhesion	3	0.0051458	0.0127175	0.142965	JUP,KIT,PLEKHA7
GO:0006997	nucleus organization	9	0.0154374	0.0132025	0.148007	SYNE2,NUP210,CCNB1,CCNB2,PLK1,CDK1,NUP37,VRK1,REEP4
GO:0071900	regulation of protein serine/threonine kinase activity	23	0.0394511	0.0134554	0.150425	CCNA2,RGS3,EZH2,DAXX,CDC6,CCNB1,CCNB2,DUSP9,IQGAP3,TRAF2,MAPKAPK3,PLK1,CDK1,CDC25C,KIT,MAPK10,PKMYT1,BLM,PRKCD,CKS1B,PSRC1,RGS14,CKS2
GO:0009262	deoxyribonucleotide metabolic process	5	0.00857633	0.013697	0.152704	RRM2,RRM1,NUDT1,DTYMK,TYMS
GO:0006928	cellular component movement	66	0.113208	0.0137529	0.152907	KIFC1,PIK3CD,PLAUR,JUP,KIF4A,TUBB4B,ARHGEF39,TNNI1,SYNE2,EGFL7,ARHGEF16,LIMD1,FOXD3,RPS6KA1,ASPM,SIX4,ARPC1B,NTN4,NEUROG2,DSG2,KIF23,KIF22,KIF24,KIF2C,NDE1,PKN3,KIF14,CDK1,KIF11,KIF15,KIF19,JAM3,COL9A1,CD9,SELPLG,F11R,RND1,TRPC4,EPHA2,EPHA3,KDR,KLF4,KIT,MGARP,DLGAP5,SLC16A3,KIF20A,NRTN,PLXNA1,ATOH1,DISC1,DRAXIN,TNNT1,BRCA1,CORO1A,ITGA5,KIRREL3,LEF1,PRKCQ,DNAI1,RASGRP1,KIF18A,KIF18B,CENPE,RACGAP1,…
GO:0060070	canonical Wnt signaling pathway	14	0.0240137	0.0140175	0.155421	JUP,TCF7,LIMD1,LRP4,ASPM,EDA,RSPO1,SDC1,ZNRF3,DISC1,DRAXIN,AXIN2,LEF1,WLS
GO:0044724	single-organism carbohydrate catabolic process	9	0.0154374	0.0142361	0.157414	PKM,HK2,GCK,ALDOC,TPI1,KHK,ENO3,GAPDH,ENO1
GO:0042325	regulation of phosphorylation	50	0.0857633	0.0143218	0.15793	CCNA2,GRB10,RGS3,EZH2,DAXX,KISS1R,CDC6,AR,TPX2,CCNB1,CCNB2,DUSP9,LRP4,IQGAP3,RBL1,TRAF2,MAPKAPK3,PLK1,SDC4,CDK1,CRLF1,EHD4,CDC25C,GCK,DDX11,CHRNA3,EPHA2,KDR,KLF4,CLSPN,KIT,MAPK10,TOM1L1,CDON,TTK,PKMYT1,BLM,AXIN2,PPIF,ITGA5,MCM7,KIRREL2,PRKCD,ECT2,CKS1B,FOXM1,PSRC1,CENPE,RGS14,CKS2
GO:0033121	regulation of purine nucleotide catabolic process	18	0.0308748	0.0146705	0.161335	RANGAP1,PGAM5,CDC42EP2,RGS3,EZH2,ARHGEF19,ARHGEF16,NET1,UHRF1,EPHA2,EPHA3,AXIN2,PPIF,ECT2,RASGRP1,RGS19,RACGAP1,RGS14
GO:0010165	response to X-ray	4	0.00686106	0.0150861	0.165137	XRCC2,HMGA2,BLM,BRCA2
GO:0019319	hexose biosynthetic process	7	0.0120069	0.0150978	0.165137	GCK,ALDOC,TPI1,SLC25A10,ENO3,GAPDH,ENO1
GO:0051340	regulation of ligase activity	10	0.0171527	0.0152258	0.166088	CCNB1,USP44,PLK1,CDK1,CDK2,MAD2L1,FBXO5,CDC20,UBE2C,BUB1B
GO:0009118	regulation of nucleoside metabolic process	18	0.0308748	0.0153082	0.166092	RANGAP1,PGAM5,CDC42EP2,RGS3,EZH2,ARHGEF19,ARHGEF16,NET1,UHRF1,EPHA2,EPHA3,AXIN2,PPIF,ECT2,RASGRP1,RGS19,RACGAP1,RGS14
GO:0030811	regulation of nucleotide catabolic process	18	0.0308748	0.0153082	0.166092	RANGAP1,PGAM5,CDC42EP2,RGS3,EZH2,ARHGEF19,ARHGEF16,NET1,UHRF1,EPHA2,EPHA3,AXIN2,PPIF,ECT2,RASGRP1,RGS19,RACGAP1,RGS14
GO:0000302	response to reactive oxygen species	10	0.0171527	0.0162716	0.175786	LIG1,NET1,PLK3,CDK1,CDK2,SDC1,FANCC,PPIF,PRKCD,ECT2
GO:0051382	kinetochore assembly	3	0.0051458	0.0163754	0.175786	CENPF,CENPE,CENPW
GO:0001833	inner cell mass cell proliferation	3	0.0051458	0.0163754	0.175786	NCAPG2,GINS1,BRCA2
GO:0006978	DNA damage response, signal transduction by p53 class mediator resulting in transcription of p21 class mediator	3	0.0051458	0.0163754	0.175786	BRCA2,BRCA1,FOXM1
GO:0048515	spermatid differentiation	7	0.0120069	0.0165394	0.177077	YBX2,TRIP13,JAM3,ODF2,KIT,SEPT4,CASC5
GO:0060828	regulation of canonical Wnt signaling pathway	11	0.0188679	0.0167313	0.178659	JUP,LIMD1,LRP4,ASPM,EDA,RSPO1,ZNRF3,DRAXIN,AXIN2,LEF1,WLS
GO:0044707	single-multicellular organism process	203	0.348199	0.0169002	0.179987	KIFC1,XRCC2,PTGS1,RORA,RADIL,ACTG2,PIK3CD,PLAUR,JUP,ADAMTS7,KIF4A,PTH1R,SLC29A1,NCAPG2,ARG2,RECQL4,TCF7,MKI67,PCDH15,KCNK1,TNNI1,KCNJ4,WDR62,PCNA,KCNAB3,EZH2,KISS1R,MYB,AR,EGFL7,CLMN,PTF1A,THOC6,CLN6,ALPL,HK2,PDE1A,LIMD1,PCSK5,FEN1,FOXD3,SWAP70,CCNB1,PHF19,CCNB2,RPS6KA1,NPHS1,LRP4,PASK,IQGAP3,ZIC1,ZIC3,ASPM,SIX4,TACC3,WEE1,LRAT,TIMELESS,TFAP2C,EDA,TNFAIP2,TRAF2,KCNA2,NHS,AZI1,TEAD4,FAM5C,ASF1B,HE…
GO:0048565	digestive tract development	8	0.0137221	0.0175162	0.186057	TCF7,MYB,PCSK5,CCNB1,ZIC3,TK1,KIT,TYMS
GO:0035094	response to nicotine	4	0.00686106	0.0177716	0.188277	KCNK1,CHRNA5,CHRNA3,CHRNB4
GO:2000736	regulation of stem cell differentiation	7	0.0120069	0.0180758	0.190999	JUP,EZH2,PAX8,HMGA2,EPHA3,AXIN2,LEF1
GO:0032320	positive regulation of Ras GTPase activity	9	0.0154374	0.0189744	0.199973	RANGAP1,CDC42EP2,EZH2,ARHGEF19,ARHGEF16,NET1,EPHA2,ECT2,RASGRP1
GO:0031396	regulation of protein ubiquitination	15	0.025729	0.0191607	0.201412	DAXX,CCNB1,USP44,PLK1,CDK1,CDK2,MAD2L1,FBXO5,CDC20,FANCI,SEPT4,DISC1,BRCA1,UBE2C,BUB1B
GO:2001022	positive regulation of response to DNA damage stimulus	6	0.0102916	0.0195862	0.204631	HMGA2,H2AFX,TMEM161A,BRCA1,PRKCD,FOXM1
GO:0032502	developmental process	180	0.308748	0.0197546	0.204631	XRCC2,RORA,RADIL,LIG1,PIK3CD,JUP,ADAMTS7,KIF4A,PTH1R,SLC29A1,CDC42EP2,NCAPG2,ARG2,RECQL4,TCF7,MKI67,PCDH15,TNNI1,WDR62,PCNA,EZH2,YBX2,MYB,AR,EGFL7,CLMN,PTF1A,THOC6,ALPL,HK2,LIMD1,PCSK5,FOXD3,TRIP13,SWAP70,CCNB1,PHF19,CCNB2,RPS6KA1,NPHS1,LRP4,IQGAP3,ZIC1,ZIC3,ASPM,SIX4,TACC3,WEE1,LRAT,TIMELESS,TFAP2C,EDA,TNFAIP2,KCNA2,NHS,AZI1,TEAD4,FAM5C,ASF1B,HELLS,GINS1,SUV39H1,NTN4,NEUROG2,PLK4,FREM1,E2F1,KIF2…
GO:0033153	T cell receptor V(D)J recombination	2	0.00343053	0.0199221	0.204631	TCF7,LEF1
GO:0002568	somatic diversification of T cell receptor genes	2	0.00343053	0.0199221	0.204631	TCF7,LEF1
GO:0002681	somatic recombination of T cell receptor gene segments	2	0.00343053	0.0199221	0.204631	TCF7,LEF1
GO:0006287	base-excision repair, gap-filling	2	0.00343053	0.0199221	0.204631	POLD1,POLE
GO:0009202	deoxyribonucleoside triphosphate biosynthetic process	2	0.00343053	0.0199221	0.204631	DTYMK,TYMS
GO:0060374	mast cell differentiation	2	0.00343053	0.0199221	0.204631	PIK3CD,KIT
GO:0045091	regulation of single stranded viral RNA replication via double stranded DNA intermediate	2	0.00343053	0.0199221	0.204631	HMGA2,TOP2A
GO:0051235	maintenance of location	16	0.0274443	0.020039	0.205311	JUP,SPAG5,NDC80,SYNE2,CCNB1,ASPM,TACC3,AURKB,NEK2,HILPDA,SGOL1,CASC5,ECT2,TONSL,RACGAP1,SLC17A7
GO:0044767	single-organism developmental process	178	0.305317	0.0201946	0.206096	XRCC2,RORA,RADIL,PIK3CD,JUP,ADAMTS7,KIF4A,PTH1R,SLC29A1,CDC42EP2,NCAPG2,ARG2,RECQL4,TCF7,MKI67,PCDH15,TNNI1,WDR62,PCNA,EZH2,YBX2,MYB,AR,EGFL7,CLMN,PTF1A,THOC6,ALPL,HK2,LIMD1,PCSK5,FOXD3,TRIP13,SWAP70,CCNB1,PHF19,CCNB2,RPS6KA1,NPHS1,LRP4,IQGAP3,ZIC1,ZIC3,ASPM,SIX4,TACC3,WEE1,LRAT,TIMELESS,TFAP2C,EDA,TNFAIP2,KCNA2,NHS,AZI1,TEAD4,FAM5C,ASF1B,HELLS,GINS1,SUV39H1,NTN4,NEUROG2,PLK4,FREM1,E2F1,KIF24,E2F…
GO:0008150	biological_process	521	0.893654	0.0202175	0.206096	KIFC1,XRCC3,XRCC2,DBF4B,RUSC1,PTGS1,RANGAP1,RORA,RADIL,ACTG2,CDCA8,PGAM5,INCENP,MAP3K8,CDCA2,CCNA2,CDCA5,CDCA3,H1F0,ACAA2,LIG1,PIK3CD,ESPL1,LPCAT2,BCL2L12,PLAUR,NCAPD2,JUP,ADAMTS7,GRB10,SPAG5,ZWINT,ZNF785,ROR1,TPPP3,KIF4A,AHCY,PTH1R,RCC1,MYBL2,FAM132B,SLC29A1,CDC42EP2,SLC29A2,NCAPG2,ARG2,TUBB4B,RECQL4,TCF7,ARHGEF39,MKI67,EME1,NUF2,NDC80,PCDH15,KCNK1,TNNI1,KCNJ4,SYNE2,WDR62,RGS3,PARPBP,PCNA,ZNF114…
GO:0000132	establishment of mitotic spindle orientation	3	0.0051458	0.0205603	0.208019	NDC80,NDE1,GPSM2
GO:0036151	phosphatidylcholine acyl-chain remodeling	3	0.0051458	0.0205603	0.208019	LPCAT2,PLA2G4A,PLA2G3
GO:0042772	DNA damage response, signal transduction resulting in transcription	3	0.0051458	0.0205603	0.208019	BRCA2,BRCA1,FOXM1
GO:0032856	activation of Ras GTPase activity	4	0.00686106	0.0207363	0.209276	ARHGEF16,EPHA2,ECT2,RASGRP1
GO:0002250	adaptive immune response	10	0.0171527	0.0209925	0.211335	PIK3CD,SWAP70,MICB,TRAF2,JAM3,EXO1,LEF1,PRKCD,PRKCQ,CTSC
GO:0006139	nucleobase-containing compound metabolic process	229	0.392796	0.0217587	0.218504	XRCC3,XRCC2,RANGAP1,RORA,PGAM5,CCNA2,CDCA5,H1F0,LIG1,NCAPD2,JUP,ZNF785,MYBL2,SLC29A1,CDC42EP2,SLC29A2,NCAPG2,RECQL4,TCF7,MKI67,EME1,RGS3,PARPBP,PCNA,ZNF114,ZNF486,EZH2,RASSF7,DAXX,YBX2,ZNF738,MYB,CDC6,AR,ZNF544,PTF1A,ARHGEF19,ARHGEF16,TTF2,MYCN,FANCD2,RRM2,RRM1,THOC6,NCAPH2,POLA1,POLA2,ZNF850,LIMD1,FEN1,FOXD3,TRIP13,SSRP1,SWAP70,CCNB1,PHF19,RPS6KA1,CHTF18,ZIC1,ZIC3,OIP5,DCTPP1,NET1,NUDT1,NEIL3,RB…
GO:0023021	termination of signal transduction	5	0.00857633	0.0224676	0.22451	RGS3,AXIN2,PRKCD,RGS19,RGS14
GO:0008156	negative regulation of DNA replication	5	0.00857633	0.0224676	0.22451	CDC6,CHEK2,GMNN,BLM,BRCA2
GO:0048856	anatomical structure development	162	0.277873	0.0225865	0.225142	XRCC2,RORA,LIG1,PIK3CD,JUP,ADAMTS7,KIF4A,PTH1R,SLC29A1,CDC42EP2,NCAPG2,ARG2,TCF7,MKI67,PCDH15,TNNI1,WDR62,PCNA,EZH2,YBX2,MYB,AR,EGFL7,CLMN,PTF1A,THOC6,ALPL,HK2,LIMD1,PCSK5,FOXD3,TRIP13,SWAP70,CCNB1,PHF19,CCNB2,RPS6KA1,NPHS1,LRP4,IQGAP3,ZIC1,ZIC3,ASPM,SIX4,TACC3,WEE1,LRAT,TIMELESS,TFAP2C,EDA,TNFAIP2,KCNA2,NHS,TEAD4,FAM5C,HELLS,GINS1,NTN4,NEUROG2,PLK4,FREM1,E2F1,KIF24,E2F7,SDC4,NDE1,PAX8,IMPDH1,CDK…
GO:0006796	phosphate-containing compound metabolic process	115	0.197256	0.022938	0.228083	RANGAP1,RORA,PGAM5,MAP3K8,CCNA2,PIK3CD,LPCAT2,PLAUR,GRB10,PTH1R,CDC42EP2,RGS3,EZH2,DAXX,KISS1R,CDC6,AR,ARHGEF19,TPX2,ARHGEF16,RRM2,RRM1,HK2,LIMD1,CCNB1,CCNB2,RPS6KA1,NPHS1,DUSP9,LRP4,PASK,IQGAP3,DCTPP1,NET1,NUDT1,RBL1,WEE1,TRAF2,MAPKAPK3,DNA2,PLK4,PLK3,PLK1,SDC4,PKN3,IMPDH1,CDK1,PBK,HMGA2,CDK2,CRLF1,EHD4,CDC25C,GCK,SMPD2,AURKA,AURKB,DDX11,CHRNA3,UHRF1,RND1,NEK2,ALDOC,CHEK1,CHEK2,TK1,TPI1,VRK1,EPH…
GO:0046364	monosaccharide biosynthetic process	7	0.0120069	0.0232816	0.230933	GCK,ALDOC,TPI1,SLC25A10,ENO3,GAPDH,ENO1
GO:0019220	regulation of phosphate metabolic process	63	0.108062	0.0233602	0.231146	RANGAP1,PGAM5,CCNA2,GRB10,PTH1R,CDC42EP2,RGS3,EZH2,DAXX,KISS1R,CDC6,AR,ARHGEF19,TPX2,ARHGEF16,CCNB1,CCNB2,DUSP9,LRP4,IQGAP3,NET1,RBL1,TRAF2,MAPKAPK3,PLK1,SDC4,CDK1,CRLF1,EHD4,CDC25C,GCK,DDX11,CHRNA3,UHRF1,EPHA2,EPHA3,KDR,KLF4,CLSPN,KIT,MAPK10,TOM1L1,CDON,TTK,PKMYT1,BLM,AXIN2,CASC5,PPIF,ITGA5,MCM7,KIRREL2,PRKCD,ECT2,CKS1B,FOXM1,RASGRP1,PSRC1,RGS19,CENPE,RACGAP1,RGS14,CKS2
GO:0046546	development of primary male sexual characteristics	8	0.0137221	0.0236434	0.233378	AR,TFAP2C,HMGA2,SDC1,FANCA,DHCR24,KIT,BOK
GO:0033598	mammary gland epithelial cell proliferation	4	0.00686106	0.0239868	0.235047	IQGAP3,TFAP2C,EPHA2,BRCA2
GO:0043489	RNA stabilization	4	0.00686106	0.0239868	0.235047	YBX2,E2F1,IGF2BP1,AXIN2
GO:0048255	mRNA stabilization	4	0.00686106	0.0239868	0.235047	YBX2,E2F1,IGF2BP1,AXIN2
GO:0043087	regulation of GTPase activity	16	0.0274443	0.0247583	0.240905	RANGAP1,PGAM5,CDC42EP2,RGS3,EZH2,ARHGEF19,ARHGEF16,NET1,EPHA2,EPHA3,AXIN2,ECT2,RASGRP1,RGS19,RACGAP1,RGS14
GO:0071478	cellular response to radiation	9	0.0154374	0.0247632	0.240905	NET1,HMGA2,AURKB,CHEK1,TMEM161A,RAD51,BLM,ECT2,PRKCQ
GO:0006813	potassium ion transport	9	0.0154374	0.0247632	0.240905	KCNK1,KCNJ4,KCNAB3,KCNA2,CDK2,GCK,SLC12A7,KCNJ11,KCNS3
GO:0032970	regulation of actin filament-based process	15	0.025729	0.0250256	0.242874	JUP,CDC42EP2,KISS1R,ARHGEF19,NPHS1,ARPC1B,DSG2,SDC4,JAM3,FHOD1,ADD2,EPHA3,BAIAP2L1,CORO1A,PRKCD
GO:0051567	histone H3-K9 methylation	3	0.0051458	0.0252754	0.242968	MYB,BRCA1,DNMT1
GO:0051383	kinetochore organization	3	0.0051458	0.0252754	0.242968	CENPF,CENPE,CENPW
GO:0010824	regulation of centrosome duplication	3	0.0051458	0.0252754	0.242968	PLK4,CCNF,BRCA1
GO:0045910	negative regulation of DNA recombination	3	0.0051458	0.0252754	0.242968	PARPBP,BLM,MSH5
GO:0007568	aging	13	0.0222985	0.0261803	0.250675	PTH1R,CDK1,HMGA2,AURKB,ALDOC,CHEK1,CHEK2,BRCA2,PRKCD,CTSC,FOXM1,TYMS,ENO3
GO:1901360	organic cyclic compound metabolic process	239	0.409949	0.0262112	0.250675	XRCC3,XRCC2,RANGAP1,RORA,PGAM5,CCNA2,CDCA5,H1F0,ACAA2,LIG1,NCAPD2,JUP,ZNF785,MYBL2,SLC29A1,CDC42EP2,SLC29A2,NCAPG2,RECQL4,TCF7,MKI67,EME1,RGS3,PARPBP,PCNA,ZNF114,ZNF486,EZH2,RASSF7,DAXX,YBX2,ZNF738,MYB,CDC6,AR,ZNF544,PTF1A,ARHGEF19,ARHGEF16,TTF2,MYCN,FANCD2,RRM2,RRM1,THOC6,NCAPH2,CLN6,POLA1,POLA2,ZNF850,LIMD1,FEN1,HSD17B8,FOXD3,TRIP13,SSRP1,SWAP70,CCNB1,PHF19,RPS6KA1,CHTF18,ZIC1,ZIC3,OIP5,DCTPP1,…
GO:0051338	regulation of transferase activity	36	0.0617496	0.0262914	0.250675	CCNA2,RGS3,EZH2,DAXX,KISS1R,CDC6,TPX2,CCNB1,CCNB2,DUSP9,IQGAP3,RBL1,TRAF2,MAPKAPK3,PLK1,SDC4,CDK1,CDC25C,DDX11,CHRNA3,CLSPN,KIT,MAPK10,TOM1L1,PKMYT1,BLM,AXIN2,PIF1,PRKCD,ECT2,WRAP53,CKS1B,PSRC1,CENPE,RGS14,CKS2
GO:0044710	single-organism metabolic process	184	0.315609	0.0263249	0.250675	XRCC3,XRCC2,PTGS1,RANGAP1,RORA,PGAM5,CDCA5,ACAA2,LIG1,PIK3CD,LPCAT2,PLAUR,NCAPD2,GRB10,AHCY,PTH1R,FAM132B,CDC42EP2,NCAPG2,ARG2,RECQL4,EME1,RGS3,PARPBP,PCNA,EZH2,DAXX,PKM,KISS1R,MYB,AR,ARHGEF19,ARHGEF16,FANCD2,RRM2,RRM1,NCAPH2,CLN6,HK2,POLA1,POLA2,NUP210,GALNT18,GALNT12,FEN1,HSD17B8,TRIP13,SSRP1,SWAP70,CCNB1,PHF19,RPS6KA1,NPHS1,DUSP9,PASK,IQGAP3,DCTPP1,NET1,NUDT1,NEIL3,RBL1,LRAT,TRAF2,MAPKAPK3,POL…
GO:0034641	cellular nitrogen compound metabolic process	241	0.413379	0.0264887	0.251643	XRCC3,XRCC2,RANGAP1,RORA,PGAM5,CCNA2,CDCA5,H1F0,LIG1,LPCAT2,NCAPD2,JUP,ZNF785,AHCY,MYBL2,SLC29A1,CDC42EP2,SLC29A2,NCAPG2,ARG2,RECQL4,TCF7,MKI67,EME1,RGS3,PARPBP,PCNA,ZNF114,ZNF486,EZH2,RASSF7,DAXX,YBX2,ZNF738,MYB,CDC6,AR,ZNF544,PTF1A,ARHGEF19,ARHGEF16,TTF2,MYCN,FANCD2,RRM2,RRM1,THOC6,NCAPH2,POLA1,POLA2,ZNF850,LIMD1,PCSK5,FEN1,FOXD3,TRIP13,SSRP1,SWAP70,CCNB1,PHF19,RPS6KA1,CHTF18,ZIC1,ZIC3,OIP5,DCT…
GO:0033124	regulation of GTP catabolic process	16	0.0274443	0.0268633	0.254604	RANGAP1,PGAM5,CDC42EP2,RGS3,EZH2,ARHGEF19,ARHGEF16,NET1,EPHA2,EPHA3,AXIN2,ECT2,RASGRP1,RGS19,RACGAP1,RGS14
GO:0006793	phosphorus metabolic process	116	0.198971	0.0270914	0.255766	RANGAP1,RORA,PGAM5,MAP3K8,CCNA2,PIK3CD,LPCAT2,PLAUR,GRB10,PTH1R,CDC42EP2,RGS3,EZH2,DAXX,KISS1R,CDC6,AR,ARHGEF19,TPX2,ARHGEF16,RRM2,RRM1,HK2,LIMD1,CCNB1,CCNB2,RPS6KA1,NPHS1,DUSP9,LRP4,PASK,IQGAP3,DCTPP1,NET1,NUDT1,RBL1,WEE1,TRAF2,MAPKAPK3,DNA2,PLK4,PLK3,PLK1,SDC4,ACOT9,PKN3,IMPDH1,CDK1,PBK,HMGA2,CDK2,CRLF1,EHD4,CDC25C,GCK,SMPD2,AURKA,AURKB,DDX11,CHRNA3,UHRF1,RND1,NEK2,ALDOC,CHEK1,CHEK2,TK1,TPI1,VR…
GO:0021700	developmental maturation	12	0.0205832	0.0271124	0.255766	PTH1R,TRIP13,CCNB1,NTN4,RND1,FBXO5,CDC20,KDR,SEPT4,DISC1,BRCA2,TYMS
GO:0007569	cell aging	7	0.0120069	0.0272761	0.256117	CDK1,HMGA2,CHEK1,CHEK2,BRCA2,PRKCD,FOXM1
GO:0042542	response to hydrogen peroxide	7	0.0120069	0.0272761	0.256117	LIG1,NET1,CDK1,SDC1,PPIF,PRKCD,ECT2
GO:0007548	sex differentiation	14	0.0240137	0.0274621	0.257267	TCF7,AR,TFAP2C,HMGA2,SDC1,DACH2,KDR,FANCA,DHCR24,KIT,CBX2,BRCA2,BOK,CENPI
GO:0031100	organ regeneration	4	0.00686106	0.0275286	0.257293	MKI67,CDK1,ALDOC,TYMS
GO:0043488	regulation of mRNA stability	5	0.00857633	0.0279624	0.260746	YBX2,E2F1,IGF2BP1,CARHSP1,AXIN2
GO:0000087	mitotic M phase	2	0.00343053	0.0289643	0.264006	DLGAP5,CENPF
GO:0051573	negative regulation of histone H3-K9 methylation	2	0.00343053	0.0289643	0.264006	BRCA1,DNMT1
GO:0017085	response to insecticide	2	0.00343053	0.0289643	0.264006	CCNB1,CPOX
GO:0002551	mast cell chemotaxis	2	0.00343053	0.0289643	0.264006	PIK3CD,KIT
GO:2000780	negative regulation of double-strand break repair	2	0.00343053	0.0289643	0.264006	PARPBP,HMGA2
GO:0006910	phagocytosis, recognition	2	0.00343053	0.0289643	0.264006	MEGF10,MFGE8
GO:0009221	pyrimidine deoxyribonucleotide biosynthetic process	2	0.00343053	0.0289643	0.264006	DTYMK,TYMS
GO:0010972	negative regulation of G2/M transition of mitotic cell cycle	2	0.00343053	0.0289643	0.264006	TICRR,CLSPN
GO:0097531	mast cell migration	2	0.00343053	0.0289643	0.264006	PIK3CD,KIT
GO:0016322	neuron remodeling	2	0.00343053	0.0289643	0.264006	NTN4,RND1
GO:0051174	regulation of phosphorus metabolic process	63	0.108062	0.0292346	0.265871	RANGAP1,PGAM5,CCNA2,GRB10,PTH1R,CDC42EP2,RGS3,EZH2,DAXX,KISS1R,CDC6,AR,ARHGEF19,TPX2,ARHGEF16,CCNB1,CCNB2,DUSP9,LRP4,IQGAP3,NET1,RBL1,TRAF2,MAPKAPK3,PLK1,SDC4,CDK1,CRLF1,EHD4,CDC25C,GCK,DDX11,CHRNA3,UHRF1,EPHA2,EPHA3,KDR,KLF4,CLSPN,KIT,MAPK10,TOM1L1,CDON,TTK,PKMYT1,BLM,AXIN2,CASC5,PPIF,ITGA5,MCM7,KIRREL2,PRKCD,ECT2,CKS1B,FOXM1,RASGRP1,PSRC1,RGS19,CENPE,RACGAP1,RGS14,CKS2
GO:0051606	detection of stimulus	11	0.0188679	0.0293245	0.26609	JUP,PCDH15,LRAT,TIMELESS,SDC4,HMGA2,SDC1,GCK,KIT,PRKCQ,MRPS9
GO:0021987	cerebral cortex development	7	0.0120069	0.029438	0.266522	WDR62,TACC3,TFAP2C,NDE1,CDON,ATOH1,DISC1
GO:0044093	positive regulation of molecular function	53	0.0909091	0.0296105	0.266979	RANGAP1,PGAM5,JUP,CDC42EP2,RGS3,PCNA,EZH2,DAXX,KISS1R,AR,ARHGEF19,TPX2,ARHGEF16,PDE1A,CCNB1,IQGAP3,NET1,EDA,TRAF2,MAPKAPK3,TRAF5,NEUROG2,PLK1,SDC4,CDK1,HMGA2,ANXA2,DDX11,CHRNA3,UHRF1,ADD2,FBXO5,CDC20,EPHA2,CLSPN,KIT,MAPK10,TOM1L1,SAE1,AXIN2,BOK,UBE2C,PRKCD,ECT2,NLRP2,PRKCQ,WRAP53,RASGRP1,PSRC1,RGS19,CENPE,RACGAP1,RGS14
GO:0051656	establishment of organelle localization	15	0.025729	0.0296204	0.266979	CDCA5,ESPL1,NDC80,SYNE2,CCNB1,NDE1,NUSAP1,GPSM2,DLGAP5,BIRC5,RASGRP1,PSRC1,KIF18A,CENPF,CENPE
GO:0051294	establishment of spindle orientation	3	0.0051458	0.0305197	0.272657	NDC80,NDE1,GPSM2
GO:0001829	trophectodermal cell differentiation	3	0.0051458	0.0305197	0.272657	FOXD3,TFAP2C,TEAD4
GO:0009200	deoxyribonucleoside triphosphate metabolic process	3	0.0051458	0.0305197	0.272657	NUDT1,DTYMK,TYMS
GO:0043303	mast cell degranulation	3	0.0051458	0.0305197	0.272657	PIK3CD,KIT,RASGRP1
GO:0061138	morphogenesis of a branching epithelium	11	0.0188679	0.0308789	0.275258	AR,FOXD3,SIX4,TIMELESS,TFAP2C,NTN4,PAX8,EPHA2,KDR,PLXNA1,LEF1
GO:0032319	regulation of Rho GTPase activity	8	0.0137221	0.031138	0.276957	CDC42EP2,ARHGEF19,ARHGEF16,NET1,EPHA2,EPHA3,ECT2,RASGRP1
GO:0045931	positive regulation of mitotic cell cycle	4	0.00686106	0.0313657	0.278371	CCNB1,CDK1,BIRC5,BRCA2
GO:0048863	stem cell differentiation	16	0.0274443	0.0314704	0.278689	JUP,EZH2,FOXD3,PHF19,TFAP2C,PAX8,HMGA2,MEGF10,EPHA3,KLF4,KIT,CDON,NRTN,AXIN2,SOX21,LEF1
GO:0022411	cellular component disassembly	23	0.0394511	0.0319916	0.282032	H1F0,NUP210,CCNB1,CCNB2,PLK3,DSG2,PLK1,KIF24,KIF2C,CDK1,KIF19,COL9A1,AURKA,AURKB,NUP37,ADD2,LMNB1,VRK1,CLSPN,TOP2A,PRKCD,PRKCQ,KIF18A
GO:0046483	heterocycle metabolic process	232	0.397942	0.0321493	0.282032	XRCC3,XRCC2,RANGAP1,RORA,PGAM5,CCNA2,CDCA5,H1F0,LIG1,NCAPD2,JUP,ZNF785,MYBL2,SLC29A1,CDC42EP2,SLC29A2,NCAPG2,RECQL4,TCF7,MKI67,EME1,RGS3,PARPBP,PCNA,ZNF114,ZNF486,EZH2,RASSF7,DAXX,YBX2,ZNF738,MYB,CDC6,AR,ZNF544,PTF1A,ARHGEF19,ARHGEF16,TTF2,MYCN,FANCD2,RRM2,RRM1,THOC6,NCAPH2,POLA1,POLA2,ZNF850,LIMD1,FEN1,FOXD3,TRIP13,SSRP1,SWAP70,CCNB1,PHF19,RPS6KA1,CHTF18,ZIC1,ZIC3,OIP5,DCTPP1,NET1,NUDT1,NEIL3,RB…
GO:0006725	cellular aromatic compound metabolic process	232	0.397942	0.0330608	0.282032	XRCC3,XRCC2,RANGAP1,RORA,PGAM5,CCNA2,CDCA5,H1F0,LIG1,NCAPD2,JUP,ZNF785,MYBL2,SLC29A1,CDC42EP2,SLC29A2,NCAPG2,RECQL4,TCF7,MKI67,EME1,RGS3,PARPBP,PCNA,ZNF114,ZNF486,EZH2,RASSF7,DAXX,YBX2,ZNF738,MYB,CDC6,AR,ZNF544,PTF1A,ARHGEF19,ARHGEF16,TTF2,MYCN,FANCD2,RRM2,RRM1,THOC6,NCAPH2,POLA1,POLA2,ZNF850,LIMD1,FEN1,FOXD3,TRIP13,SSRP1,SWAP70,CCNB1,PHF19,RPS6KA1,CHTF18,ZIC1,ZIC3,OIP5,DCTPP1,NET1,NUDT1,NEIL3,RB…
GO:0048513	organ development	96	0.164666	0.0334353	0.282032	RORA,PIK3CD,JUP,ADAMTS7,PTH1R,SLC29A1,TCF7,MKI67,PCDH15,TNNI1,WDR62,PCNA,EZH2,MYB,AR,PTF1A,ALPL,HK2,PCSK5,FOXD3,CCNB1,CCNB2,NPHS1,LRP4,IQGAP3,ZIC1,ZIC3,ASPM,SIX4,TACC3,TIMELESS,TFAP2C,EDA,NHS,TEAD4,NTN4,NEUROG2,PLK4,FREM1,E2F1,E2F7,NDE1,PAX8,IMPDH1,CDK1,HMGA2,SDC1,JAM3,COL9A1,CD9,GPSM2,GCK,EPOR,MEGF10,ZNRF3,ADD2,GCNT4,ALDOC,TK1,EPHA2,EPHA3,KDR,KLF4,FANCA,DHCR24,CCNF,KIT,ACTL6A,GMNN,CDON,PHGDH,SEP…
GO:0043393	regulation of protein binding	9	0.0154374	0.0336355	0.282032	TRAF2,PLK1,AURKA,AURKB,ADD2,LDLRAP1,CDON,LEF1,PRKCD
GO:0006687	glycosphingolipid metabolic process	6	0.0102916	0.0337109	0.282032	CLN6,SMPD2,ARSE,KIT,GAL3ST1,PRKCD
GO:0043154	negative regulation of cysteine-type endopeptidase activity involved in apoptotic process	6	0.0102916	0.0337109	0.282032	RPS6KA1,TNFAIP8,KLF4,DHCR24,BIRC5,LEF1
GO:0045859	regulation of protein kinase activity	33	0.0566038	0.0338769	0.282032	CCNA2,RGS3,EZH2,DAXX,KISS1R,CDC6,TPX2,CCNB1,CCNB2,DUSP9,IQGAP3,TRAF2,MAPKAPK3,PLK1,SDC4,CDK1,CDC25C,DDX11,CHRNA3,CLSPN,KIT,MAPK10,TOM1L1,PKMYT1,BLM,AXIN2,PRKCD,ECT2,CKS1B,PSRC1,CENPE,RGS14,CKS2
GO:0051100	negative regulation of binding	7	0.0120069	0.0341018	0.282032	YBX2,HMGA2,AURKA,AURKB,NEK2,LEF1,PRKCD
GO:0006921	cellular component disassembly involved in execution phase of apoptosis	7	0.0120069	0.0341018	0.282032	H1F0,DSG2,LMNB1,CLSPN,TOP2A,PRKCD,PRKCQ
GO:0043487	regulation of RNA stability	5	0.00857633	0.0342415	0.282032	YBX2,E2F1,IGF2BP1,CARHSP1,AXIN2
GO:0031058	positive regulation of histone modification	5	0.00857633	0.0342415	0.282032	MYB,CCNB1,PHF19,BRCA1,DNMT1
GO:0030111	regulation of Wnt signaling pathway	13	0.0222985	0.0344115	0.282032	JUP,GRB10,LIMD1,LRP4,ASPM,EDA,RSPO1,ZNRF3,DISC1,DRAXIN,AXIN2,LEF1,WLS
GO:0001932	regulation of protein phosphorylation	41	0.0703259	0.0349823	0.282032	CCNA2,RGS3,EZH2,DAXX,KISS1R,CDC6,TPX2,CCNB1,CCNB2,DUSP9,LRP4,IQGAP3,TRAF2,MAPKAPK3,PLK1,SDC4,CDK1,CRLF1,EHD4,CDC25C,DDX11,CHRNA3,KDR,CLSPN,KIT,MAPK10,TOM1L1,CDON,TTK,PKMYT1,BLM,AXIN2,ITGA5,KIRREL2,PRKCD,ECT2,CKS1B,PSRC1,CENPE,RGS14,CKS2
GO:0002443	leukocyte mediated immunity	10	0.0171527	0.0351313	0.282032	PIK3CD,TUBB4B,SWAP70,MICB,TRAF2,EXO1,KIT,PRKCD,CTSC,RASGRP1
GO:1901992	positive regulation of mitotic cell cycle phase transition	4	0.00686106	0.0355012	0.282032	ESPL1,CDC6,PLK1,DLGAP5
GO:0045739	positive regulation of DNA repair	4	0.00686106	0.0355012	0.282032	H2AFX,TMEM161A,BRCA1,FOXM1
GO:0032956	regulation of actin cytoskeleton organization	13	0.0222985	0.0359456	0.282032	CDC42EP2,KISS1R,ARHGEF19,NPHS1,ARPC1B,SDC4,JAM3,FHOD1,ADD2,EPHA3,BAIAP2L1,CORO1A,PRKCD
GO:0046942	carboxylic acid transport	12	0.0205832	0.0361174	0.282032	FAM132B,KISS1R,SLC6A17,SLC7A3,SLC1A5,TRPC4,PLA2G4A,SLC16A3,SLC25A10,PRKCD,SLC17A7,SLC5A6
GO:0015849	organic acid transport	12	0.0205832	0.0361174	0.282032	FAM132B,KISS1R,SLC6A17,SLC7A3,SLC1A5,TRPC4,PLA2G4A,SLC16A3,SLC25A10,PRKCD,SLC17A7,SLC5A6
GO:0051569	regulation of histone H3-K4 methylation	3	0.0051458	0.0362887	0.282032	MYB,BRCA1,DNMT1
GO:0002279	mast cell activation involved in immune response	3	0.0051458	0.0362887	0.282032	PIK3CD,KIT,RASGRP1
GO:0072348	sulfur compound transport	3	0.0051458	0.0362887	0.282032	SLC25A10,RACGAP1,SLC5A6
GO:0002448	mast cell mediated immunity	3	0.0051458	0.0362887	0.282032	PIK3CD,KIT,RASGRP1
GO:0007129	synapsis	3	0.0051458	0.0362887	0.282032	FANCD2,TRIP13,MSH5
GO:0010389	regulation of G2/M transition of mitotic cell cycle	3	0.0051458	0.0362887	0.282032	TICRR,CLSPN,CENPF
GO:0007275	multicellular organismal development	157	0.269297	0.0367709	0.282032	XRCC2,RORA,RADIL,PIK3CD,JUP,ADAMTS7,KIF4A,PTH1R,SLC29A1,NCAPG2,ARG2,RECQL4,TCF7,MKI67,PCDH15,TNNI1,WDR62,PCNA,EZH2,MYB,AR,EGFL7,CLMN,PTF1A,THOC6,ALPL,HK2,LIMD1,PCSK5,FOXD3,SWAP70,CCNB1,CCNB2,RPS6KA1,NPHS1,LRP4,IQGAP3,ZIC1,ZIC3,ASPM,SIX4,TACC3,WEE1,LRAT,TIMELESS,TFAP2C,EDA,TNFAIP2,KCNA2,NHS,AZI1,TEAD4,FAM5C,ASF1B,HELLS,GINS1,NTN4,NEUROG2,PLK4,FREM1,E2F1,E2F7,SDC4,NDE1,PAX8,IMPDH1,CDK1,HMGA2,SDC1,C…
GO:0046631	alpha-beta T cell activation	5	0.00857633	0.0376829	0.282032	TCF7,MYB,BLM,LEF1,PRKCQ
GO:0046661	male sex differentiation	8	0.0137221	0.037727	0.282032	AR,TFAP2C,HMGA2,SDC1,FANCA,DHCR24,KIT,BOK
GO:0009411	response to UV	9	0.0154374	0.037731	0.282032	FEN1,POLD1,AURKB,CHEK1,TMEM161A,DTL,USP1,BRCA2,KIAA0101
GO:0006807	nitrogen compound metabolic process	252	0.432247	0.0379309	0.282032	XRCC3,XRCC2,RANGAP1,RORA,PGAM5,CCNA2,CDCA5,H1F0,LIG1,LPCAT2,NCAPD2,JUP,ZNF785,AHCY,MYBL2,SLC29A1,CDC42EP2,SLC29A2,NCAPG2,ARG2,RECQL4,TCF7,MKI67,EME1,RGS3,PARPBP,PCNA,ZNF114,ZNF486,EZH2,RASSF7,DAXX,YBX2,ZNF738,MYB,CDC6,AR,ZNF544,PTF1A,ARHGEF19,ARHGEF16,TTF2,MYCN,FANCD2,RRM2,RRM1,THOC6,NCAPH2,CLN6,POLA1,POLA2,ZNF850,LIMD1,PCSK5,FEN1,FOXD3,TRIP13,SSRP1,SWAP70,CCNB1,PHF19,RPS6KA1,CHTF18,ZIC1,ZIC3,OIP…
GO:0002263	cell activation involved in immune response	7	0.0120069	0.0392322	0.282032	PIK3CD,MYB,SWAP70,EXO1,KIT,LEF1,RASGRP1
GO:0002366	leukocyte activation involved in immune response	7	0.0120069	0.0392322	0.282032	PIK3CD,MYB,SWAP70,EXO1,KIT,LEF1,RASGRP1
GO:0070734	histone H3-K27 methylation	2	0.00343053	0.0393084	0.282032	EZH2,PHF19
GO:2000516	positive regulation of CD4-positive, alpha-beta T cell activation	2	0.00343053	0.0393084	0.282032	MYB,PRKCQ
GO:0039694	viral RNA genome replication	2	0.00343053	0.0393084	0.282032	HMGA2,TOP2A
GO:0039692	single stranded viral RNA replication via double stranded DNA intermediate	2	0.00343053	0.0393084	0.282032	HMGA2,TOP2A
GO:0039703	RNA replication	2	0.00343053	0.0393084	0.282032	HMGA2,TOP2A
GO:0006000	fructose metabolic process	2	0.00343053	0.0393084	0.282032	ALDOC,KHK
GO:0085020	protein K6-linked ubiquitination	2	0.00343053	0.0393084	0.282032	BRCA1,UBE2T
GO:0007144	female meiosis I	2	0.00343053	0.0393084	0.282032	TRIP13,FBXO5
GO:0006975	DNA damage induced protein phosphorylation	2	0.00343053	0.0393084	0.282032	CHEK1,CHEK2
GO:0043089	positive regulation of Cdc42 GTPase activity	2	0.00343053	0.0393084	0.282032	ARHGEF16,ECT2
GO:0060073	micturition	2	0.00343053	0.0393084	0.282032	CHRNA3,CHRNB4
GO:0090266	regulation of mitotic cell cycle spindle assembly checkpoint	2	0.00343053	0.0393084	0.282032	USP44,MAD2L1
GO:0090399	replicative senescence	2	0.00343053	0.0393084	0.282032	CHEK1,CHEK2
GO:0048313	Golgi inheritance	2	0.00343053	0.0393084	0.282032	PLK3,VRK1
GO:0048308	organelle inheritance	2	0.00343053	0.0393084	0.282032	PLK3,VRK1
GO:0045738	negative regulation of DNA repair	2	0.00343053	0.0393084	0.282032	PARPBP,HMGA2
GO:0031573	intra-S DNA damage checkpoint	2	0.00343053	0.0393084	0.282032	CHEK2,MDC1
GO:0031401	positive regulation of protein modification process	38	0.0651801	0.039517	0.282032	EZH2,DAXX,KISS1R,MYB,TPX2,CCNB1,PHF19,IQGAP3,TRAF2,MAPKAPK3,PLK1,SDC4,CDK1,CRLF1,EHD4,DDX11,CHRNA3,FBXO5,CDC20,KDR,CLSPN,FANCI,KIT,MAPK10,TOM1L1,CDON,SEPT4,TTK,DISC1,AXIN2,BRCA1,ITGA5,DNMT1,UBE2C,PRKCD,ECT2,PSRC1,CENPE
GO:0043549	regulation of kinase activity	34	0.058319	0.0395279	0.282032	CCNA2,RGS3,EZH2,DAXX,KISS1R,CDC6,TPX2,CCNB1,CCNB2,DUSP9,IQGAP3,RBL1,TRAF2,MAPKAPK3,PLK1,SDC4,CDK1,CDC25C,DDX11,CHRNA3,CLSPN,KIT,MAPK10,TOM1L1,PKMYT1,BLM,AXIN2,PRKCD,ECT2,CKS1B,PSRC1,CENPE,RGS14,CKS2
GO:0045137	development of primary sexual characteristics	12	0.0205832	0.0395417	0.282032	AR,TFAP2C,HMGA2,SDC1,DACH2,KDR,FANCA,DHCR24,KIT,CBX2,BRCA2,BOK
GO:0001578	microtubule bundle formation	4	0.00686106	0.0399368	0.282032	TPPP3,PLK1,KIF20A,PSRC1
GO:1901264	carbohydrate derivative transport	4	0.00686106	0.0399368	0.282032	SLC29A1,SLC29A2,SLC25A19,SLC37A4
GO:1901989	positive regulation of cell cycle phase transition	4	0.00686106	0.0399368	0.282032	ESPL1,CDC6,PLK1,DLGAP5
GO:0001707	mesoderm formation	5	0.00857633	0.0413285	0.282032	HMGA2,EPHA2,KLF4,LEF1,WLS
GO:0008584	male gonad development	7	0.0120069	0.0419767	0.282032	AR,TFAP2C,HMGA2,SDC1,FANCA,KIT,BOK
GO:0010035	response to inorganic substance	17	0.0291595	0.0423616	0.282032	LIG1,PCNA,CCNB1,NET1,CDK1,CDK2,SDC1,CD9,TK1,FANCC,DTYMK,CPOX,BLM,PPIF,PRKCD,ECT2,MTL5
GO:0071312	cellular response to alkaloid	3	0.0051458	0.0425741	0.282032	CHEK1,RAD51,BLM
GO:0001832	blastocyst growth	3	0.0051458	0.0425741	0.282032	NCAPG2,GINS1,BRCA2
GO:0006303	double-strand break repair via nonhomologous end joining	3	0.0051458	0.0425741	0.282032	LIG1,POLA1,HMGA2
GO:0032435	negative regulation of proteasomal ubiquitin-dependent protein catabolic process	3	0.0051458	0.0425741	0.282032	USP44,MAD2L1,FBXO5
GO:0046635	positive regulation of alpha-beta T cell activation	3	0.0051458	0.0425741	0.282032	MYB,BLM,PRKCQ
GO:2000117	negative regulation of cysteine-type endopeptidase activity	6	0.0102916	0.0427442	0.282032	RPS6KA1,TNFAIP8,KLF4,DHCR24,BIRC5,LEF1
GO:0043085	positive regulation of catalytic activity	44	0.0754717	0.0432335	0.282032	RANGAP1,PGAM5,CDC42EP2,RGS3,PCNA,EZH2,DAXX,KISS1R,ARHGEF19,TPX2,ARHGEF16,PDE1A,CCNB1,IQGAP3,NET1,TRAF2,MAPKAPK3,PLK1,SDC4,CDK1,DDX11,CHRNA3,UHRF1,FBXO5,CDC20,EPHA2,CLSPN,KIT,MAPK10,TOM1L1,SAE1,AXIN2,BOK,UBE2C,PRKCD,ECT2,NLRP2,WRAP53,RASGRP1,PSRC1,RGS19,CENPE,RACGAP1,RGS14
GO:0001763	morphogenesis of a branching structure	11	0.0188679	0.0434336	0.282032	AR,FOXD3,SIX4,TIMELESS,TFAP2C,NTN4,PAX8,EPHA2,KDR,PLXNA1,LEF1
GO:0051640	organelle localization	17	0.0291595	0.0438327	0.282032	CDCA5,ESPL1,NDC80,SYNE2,CCNB1,ASPM,TACC3,NDE1,NUSAP1,GPSM2,DLGAP5,BIRC5,RASGRP1,PSRC1,KIF18A,CENPF,CENPE
GO:0035825	reciprocal DNA recombination	4	0.00686106	0.044673	0.282032	TRIP13,TOP2A,RAD51,MSH5
GO:0007131	reciprocal meiotic recombination	4	0.00686106	0.044673	0.282032	TRIP13,TOP2A,RAD51,MSH5
GO:0001657	ureteric bud development	7	0.0120069	0.0448427	0.282032	ARG2,FOXD3,SIX4,SDC4,PAX8,SDC1,CRLF1
GO:0032880	regulation of protein localization	22	0.0377358	0.0449512	0.282032	RANGAP1,CDCA5,JUP,SPAG5,AR,ARHGEF16,CCNB1,ZIC1,SIX4,TACC3,EDA,TRAF2,CDK1,NEK2,EPHA2,LDLRAP1,AXIN2,BORA,ECT2,NLRP2,TONSL,RACGAP1
GO:0007405	neuroblast proliferation	5	0.00857633	0.0451801	0.282032	ASPM,NDE1,DISC1,LEF1,RACGAP1
GO:0048729	tissue morphogenesis	24	0.0411664	0.0466759	0.282032	JUP,PCDH15,TNNI1,AR,FOXD3,ZIC3,SIX4,TIMELESS,TFAP2C,NTN4,PAX8,HMGA2,ZNRF3,GCNT4,EPHA2,KDR,KLF4,SHROOM3,STIL,PLXNA1,FRAS1,ITGA5,LEF1,WLS
GO:0070460	thyroid-stimulating hormone secretion	1	0.00171527	0.0468311	0.282032	PAX8
GO:0070462	plus-end specific microtubule depolymerization	1	0.00171527	0.0468311	0.282032	KIF19
GO:0070510	regulation of histone H4-K20 methylation	1	0.00171527	0.0468311	0.282032	BRCA1
GO:0070512	positive regulation of histone H4-K20 methylation	1	0.00171527	0.0468311	0.282032	BRCA1
GO:0035087	siRNA loading onto RISC involved in RNA interference	1	0.00171527	0.0468311	0.282032	CLP1
GO:0035712	T-helper 2 cell activation	1	0.00171527	0.0468311	0.282032	PRKCQ
GO:0035733	hepatic stellate cell activation	1	0.00171527	0.0468311	0.282032	RPS6KA1
GO:0035606	peptidyl-cysteine S-trans-nitrosylation	1	0.00171527	0.0468311	0.282032	GAPDH
GO:0000741	karyogamy	1	0.00171527	0.0468311	0.282032	CDK1
GO:0035545	determination of left/right asymmetry in nervous system	1	0.00171527	0.0468311	0.282032	ZIC3
GO:0000921	septin ring assembly	1	0.00171527	0.0468311	0.282032	ANLN
GO:0000915	cytokinesis, actomyosin contractile ring assembly	1	0.00171527	0.0468311	0.282032	RACGAP1
GO:0000912	assembly of actomyosin apparatus involved in cytokinesis	1	0.00171527	0.0468311	0.282032	RACGAP1
GO:0071529	cementum mineralization	1	0.00171527	0.0468311	0.282032	ALPL
GO:0071283	cellular response to iron(III) ion	1	0.00171527	0.0468311	0.282032	CCNB1
GO:0035978	histone H2A-S139 phosphorylation	1	0.00171527	0.0468311	0.282032	HMGA2
GO:0051987	positive regulation of attachment of spindle microtubules to kinetochore	1	0.00171527	0.0468311	0.282032	CCNB1
GO:0051754	meiotic sister chromatid cohesion, centromeric	1	0.00171527	0.0468311	0.282032	SGOL2
GO:0001830	trophectodermal cell fate commitment	1	0.00171527	0.0468311	0.282032	TEAD4
GO:0070829	heterochromatin maintenance	1	0.00171527	0.0468311	0.282032	WDHD1
GO:0072538	T-helper 17 type immune response	1	0.00171527	0.0468311	0.282032	PRKCQ
GO:0002121	inter-male aggressive behavior	1	0.00171527	0.0468311	0.282032	GCNT4
GO:0072356	chromosome passenger complex localization to kinetochore	1	0.00171527	0.0468311	0.282032	GSG2
GO:0072355	histone H3-T3 phosphorylation	1	0.00171527	0.0468311	0.282032	GSG2
GO:1900161	regulation of phospholipid scramblase activity	1	0.00171527	0.0468311	0.282032	PRKCD
GO:1900163	positive regulation of phospholipid scramblase activity	1	0.00171527	0.0468311	0.282032	PRKCD
GO:0032853	positive regulation of Ran GTPase activity	1	0.00171527	0.0468311	0.282032	RANGAP1
GO:0072428	signal transduction involved in intra-S DNA damage checkpoint	1	0.00171527	0.0468311	0.282032	CHEK2
GO:0002371	dendritic cell cytokine production	1	0.00171527	0.0468311	0.282032	KIT
GO:0020021	immortalization of host cell	1	0.00171527	0.0468311	0.282032	TYMS
GO:0051105	regulation of DNA ligation	1	0.00171527	0.0468311	0.282032	RAD51
GO:0051106	positive regulation of DNA ligation	1	0.00171527	0.0468311	0.282032	RAD51
GO:0050935	iridophore differentiation	1	0.00171527	0.0468311	0.282032	FOXD3
GO:0071898	regulation of estrogen receptor binding	1	0.00171527	0.0468311	0.282032	LEF1
GO:0071899	negative regulation of estrogen receptor binding	1	0.00171527	0.0468311	0.282032	LEF1
GO:0003131	mesodermal-endodermal cell signaling	1	0.00171527	0.0468311	0.282032	HMGA2
GO:0018993	somatic sex determination	1	0.00171527	0.0468311	0.282032	AR
GO:0019102	male somatic sex determination	1	0.00171527	0.0468311	0.282032	AR
GO:0019088	immortalization of host cell by virus	1	0.00171527	0.0468311	0.282032	TYMS
GO:0019365	pyridine nucleotide salvage	1	0.00171527	0.0468311	0.282032	NAPRT1
GO:0019358	nicotinate nucleotide salvage	1	0.00171527	0.0468311	0.282032	NAPRT1
GO:0019357	nicotinate nucleotide biosynthetic process	1	0.00171527	0.0468311	0.282032	NAPRT1
GO:2000042	negative regulation of double-strand break repair via homologous recombination	1	0.00171527	0.0468311	0.282032	PARPBP
GO:2000316	regulation of T-helper 17 type immune response	1	0.00171527	0.0468311	0.282032	PRKCQ
GO:2000318	positive regulation of T-helper 17 type immune response	1	0.00171527	0.0468311	0.282032	PRKCQ
GO:2000276	negative regulation of oxidative phosphorylation uncoupler activity	1	0.00171527	0.0468311	0.282032	PPIF
GO:2000254	regulation of male germ cell proliferation	1	0.00171527	0.0468311	0.282032	RSPO1
GO:0021528	commissural neuron differentiation in spinal cord	1	0.00171527	0.0468311	0.282032	DRAXIN
GO:2000570	positive regulation of T-helper 2 cell activation	1	0.00171527	0.0468311	0.282032	PRKCQ
GO:2000569	regulation of T-helper 2 cell activation	1	0.00171527	0.0468311	0.282032	PRKCQ
GO:2000612	regulation of thyroid-stimulating hormone secretion	1	0.00171527	0.0468311	0.282032	PAX8
GO:2000620	positive regulation of histone H4-K16 acetylation	1	0.00171527	0.0468311	0.282032	BRCA1
GO:2000618	regulation of histone H4-K16 acetylation	1	0.00171527	0.0468311	0.282032	BRCA1
GO:2000617	positive regulation of histone H3-K9 acetylation	1	0.00171527	0.0468311	0.282032	BRCA1
GO:2000491	positive regulation of hepatic stellate cell activation	1	0.00171527	0.0468311	0.282032	RPS6KA1
GO:2000489	regulation of hepatic stellate cell activation	1	0.00171527	0.0468311	0.282032	RPS6KA1
GO:2000777	positive regulation of proteasomal ubiquitin-dependent protein catabolic process involved in cellular response to hypoxia	1	0.00171527	0.0468311	0.282032	PLK3
GO:2000671	regulation of motor neuron apoptotic process	1	0.00171527	0.0468311	0.282032	CRLF1
GO:2000685	positive regulation of cellular response to X-ray	1	0.00171527	0.0468311	0.282032	HMGA2
GO:2000672	negative regulation of motor neuron apoptotic process	1	0.00171527	0.0468311	0.282032	CRLF1
GO:2000751	histone H3-T3 phosphorylation involved in chromosome passenger complex localization to kinetochore	1	0.00171527	0.0468311	0.282032	GSG2
GO:2000753	positive regulation of glucosylceramide catabolic process	1	0.00171527	0.0468311	0.282032	PRKCD
GO:2000752	regulation of glucosylceramide catabolic process	1	0.00171527	0.0468311	0.282032	PRKCD
GO:2000755	positive regulation of sphingomyelin catabolic process	1	0.00171527	0.0468311	0.282032	PRKCD
GO:2000754	regulation of sphingomyelin catabolic process	1	0.00171527	0.0468311	0.282032	PRKCD
GO:0006001	fructose catabolic process	1	0.00171527	0.0468311	0.282032	KHK
GO:0006272	leading strand elongation	1	0.00171527	0.0468311	0.282032	POLA1
GO:0006231	dTMP biosynthetic process	1	0.00171527	0.0468311	0.282032	TYMS
GO:0007057	spindle assembly involved in female meiosis I	1	0.00171527	0.0468311	0.282032	FBXO5
GO:0007056	spindle assembly involved in female meiosis	1	0.00171527	0.0468311	0.282032	FBXO5
GO:0007108	cytokinesis, initiation of separation	1	0.00171527	0.0468311	0.282032	RACGAP1
GO:0007136	meiotic prophase II	1	0.00171527	0.0468311	0.282032	MSH5
GO:2000982	positive regulation of inner ear receptor cell differentiation	1	0.00171527	0.0468311	0.282032	ATOH1
GO:2001033	negative regulation of double-strand break repair via nonhomologous end joining	1	0.00171527	0.0468311	0.282032	HMGA2
GO:0007344	pronuclear fusion	1	0.00171527	0.0468311	0.282032	CDK1
GO:0007207	phospholipase C-activating G-protein coupled acetylcholine receptor signaling pathway	1	0.00171527	0.0468311	0.282032	CHRM2
GO:0061181	regulation of chondrocyte development	1	0.00171527	0.0468311	0.282032	AXIN2
GO:0060697	positive regulation of phospholipid catabolic process	1	0.00171527	0.0468311	0.282032	PRKCD
GO:0060514	prostate induction	1	0.00171527	0.0468311	0.282032	AR
GO:0060515	prostate field specification	1	0.00171527	0.0468311	0.282032	AR
GO:0060520	activation of prostate induction by androgen receptor signaling pathway	1	0.00171527	0.0468311	0.282032	AR
GO:0060565	inhibition of mitotic anaphase-promoting complex activity	1	0.00171527	0.0468311	0.282032	FBXO5
GO:0060605	tube lumen cavitation	1	0.00171527	0.0468311	0.282032	EDA
GO:0060598	dichotomous subdivision of terminal units involved in mammary gland duct morphogenesis	1	0.00171527	0.0468311	0.282032	TFAP2C
GO:0060623	regulation of chromosome condensation	1	0.00171527	0.0468311	0.282032	CCNB1
GO:0060668	regulation of branching involved in salivary gland morphogenesis by extracellular matrix-epithelial cell signaling	1	0.00171527	0.0468311	0.282032	NTN4
GO:0060662	salivary gland cavitation	1	0.00171527	0.0468311	0.282032	EDA
GO:0009786	regulation of asymmetric cell division	1	0.00171527	0.0468311	0.282032	ASPM
GO:0060404	axonemal microtubule depolymerization	1	0.00171527	0.0468311	0.282032	KIF19
GO:0060138	fetal process involved in parturition	1	0.00171527	0.0468311	0.282032	TK1
GO:0060035	notochord cell development	1	0.00171527	0.0468311	0.282032	EPHA2
GO:0060034	notochord cell differentiation	1	0.00171527	0.0468311	0.282032	EPHA2
GO:0009386	translational attenuation	1	0.00171527	0.0468311	0.282032	YBX2
GO:0010938	cytoplasmic microtubule depolymerization	1	0.00171527	0.0468311	0.282032	KIF19
GO:0010849	regulation of proton-transporting ATPase activity, rotational mechanism	1	0.00171527	0.0468311	0.282032	PPIF
GO:0097324	melanocyte migration	1	0.00171527	0.0468311	0.282032	KIT
GO:0097326	melanocyte adhesion	1	0.00171527	0.0468311	0.282032	KIT
GO:0010610	regulation of mRNA stability involved in response to stress	1	0.00171527	0.0468311	0.282032	IGF2BP1
GO:0042667	auditory receptor cell fate specification	1	0.00171527	0.0468311	0.282032	ATOH1
GO:0097049	motor neuron apoptotic process	1	0.00171527	0.0468311	0.282032	CRLF1
GO:0097210	response to gonadotropin-releasing hormone	1	0.00171527	0.0468311	0.282032	MGARP
GO:0097211	cellular response to gonadotropin-releasing hormone	1	0.00171527	0.0468311	0.282032	MGARP
GO:0042137	sequestering of neurotransmitter	1	0.00171527	0.0468311	0.282032	SLC17A7
GO:0030302	deoxynucleotide transport	1	0.00171527	0.0468311	0.282032	SLC25A19
GO:0090324	negative regulation of oxidative phosphorylation	1	0.00171527	0.0468311	0.282032	PPIF
GO:0090306	spindle assembly involved in meiosis	1	0.00171527	0.0468311	0.282032	FBXO5
GO:0048808	male genitalia morphogenesis	1	0.00171527	0.0468311	0.282032	AR
GO:0048892	lateral line nerve development	1	0.00171527	0.0468311	0.282032	FOXD3
GO:0048895	lateral line nerve glial cell differentiation	1	0.00171527	0.0468311	0.282032	FOXD3
GO:0090138	regulation of actin cytoskeleton organization by cell-cell adhesion	1	0.00171527	0.0468311	0.282032	JAM3
GO:0048925	lateral line system development	1	0.00171527	0.0468311	0.282032	FOXD3
GO:0048937	lateral line nerve glial cell development	1	0.00171527	0.0468311	0.282032	FOXD3
GO:0045633	positive regulation of mechanoreceptor differentiation	1	0.00171527	0.0468311	0.282032	ATOH1
GO:0045609	positive regulation of auditory receptor cell differentiation	1	0.00171527	0.0468311	0.282032	ATOH1
GO:0045769	negative regulation of asymmetric cell division	1	0.00171527	0.0468311	0.282032	ASPM
GO:0032696	negative regulation of interleukin-13 production	1	0.00171527	0.0468311	0.282032	LEF1
GO:0032714	negative regulation of interleukin-5 production	1	0.00171527	0.0468311	0.282032	LEF1
GO:0045720	negative regulation of integrin biosynthetic process	1	0.00171527	0.0468311	0.282032	AR
GO:0032316	regulation of Ran GTPase activity	1	0.00171527	0.0468311	0.282032	RANGAP1
GO:0045870	positive regulation of single stranded viral RNA replication via double stranded DNA intermediate	1	0.00171527	0.0468311	0.282032	TOP2A
GO:0046073	dTMP metabolic process	1	0.00171527	0.0468311	0.282032	TYMS
GO:0014856	skeletal muscle cell proliferation	1	0.00171527	0.0468311	0.282032	TK1
GO:0014900	muscle hyperplasia	1	0.00171527	0.0468311	0.282032	KLF4
GO:0032015	regulation of Ran protein signal transduction	1	0.00171527	0.0468311	0.282032	RANGAP1
GO:0032077	positive regulation of deoxyribonuclease activity	1	0.00171527	0.0468311	0.282032	PCNA
GO:0014738	regulation of muscle hyperplasia	1	0.00171527	0.0468311	0.282032	KLF4
GO:0014740	negative regulation of muscle hyperplasia	1	0.00171527	0.0468311	0.282032	KLF4
GO:0046601	positive regulation of centriole replication	1	0.00171527	0.0468311	0.282032	PLK4
GO:0046680	response to DDT	1	0.00171527	0.0468311	0.282032	CCNB1
GO:0031291	Ran protein signal transduction	1	0.00171527	0.0468311	0.282032	RANGAP1
GO:0031444	slow-twitch skeletal muscle fiber contraction	1	0.00171527	0.0468311	0.282032	TNNT1
GO:0015887	pantothenate transmembrane transport	1	0.00171527	0.0468311	0.282032	SLC5A6
GO:0015878	biotin transport	1	0.00171527	0.0468311	0.282032	SLC5A6
GO:0031049	programmed DNA elimination	1	0.00171527	0.0468311	0.282032	HMGA2
GO:0031052	chromosome breakage	1	0.00171527	0.0468311	0.282032	HMGA2
GO:0015862	uridine transport	1	0.00171527	0.0468311	0.282032	SLC29A1
GO:0015864	pyrimidine nucleoside transport	1	0.00171527	0.0468311	0.282032	SLC29A1
GO:0015816	glycine transport	1	0.00171527	0.0468311	0.282032	SLC6A17
GO:0031106	septin ring organization	1	0.00171527	0.0468311	0.282032	ANLN
GO:0015709	thiosulfate transport	1	0.00171527	0.0468311	0.282032	SLC25A10
GO:0046497	nicotinate nucleotide metabolic process	1	0.00171527	0.0468311	0.282032	NAPRT1
GO:0032270	positive regulation of cellular protein metabolic process	42	0.0720412	0.0473277	0.284599	EZH2,DAXX,KISS1R,MYB,TPX2,CLN6,CCNB1,PHF19,PASK,IQGAP3,TRAF2,MAPKAPK3,PLK3,PLK1,SDC4,CDK1,CRLF1,EHD4,DDX11,CHRNA3,UHRF1,FBXO5,CDC20,KDR,CLSPN,FANCI,KIT,MAPK10,TOM1L1,CDON,SEPT4,TTK,DISC1,AXIN2,BRCA1,ITGA5,DNMT1,UBE2C,PRKCD,ECT2,PSRC1,CENPE
GO:0072089	stem cell proliferation	8	0.0137221	0.047881	0.287499	ASPM,NDE1,HMGA2,ZNRF3,KDR,DISC1,LEF1,RACGAP1
GO:0071479	cellular response to ionizing radiation	5	0.00857633	0.0492388	0.293365	NET1,HMGA2,RAD51,BLM,ECT2
GO:0048332	mesoderm morphogenesis	5	0.00857633	0.0492388	0.293365	HMGA2,EPHA2,KLF4,LEF1,WLS
GO:0050982	detection of mechanical stimulus	3	0.0051458	0.0493654	0.293365	JUP,PCDH15,KIT
GO:0007026	negative regulation of microtubule depolymerization	3	0.0051458	0.0493654	0.293365	CCNB1,AURKA,AURKB
GO:0010677	negative regulation of cellular carbohydrate metabolic process	3	0.0051458	0.0493654	0.293365	GRB10,PASK,GCK
GO:1901799	negative regulation of proteasomal protein catabolic process	3	0.0051458	0.0493654	0.293365	USP44,MAD2L1,FBXO5
GO:0015949	nucleobase-containing small molecule interconversion	3	0.0051458	0.0493654	0.293365	RRM2,RRM1,DTYMK
GO:0048568	embryonic organ development	19	0.0325901	0.0503625	0.294191	TCF7,PCDH15,MYB,PCSK5,FOXD3,ZIC1,ZIC3,SIX4,PLK4,E2F7,PAX8,EPHA2,KDR,KIT,STIL,ATOH1,LEF1,HS6ST1,PPP1R13L
GO:0009582	detection of abiotic stimulus	8	0.0137221	0.0506721	0.294191	JUP,PCDH15,LRAT,TIMELESS,SDC4,SDC1,KIT,PRKCQ
GO:0035112	genitalia morphogenesis	2	0.00343053	0.0508129	0.294191	TCF7,AR
GO:0036148	phosphatidylglycerol acyl-chain remodeling	2	0.00343053	0.0508129	0.294191	PLA2G4A,PLA2G3
GO:0071168	protein localization to chromatin	2	0.00343053	0.0508129	0.294191	CDCA5,PLK1
GO:0033240	positive regulation of cellular amine metabolic process	2	0.00343053	0.0508129	0.294191	PAX8,PRKCD
GO:0021873	forebrain neuroblast division	2	0.00343053	0.0508129	0.294191	ASPM,LEF1
GO:0009186	deoxyribonucleoside diphosphate metabolic process	2	0.00343053	0.0508129	0.294191	RRM2,DTYMK
GO:0008272	sulfate transport	2	0.00343053	0.0508129	0.294191	SLC25A10,RACGAP1
GO:0060707	trophoblast giant cell differentiation	2	0.00343053	0.0508129	0.294191	PLK4,E2F7
GO:0060438	trachea development	2	0.00343053	0.0508129	0.294191	EDA,LEF1
GO:0009265	2'-deoxyribonucleotide biosynthetic process	2	0.00343053	0.0508129	0.294191	DTYMK,TYMS
GO:0042769	DNA damage response, detection of DNA damage	2	0.00343053	0.0508129	0.294191	HMGA2,MRPS9
GO:0042403	thyroid hormone metabolic process	2	0.00343053	0.0508129	0.294191	PAX8,GCNT4
GO:0030539	male genitalia development	2	0.00343053	0.0508129	0.294191	AR,DHCR24
GO:0090330	regulation of platelet aggregation	2	0.00343053	0.0508129	0.294191	PRKCD,PRKCQ
GO:0045719	negative regulation of glycogen biosynthetic process	2	0.00343053	0.0508129	0.294191	GRB10,PASK
GO:0046385	deoxyribose phosphate biosynthetic process	2	0.00343053	0.0508129	0.294191	DTYMK,TYMS
GO:0051494	negative regulation of cytoskeleton organization	7	0.0120069	0.0509443	0.294531	CCNB1,AURKA,AURKB,ADD2,BRCA1,CORO1A,PRKCD
GO:0001708	cell fate specification	5	0.00857633	0.0535052	0.308807	JUP,AR,TEAD4,CDON,ATOH1
GO:0021543	pallium development	8	0.0137221	0.0535662	0.308807	WDR62,TACC3,TFAP2C,NDE1,CDON,ATOH1,DISC1,LEF1
GO:0043279	response to alkaloid	7	0.0120069	0.0541821	0.311913	KCNK1,CHRNA5,CHRNA3,CHEK1,CHRNB4,RAD51,BLM
GO:0035556	intracellular signal transduction	88	0.150943	0.054371	0.312556	RANGAP1,CCNA2,PIK3CD,SPAG5,ZWINT,CDC42EP2,NDC80,RGS3,PCNA,EZH2,DAXX,GTSE1,KISS1R,ARHGAP11B,ARHGAP11A,AR,ARHGEF19,ARHGEF16,LIMD1,FEN1,RPS6KA1,NPHS1,DUSP9,IQGAP3,NET1,EDA,TRAF2,MAPKAPK3,TEAD4,TRAF5,EFS,PLK3,E2F1,E2F7,CDK1,CDK2,CRLF1,GCK,AURKA,STAC,DEPDC1B,DEPDC1,RND1,RFC4,SIVA1,CHEK2,EPHA2,EPHA3,KDR,KLF4,TMEM161A,TOP2A,DHCR24,CARHSP1,KIT,RAB42,MAPK10,CISH,MAPK13,CDON,RAB38,CIT,SEPT4,NRTN,DISC1,OBSC…
GO:0051865	protein autoubiquitination	4	0.00686106	0.0550447	0.313755	TRAF2,UHRF1,BRCA1,UBE2T
GO:1900046	regulation of hemostasis	4	0.00686106	0.0550447	0.313755	PLAUR,ANXA2,PRKCD,PRKCQ
GO:0010770	positive regulation of cell morphogenesis involved in differentiation	4	0.00686106	0.0550447	0.313755	EZH2,PAX8,AXIN2,LEF1
GO:0030193	regulation of blood coagulation	4	0.00686106	0.0550447	0.313755	PLAUR,ANXA2,PRKCD,PRKCQ
GO:0032091	negative regulation of protein binding	4	0.00686106	0.0550447	0.313755	AURKA,AURKB,LEF1,PRKCD
GO:0031060	regulation of histone methylation	4	0.00686106	0.0550447	0.313755	MYB,PHF19,BRCA1,DNMT1
GO:0032855	positive regulation of Rac GTPase activity	3	0.0051458	0.056649	0.32109	ARHGEF16,EPHA2,ECT2
GO:1901976	regulation of cell cycle checkpoint	3	0.0051458	0.056649	0.32109	USP44,MAD2L1,GSG2
GO:0046627	negative regulation of insulin receptor signaling pathway	3	0.0051458	0.056649	0.32109	GRB10,PRKCD,PRKCQ
GO:0031114	regulation of microtubule depolymerization	3	0.0051458	0.056649	0.32109	CCNB1,AURKA,AURKB
GO:0001776	leukocyte homeostasis	5	0.00857633	0.0579797	0.328173	PIK3CD,CCNB2,JAM3,SIVA1,CORO1A
GO:0008284	positive regulation of cell proliferation	28	0.0480274	0.0600145	0.339216	PTH1R,AR,EGFL7,CCNB1,IQGAP3,ASPM,TRAF5,E2F1,CDK1,HMGA2,CDK2,CRLF1,DDX11,CDC20,HILPDA,KDR,KIT,BIRC5,CDON,TTK,DISC1,BLM,RTKN2,CORO1A,LEF1,PRKCQ,FOXM1,PTN
GO:0051345	positive regulation of hydrolase activity	24	0.0411664	0.0603753	0.340779	RANGAP1,PGAM5,CDC42EP2,RGS3,PCNA,EZH2,ARHGEF19,ARHGEF16,PDE1A,NET1,TRAF2,DDX11,UHRF1,EPHA2,KIT,AXIN2,BOK,PRKCD,ECT2,NLRP2,RASGRP1,RGS19,RACGAP1,RGS14
GO:0035272	exocrine system development	4	0.00686106	0.0606761	0.341524	PTF1A,EDA,NTN4,PLXNA1
GO:0038032	termination of G-protein coupled receptor signaling pathway	4	0.00686106	0.0606761	0.341524	RGS3,AXIN2,RGS19,RGS14
GO:0034614	cellular response to reactive oxygen species	6	0.0102916	0.0608977	0.342296	NET1,CDK1,CDK2,FANCC,PPIF,ECT2
GO:0008630	intrinsic apoptotic signaling pathway in response to DNA damage	7	0.0120069	0.0610356	0.342595	E2F1,CHEK2,EPHA2,TMEM161A,BRCA2,BRCA1,BOK
GO:2001252	positive regulation of chromosome organization	5	0.00857633	0.0626618	0.348322	MYB,CCNB1,PHF19,BRCA1,DNMT1
GO:0090263	positive regulation of canonical Wnt signaling pathway	5	0.00857633	0.0626618	0.348322	JUP,ASPM,EDA,RSPO1,WLS
GO:0032273	positive regulation of protein polymerization	5	0.00857633	0.0626618	0.348322	CDC42EP2,NPHS1,BAIAP2L1,CORO1A,PSRC1
GO:0009636	response to toxic substance	8	0.0137221	0.0628744	0.348322	ALPL,CCNB1,CDK1,SDC1,TK1,PLA2G4A,CPOX,TYMS
GO:0097194	execution phase of apoptosis	8	0.0137221	0.0628744	0.348322	H1F0,DSG2,LMNB1,CLSPN,TOP2A,BOK,PRKCD,PRKCQ
GO:0051247	positive regulation of protein metabolic process	44	0.0754717	0.0631248	0.348322	EZH2,DAXX,KISS1R,MYB,TPX2,CLN6,CCNB1,PHF19,PASK,IQGAP3,TRAF2,MAPKAPK3,PLK3,PLK1,SDC4,CDK1,CRLF1,EHD4,DDX11,CHRNA3,UHRF1,FBXO5,CDC20,KDR,KLF4,CLSPN,FANCI,KIT,MAPK10,TOM1L1,CDON,SEPT4,TTK,DISC1,AXIN2,BRCA1,ITGA5,DNMT1,UBE2C,PRKCD,ECT2,PRKCQ,PSRC1,CENPE
GO:0000729	DNA double-strand break processing	2	0.00343053	0.0633469	0.348322	DNA2,BLM
GO:0000731	DNA synthesis involved in DNA repair	2	0.00343053	0.0633469	0.348322	POLD1,POLE
GO:0070874	negative regulation of glycogen metabolic process	2	0.00343053	0.0633469	0.348322	GRB10,PASK
GO:0050482	arachidonic acid secretion	2	0.00343053	0.0633469	0.348322	KISS1R,PLA2G4A
GO:0008356	asymmetric cell division	2	0.00343053	0.0633469	0.348322	ASPM,RGS14
GO:0060600	dichotomous subdivision of an epithelial terminal unit	2	0.00343053	0.0633469	0.348322	TFAP2C,PLXNA1
GO:0042730	fibrinolysis	2	0.00343053	0.0633469	0.348322	PLAUR,ANXA2
GO:0032673	regulation of interleukin-4 production	2	0.00343053	0.0633469	0.348322	LEF1,PRKCQ
GO:0046599	regulation of centriole replication	2	0.00343053	0.0633469	0.348322	PLK4,BRCA1
GO:0000726	non-recombinational repair	3	0.0051458	0.0644097	0.350829	LIG1,POLA1,HMGA2
GO:0001755	neural crest cell migration	3	0.0051458	0.0644097	0.350829	FOXD3,NRTN,LEF1
GO:1900077	negative regulation of cellular response to insulin stimulus	3	0.0051458	0.0644097	0.350829	GRB10,PRKCD,PRKCQ
GO:0060444	branching involved in mammary gland duct morphogenesis	3	0.0051458	0.0644097	0.350829	AR,TFAP2C,EPHA2
GO:0010092	specification of organ identity	3	0.0051458	0.0644097	0.350829	JUP,AR,PAX8
GO:0010623	developmental programmed cell death	3	0.0051458	0.0644097	0.350829	PAX8,KIT,LEF1
GO:0045930	negative regulation of mitotic cell cycle	3	0.0051458	0.0644097	0.350829	FAM5C,TICRR,CLSPN
GO:0030833	regulation of actin filament polymerization	7	0.0120069	0.0646524	0.351678	CDC42EP2,NPHS1,ARPC1B,ADD2,BAIAP2L1,CORO1A,PRKCD
GO:0032268	regulation of cellular protein metabolic process	64	0.109777	0.0654765	0.355683	CCNA2,RGS3,EZH2,DAXX,YBX2,KISS1R,MYB,CDC6,TPX2,CLN6,CCNB1,PHF19,CCNB2,RPS6KA1,DUSP9,LRP4,USP44,PASK,IQGAP3,TRAF2,MAPKAPK3,PLK3,PLK1,SDC4,CDK1,CDK2,CRLF1,EHD4,CDC25C,DDX11,CHRNA3,UHRF1,MAD2L1,IGF2BP1,CHEK1,FBXO5,CDC20,KDR,CLSPN,FANCI,KIT,MAPK10,TOM1L1,CDON,SEPT4,TTK,PKMYT1,DISC1,BLM,AXIN2,BRCA1,ITGA5,DNMT1,KIRREL2,UBE2C,PRKCD,ECT2,BUB1B,CKS1B,GAPDH,PSRC1,CENPE,RGS14,CKS2
GO:0001934	positive regulation of protein phosphorylation	28	0.0480274	0.0656231	0.356001	EZH2,DAXX,KISS1R,TPX2,CCNB1,IQGAP3,TRAF2,MAPKAPK3,PLK1,SDC4,CDK1,CRLF1,EHD4,DDX11,CHRNA3,KDR,CLSPN,KIT,MAPK10,TOM1L1,CDON,TTK,AXIN2,ITGA5,PRKCD,ECT2,PSRC1,CENPE
GO:0090003	regulation of establishment of protein localization to plasma membrane	4	0.00686106	0.0666003	0.360818	AR,ARHGEF16,EPHA2,LDLRAP1
GO:0042127	regulation of cell proliferation	48	0.0823328	0.0674821	0.365107	PTGS1,JUP,PTH1R,TCF7,EZH2,KISS1R,CDC6,AR,EGFL7,CLMN,CCNB1,IQGAP3,ASPM,TRAF5,E2F1,E2F7,RSPO1,CDK1,HMGA2,CDK2,CRLF1,CD9,DDX11,CHEK1,CDC20,HILPDA,KDR,PLA2G4A,KLF4,FANCA,DHCR24,KIT,BIRC5,CDON,TTK,DISC1,BLM,RTKN2,AXIN2,BRCA2,BRCA1,CORO1A,DNMT1,LEF1,PRKCQ,SHCBP1,FOXM1,PTN
GO:0006184	GTP catabolic process	20	0.0343053	0.0693108	0.3745	RANGAP1,PGAM5,CDC42EP2,RGS3,EZH2,ARHGEF19,ARHGEF16,NET1,NUDT1,RND1,EPHA2,EPHA3,RAB38,SEPT4,AXIN2,ECT2,RASGRP1,RGS19,RACGAP1,RGS14
GO:0048754	branching morphogenesis of an epithelial tube	9	0.0154374	0.0694552	0.37478	AR,FOXD3,SIX4,TIMELESS,TFAP2C,PAX8,EPHA2,KDR,LEF1
GO:0002460	adaptive immune response based on somatic recombination of immune receptors built from immunoglobulin superfamily domains	8	0.0137221	0.069607	0.375099	SWAP70,MICB,TRAF2,EXO1,LEF1,PRKCD,PRKCQ,CTSC
GO:0006006	glucose metabolic process	13	0.0222985	0.0699018	0.376187	GRB10,PKM,HK2,PASK,GCK,ALDOC,TPI1,KCNJ11,SLC25A10,SLC37A4,ENO3,GAPDH,ENO1
GO:1901068	guanosine-containing compound metabolic process	21	0.0360206	0.0710347	0.381776	RANGAP1,PGAM5,CDC42EP2,RGS3,EZH2,ARHGEF19,ARHGEF16,NET1,NUDT1,IMPDH1,RND1,EPHA2,EPHA3,RAB38,SEPT4,AXIN2,ECT2,RASGRP1,RGS19,RACGAP1,RGS14
GO:0035710	CD4-positive, alpha-beta T cell activation	3	0.0051458	0.0726303	0.386016	MYB,LEF1,PRKCQ
GO:0022408	negative regulation of cell-cell adhesion	3	0.0051458	0.0726303	0.386016	KLF4,LEF1,PRKCD
GO:0043299	leukocyte degranulation	3	0.0051458	0.0726303	0.386016	PIK3CD,KIT,RASGRP1
GO:0043029	T cell homeostasis	3	0.0051458	0.0726303	0.386016	CCNB2,SIVA1,CORO1A
GO:0045576	mast cell activation	3	0.0051458	0.0726303	0.386016	PIK3CD,KIT,RASGRP1
GO:0016052	carbohydrate catabolic process	9	0.0154374	0.072677	0.386016	PKM,HK2,GCK,ALDOC,TPI1,KHK,ENO3,GAPDH,ENO1
GO:0010332	response to gamma radiation	4	0.00686106	0.072813	0.386016	XRCC2,FANCD2,CHEK2,BRCA2
GO:0010717	regulation of epithelial to mesenchymal transition	4	0.00686106	0.072813	0.386016	EZH2,EPHA3,AXIN2,LEF1
GO:0046632	alpha-beta T cell differentiation	4	0.00686106	0.072813	0.386016	TCF7,MYB,BLM,LEF1
GO:0042327	positive regulation of phosphorylation	31	0.0531732	0.0729505	0.386016	GRB10,EZH2,DAXX,KISS1R,AR,TPX2,CCNB1,IQGAP3,TRAF2,MAPKAPK3,PLK1,SDC4,CDK1,CRLF1,EHD4,GCK,DDX11,CHRNA3,KDR,CLSPN,KIT,MAPK10,TOM1L1,CDON,TTK,AXIN2,ITGA5,PRKCD,ECT2,PSRC1,CENPE
GO:1901069	guanosine-containing compound catabolic process	20	0.0343053	0.0730729	0.386016	RANGAP1,PGAM5,CDC42EP2,RGS3,EZH2,ARHGEF19,ARHGEF16,NET1,NUDT1,RND1,EPHA2,EPHA3,RAB38,SEPT4,AXIN2,ECT2,RASGRP1,RGS19,RACGAP1,RGS14
GO:0032271	regulation of protein polymerization	8	0.0137221	0.0731326	0.386016	CDC42EP2,NPHS1,ARPC1B,ADD2,BAIAP2L1,CORO1A,PRKCD,PSRC1
GO:0015711	organic anion transport	14	0.0240137	0.0741659	0.386016	FAM132B,KISS1R,SLCO3A1,SLC6A17,SLC7A3,SLC1A5,TRPC4,PLA2G4A,SLC16A3,SLCO4A1,SLC25A10,PRKCD,SLC17A7,SLC5A6
GO:0031329	regulation of cellular catabolic process	27	0.0463122	0.0757276	0.386016	RANGAP1,PGAM5,CDC42EP2,RGS3,PCNA,EZH2,ARHGEF19,ARHGEF16,USP44,NET1,PLK3,PLK1,GCK,UHRF1,MAD2L1,FBXO5,EPHA2,EPHA3,DISC1,AXIN2,PPIF,PRKCD,ECT2,RASGRP1,RGS19,RACGAP1,RGS14
GO:0044774	mitotic DNA integrity checkpoint	7	0.0120069	0.0762665	0.386016	CCNA2,GTSE1,CDK1,HMGA2,CDK2,TICRR,CLSPN
GO:0051972	regulation of telomerase activity	2	0.00343053	0.076789	0.386016	PIF1,WRAP53
GO:0050910	detection of mechanical stimulus involved in sensory perception of sound	2	0.00343053	0.076789	0.386016	PCDH15,KIT
GO:2000036	regulation of stem cell maintenance	2	0.00343053	0.076789	0.386016	PAX8,HMGA2
GO:0086005	ventricular cardiac muscle cell action potential	2	0.00343053	0.076789	0.386016	JUP,DSG2
GO:0007084	mitotic nuclear envelope reassembly	2	0.00343053	0.076789	0.386016	VRK1,REEP4
GO:0055015	ventricular cardiac muscle cell development	2	0.00343053	0.076789	0.386016	CCNB1,CDK1
GO:0006907	pinocytosis	2	0.00343053	0.076789	0.386016	MAPKAPK3,EHD4
GO:0042517	positive regulation of tyrosine phosphorylation of Stat3 protein	2	0.00343053	0.076789	0.386016	CRLF1,KIT
GO:0031468	nuclear envelope reassembly	2	0.00343053	0.076789	0.386016	VRK1,REEP4
GO:0015858	nucleoside transport	2	0.00343053	0.076789	0.386016	SLC29A1,SLC29A2
GO:0031398	positive regulation of protein ubiquitination	10	0.0171527	0.0775373	0.386016	CCNB1,PLK1,CDK1,FBXO5,CDC20,FANCI,SEPT4,DISC1,BRCA1,UBE2C
GO:0032147	activation of protein kinase activity	13	0.0222985	0.077541	0.386016	DAXX,KISS1R,TPX2,IQGAP3,TRAF2,MAPKAPK3,CDK1,CHRNA3,CLSPN,KIT,MAPK10,TOM1L1,ECT2
GO:0045666	positive regulation of neuron differentiation	5	0.00857633	0.0779446	0.386016	FAM5C,NEUROG2,CDON,ATOH1,ECT2
GO:0050794	regulation of cellular process	299	0.512864	0.0779665	0.386016	XRCC2,PTGS1,RANGAP1,RORA,RADIL,PGAM5,MAP3K8,CCNA2,CDCA5,ACAA2,PIK3CD,ESPL1,PLAUR,JUP,ADAMTS7,GRB10,SPAG5,ZWINT,ZNF785,ROR1,PTH1R,RCC1,FAM132B,CDC42EP2,TCF7,ARHGEF39,NDC80,SYNE2,RGS3,PARPBP,PCNA,ZNF114,ZNF486,EZH2,RASSF7,DAXX,GTSE1,YBX2,KISS1R,ZNF738,ARHGAP11B,ARHGAP11A,MYB,CDC6,AR,EGFL7,CLMN,ZNF544,PTF1A,ARHGEF19,TPX2,ARHGEF16,TTF2,MYCN,RRM2,THOC6,CLN6,POLA1,NUP210,ZNF850,PDE1A,BUB1,LIMD1,PCSK5,F…
GO:0015718	monocarboxylic acid transport	6	0.0102916	0.0782597	0.386016	FAM132B,KISS1R,TRPC4,PLA2G4A,SLC16A3,SLC5A6
GO:0048731	system development	134	0.229846	0.0785745	0.386016	XRCC2,RORA,PIK3CD,JUP,ADAMTS7,KIF4A,PTH1R,SLC29A1,ARG2,TCF7,MKI67,PCDH15,TNNI1,WDR62,PCNA,EZH2,MYB,AR,EGFL7,CLMN,PTF1A,THOC6,ALPL,HK2,PCSK5,FOXD3,SWAP70,CCNB1,CCNB2,RPS6KA1,NPHS1,LRP4,IQGAP3,ZIC1,ZIC3,ASPM,SIX4,TACC3,WEE1,TIMELESS,TFAP2C,EDA,TNFAIP2,KCNA2,NHS,TEAD4,FAM5C,HELLS,NTN4,NEUROG2,PLK4,FREM1,E2F1,E2F7,SDC4,NDE1,PAX8,IMPDH1,CDK1,HMGA2,SDC1,CHRM2,JAM3,CRLF1,PRDM13,COL9A1,CD9,GPSM2,EXO1,ANX…
GO:0016444	somatic cell DNA recombination	4	0.00686106	0.0793092	0.386016	TCF7,SWAP70,EXO1,LEF1
GO:0002562	somatic diversification of immune receptors via germline recombination within a single locus	4	0.00686106	0.0793092	0.386016	TCF7,SWAP70,EXO1,LEF1
GO:0060688	regulation of morphogenesis of a branching structure	4	0.00686106	0.0793092	0.386016	AR,SIX4,NTN4,PAX8
GO:0001825	blastocyst formation	3	0.0051458	0.0812922	0.386016	FOXD3,TFAP2C,TEAD4
GO:0021846	cell proliferation in forebrain	3	0.0051458	0.0812922	0.386016	TACC3,HMGA2,DISC1
GO:0010718	positive regulation of epithelial to mesenchymal transition	3	0.0051458	0.0812922	0.386016	EZH2,AXIN2,LEF1
GO:0048566	embryonic digestive tract development	3	0.0051458	0.0812922	0.386016	TCF7,MYB,PCSK5
GO:0045912	negative regulation of carbohydrate metabolic process	3	0.0051458	0.0812922	0.386016	GRB10,PASK,GCK
GO:0046717	acid secretion	3	0.0051458	0.0812922	0.386016	KISS1R,TRPC4,PLA2G4A
GO:0030177	positive regulation of Wnt signaling pathway	6	0.0102916	0.0829933	0.386016	JUP,ASPM,EDA,RSPO1,DISC1,WLS
GO:0030178	negative regulation of Wnt signaling pathway	8	0.0137221	0.0843474	0.386016	JUP,GRB10,LIMD1,LRP4,ZNRF3,DRAXIN,AXIN2,LEF1
GO:0070301	cellular response to hydrogen peroxide	4	0.00686106	0.086083	0.386016	NET1,CDK1,PPIF,ECT2
GO:0050818	regulation of coagulation	4	0.00686106	0.086083	0.386016	PLAUR,ANXA2,PRKCD,PRKCQ
GO:0006306	DNA methylation	4	0.00686106	0.086083	0.386016	HELLS,UHRF1,BRCA1,DNMT1
GO:0006305	DNA alkylation	4	0.00686106	0.086083	0.386016	HELLS,UHRF1,BRCA1,DNMT1
GO:0007613	memory	5	0.00857633	0.0891462	0.386016	FEN1,NQO2,ITGA5,RGS14,SLC17A7
GO:0043588	skin development	12	0.0205832	0.0897669	0.386016	JUP,PCDH15,EZH2,LRP4,TFAP2C,EDA,EPHA2,KLF4,DHCR24,ATOH1,FRAS1,SOX21
GO:0000738	DNA catabolic process, exonucleolytic	2	0.00343053	0.0910272	0.386016	DNA2,BLM
GO:0051894	positive regulation of focal adhesion assembly	2	0.00343053	0.0910272	0.386016	SDC4,KDR
GO:0036445	neuronal stem cell division	2	0.00343053	0.0910272	0.386016	ASPM,LEF1
GO:0086091	regulation of heart rate by cardiac conduction	2	0.00343053	0.0910272	0.386016	JUP,DSG2
GO:0033151	V(D)J recombination	2	0.00343053	0.0910272	0.386016	TCF7,LEF1
GO:2000104	negative regulation of DNA-dependent DNA replication	2	0.00343053	0.0910272	0.386016	BLM,BRCA2
GO:2000514	regulation of CD4-positive, alpha-beta T cell activation	2	0.00343053	0.0910272	0.386016	MYB,PRKCQ
GO:0006684	sphingomyelin metabolic process	2	0.00343053	0.0910272	0.386016	SMPD2,PRKCD
GO:0055057	neuroblast division	2	0.00343053	0.0910272	0.386016	ASPM,LEF1
GO:0060602	branch elongation of an epithelium	2	0.00343053	0.0910272	0.386016	SIX4,TFAP2C
GO:1901890	positive regulation of cell junction assembly	2	0.00343053	0.0910272	0.386016	SDC4,KDR
GO:0032633	interleukin-4 production	2	0.00343053	0.0910272	0.386016	LEF1,PRKCQ
GO:0031297	replication fork processing	2	0.00343053	0.0910272	0.386016	BLM,TONSL
GO:0030949	positive regulation of vascular endothelial growth factor receptor signaling pathway	2	0.00343053	0.0910272	0.386016	GRB10,ITGA5
GO:0070314	G1 to G0 transition	1	0.00171527	0.0914726	0.386016	EZH2
GO:0070309	lens fiber cell morphogenesis	1	0.00171527	0.0914726	0.386016	EPHA2
GO:0035747	natural killer cell chemotaxis	1	0.00171527	0.0914726	0.386016	PIK3CD
GO:0070092	regulation of glucagon secretion	1	0.00171527	0.0914726	0.386016	PASK
GO:0070091	glucagon secretion	1	0.00171527	0.0914726	0.386016	PASK
GO:0035461	vitamin transmembrane transport	1	0.00171527	0.0914726	0.386016	SLC5A6
GO:0035425	autocrine signaling	1	0.00171527	0.0914726	0.386016	HILPDA
GO:0036309	protein localization to M-band	1	0.00171527	0.0914726	0.386016	OBSCN
GO:0051490	negative regulation of filopodium assembly	1	0.00171527	0.0914726	0.386016	PRKCD
GO:0051594	detection of glucose	1	0.00171527	0.0914726	0.386016	GCK
GO:0036215	response to stem cell factor	1	0.00171527	0.0914726	0.386016	KIT
GO:0036216	cellular response to stem cell factor stimulus	1	0.00171527	0.0914726	0.386016	KIT
GO:0051661	maintenance of centrosome location	1	0.00171527	0.0914726	0.386016	ASPM
GO:0036093	germ cell proliferation	1	0.00171527	0.0914726	0.386016	RSPO1
GO:0071281	cellular response to iron ion	1	0.00171527	0.0914726	0.386016	CCNB1
GO:0051324	prophase	1	0.00171527	0.0914726	0.386016	MSH5
GO:0070922	small RNA loading onto RISC	1	0.00171527	0.0914726	0.386016	CLP1
GO:1990164	histone H2A phosphorylation	1	0.00171527	0.0914726	0.386016	HMGA2
GO:0070827	chromatin maintenance	1	0.00171527	0.0914726	0.386016	WDHD1
GO:0002176	male germ cell proliferation	1	0.00171527	0.0914726	0.386016	RSPO1
GO:0072672	neutrophil extravasation	1	0.00171527	0.0914726	0.386016	PIK3CD
GO:0019682	glyceraldehyde-3-phosphate metabolic process	1	0.00171527	0.0914726	0.386016	TPI1
GO:0032796	uropod organization	1	0.00171527	0.0914726	0.386016	CORO1A
GO:0032877	positive regulation of DNA endoreduplication	1	0.00171527	0.0914726	0.386016	E2F7
GO:1900204	apoptotic process involved in metanephric collecting duct development	1	0.00171527	0.0914726	0.386016	PAX8
GO:1900205	apoptotic process involved in metanephric nephron tubule development	1	0.00171527	0.0914726	0.386016	PAX8
GO:1900200	mesenchymal cell apoptotic process involved in metanephros development	1	0.00171527	0.0914726	0.386016	PAX8
GO:1900215	negative regulation of apoptotic process involved in metanephric collecting duct development	1	0.00171527	0.0914726	0.386016	PAX8
GO:1900214	regulation of apoptotic process involved in metanephric collecting duct development	1	0.00171527	0.0914726	0.386016	PAX8
GO:1900212	negative regulation of mesenchymal cell apoptotic process involved in metanephros development	1	0.00171527	0.0914726	0.386016	PAX8
GO:1900211	regulation of mesenchymal cell apoptotic process involved in metanephros development	1	0.00171527	0.0914726	0.386016	PAX8
GO:1900218	negative regulation of apoptotic process involved in metanephric nephron tubule development	1	0.00171527	0.0914726	0.386016	PAX8
GO:1900217	regulation of apoptotic process involved in metanephric nephron tubule development	1	0.00171527	0.0914726	0.386016	PAX8
GO:1900121	negative regulation of receptor binding	1	0.00171527	0.0914726	0.386016	LEF1
GO:0019860	uracil metabolic process	1	0.00171527	0.0914726	0.386016	TYMS
GO:0072305	negative regulation of mesenchymal cell apoptotic process involved in metanephric nephron morphogenesis	1	0.00171527	0.0914726	0.386016	PAX8
GO:0072304	regulation of mesenchymal cell apoptotic process involved in metanephric nephron morphogenesis	1	0.00171527	0.0914726	0.386016	PAX8
GO:0072309	mesenchymal stem cell maintenance involved in metanephric nephron morphogenesis	1	0.00171527	0.0914726	0.386016	PAX8
GO:0072107	positive regulation of ureteric bud formation	1	0.00171527	0.0914726	0.386016	SIX4
GO:0072106	regulation of ureteric bud formation	1	0.00171527	0.0914726	0.386016	SIX4
GO:0051177	meiotic sister chromatid cohesion	1	0.00171527	0.0914726	0.386016	SGOL2
GO:0072108	positive regulation of mesenchymal to epithelial transition involved in metanephros morphogenesis	1	0.00171527	0.0914726	0.386016	PAX8
GO:0033566	gamma-tubulin complex localization	1	0.00171527	0.0914726	0.386016	CEP72
GO:0072095	regulation of branch elongation involved in ureteric bud branching	1	0.00171527	0.0914726	0.386016	SIX4
GO:0050973	detection of mechanical stimulus involved in equilibrioception	1	0.00171527	0.0914726	0.386016	PCDH15
GO:0072004	kidney field specification	1	0.00171527	0.0914726	0.386016	PAX8
GO:0072003	kidney rudiment formation	1	0.00171527	0.0914726	0.386016	PAX8
GO:0071866	negative regulation of apoptotic process in bone marrow	1	0.00171527	0.0914726	0.386016	LEF1
GO:0071865	regulation of apoptotic process in bone marrow	1	0.00171527	0.0914726	0.386016	LEF1
GO:0071839	apoptotic process in bone marrow	1	0.00171527	0.0914726	0.386016	LEF1
GO:0050902	leukocyte adhesive activation	1	0.00171527	0.0914726	0.386016	SELPLG
GO:0003010	voluntary skeletal muscle contraction	1	0.00171527	0.0914726	0.386016	TNNT1
GO:0071895	odontoblast differentiation	1	0.00171527	0.0914726	0.386016	LEF1
GO:0034250	positive regulation of cellular amide metabolic process	1	0.00171527	0.0914726	0.386016	PRKCD
GO:0003136	negative regulation of heart induction by canonical Wnt signaling pathway	1	0.00171527	0.0914726	0.386016	JUP
GO:0034287	detection of monosaccharide stimulus	1	0.00171527	0.0914726	0.386016	GCK
GO:0019375	galactolipid biosynthetic process	1	0.00171527	0.0914726	0.386016	GAL3ST1
GO:0072710	response to hydroxyurea	1	0.00171527	0.0914726	0.386016	BLM
GO:0072711	cellular response to hydroxyurea	1	0.00171527	0.0914726	0.386016	BLM
GO:2000054	negative regulation of Wnt signaling pathway involved in dorsal/ventral axis specification	1	0.00171527	0.0914726	0.386016	AXIN2
GO:2000044	negative regulation of cardiac cell fate specification	1	0.00171527	0.0914726	0.386016	JUP
GO:2000043	regulation of cardiac cell fate specification	1	0.00171527	0.0914726	0.386016	JUP
GO:0021943	formation of radial glial scaffolds	1	0.00171527	0.0914726	0.386016	LEF1
GO:0039017	pattern specification involved in pronephros development	1	0.00171527	0.0914726	0.386016	PAX8
GO:0039003	pronephric field specification	1	0.00171527	0.0914726	0.386016	PAX8
GO:0021730	trigeminal sensory nucleus development	1	0.00171527	0.0914726	0.386016	KIRREL3
GO:0021740	principal sensory nucleus of trigeminal nerve development	1	0.00171527	0.0914726	0.386016	KIRREL3
GO:2000275	regulation of oxidative phosphorylation uncoupler activity	1	0.00171527	0.0914726	0.386016	PPIF
GO:2000371	regulation of DNA topoisomerase (ATP-hydrolyzing) activity	1	0.00171527	0.0914726	0.386016	UHRF1
GO:2000373	positive regulation of DNA topoisomerase (ATP-hydrolyzing) activity	1	0.00171527	0.0914726	0.386016	UHRF1
GO:0021633	optic nerve structural organization	1	0.00171527	0.0914726	0.386016	KCNA2
GO:2000342	negative regulation of chemokine (C-X-C motif) ligand 2 production	1	0.00171527	0.0914726	0.386016	KLF4
GO:2000592	regulation of metanephric DCT cell differentiation	1	0.00171527	0.0914726	0.386016	PAX8
GO:2000594	positive regulation of metanephric DCT cell differentiation	1	0.00171527	0.0914726	0.386016	PAX8
GO:2000611	positive regulation of thyroid hormone generation	1	0.00171527	0.0914726	0.386016	PAX8
GO:2000609	regulation of thyroid hormone generation	1	0.00171527	0.0914726	0.386016	PAX8
GO:2000427	positive regulation of apoptotic cell clearance	1	0.00171527	0.0914726	0.386016	MFGE8
GO:2000683	regulation of cellular response to X-ray	1	0.00171527	0.0914726	0.386016	HMGA2
GO:0006566	threonine metabolic process	1	0.00171527	0.0914726	0.386016	PHGDH
GO:0006203	dGTP catabolic process	1	0.00171527	0.0914726	0.386016	NUDT1
GO:0006233	dTDP biosynthetic process	1	0.00171527	0.0914726	0.386016	DTYMK
GO:0007092	activation of mitotic anaphase-promoting complex activity	1	0.00171527	0.0914726	0.386016	PLK1
GO:0006682	galactosylceramide biosynthetic process	1	0.00171527	0.0914726	0.386016	GAL3ST1
GO:0006769	nicotinamide metabolic process	1	0.00171527	0.0914726	0.386016	NAPRT1
GO:0007500	mesodermal cell fate determination	1	0.00171527	0.0914726	0.386016	KLF4
GO:0038109	Kit signaling pathway	1	0.00171527	0.0914726	0.386016	KIT
GO:0038018	Wnt receptor catabolic process	1	0.00171527	0.0914726	0.386016	ZNRF3
GO:0007342	fusion of sperm to egg plasma membrane	1	0.00171527	0.0914726	0.386016	CD9
GO:0009177	pyrimidine deoxyribonucleoside monophosphate biosynthetic process	1	0.00171527	0.0914726	0.386016	TYMS
GO:0009157	deoxyribonucleoside monophosphate biosynthetic process	1	0.00171527	0.0914726	0.386016	TYMS
GO:0060748	tertiary branching involved in mammary gland duct morphogenesis	1	0.00171527	0.0914726	0.386016	AR
GO:0043148	mitotic spindle stabilization	1	0.00171527	0.0914726	0.386016	CCNB1
GO:0060599	lateral sprouting involved in mammary gland duct morphogenesis	1	0.00171527	0.0914726	0.386016	AR
GO:0008582	regulation of synaptic growth at neuromuscular junction	1	0.00171527	0.0914726	0.386016	SIX4
GO:0009732	detection of hexose stimulus	1	0.00171527	0.0914726	0.386016	GCK
GO:0009730	detection of carbohydrate stimulus	1	0.00171527	0.0914726	0.386016	GCK
GO:0045004	DNA replication proofreading	1	0.00171527	0.0914726	0.386016	POLD1
GO:0010041	response to iron(III) ion	1	0.00171527	0.0914726	0.386016	CCNB1
GO:0009997	negative regulation of cardioblast cell fate specification	1	0.00171527	0.0914726	0.386016	JUP
GO:0010070	zygote asymmetric cell division	1	0.00171527	0.0914726	0.386016	RGS14
GO:0009414	response to water deprivation	1	0.00171527	0.0914726	0.386016	CD9
GO:0010993	regulation of ubiquitin homeostasis	1	0.00171527	0.0914726	0.386016	UBE2C
GO:0010994	free ubiquitin chain polymerization	1	0.00171527	0.0914726	0.386016	UBE2C
GO:0010912	positive regulation of isomerase activity	1	0.00171527	0.0914726	0.386016	UHRF1
GO:0010911	regulation of isomerase activity	1	0.00171527	0.0914726	0.386016	UHRF1
GO:1901320	negative regulation of heart induction	1	0.00171527	0.0914726	0.386016	JUP
GO:0010767	regulation of transcription from RNA polymerase II promoter in response to UV-induced DNA damage	1	0.00171527	0.0914726	0.386016	CHEK1
GO:0042684	cardioblast cell fate commitment	1	0.00171527	0.0914726	0.386016	JUP
GO:0042685	cardioblast cell fate specification	1	0.00171527	0.0914726	0.386016	JUP
GO:0042686	regulation of cardioblast cell fate specification	1	0.00171527	0.0914726	0.386016	JUP
GO:0042262	DNA protection	1	0.00171527	0.0914726	0.386016	NUDT1
GO:0097155	fasciculation of sensory neuron axon	1	0.00171527	0.0914726	0.386016	EPHA3
GO:0097156	fasciculation of motor neuron axon	1	0.00171527	0.0914726	0.386016	EPHA3
GO:0030718	germ-line stem cell maintenance	1	0.00171527	0.0914726	0.386016	TFAP2C
GO:0030382	sperm mitochondrion organization	1	0.00171527	0.0914726	0.386016	2014-09-04
GO:0090118	receptor-mediated endocytosis of low-density lipoprotein particle involved in cholesterol transport	1	0.00171527	0.0914726	0.386016	LDLRAP1
GO:0014028	notochord formation	1	0.00171527	0.0914726	0.386016	EPHA2
GO:0090402	oncogene-induced cell senescence	1	0.00171527	0.0914726	0.386016	HMGA2
GO:0048341	paraxial mesoderm formation	1	0.00171527	0.0914726	0.386016	LEF1
GO:0048320	axial mesoderm formation	1	0.00171527	0.0914726	0.386016	EPHA2
GO:0048627	myoblast development	1	0.00171527	0.0914726	0.386016	SDC1
GO:0045726	positive regulation of integrin biosynthetic process	1	0.00171527	0.0914726	0.386016	AR
GO:0032286	central nervous system myelin maintenance	1	0.00171527	0.0914726	0.386016	MYRF
GO:0045950	negative regulation of mitotic recombination	1	0.00171527	0.0914726	0.386016	BLM
GO:0032298	positive regulation of DNA-dependent DNA replication initiation	1	0.00171527	0.0914726	0.386016	CDK2
GO:0045875	negative regulation of sister chromatid cohesion	1	0.00171527	0.0914726	0.386016	ESPL1
GO:0046072	dTDP metabolic process	1	0.00171527	0.0914726	0.386016	DTYMK
GO:0032423	regulation of mismatch repair	1	0.00171527	0.0914726	0.386016	AXIN2
GO:0046061	dATP catabolic process	1	0.00171527	0.0914726	0.386016	NUDT1
GO:0032466	negative regulation of cytokinesis	1	0.00171527	0.0914726	0.386016	E2F7
GO:0045113	regulation of integrin biosynthetic process	1	0.00171527	0.0914726	0.386016	AR
GO:0014721	twitch skeletal muscle contraction	1	0.00171527	0.0914726	0.386016	TNNT1
GO:0014745	negative regulation of muscle adaptation	1	0.00171527	0.0914726	0.386016	KLF4
GO:0032185	septin cytoskeleton organization	1	0.00171527	0.0914726	0.386016	ANLN
GO:0032203	telomere formation via telomerase	1	0.00171527	0.0914726	0.386016	WRAP53
GO:0031914	negative regulation of synaptic plasticity	1	0.00171527	0.0914726	0.386016	RGS14
GO:0046607	positive regulation of centrosome cycle	1	0.00171527	0.0914726	0.386016	PLK4
GO:0046641	positive regulation of alpha-beta T cell proliferation	1	0.00171527	0.0914726	0.386016	BLM
GO:0046940	nucleoside monophosphate phosphorylation	1	0.00171527	0.0914726	0.386016	DTYMK
GO:0046985	positive regulation of hemoglobin biosynthetic process	1	0.00171527	0.0914726	0.386016	KLF4
GO:0031427	response to methotrexate	1	0.00171527	0.0914726	0.386016	DHFR
GO:0015760	glucose-6-phosphate transport	1	0.00171527	0.0914726	0.386016	SLC37A4
GO:0031022	nuclear migration along microfilament	1	0.00171527	0.0914726	0.386016	SYNE2
GO:0015712	hexose phosphate transport	1	0.00171527	0.0914726	0.386016	SLC37A4
GO:0048468	cell development	67	0.114923	0.0915826	0.386078	XRCC2,JUP,KIF4A,PTH1R,PCDH15,EZH2,YBX2,CLMN,LIMD1,FOXD3,TRIP13,CCNB1,PHF19,RPS6KA1,NPHS1,ASPM,WEE1,TFAP2C,FAM5C,NTN4,NEUROG2,PAX8,CDK1,HMGA2,SDC1,JAM3,COL9A1,CD9,ODF2,MEGF10,CHRNA3,RND1,FBXO5,TRPC4,CDC20,EPHA2,EPHA3,KDR,KLF4,EFHD1,FANCC,SHROOM3,KIT,CDON,PHGDH,CIT,SEPT4,NRTN,PLXNA1,ATOH1,DISC1,DRAXIN,IGSF9,AXIN2,OBSCN,CASC5,BRCA2,BRCA1,ITGA5,LEF1,ECT2,PRKCQ,MYRF,TYMS,NPTX1,HS6ST1,RGS14
GO:0046039	GTP metabolic process	20	0.0343053	0.0917016	0.386177	RANGAP1,PGAM5,CDC42EP2,RGS3,EZH2,ARHGEF19,ARHGEF16,NET1,NUDT1,RND1,EPHA2,EPHA3,RAB38,SEPT4,AXIN2,ECT2,RASGRP1,RGS19,RACGAP1,RGS14
GO:0002009	morphogenesis of an epithelium	19	0.0325901	0.0923917	0.388679	JUP,PCDH15,AR,FOXD3,ZIC3,SIX4,TIMELESS,TFAP2C,NTN4,PAX8,ZNRF3,EPHA2,KDR,SHROOM3,STIL,PLXNA1,FRAS1,ITGA5,LEF1
GO:0048864	stem cell development	12	0.0205832	0.0928447	0.389711	EZH2,FOXD3,PHF19,TFAP2C,PAX8,HMGA2,EPHA3,KLF4,KIT,NRTN,AXIN2,LEF1
GO:0001701	in utero embryonic development	18	0.0308748	0.0929172	0.389711	XRCC2,NCAPG2,MYB,AR,FOXD3,CCNB1,CCNB2,TFAP2C,TEAD4,GINS1,PLK4,E2F7,NEK2,NASP,STIL,BRCA2,LEF1,HS6ST1
GO:0051436	negative regulation of ubiquitin-protein ligase activity involved in mitotic cell cycle	6	0.0102916	0.0929259	0.389711	USP44,MAD2L1,FBXO5,CDC20,UBE2C,BUB1B
GO:0045740	positive regulation of DNA replication	4	0.00686106	0.0931279	0.389751	DNA2,E2F7,CDK1,CDK2
GO:0030838	positive regulation of actin filament polymerization	4	0.00686106	0.0931279	0.389751	CDC42EP2,NPHS1,BAIAP2L1,CORO1A
GO:0009143	nucleoside triphosphate catabolic process	23	0.0394511	0.0950623	0.397435	RANGAP1,PGAM5,CDC42EP2,RGS3,EZH2,ARHGEF19,ARHGEF16,DCTPP1,NET1,NUDT1,DNA2,RND1,EPHA2,EPHA3,RAB38,SEPT4,BLM,AXIN2,ECT2,RASGRP1,RGS19,RACGAP1,RGS14
GO:0035023	regulation of Rho protein signal transduction	8	0.0137221	0.0965169	0.4031	CDC42EP2,ARHGEF19,ARHGEF16,NET1,EPHA2,EPHA3,ECT2,RASGRP1
GO:0051246	regulation of protein metabolic process	68	0.116638	0.0974032	0.405964	CCNA2,PLAUR,RGS3,EZH2,DAXX,YBX2,KISS1R,MYB,CDC6,TPX2,CLN6,CCNB1,PHF19,CCNB2,RPS6KA1,DUSP9,LRP4,USP44,PASK,IQGAP3,TRAF2,MAPKAPK3,PLK3,PLK1,SDC4,CDK1,CDK2,CRLF1,EHD4,CDC25C,DDX11,CHRNA3,UHRF1,MAD2L1,IGF2BP1,CHEK1,CHEK2,FBXO5,CDC20,KDR,KLF4,CLSPN,FANCI,KIT,MAPK10,TOM1L1,CDON,SEPT4,TTK,PKMYT1,DISC1,BLM,AXIN2,BRCA1,ITGA5,DNMT1,KIRREL2,UBE2C,PRKCD,ECT2,PRKCQ,BUB1B,CKS1B,GAPDH,PSRC1,CENPE,RGS14,CKS2
GO:0012501	programmed cell death	68	0.116638	0.0974032	0.405964	XRCC2,PGAM5,H1F0,ACAA2,ESPL1,BCL2L12,TCF7,RASSF7,DAXX,PKM,AR,TPX2,ARHGEF16,THOC6,HK2,BUB1,RPS6KA1,NET1,SIX4,TNFAIP8,TRAF2,TRAF5,HELLS,PLK3,DSG2,PLK1,E2F1,E2F2,PAX8,CDK1,HMGA2,CRLF1,TRAIP,SMPD2,AURKB,MAD2L1,SIVA1,LMNB1,ALDOC,CHEK2,EPHA2,KDR,KLF4,CLSPN,TMEM161A,TOP2A,DHCR24,KIT,BIRC5,MTFP1,SEPT4,STIL,ATOH1,OBSCN,BRCA2,BRCA1,PPIF,ITGA5,BOK,LEF1,PRKCD,ECT2,NLRP2,PRKCQ,BUB1B,MELK,GAPDH,PPP1R13L
GO:0051496	positive regulation of stress fiber assembly	3	0.0051458	0.0998596	0.412801	KISS1R,SDC4,FHOD1
GO:0051893	regulation of focal adhesion assembly	3	0.0051458	0.0998596	0.412801	SDC4,EPHA3,KDR
GO:0002275	myeloid cell activation involved in immune response	3	0.0051458	0.0998596	0.412801	PIK3CD,KIT,RASGRP1
GO:0090109	regulation of cell-substrate junction assembly	3	0.0051458	0.0998596	0.412801	SDC4,EPHA3,KDR
GO:0002444	myeloid leukocyte mediated immunity	3	0.0051458	0.0998596	0.412801	PIK3CD,KIT,RASGRP1
GO:0005979	regulation of glycogen biosynthetic process	3	0.0051458	0.0998596	0.412801	GRB10,PASK,GCK
GO:0007435	salivary gland morphogenesis	3	0.0051458	0.0998596	0.412801	EDA,NTN4,PLXNA1
GO:0010962	regulation of glucan biosynthetic process	3	0.0051458	0.0998596	0.412801	GRB10,PASK,GCK
GO:0002200	somatic diversification of immune receptors	4	0.00686106	0.100437	0.41434	TCF7,SWAP70,EXO1,LEF1
GO:0002260	lymphocyte homeostasis	4	0.00686106	0.100437	0.41434	PIK3CD,CCNB2,SIVA1,CORO1A
GO:0046777	protein autophosphorylation	11	0.0188679	0.10064	0.414757	PASK,AURKA,AURKB,NEK2,CHEK2,VRK1,KDR,KIT,TOM1L1,PRKCD,MELK
GO:0070661	leukocyte proliferation	8	0.0137221	0.100784	0.414926	HELLS,IMPDH1,KIT,BLM,CORO1A,LEF1,PRKCD,PRKCQ
GO:0019318	hexose metabolic process	14	0.0240137	0.101141	0.415973	GRB10,PKM,HK2,PASK,GCK,ALDOC,TPI1,KCNJ11,KHK,SLC25A10,SLC37A4,ENO3,GAPDH,ENO1
GO:0030029	actin filament-based process	25	0.0428816	0.102523	0.42123	JUP,CDC42EP2,PCDH15,TNNI1,SYNE2,KISS1R,ARHGEF19,NPHS1,CORO6,ARPC1B,DSG2,SDC4,JAM3,FHOD1,RND1,ADD2,EPHA3,SHROOM3,KIT,BAIAP2L1,TNNT1,OBSCN,CORO1A,PRKCD,RACGAP1
GO:1900542	regulation of purine nucleotide metabolic process	18	0.0308748	0.10282	0.422023	RANGAP1,PGAM5,CDC42EP2,RGS3,EZH2,ARHGEF19,ARHGEF16,NET1,UHRF1,EPHA2,EPHA3,AXIN2,PPIF,ECT2,RASGRP1,RGS19,RACGAP1,RGS14
GO:0090090	negative regulation of canonical Wnt signaling pathway	6	0.0102916	0.103469	0.423826	LIMD1,LRP4,ZNRF3,DRAXIN,AXIN2,LEF1
GO:0031099	regeneration	6	0.0102916	0.103469	0.423826	MKI67,CCNB1,CDK1,ALDOC,TYMS,ENO3
GO:0030879	mammary gland development	8	0.0137221	0.105155	0.426252	SLC29A1,AR,HK2,IQGAP3,TFAP2C,EPHA2,BRCA2,LEF1
GO:0070229	negative regulation of lymphocyte apoptotic process	2	0.00343053	0.105958	0.426252	AURKB,PRKCQ
GO:0051642	centrosome localization	2	0.00343053	0.105958	0.426252	SYNE2,ASPM
GO:0036152	phosphatidylethanolamine acyl-chain remodeling	2	0.00343053	0.105958	0.426252	PLA2G4A,PLA2G3
GO:0001759	organ induction	2	0.00343053	0.105958	0.426252	JUP,AR
GO:0071715	icosanoid transport	2	0.00343053	0.105958	0.426252	KISS1R,PLA2G4A
GO:0034629	cellular protein complex localization	2	0.00343053	0.105958	0.426252	CEP72,GSG2
GO:2000050	regulation of non-canonical Wnt signaling pathway	2	0.00343053	0.105958	0.426252	RSPO1,ZNRF3
GO:0007141	male meiosis I	2	0.00343053	0.105958	0.426252	TRIP13,BRCA2
GO:0009070	serine family amino acid biosynthetic process	2	0.00343053	0.105958	0.426252	DHFR,PHGDH
GO:0060706	cell differentiation involved in embryonic placenta development	2	0.00343053	0.105958	0.426252	PLK4,E2F7
GO:0060561	apoptotic process involved in morphogenesis	2	0.00343053	0.105958	0.426252	PAX8,LEF1
GO:0009219	pyrimidine deoxyribonucleotide metabolic process	2	0.00343053	0.105958	0.426252	DTYMK,TYMS
GO:0042659	regulation of cell fate specification	2	0.00343053	0.105958	0.426252	JUP,AR
GO:1901571	fatty acid derivative transport	2	0.00343053	0.105958	0.426252	KISS1R,PLA2G4A
GO:0090128	regulation of synapse maturation	2	0.00343053	0.105958	0.426252	CDC20,DISC1
GO:0032309	icosanoid secretion	2	0.00343053	0.105958	0.426252	KISS1R,PLA2G4A
GO:0031061	negative regulation of histone methylation	2	0.00343053	0.105958	0.426252	BRCA1,DNMT1
GO:0050789	regulation of biological process	310	0.531732	0.106875	0.429517	XRCC2,PTGS1,RANGAP1,RORA,RADIL,PGAM5,MAP3K8,CCNA2,CDCA5,ACAA2,PIK3CD,ESPL1,PLAUR,JUP,ADAMTS7,GRB10,SPAG5,ZWINT,ZNF785,ROR1,PTH1R,RCC1,FAM132B,CDC42EP2,TCF7,ARHGEF39,NDC80,TNNI1,SYNE2,RGS3,PARPBP,PCNA,ZNF114,ZNF486,EZH2,RASSF7,DAXX,GTSE1,YBX2,KISS1R,ZNF738,ARHGAP11B,ARHGAP11A,MYB,CDC6,AR,EGFL7,CLMN,ZNF544,PTF1A,ARHGEF19,TPX2,ARHGEF16,TTF2,MYCN,RRM2,THOC6,CLN6,HK2,POLA1,NUP210,ZNF850,PDE1A,BUB1,LIM…
GO:0051437	positive regulation of ubiquitin-protein ligase activity involved in mitotic cell cycle	6	0.0102916	0.108965	0.437483	CCNB1,PLK1,CDK1,FBXO5,CDC20,UBE2C
GO:0007163	establishment or maintenance of cell polarity	8	0.0137221	0.10963	0.438783	NDC80,SYNE2,WEE1,KIF2C,NDE1,JAM3,GPSM2,LLGL2
GO:0042102	positive regulation of T cell proliferation	3	0.0051458	0.109723	0.438783	BLM,CORO1A,PRKCQ
GO:0046626	regulation of insulin receptor signaling pathway	3	0.0051458	0.109723	0.438783	GRB10,PRKCD,PRKCQ
GO:0046634	regulation of alpha-beta T cell activation	3	0.0051458	0.109723	0.438783	MYB,BLM,PRKCQ
GO:0006140	regulation of nucleotide metabolic process	18	0.0308748	0.110665	0.442115	RANGAP1,PGAM5,CDC42EP2,RGS3,EZH2,ARHGEF19,ARHGEF16,NET1,UHRF1,EPHA2,EPHA3,AXIN2,PPIF,ECT2,RASGRP1,RGS19,RACGAP1,RGS14
GO:0009792	embryo development ending in birth or egg hatching	27	0.0463122	0.11125	0.444011	XRCC2,NCAPG2,TCF7,MYB,AR,PCSK5,FOXD3,CCNB1,CCNB2,SIX4,TFAP2C,TEAD4,GINS1,PLK4,E2F7,NEK2,TK1,EPHA2,SHROOM3,NASP,PHGDH,STIL,AXIN2,BRCA2,BRCA1,LEF1,HS6ST1
GO:0030154	cell differentiation	106	0.181818	0.112129	0.447082	XRCC2,RORA,PIK3CD,JUP,ADAMTS7,KIF4A,PTH1R,TCF7,PCDH15,WDR62,EZH2,YBX2,MYB,AR,EGFL7,CLMN,PTF1A,LIMD1,FOXD3,TRIP13,CCNB1,PHF19,RPS6KA1,NPHS1,LRP4,ZIC1,ZIC3,ASPM,SIX4,TACC3,WEE1,TFAP2C,EDA,TNFAIP2,NHS,AZI1,TEAD4,FAM5C,ASF1B,SUV39H1,NTN4,NEUROG2,PLK4,E2F7,NDE1,PAX8,CDK1,HMGA2,SDC1,JAM3,PRDM13,COL9A1,CD9,GPSM2,ODF2,MEGF10,CHRNA3,F11R,APOLD1,RND1,FBXO5,TRPC4,CDC20,EPHA2,EPHA3,KDR,KLF4,EFHD1,FANCC,SHROO…
GO:0008645	hexose transport	7	0.0120069	0.112786	0.448372	GRB10,HK2,NUP210,GCK,NUP37,PRKCD,SLC37A4
GO:0030041	actin filament polymerization	7	0.0120069	0.112786	0.448372	CDC42EP2,NPHS1,ARPC1B,ADD2,BAIAP2L1,CORO1A,PRKCD
GO:0015758	glucose transport	7	0.0120069	0.112786	0.448372	GRB10,HK2,NUP210,GCK,NUP37,PRKCD,SLC37A4
GO:0016051	carbohydrate biosynthetic process	10	0.0171527	0.113055	0.449001	GRB10,PTH1R,PASK,GCK,ALDOC,TPI1,SLC25A10,ENO3,GAPDH,ENO1
GO:0010562	positive regulation of phosphorus metabolic process	32	0.0548885	0.113807	0.451105	GRB10,PTH1R,EZH2,DAXX,KISS1R,AR,TPX2,CCNB1,IQGAP3,TRAF2,MAPKAPK3,PLK1,SDC4,CDK1,CRLF1,EHD4,GCK,DDX11,CHRNA3,KDR,CLSPN,KIT,MAPK10,TOM1L1,CDON,TTK,AXIN2,ITGA5,PRKCD,ECT2,PSRC1,CENPE
GO:0045937	positive regulation of phosphate metabolic process	32	0.0548885	0.113807	0.451105	GRB10,PTH1R,EZH2,DAXX,KISS1R,AR,TPX2,CCNB1,IQGAP3,TRAF2,MAPKAPK3,PLK1,SDC4,CDK1,CRLF1,EHD4,GCK,DDX11,CHRNA3,KDR,CLSPN,KIT,MAPK10,TOM1L1,CDON,TTK,AXIN2,ITGA5,PRKCD,ECT2,PSRC1,CENPE
GO:0010827	regulation of glucose transport	6	0.0102916	0.114609	0.453837	GRB10,HK2,NUP210,GCK,NUP37,PRKCD
GO:2000648	positive regulation of stem cell proliferation	4	0.00686106	0.115815	0.457273	ASPM,HMGA2,KDR,DISC1
GO:0043242	negative regulation of protein complex disassembly	4	0.00686106	0.115815	0.457273	CCNB1,AURKA,AURKB,ADD2
GO:1901880	negative regulation of protein depolymerization	4	0.00686106	0.115815	0.457273	CCNB1,AURKA,AURKB,ADD2
GO:0048732	gland development	13	0.0222985	0.116646	0.460103	SLC29A1,AR,HK2,IQGAP3,TFAP2C,EDA,NTN4,PAX8,HMGA2,EPHA2,PLXNA1,BRCA2,LEF1
GO:0002449	lymphocyte mediated immunity	7	0.0120069	0.117903	0.462804	TUBB4B,SWAP70,MICB,TRAF2,EXO1,PRKCD,CTSC
GO:0006664	glycolipid metabolic process	7	0.0120069	0.117903	0.462804	PLAUR,CLN6,SMPD2,ARSE,KIT,GAL3ST1,PRKCD
GO:0060326	cell chemotaxis	7	0.0120069	0.117903	0.462804	PIK3CD,ARHGEF16,JAM3,EPHA2,KIT,CORO1A,LEF1
GO:0009581	detection of external stimulus	7	0.0120069	0.117903	0.462804	JUP,PCDH15,LRAT,SDC4,SDC1,KIT,PRKCQ
GO:0015749	monosaccharide transport	7	0.0120069	0.117903	0.462804	GRB10,HK2,NUP210,GCK,NUP37,PRKCD,SLC37A4
GO:0006820	anion transport	15	0.025729	0.119306	0.462804	FAM132B,KISS1R,SLCO3A1,SLC6A17,SLC7A3,SLC1A5,TRPC4,PLA2G4A,SLC16A3,SLCO4A1,SLC25A10,PRKCD,RACGAP1,SLC17A7,SLC5A6
GO:0070873	regulation of glycogen metabolic process	3	0.0051458	0.119943	0.462804	GRB10,PASK,GCK
GO:0007431	salivary gland development	3	0.0051458	0.119943	0.462804	EDA,NTN4,PLXNA1
GO:0009394	2'-deoxyribonucleotide metabolic process	3	0.0051458	0.119943	0.462804	NUDT1,DTYMK,TYMS
GO:0048538	thymus development	3	0.0051458	0.119943	0.462804	MYB,CCNB2,SIX4
GO:0032233	positive regulation of actin filament bundle assembly	3	0.0051458	0.119943	0.462804	KISS1R,SDC4,FHOD1
GO:0046686	response to cadmium ion	3	0.0051458	0.119943	0.462804	PCNA,CDK1,DTYMK
GO:0031111	negative regulation of microtubule polymerization or depolymerization	3	0.0051458	0.119943	0.462804	CCNB1,AURKA,AURKB
GO:0051352	negative regulation of ligase activity	6	0.0102916	0.120396	0.462804	USP44,MAD2L1,FBXO5,CDC20,UBE2C,BUB1B
GO:0051444	negative regulation of ubiquitin-protein ligase activity	6	0.0102916	0.120396	0.462804	USP44,MAD2L1,FBXO5,CDC20,UBE2C,BUB1B
GO:0042476	odontogenesis	6	0.0102916	0.120396	0.462804	ALPL,LRP4,EDA,SDC1,AXIN2,LEF1
GO:0001704	formation of primary germ layer	5	0.00857633	0.120532	0.462804	HMGA2,EPHA2,KLF4,LEF1,WLS
GO:0071398	cellular response to fatty acid	2	0.00343053	0.121484	0.462804	CCNB1,E2F1
GO:0050974	detection of mechanical stimulus involved in sensory perception	2	0.00343053	0.121484	0.462804	PCDH15,KIT
GO:0034110	regulation of homotypic cell-cell adhesion	2	0.00343053	0.121484	0.462804	PRKCD,PRKCQ
GO:0006544	glycine metabolic process	2	0.00343053	0.121484	0.462804	DHFR,PHGDH
GO:0007274	neuromuscular synaptic transmission	2	0.00343053	0.121484	0.462804	CHRNA3,CHRNB4
GO:0043954	cellular component maintenance	2	0.00343053	0.121484	0.462804	WDHD1,PLEKHA7
GO:0048333	mesodermal cell differentiation	2	0.00343053	0.121484	0.462804	HMGA2,KLF4
GO:0015804	neutral amino acid transport	2	0.00343053	0.121484	0.462804	SLC6A17,SLC1A5
GO:0008064	regulation of actin polymerization or depolymerization	7	0.0120069	0.12314	0.462804	CDC42EP2,NPHS1,ARPC1B,ADD2,BAIAP2L1,CORO1A,PRKCD
GO:0030832	regulation of actin filament length	7	0.0120069	0.12314	0.462804	CDC42EP2,NPHS1,ARPC1B,ADD2,BAIAP2L1,CORO1A,PRKCD
GO:0009416	response to light stimulus	14	0.0240137	0.123176	0.462804	FEN1,LRAT,POLD1,SDC4,SDC1,AURKB,CHEK1,TMEM161A,DTL,USP1,BRCA2,PRKCQ,KIAA0101,RGS14
GO:0002040	sprouting angiogenesis	4	0.00686106	0.123868	0.462804	E2F7,KDR,KLF4,LEF1
GO:0042592	homeostatic process	43	0.0737564	0.124181	0.462804	LIG1,PIK3CD,PTH1R,SLC29A1,PCDH15,PCNA,MYB,CLN6,HK2,POLA1,POLA2,FEN1,CCNB2,PASK,POLE2,DNA2,POLD1,RTEL1,JAM3,COL9A1,GCK,PRIM2,SLC12A7,POLE,RFC5,RFC4,RFC2,SIVA1,GCNT4,SFXN2,KDR,FANCC,LDLRAP1,KIT,RAB38,DISC1,BLM,PIF1,CORO1A,UBE2C,SLC37A4,MTL5,PPP1R13L
GO:0044711	single-organism biosynthetic process	57	0.0977702	0.124811	0.462804	PTGS1,ACAA2,LIG1,PIK3CD,LPCAT2,PLAUR,GRB10,PTH1R,ARG2,PCNA,RRM2,RRM1,POLA1,POLA2,FEN1,HSD17B8,PASK,POLE2,DNA2,POLD1,E2F7,SDC4,IMPDH1,SDC1,GCK,AKR1B1,SMPD2,PRIM2,POLE,RFC5,RFC4,RFC2,ALDOC,TK1,TPI1,PLA2G4A,DHFR,DHCR24,NAPRT1,PLA2G3,PYCRL,PFAS,PHGDH,DTYMK,CPOX,DTL,GAL3ST1,BRCA1,SLC25A10,CHST2,PRKCD,KIAA0101,TYMS,ENO3,HS6ST1,GAPDH,ENO1
GO:0009913	epidermal cell differentiation	6	0.0102916	0.126326	0.462804	PCDH15,EZH2,TFAP2C,EPHA2,KLF4,ATOH1
GO:0048589	developmental growth	14	0.0240137	0.126534	0.462804	NCAPG2,AR,FOXD3,CCNB1,LRP4,ASPM,SIX4,TFAP2C,GINS1,CDK1,COL9A1,BRCA2,TYMS,ENO3
GO:0034968	histone lysine methylation	5	0.00857633	0.127358	0.462804	EZH2,MYB,PHF19,BRCA1,DNMT1
GO:0061180	mammary gland epithelium development	5	0.00857633	0.127358	0.462804	AR,IQGAP3,TFAP2C,EPHA2,BRCA2
GO:0042439	ethanolamine-containing compound metabolic process	5	0.00857633	0.127358	0.462804	LPCAT2,SMPD2,PLA2G4A,PLA2G3,PRKCD
GO:0030048	actin filament-based movement	5	0.00857633	0.127358	0.462804	JUP,TNNI1,SYNE2,DSG2,TNNT1
GO:0014065	phosphatidylinositol 3-kinase signaling	5	0.00857633	0.127358	0.462804	PIK3CD,KDR,KLF4,KIT,RASGRP1
GO:0042306	regulation of protein import into nucleus	8	0.0137221	0.128545	0.462804	JUP,ZIC1,TACC3,EDA,CDK1,AXIN2,ECT2,TONSL
GO:0009203	ribonucleoside triphosphate catabolic process	22	0.0377358	0.129783	0.462804	RANGAP1,PGAM5,CDC42EP2,RGS3,EZH2,ARHGEF19,ARHGEF16,NET1,NUDT1,DNA2,RND1,EPHA2,EPHA3,RAB38,SEPT4,BLM,AXIN2,ECT2,RASGRP1,RGS19,RACGAP1,RGS14
GO:0009207	purine ribonucleoside triphosphate catabolic process	22	0.0377358	0.129783	0.462804	RANGAP1,PGAM5,CDC42EP2,RGS3,EZH2,ARHGEF19,ARHGEF16,NET1,NUDT1,DNA2,RND1,EPHA2,EPHA3,RAB38,SEPT4,BLM,AXIN2,ECT2,RASGRP1,RGS19,RACGAP1,RGS14
GO:0048806	genitalia development	3	0.0051458	0.130499	0.462804	TCF7,AR,DHCR24
GO:0046513	ceramide biosynthetic process	3	0.0051458	0.130499	0.462804	SMPD2,GAL3ST1,PRKCD
GO:0046434	organophosphate catabolic process	27	0.0463122	0.131263	0.462804	RANGAP1,PGAM5,CDC42EP2,RGS3,EZH2,ARHGEF19,ARHGEF16,DCTPP1,NET1,NUDT1,DNA2,UHRF1,RND1,EPHA2,EPHA3,PLA2G4A,RAB38,SEPT4,BLM,AXIN2,PPIF,PRKCD,ECT2,RASGRP1,RGS19,RACGAP1,RGS14
GO:0040029	regulation of gene expression, epigenetic	9	0.0154374	0.131871	0.462804	EZH2,LIMD1,HELLS,SUV39H1,UHRF1,CHEK1,CLP1,BRCA1,DNMT1
GO:0051336	regulation of hydrolase activity	34	0.058319	0.13234	0.462804	RANGAP1,PGAM5,CDC42EP2,RGS3,PCNA,EZH2,ARHGEF19,ARHGEF16,PDE1A,RPS6KA1,NET1,TNFAIP8,TRAF2,DDX11,UHRF1,EPHA2,EPHA3,KLF4,DHCR24,KIT,BIRC5,PKMYT1,AXIN2,CASC5,PPIF,BOK,LEF1,PRKCD,ECT2,NLRP2,RASGRP1,RGS19,RACGAP1,RGS14
GO:0031056	regulation of histone modification	6	0.0102916	0.132395	0.462804	MYB,CCNB1,PHF19,CHEK1,BRCA1,DNMT1
GO:0032318	regulation of Ras GTPase activity	10	0.0171527	0.133756	0.462804	RANGAP1,CDC42EP2,EZH2,ARHGEF19,ARHGEF16,NET1,EPHA2,EPHA3,ECT2,RASGRP1
GO:0014031	mesenchymal cell development	7	0.0120069	0.133961	0.462804	EZH2,FOXD3,HMGA2,EPHA3,NRTN,AXIN2,LEF1
GO:0070587	regulation of cell-cell adhesion involved in gastrulation	1	0.00171527	0.134027	0.462804	KLF4
GO:0070602	regulation of centromeric sister chromatid cohesion	1	0.00171527	0.134027	0.462804	AXIN2
GO:0035166	post-embryonic hemopoiesis	1	0.00171527	0.134027	0.462804	KLF4
GO:0000320	re-entry into mitotic cell cycle	1	0.00171527	0.134027	0.462804	CCNF
GO:0035754	B cell chemotaxis	1	0.00171527	0.134027	0.462804	PIK3CD
GO:0035331	negative regulation of hippo signaling	1	0.00171527	0.134027	0.462804	LIMD1
GO:0051572	negative regulation of histone H3-K4 methylation	1	0.00171527	0.134027	0.462804	BRCA1
GO:0051597	response to methylmercury	1	0.00171527	0.134027	0.462804	CPOX
GO:0071603	endothelial cell-cell adhesion	1	0.00171527	0.134027	0.462804	JUP
GO:0035986	senescence-associated heterochromatin focus assembly	1	0.00171527	0.134027	0.462804	HMGA2
GO:0051725	protein de-ADP-ribosylation	1	0.00171527	0.134027	0.462804	ADPRHL1
GO:0002001	renin secretion into blood stream	1	0.00171527	0.134027	0.462804	PCSK5
GO:0002082	regulation of oxidative phosphorylation	1	0.00171527	0.134027	0.462804	PPIF
GO:0033189	response to vitamin A	1	0.00171527	0.134027	0.462804	TYMS
GO:0072537	fibroblast activation	1	0.00171527	0.134027	0.462804	RPS6KA1
GO:0002118	aggressive behavior	1	0.00171527	0.134027	0.462804	GCNT4
GO:0002159	desmosome assembly	1	0.00171527	0.134027	0.462804	JUP
GO:0032811	negative regulation of epinephrine secretion	1	0.00171527	0.134027	0.462804	GCK
GO:0002523	leukocyte migration involved in inflammatory response	1	0.00171527	0.134027	0.462804	JAM3
GO:0032864	activation of Cdc42 GTPase activity	1	0.00171527	0.134027	0.462804	ARHGEF16
GO:0072240	metanephric DCT cell differentiation	1	0.00171527	0.134027	0.462804	PAX8
GO:0072257	metanephric nephron tubule epithelial cell differentiation	1	0.00171527	0.134027	0.462804	PAX8
GO:0072307	regulation of metanephric nephron tubule epithelial cell differentiation	1	0.00171527	0.134027	0.462804	PAX8
GO:0072069	DCT cell differentiation	1	0.00171527	0.134027	0.462804	PAX8
GO:0051126	negative regulation of actin nucleation	1	0.00171527	0.134027	0.462804	CORO1A
GO:0051026	chiasma assembly	1	0.00171527	0.134027	0.462804	MSH5
GO:0051023	regulation of immunoglobulin secretion	1	0.00171527	0.134027	0.462804	TRAF2
GO:0072038	mesenchymal stem cell maintenance involved in nephron morphogenesis	1	0.00171527	0.134027	0.462804	PAX8
GO:0072039	regulation of mesenchymal cell apoptotic process involved in nephron morphogenesis	1	0.00171527	0.134027	0.462804	PAX8
GO:0072040	negative regulation of mesenchymal cell apoptotic process involved in nephron morphogenesis	1	0.00171527	0.134027	0.462804	PAX8
GO:0034115	negative regulation of heterotypic cell-cell adhesion	1	0.00171527	0.134027	0.462804	KLF4
GO:0003308	negative regulation of Wnt signaling pathway involved in heart development	1	0.00171527	0.134027	0.462804	JUP
GO:0003307	regulation of Wnt signaling pathway involved in heart development	1	0.00171527	0.134027	0.462804	JUP
GO:0034248	regulation of cellular amide metabolic process	1	0.00171527	0.134027	0.462804	PRKCD
GO:0019087	transformation of host cell by virus	1	0.00171527	0.134027	0.462804	TYMS
GO:2000053	regulation of Wnt signaling pathway involved in dorsal/ventral axis specification	1	0.00171527	0.134027	0.462804	AXIN2
GO:2000304	positive regulation of ceramide biosynthetic process	1	0.00171527	0.134027	0.462804	PRKCD
GO:0007113	endomitotic cell cycle	1	0.00171527	0.134027	0.462804	PLK3
GO:0006868	glutamine transport	1	0.00171527	0.134027	0.462804	SLC1A5
GO:0006680	glucosylceramide catabolic process	1	0.00171527	0.134027	0.462804	PRKCD
GO:2001023	regulation of response to drug	1	0.00171527	0.134027	0.462804	HMGA2
GO:2001138	regulation of phospholipid transport	1	0.00171527	0.134027	0.462804	PRKCD
GO:2001038	regulation of cellular response to drug	1	0.00171527	0.134027	0.462804	HMGA2
GO:2001032	regulation of double-strand break repair via nonhomologous end joining	1	0.00171527	0.134027	0.462804	HMGA2
GO:0007258	JUN phosphorylation	1	0.00171527	0.134027	0.462804	MAPK10
GO:0043988	histone H3-S28 phosphorylation	1	0.00171527	0.134027	0.462804	AURKB
GO:0043654	recognition of apoptotic cell	1	0.00171527	0.134027	0.462804	MEGF10
GO:0009197	pyrimidine deoxyribonucleoside diphosphate biosynthetic process	1	0.00171527	0.134027	0.462804	DTYMK
GO:0009196	pyrimidine deoxyribonucleoside diphosphate metabolic process	1	0.00171527	0.134027	0.462804	DTYMK
GO:0009176	pyrimidine deoxyribonucleoside monophosphate metabolic process	1	0.00171527	0.134027	0.462804	TYMS
GO:0009139	pyrimidine nucleoside diphosphate biosynthetic process	1	0.00171527	0.134027	0.462804	DTYMK
GO:0060681	branch elongation involved in ureteric bud branching	1	0.00171527	0.134027	0.462804	SIX4
GO:0060696	regulation of phospholipid catabolic process	1	0.00171527	0.134027	0.462804	PRKCD
GO:0060718	chorionic trophoblast cell differentiation	1	0.00171527	0.134027	0.462804	E2F7
GO:0060745	mammary gland branching involved in pregnancy	1	0.00171527	0.134027	0.462804	AR
GO:0060750	epithelial cell proliferation involved in mammary gland duct elongation	1	0.00171527	0.134027	0.462804	TFAP2C
GO:0060912	cardiac cell fate specification	1	0.00171527	0.134027	0.462804	JUP
GO:0060574	intestinal epithelial cell maturation	1	0.00171527	0.134027	0.462804	TYMS
GO:0045026	plasma membrane fusion	1	0.00171527	0.134027	0.462804	CD9
GO:0044351	macropinocytosis	1	0.00171527	0.134027	0.462804	MAPKAPK3
GO:0010826	negative regulation of centrosome duplication	1	0.00171527	0.134027	0.462804	CCNF
GO:1901145	mesenchymal cell apoptotic process involved in nephron morphogenesis	1	0.00171527	0.134027	0.462804	PAX8
GO:1902338	negative regulation of apoptotic process involved in morphogenesis	1	0.00171527	0.134027	0.462804	PAX8
GO:1902455	negative regulation of stem cell maintenance	1	0.00171527	0.134027	0.462804	PAX8
GO:0042668	auditory receptor cell fate determination	1	0.00171527	0.134027	0.462804	ATOH1
GO:0030538	embryonic genitalia morphogenesis	1	0.00171527	0.134027	0.462804	TCF7
GO:0030388	fructose 1,6-bisphosphate metabolic process	1	0.00171527	0.134027	0.462804	ALDOC
GO:0030423	targeting of mRNA for destruction involved in RNA interference	1	0.00171527	0.134027	0.462804	CLP1
GO:0030223	neutrophil differentiation	1	0.00171527	0.134027	0.462804	LEF1
GO:0030263	apoptotic chromosome condensation	1	0.00171527	0.134027	0.462804	TOP2A
GO:0090240	positive regulation of histone H4 acetylation	1	0.00171527	0.134027	0.462804	BRCA1
GO:0048880	sensory system development	1	0.00171527	0.134027	0.462804	FOXD3
GO:0090154	positive regulation of sphingolipid biosynthetic process	1	0.00171527	0.134027	0.462804	PRKCD
GO:0090381	regulation of heart induction	1	0.00171527	0.134027	0.462804	JUP
GO:0014038	regulation of Schwann cell differentiation	1	0.00171527	0.134027	0.462804	CDK1
GO:0014055	acetylcholine secretion, neurotransmission	1	0.00171527	0.134027	0.462804	CHRNA3
GO:0014056	regulation of acetylcholine secretion, neurotransmission	1	0.00171527	0.134027	0.462804	CHRNA3
GO:0048619	embryonic hindgut morphogenesis	1	0.00171527	0.134027	0.462804	TCF7
GO:0045764	positive regulation of cellular amino acid metabolic process	1	0.00171527	0.134027	0.462804	PAX8
GO:0032713	negative regulation of interleukin-4 production	1	0.00171527	0.134027	0.462804	LEF1
GO:0032740	positive regulation of interleukin-17 production	1	0.00171527	0.134027	0.462804	PRKCQ
GO:0015015	heparan sulfate proteoglycan biosynthetic process, enzymatic modification	1	0.00171527	0.134027	0.462804	HS6ST1
GO:0046070	dGTP metabolic process	1	0.00171527	0.134027	0.462804	NUDT1
GO:0046078	dUMP metabolic process	1	0.00171527	0.134027	0.462804	TYMS
GO:0032455	nerve growth factor processing	1	0.00171527	0.134027	0.462804	PCSK5
GO:0045112	integrin biosynthetic process	1	0.00171527	0.134027	0.462804	AR
GO:0032070	regulation of deoxyribonuclease activity	1	0.00171527	0.134027	0.462804	PCNA
GO:0045218	zonula adherens maintenance	1	0.00171527	0.134027	0.462804	PLEKHA7
GO:0032252	secretory granule localization	1	0.00171527	0.134027	0.462804	RASGRP1
GO:0045415	negative regulation of interleukin-8 biosynthetic process	1	0.00171527	0.134027	0.462804	KLF4
GO:0046606	negative regulation of centrosome cycle	1	0.00171527	0.134027	0.462804	BRCA1
GO:0046600	negative regulation of centriole replication	1	0.00171527	0.134027	0.462804	BRCA1
GO:0015803	branched-chain amino acid transport	1	0.00171527	0.134027	0.462804	SLC6A17
GO:0015820	leucine transport	1	0.00171527	0.134027	0.462804	SLC6A17
GO:0061526	acetylcholine secretion	1	0.00171527	0.134027	0.462804	CHRNA3
GO:0030953	astral microtubule organization	1	0.00171527	0.134027	0.462804	TACC3
GO:0030951	establishment or maintenance of microtubule cytoskeleton polarity	1	0.00171527	0.134027	0.462804	KIF2C
GO:0009146	purine nucleoside triphosphate catabolic process	22	0.0377358	0.135073	0.466017	RANGAP1,PGAM5,CDC42EP2,RGS3,EZH2,ARHGEF19,ARHGEF16,NET1,NUDT1,DNA2,RND1,EPHA2,EPHA3,RAB38,SEPT4,BLM,AXIN2,ECT2,RASGRP1,RGS19,RACGAP1,RGS14
GO:0008406	gonad development	9	0.0154374	0.136523	0.470448	AR,TFAP2C,HMGA2,SDC1,KDR,FANCA,KIT,BRCA2,BOK
GO:0045860	positive regulation of protein kinase activity	20	0.0343053	0.137486	0.470448	EZH2,DAXX,KISS1R,TPX2,IQGAP3,TRAF2,MAPKAPK3,SDC4,CDK1,DDX11,CHRNA3,CLSPN,KIT,MAPK10,TOM1L1,AXIN2,PRKCD,ECT2,PSRC1,CENPE
GO:0006677	glycosylceramide metabolic process	2	0.00343053	0.137519	0.470448	GAL3ST1,PRKCD
GO:0060045	positive regulation of cardiac muscle cell proliferation	2	0.00343053	0.137519	0.470448	CCNB1,CDK1
GO:0042516	regulation of tyrosine phosphorylation of Stat3 protein	2	0.00343053	0.137519	0.470448	CRLF1,KIT
GO:0032506	cytokinetic process	2	0.00343053	0.137519	0.470448	AURKB,RACGAP1
GO:0032042	mitochondrial DNA metabolic process	2	0.00343053	0.137519	0.470448	DNA2,MGME1
GO:0045123	cellular extravasation	2	0.00343053	0.137519	0.470448	PIK3CD,SELPLG
GO:0046685	response to arsenic-containing substance	2	0.00343053	0.137519	0.470448	CPOX,PPIF
GO:0030903	notochord development	2	0.00343053	0.137519	0.470448	EPHA2,STIL
GO:0048522	positive regulation of cellular process	127	0.217839	0.138219	0.472444	XRCC2,RORA,MAP3K8,CCNA2,ESPL1,JUP,GRB10,PTH1R,CDC42EP2,ARHGEF39,SYNE2,PCNA,EZH2,DAXX,GTSE1,KISS1R,MYB,CDC6,AR,EGFL7,TPX2,ARHGEF16,CLN6,LIMD1,FOXD3,SSRP1,CCNB1,PHF19,RPS6KA1,NPHS1,PASK,IQGAP3,ZIC1,ZIC3,ASPM,NET1,RBL1,SIX4,TFAP2C,EDA,TRAF2,MAPKAPK3,TEAD4,FAM5C,TRAF5,NEUROG2,DNA2,PLK4,PLK3,PLK1,E2F1,KIF23,E2F7,SDC4,RSPO1,PAX8,CDK1,NUSAP1,HMGA2,CDK2,FHOD1,CRLF1,EHD4,ANXA2,GCK,AURKA,AURKB,DDX11,H2AFX,…
GO:1900180	regulation of protein localization to nucleus	8	0.0137221	0.138598	0.472946	JUP,ZIC1,TACC3,EDA,CDK1,AXIN2,ECT2,TONSL
GO:0006941	striated muscle contraction	6	0.0102916	0.1386	0.472946	JUP,ARG2,TNNI1,DSG2,TNNT1,PPP1R13L
GO:0006865	amino acid transport	7	0.0120069	0.139542	0.47576	SLC6A17,SLC7A3,SLC1A5,TRPC4,PRKCD,SLC17A7,SLC5A6
GO:0060341	regulation of cellular localization	31	0.0531732	0.139667	0.475784	RANGAP1,CDCA5,ACAA2,JUP,SPAG5,KISS1R,AR,ARHGEF16,CCNB1,PASK,ZIC1,TACC3,EDA,TRAF2,PAX8,CDK1,HMGA2,GCK,CHRNA3,SIVA1,NEK2,EPHA2,CHRNB4,KCNJ11,LDLRAP1,KCNS3,AXIN2,ECT2,NLRP2,TONSL,RACGAP1
GO:0070252	actin-mediated cell contraction	4	0.00686106	0.140655	0.477913	JUP,TNNI1,DSG2,TNNT1
GO:0042307	positive regulation of protein import into nucleus	4	0.00686106	0.140655	0.477913	JUP,ZIC1,EDA,ECT2
GO:0014066	regulation of phosphatidylinositol 3-kinase signaling	4	0.00686106	0.140655	0.477913	KDR,KLF4,KIT,RASGRP1
GO:0019692	deoxyribose phosphate metabolic process	3	0.0051458	0.141366	0.477913	NUDT1,DTYMK,TYMS
GO:0032885	regulation of polysaccharide biosynthetic process	3	0.0051458	0.141366	0.477913	GRB10,PASK,GCK
GO:2000179	positive regulation of neural precursor cell proliferation	3	0.0051458	0.141366	0.477913	ASPM,CDON,DISC1
GO:0002274	myeloid leukocyte activation	5	0.00857633	0.141525	0.477913	RORA,PIK3CD,KIT,PRKCD,RASGRP1
GO:0042633	hair cycle	5	0.00857633	0.141525	0.477913	LRP4,TFAP2C,EDA,SOX21,PPP1R13L
GO:0042303	molting cycle	5	0.00857633	0.141525	0.477913	LRP4,TFAP2C,EDA,SOX21,PPP1R13L
GO:0042472	inner ear morphogenesis	5	0.00857633	0.141525	0.477913	PCDH15,ZIC1,SIX4,PAX8,ATOH1
GO:0044260	cellular macromolecule metabolic process	276	0.473413	0.141591	0.477913	XRCC3,XRCC2,RUSC1,RORA,MAP3K8,CCNA2,CDCA5,CDCA3,H1F0,LIG1,PIK3CD,PLAUR,NCAPD2,JUP,ADAMTS7,GRB10,ZNF785,MYBL2,NCAPG2,TUBB4B,RECQL4,TCF7,MKI67,EME1,RGS3,PARPBP,PCNA,ZNF114,ZNF486,EZH2,RASSF7,DAXX,YBX2,KISS1R,ZNF738,MYB,CDC6,AR,ZNF544,PTF1A,TPX2,TTF2,MYCN,FANCD2,RRM2,RRM1,THOC6,NCAPH2,CLN6,POLA1,POLA2,ZNF850,LIMD1,GALNT18,GALNT12,PCSK5,FEN1,FOXD3,TRIP13,SSRP1,SWAP70,CCNB1,PHF19,CCNB2,RPS6KA1,CHTF18,…
GO:0009611	response to wounding	37	0.0634648	0.145314	0.490072	KIFC1,PIK3CD,PLAUR,KIF4A,MYB,ARHGEF19,PDE1A,CCNB1,WEE1,KIF23,KIF22,KIF2C,CDK1,KIF11,KIF15,CDK2,SDC1,JAM3,CD9,SELPLG,ANXA2,F11R,PLA2G4A,ATP2A3,KLF4,KIT,SLC16A3,MAPK13,ITGA5,CHST2,PRKCD,PRKCQ,RASGRP1,ENO3,KIF18A,CENPE,RACGAP1
GO:0043161	proteasome-mediated ubiquitin-dependent protein catabolic process	15	0.025729	0.145899	0.491634	CCNB1,USP44,PLK3,PLK1,CDK1,CDK2,AURKA,AURKB,PTTG1,MAD2L1,FBXO5,CDC20,CCNF,UBE2C,BUB1B
GO:0043009	chordate embryonic development	26	0.0445969	0.14655	0.493417	XRCC2,NCAPG2,TCF7,MYB,AR,PCSK5,FOXD3,CCNB1,CCNB2,SIX4,TFAP2C,TEAD4,GINS1,PLK4,E2F7,NEK2,EPHA2,SHROOM3,NASP,PHGDH,STIL,AXIN2,BRCA2,BRCA1,LEF1,HS6ST1
GO:0009141	nucleoside triphosphate metabolic process	25	0.0428816	0.147276	0.495448	RANGAP1,PGAM5,CDC42EP2,RGS3,EZH2,ARHGEF19,ARHGEF16,DCTPP1,NET1,NUDT1,DNA2,RND1,EPHA2,EPHA3,RAB38,SEPT4,DTYMK,BLM,AXIN2,ECT2,TYMS,RASGRP1,RGS19,RACGAP1,RGS14
GO:0071241	cellular response to inorganic substance	5	0.00857633	0.148855	0.500345	CCNB1,CDK2,BLM,PPIF,ECT2
GO:0043966	histone H3 acetylation	4	0.00686106	0.14937	0.501243	CHEK1,BRCA2,BRCA1,LEF1
GO:0044728	DNA methylation or demethylation	4	0.00686106	0.14937	0.501243	HELLS,UHRF1,BRCA1,DNMT1
GO:0009612	response to mechanical stimulus	7	0.0120069	0.151036	0.502143	JUP,PCDH15,CCNB1,SMPD2,CHEK1,KIT,PRKCD
GO:0046651	lymphocyte proliferation	7	0.0120069	0.151036	0.502143	HELLS,IMPDH1,BLM,CORO1A,LEF1,PRKCD,PRKCQ
GO:0005996	monosaccharide metabolic process	14	0.0240137	0.151479	0.502143	GRB10,PKM,HK2,PASK,GCK,ALDOC,TPI1,KCNJ11,KHK,SLC25A10,SLC37A4,ENO3,GAPDH,ENO1
GO:0045165	cell fate commitment	10	0.0171527	0.151671	0.502143	JUP,AR,PTF1A,TFAP2C,TEAD4,NEUROG2,KDR,KLF4,CDON,ATOH1
GO:0007420	brain development	26	0.0445969	0.151703	0.502143	RORA,TCF7,WDR62,EZH2,PTF1A,ZIC1,ASPM,TACC3,TFAP2C,NEUROG2,E2F1,NDE1,HMGA2,CD9,EPOR,CDON,PHGDH,SEPT4,STIL,ATOH1,DISC1,DRAXIN,BRCA2,BOK,KIRREL3,LEF1
GO:0035821	modification of morphology or physiology of other organism	19	0.0325901	0.152202	0.502143	DAXX,POLA1,BUB1,MICB,RBL1,SUV39H1,HMGA2,CDC25C,DDX11,F11R,SIVA1,EPHA2,KDR,MFGE8,ITGA5,LEF1,KPNA2,TYMS,MLF1IP
GO:0051817	modification of morphology or physiology of other organism involved in symbiotic interaction	19	0.0325901	0.152202	0.502143	DAXX,POLA1,BUB1,MICB,RBL1,SUV39H1,HMGA2,CDC25C,DDX11,F11R,SIVA1,EPHA2,KDR,MFGE8,ITGA5,LEF1,KPNA2,TYMS,MLF1IP
GO:0060603	mammary gland duct morphogenesis	3	0.0051458	0.152523	0.502143	AR,TFAP2C,EPHA2
GO:0014855	striated muscle cell proliferation	3	0.0051458	0.152523	0.502143	CCNB1,CDK1,TK1
GO:0052472	modulation by host of symbiont transcription	2	0.00343053	0.153981	0.502143	HMGA2,LEF1
GO:0002294	CD4-positive, alpha-beta T cell differentiation involved in immune response	2	0.00343053	0.153981	0.502143	MYB,LEF1
GO:0002292	T cell differentiation involved in immune response	2	0.00343053	0.153981	0.502143	MYB,LEF1
GO:0002293	alpha-beta T cell differentiation involved in immune response	2	0.00343053	0.153981	0.502143	MYB,LEF1
GO:0002287	alpha-beta T cell activation involved in immune response	2	0.00343053	0.153981	0.502143	MYB,LEF1
GO:0002076	osteoblast development	2	0.00343053	0.153981	0.502143	PTH1R,LIMD1
GO:0002052	positive regulation of neuroblast proliferation	2	0.00343053	0.153981	0.502143	ASPM,DISC1
GO:0033275	actin-myosin filament sliding	2	0.00343053	0.153981	0.502143	TNNI1,TNNT1
GO:1900047	negative regulation of hemostasis	2	0.00343053	0.153981	0.502143	PLAUR,ANXA2
GO:0033599	regulation of mammary gland epithelial cell proliferation	2	0.00343053	0.153981	0.502143	IQGAP3,BRCA2
GO:0051181	cofactor transport	2	0.00343053	0.153981	0.502143	FLVCR2,SLC5A6
GO:0055012	ventricular cardiac muscle cell differentiation	2	0.00343053	0.153981	0.502143	CCNB1,CDK1
GO:0007143	female meiosis	2	0.00343053	0.153981	0.502143	TRIP13,FBXO5
GO:0007520	myoblast fusion	2	0.00343053	0.153981	0.502143	NPHS1,CDON
GO:0043921	modulation by host of viral transcription	2	0.00343053	0.153981	0.502143	HMGA2,LEF1
GO:0060445	branching involved in salivary gland morphogenesis	2	0.00343053	0.153981	0.502143	NTN4,PLXNA1
GO:0043088	regulation of Cdc42 GTPase activity	2	0.00343053	0.153981	0.502143	ARHGEF16,ECT2
GO:0010039	response to iron ion	2	0.00343053	0.153981	0.502143	CCNB1,CPOX
GO:0060074	synapse maturation	2	0.00343053	0.153981	0.502143	CDC20,DISC1
GO:0010543	regulation of platelet activation	2	0.00343053	0.153981	0.502143	PRKCD,PRKCQ
GO:0042531	positive regulation of tyrosine phosphorylation of STAT protein	2	0.00343053	0.153981	0.502143	CRLF1,KIT
GO:0042503	tyrosine phosphorylation of Stat3 protein	2	0.00343053	0.153981	0.502143	CRLF1,KIT
GO:0042093	T-helper cell differentiation	2	0.00343053	0.153981	0.502143	MYB,LEF1
GO:0030195	negative regulation of blood coagulation	2	0.00343053	0.153981	0.502143	PLAUR,ANXA2
GO:0030049	muscle filament sliding	2	0.00343053	0.153981	0.502143	TNNI1,TNNT1
GO:0046688	response to copper ion	2	0.00343053	0.153981	0.502143	CDK1,TK1
GO:0006152	purine nucleoside catabolic process	22	0.0377358	0.154567	0.503246	RANGAP1,PGAM5,CDC42EP2,RGS3,EZH2,ARHGEF19,ARHGEF16,NET1,NUDT1,DNA2,RND1,EPHA2,EPHA3,RAB38,SEPT4,BLM,AXIN2,ECT2,RASGRP1,RGS19,RACGAP1,RGS14
GO:0046130	purine ribonucleoside catabolic process	22	0.0377358	0.154567	0.503246	RANGAP1,PGAM5,CDC42EP2,RGS3,EZH2,ARHGEF19,ARHGEF16,NET1,NUDT1,DNA2,RND1,EPHA2,EPHA3,RAB38,SEPT4,BLM,AXIN2,ECT2,RASGRP1,RGS19,RACGAP1,RGS14
GO:0001892	embryonic placenta development	5	0.00857633	0.156342	0.508204	FOXD3,PLK4,E2F7,LEF1,HS6ST1
GO:0001837	epithelial to mesenchymal transition	5	0.00857633	0.156342	0.508204	EZH2,HMGA2,EPHA3,AXIN2,LEF1
GO:0032943	mononuclear cell proliferation	7	0.0120069	0.156944	0.509423	HELLS,IMPDH1,BLM,CORO1A,LEF1,PRKCD,PRKCQ
GO:1901292	nucleoside phosphate catabolic process	25	0.0428816	0.157953	0.509423	RANGAP1,PGAM5,CDC42EP2,RGS3,EZH2,ARHGEF19,ARHGEF16,DCTPP1,NET1,NUDT1,DNA2,UHRF1,RND1,EPHA2,EPHA3,RAB38,SEPT4,BLM,AXIN2,PPIF,ECT2,RASGRP1,RGS19,RACGAP1,RGS14
GO:0010951	negative regulation of endopeptidase activity	6	0.0102916	0.158001	0.509423	RPS6KA1,TNFAIP8,KLF4,DHCR24,BIRC5,LEF1
GO:0002285	lymphocyte activation involved in immune response	4	0.00686106	0.158286	0.509423	MYB,SWAP70,EXO1,LEF1
GO:2000177	regulation of neural precursor cell proliferation	4	0.00686106	0.158286	0.509423	ASPM,CDON,DISC1,SHCBP1
GO:0043967	histone H4 acetylation	4	0.00686106	0.158286	0.509423	ACTL6A,BRCA2,BRCA1,LEF1
GO:0006195	purine nucleotide catabolic process	24	0.0411664	0.158869	0.509423	RANGAP1,PGAM5,CDC42EP2,RGS3,EZH2,ARHGEF19,ARHGEF16,NET1,NUDT1,DNA2,UHRF1,RND1,EPHA2,EPHA3,RAB38,SEPT4,BLM,AXIN2,PPIF,ECT2,RASGRP1,RGS19,RACGAP1,RGS14
GO:0042221	response to chemical	107	0.183533	0.161058	0.509423	XRCC3,PTGS1,LIG1,PIK3CD,PLAUR,JUP,ADAMTS7,GRB10,KIF4A,AHCY,SLC29A1,TCF7,KCNK1,PCNA,AR,ARHGEF16,ALPL,NUP210,PDE1A,PCSK5,FOXD3,CCNB1,RPS6KA1,MICB,IQGAP3,NET1,RBL1,TRAF2,MAPKAPK3,FAM5C,NTN4,NEUROG2,PLK3,E2F1,PAX8,CDK1,HMGA2,CDK2,SDC1,JAM3,COL9A1,CD9,SELPLG,EHD4,ANXA2,GCK,EPOR,SMPD2,DDX11,CHRNA5,NUP37,CHRNA3,F11R,RND1,CGN,ALDOC,CHEK1,TK1,TRPC4,RAD54L,EPHA2,EPHA3,KDR,PLA2G4A,DHFR,CHRNB4,KLF4,TMEM161A,…
GO:0035295	tube development	20	0.0343053	0.161456	0.509423	ARG2,AR,PCSK5,FOXD3,ZIC3,SIX4,TIMELESS,TFAP2C,EDA,SDC4,PAX8,SDC1,CRLF1,GPSM2,EPHA2,KDR,SHROOM3,STIL,LEF1,HS6ST1
GO:0032881	regulation of polysaccharide metabolic process	3	0.0051458	0.163947	0.509423	GRB10,PASK,GCK
GO:0034109	homotypic cell-cell adhesion	3	0.0051458	0.163947	0.509423	MEGF10,PRKCD,PRKCQ
GO:0007588	excretion	3	0.0051458	0.163947	0.509423	NPHS1,CHRNA3,CHRNB4
GO:0045682	regulation of epidermis development	3	0.0051458	0.163947	0.509423	EZH2,TFAP2C,ATOH1
GO:0032434	regulation of proteasomal ubiquitin-dependent protein catabolic process	5	0.00857633	0.16398	0.509423	USP44,PLK3,PLK1,MAD2L1,FBXO5
GO:0051347	positive regulation of transferase activity	21	0.0360206	0.164064	0.509423	EZH2,DAXX,KISS1R,TPX2,IQGAP3,TRAF2,MAPKAPK3,SDC4,CDK1,DDX11,CHRNA3,CLSPN,KIT,MAPK10,TOM1L1,AXIN2,PRKCD,ECT2,WRAP53,PSRC1,CENPE
GO:0010466	negative regulation of peptidase activity	6	0.0102916	0.164719	0.509423	RPS6KA1,TNFAIP8,KLF4,DHCR24,BIRC5,LEF1
GO:1902275	regulation of chromatin organization	6	0.0102916	0.164719	0.509423	MYB,CCNB1,PHF19,CHEK1,BRCA1,DNMT1
GO:0016202	regulation of striated muscle tissue development	6	0.0102916	0.164719	0.509423	CCNB1,CDK1,MEGF10,CDON,LEF1,CENPF
GO:0010001	glial cell differentiation	8	0.0137221	0.165373	0.509423	FOXD3,CDK1,HMGA2,CD9,PHGDH,BOK,LEF1,MYRF
GO:0042454	ribonucleoside catabolic process	22	0.0377358	0.166381	0.509423	RANGAP1,PGAM5,CDC42EP2,RGS3,EZH2,ARHGEF19,ARHGEF16,NET1,NUDT1,DNA2,RND1,EPHA2,EPHA3,RAB38,SEPT4,BLM,AXIN2,ECT2,RASGRP1,RGS19,RACGAP1,RGS14
GO:0006915	apoptotic process	65	0.111492	0.166497	0.509423	XRCC2,H1F0,ACAA2,ESPL1,BCL2L12,TCF7,RASSF7,DAXX,AR,TPX2,ARHGEF16,THOC6,HK2,BUB1,RPS6KA1,NET1,SIX4,TNFAIP8,TRAF2,TRAF5,HELLS,PLK3,DSG2,PLK1,E2F1,E2F2,PAX8,CDK1,HMGA2,CRLF1,TRAIP,SMPD2,AURKB,MAD2L1,SIVA1,LMNB1,ALDOC,CHEK2,EPHA2,KDR,KLF4,CLSPN,TMEM161A,TOP2A,DHCR24,BIRC5,MTFP1,SEPT4,STIL,ATOH1,OBSCN,BRCA2,BRCA1,PPIF,ITGA5,BOK,LEF1,PRKCD,ECT2,NLRP2,PRKCQ,BUB1B,MELK,GAPDH,PPP1R13L
GO:0072523	purine-containing compound catabolic process	24	0.0411664	0.16738	0.509423	RANGAP1,PGAM5,CDC42EP2,RGS3,EZH2,ARHGEF19,ARHGEF16,NET1,NUDT1,DNA2,UHRF1,RND1,EPHA2,EPHA3,RAB38,SEPT4,BLM,AXIN2,PPIF,ECT2,RASGRP1,RGS19,RACGAP1,RGS14
GO:0007603	phototransduction, visible light	4	0.00686106	0.167393	0.509423	LRAT,SDC4,SDC1,PRKCQ
GO:0009894	regulation of catabolic process	28	0.0480274	0.167706	0.509423	RANGAP1,PGAM5,CDC42EP2,RGS3,PCNA,EZH2,ARHGEF19,ARHGEF16,USP44,NET1,PLK3,PLK1,GCK,UHRF1,MAD2L1,CHEK2,FBXO5,EPHA2,EPHA3,DISC1,AXIN2,PPIF,PRKCD,ECT2,RASGRP1,RGS19,RACGAP1,RGS14
GO:0070527	platelet aggregation	2	0.00343053	0.170794	0.509423	PRKCD,PRKCQ
GO:0052312	modulation of transcription in other organism involved in symbiotic interaction	2	0.00343053	0.170794	0.509423	HMGA2,LEF1
GO:0000768	syncytium formation by plasma membrane fusion	2	0.00343053	0.170794	0.509423	NPHS1,CDON
GO:0040020	regulation of meiosis	2	0.00343053	0.170794	0.509423	FBXO5,CDC20
GO:0006359	regulation of transcription from RNA polymerase III promoter	2	0.00343053	0.170794	0.509423	AR,BRCA1
GO:0086002	cardiac muscle cell action potential involved in contraction	2	0.00343053	0.170794	0.509423	JUP,DSG2
GO:0043462	regulation of ATPase activity	2	0.00343053	0.170794	0.509423	UHRF1,PPIF
GO:0060351	cartilage development involved in endochondral bone morphogenesis	2	0.00343053	0.170794	0.509423	COL9A1,AXIN2
GO:0010453	regulation of cell fate commitment	2	0.00343053	0.170794	0.509423	JUP,AR
GO:0042149	cellular response to glucose starvation	2	0.00343053	0.170794	0.509423	GCK,PRKCD
GO:0090190	positive regulation of branching involved in ureteric bud morphogenesis	2	0.00343053	0.170794	0.509423	SIX4,PAX8
GO:0046653	tetrahydrofolate metabolic process	2	0.00343053	0.170794	0.509423	DHFR,TYMS
GO:0031122	cytoplasmic microtubule organization	2	0.00343053	0.170794	0.509423	TACC3,KIF19
GO:0060485	mesenchyme development	8	0.0137221	0.170997	0.509423	EZH2,FOXD3,SIX4,HMGA2,EPHA3,NRTN,AXIN2,LEF1
GO:0051443	positive regulation of ubiquitin-protein ligase activity	6	0.0102916	0.171557	0.509423	CCNB1,PLK1,CDK1,FBXO5,CDC20,UBE2C
GO:0050870	positive regulation of T cell activation	6	0.0102916	0.171557	0.509423	MAP3K8,MYB,TRAF2,BLM,CORO1A,PRKCQ
GO:1901861	regulation of muscle tissue development	6	0.0102916	0.171557	0.509423	CCNB1,CDK1,MEGF10,CDON,LEF1,CENPF
GO:0048634	regulation of muscle organ development	6	0.0102916	0.171557	0.509423	CCNB1,CDK1,MEGF10,CDON,LEF1,CENPF
GO:0030010	establishment of cell polarity	5	0.00857633	0.171764	0.509423	NDC80,WEE1,NDE1,JAM3,GPSM2
GO:0000019	regulation of mitotic recombination	1	0.00171527	0.174591	0.509423	BLM
GO:0035234	ectopic germ cell programmed cell death	1	0.00171527	0.174591	0.509423	KIT
GO:0070586	cell-cell adhesion involved in gastrulation	1	0.00171527	0.174591	0.509423	KLF4
GO:0070221	sulfide oxidation, using sulfide:quinone oxidoreductase	1	0.00171527	0.174591	0.509423	SLC25A10
GO:0035519	protein K29-linked ubiquitination	1	0.00171527	0.174591	0.509423	UBE2T
GO:0000920	cytokinetic cell separation	1	0.00171527	0.174591	0.509423	RACGAP1
GO:0035426	extracellular matrix-cell signaling	1	0.00171527	0.174591	0.509423	NTN4
GO:0035405	histone-threonine phosphorylation	1	0.00171527	0.174591	0.509423	GSG2
GO:0035988	chondrocyte proliferation	1	0.00171527	0.174591	0.509423	HMGA2
GO:0051414	response to cortisol	1	0.00171527	0.174591	0.509423	TK1
GO:0051451	myoblast migration	1	0.00171527	0.174591	0.509423	SIX4
GO:0001780	neutrophil homeostasis	1	0.00171527	0.174591	0.509423	JAM3
GO:0070662	mast cell proliferation	1	0.00171527	0.174591	0.509423	KIT
GO:0051890	regulation of cardioblast differentiation	1	0.00171527	0.174591	0.509423	JUP
GO:0001999	renal response to blood flow involved in circulatory renin-angiotensin regulation of systemic arterial blood pressure	1	0.00171527	0.174591	0.509423	PCSK5
GO:0033129	positive regulation of histone phosphorylation	1	0.00171527	0.174591	0.509423	CCNB1
GO:0002069	columnar/cuboidal epithelial cell maturation	1	0.00171527	0.174591	0.509423	TYMS
GO:1900120	regulation of receptor binding	1	0.00171527	0.174591	0.509423	LEF1
GO:0072221	metanephric distal convoluted tubule development	1	0.00171527	0.174591	0.509423	PAX8
GO:0072278	metanephric comma-shaped body morphogenesis	1	0.00171527	0.174591	0.509423	PAX8
GO:0072289	metanephric nephron tubule formation	1	0.00171527	0.174591	0.509423	PAX8
GO:0002679	respiratory burst involved in defense response	1	0.00171527	0.174591	0.509423	PIK3CD
GO:0072025	distal convoluted tubule development	1	0.00171527	0.174591	0.509423	PAX8
GO:0050957	equilibrioception	1	0.00171527	0.174591	0.509423	PCDH15
GO:0071864	positive regulation of cell proliferation in bone marrow	1	0.00171527	0.174591	0.509423	LEF1
GO:0071863	regulation of cell proliferation in bone marrow	1	0.00171527	0.174591	0.509423	LEF1
GO:0071838	cell proliferation in bone marrow	1	0.00171527	0.174591	0.509423	LEF1
GO:0071922	regulation of cohesin localization to chromatin	1	0.00171527	0.174591	0.509423	CDCA5
GO:0071921	cohesin localization to chromatin	1	0.00171527	0.174591	0.509423	CDCA5
GO:0071732	cellular response to nitric oxide	1	0.00171527	0.174591	0.509423	CDK2
GO:0050689	negative regulation of defense response to virus by host	1	0.00171527	0.174591	0.509423	MICB
GO:0003129	heart induction	1	0.00171527	0.174591	0.509423	JUP
GO:0003413	chondrocyte differentiation involved in endochondral bone morphogenesis	1	0.00171527	0.174591	0.509423	AXIN2
GO:0003339	regulation of mesenchymal to epithelial transition involved in metanephros morphogenesis	1	0.00171527	0.174591	0.509423	PAX8
GO:0003334	keratinocyte development	1	0.00171527	0.174591	0.509423	TFAP2C
GO:0019418	sulfide oxidation	1	0.00171527	0.174591	0.509423	SLC25A10
GO:2000051	negative regulation of non-canonical Wnt signaling pathway	1	0.00171527	0.174591	0.509423	ZNRF3
GO:2000637	positive regulation of gene silencing by miRNA	1	0.00171527	0.174591	0.509423	LIMD1
GO:2000425	regulation of apoptotic cell clearance	1	0.00171527	0.174591	0.509423	MFGE8
GO:2000774	positive regulation of cellular senescence	1	0.00171527	0.174591	0.509423	HMGA2
GO:2000781	positive regulation of double-strand break repair	1	0.00171527	0.174591	0.509423	FOXM1
GO:0006003	fructose 2,6-bisphosphate metabolic process	1	0.00171527	0.174591	0.509423	GCK
GO:0006564	L-serine biosynthetic process	1	0.00171527	0.174591	0.509423	PHGDH
GO:0006545	glycine biosynthetic process	1	0.00171527	0.174591	0.509423	DHFR
GO:0006177	GMP biosynthetic process	1	0.00171527	0.174591	0.509423	IMPDH1
GO:0007042	lysosomal lumen acidification	1	0.00171527	0.174591	0.509423	CLN6
GO:0007089	traversing start control point of mitotic cell cycle	1	0.00171527	0.174591	0.509423	CDC6
GO:0006776	vitamin A metabolic process	1	0.00171527	0.174591	0.509423	LRAT
GO:0061316	canonical Wnt signaling pathway involved in heart development	1	0.00171527	0.174591	0.509423	JUP
GO:0009189	deoxyribonucleoside diphosphate biosynthetic process	1	0.00171527	0.174591	0.509423	DTYMK
GO:0061087	positive regulation of histone H3-K27 methylation	1	0.00171527	0.174591	0.509423	PHF19
GO:0009162	deoxyribonucleoside monophosphate metabolic process	1	0.00171527	0.174591	0.509423	TYMS
GO:0009138	pyrimidine nucleoside diphosphate metabolic process	1	0.00171527	0.174591	0.509423	DTYMK
GO:0043570	maintenance of DNA repeat elements	1	0.00171527	0.174591	0.509423	AXIN2
GO:0060676	ureteric bud formation	1	0.00171527	0.174591	0.509423	SIX4
GO:0060693	regulation of branching involved in salivary gland morphogenesis	1	0.00171527	0.174591	0.509423	NTN4
GO:0060717	chorion development	1	0.00171527	0.174591	0.509423	E2F7
GO:0060732	positive regulation of inositol phosphate biosynthetic process	1	0.00171527	0.174591	0.509423	PTH1R
GO:0060751	branch elongation involved in mammary gland duct branching	1	0.00171527	0.174591	0.509423	TFAP2C
GO:0060385	axonogenesis involved in innervation	1	0.00171527	0.174591	0.509423	NPTX1
GO:0060148	positive regulation of posttranscriptional gene silencing	1	0.00171527	0.174591	0.509423	LIMD1
GO:0060088	auditory receptor cell stereocilium organization	1	0.00171527	0.174591	0.509423	PCDH15
GO:0009217	purine deoxyribonucleoside triphosphate catabolic process	1	0.00171527	0.174591	0.509423	NUDT1
GO:0044314	protein K27-linked ubiquitination	1	0.00171527	0.174591	0.509423	UBE2T
GO:0009415	response to water	1	0.00171527	0.174591	0.509423	CD9
GO:0010818	T cell chemotaxis	1	0.00171527	0.174591	0.509423	PIK3CD
GO:1901374	acetate ester transport	1	0.00171527	0.174591	0.509423	CHRNA3
GO:1901029	negative regulation of mitochondrial outer membrane permeabilization	1	0.00171527	0.174591	0.509423	ACAA2
GO:0042523	positive regulation of tyrosine phosphorylation of Stat5 protein	1	0.00171527	0.174591	0.509423	KIT
GO:1902170	cellular response to reactive nitrogen species	1	0.00171527	0.174591	0.509423	CDK2
GO:0090331	negative regulation of platelet aggregation	1	0.00171527	0.174591	0.509423	PRKCD
GO:0090267	positive regulation of mitotic cell cycle spindle assembly checkpoint	1	0.00171527	0.174591	0.509423	MAD2L1
GO:0090286	cytoskeletal anchoring at nuclear membrane	1	0.00171527	0.174591	0.509423	SYNE2
GO:0048733	sebaceous gland development	1	0.00171527	0.174591	0.509423	TFAP2C
GO:0090383	phagosome acidification	1	0.00171527	0.174591	0.509423	RAB38
GO:0014060	regulation of epinephrine secretion	1	0.00171527	0.174591	0.509423	GCK
GO:0048319	axial mesoderm morphogenesis	1	0.00171527	0.174591	0.509423	EPHA2
GO:0032620	interleukin-17 production	1	0.00171527	0.174591	0.509423	PRKCQ
GO:0032616	interleukin-13 production	1	0.00171527	0.174591	0.509423	LEF1
GO:0045607	regulation of auditory receptor cell differentiation	1	0.00171527	0.174591	0.509423	ATOH1
GO:0032656	regulation of interleukin-13 production	1	0.00171527	0.174591	0.509423	LEF1
GO:0032660	regulation of interleukin-17 production	1	0.00171527	0.174591	0.509423	PRKCQ
GO:0032762	mast cell cytokine production	1	0.00171527	0.174591	0.509423	KIT
GO:0045835	negative regulation of meiosis	1	0.00171527	0.174591	0.509423	FBXO5
GO:0032328	alanine transport	1	0.00171527	0.174591	0.509423	SLC6A17
GO:0045869	negative regulation of single stranded viral RNA replication via double stranded DNA intermediate	1	0.00171527	0.174591	0.509423	HMGA2
GO:0014841	satellite cell proliferation	1	0.00171527	0.174591	0.509423	MEGF10
GO:0014719	satellite cell activation	1	0.00171527	0.174591	0.509423	MEGF10
GO:0032202	telomere assembly	1	0.00171527	0.174591	0.509423	WRAP53
GO:0045414	regulation of interleukin-8 biosynthetic process	1	0.00171527	0.174591	0.509423	KLF4
GO:0031915	positive regulation of synaptic plasticity	1	0.00171527	0.174591	0.509423	CDC20
GO:0031987	locomotion involved in locomotory behavior	1	0.00171527	0.174591	0.509423	CLN6
GO:0046654	tetrahydrofolate biosynthetic process	1	0.00171527	0.174591	0.509423	DHFR
GO:0046984	regulation of hemoglobin biosynthetic process	1	0.00171527	0.174591	0.509423	KLF4
GO:0046125	pyrimidine deoxyribonucleoside metabolic process	1	0.00171527	0.174591	0.509423	TK1
GO:0046104	thymidine metabolic process	1	0.00171527	0.174591	0.509423	TK1
GO:0015870	acetylcholine transport	1	0.00171527	0.174591	0.509423	CHRNA3
GO:0015824	proline transport	1	0.00171527	0.174591	0.509423	SLC6A17
GO:0046476	glycosylceramide biosynthetic process	1	0.00171527	0.174591	0.509423	GAL3ST1
GO:0001890	placenta development	7	0.0120069	0.175283	0.510339	FOXD3,PLK4,E2F7,EPOR,CCNF,LEF1,HS6ST1
GO:0034599	cellular response to oxidative stress	7	0.0120069	0.175283	0.510339	NET1,CDK1,CDK2,TMEM161A,FANCC,PPIF,ECT2
GO:0090257	regulation of muscle system process	7	0.0120069	0.175283	0.510339	JUP,TNNI1,DSG2,CHRNA3,CHRNB4,KLF4,TNNT1
GO:0001909	leukocyte mediated cytotoxicity	3	0.0051458	0.175615	0.51057	TUBB4B,MICB,CTSC
GO:0045055	regulated secretory pathway	3	0.0051458	0.175615	0.51057	PIK3CD,KIT,RASGRP1
GO:0043406	positive regulation of MAP kinase activity	9	0.0154374	0.176669	0.51293	EZH2,DAXX,IQGAP3,TRAF2,MAPKAPK3,CDK1,KIT,MAPK10,PRKCD
GO:0009408	response to heat	4	0.00686106	0.17668	0.51293	MKI67,MICB,STAC,PRKCD
GO:0006937	regulation of muscle contraction	6	0.0102916	0.17851	0.517499	JUP,TNNI1,DSG2,CHRNA3,CHRNB4,TNNT1
GO:0022612	gland morphogenesis	6	0.0102916	0.17851	0.517499	AR,TFAP2C,EDA,NTN4,EPHA2,PLXNA1
GO:0042063	gliogenesis	9	0.0154374	0.182033	0.527336	EZH2,FOXD3,CDK1,HMGA2,CD9,PHGDH,BOK,LEF1,MYRF
GO:0006935	chemotaxis	24	0.0411664	0.18513	0.532858	PIK3CD,PLAUR,KIF4A,ARHGEF16,FOXD3,RPS6KA1,NTN4,NEUROG2,CDK1,JAM3,COL9A1,RND1,TRPC4,EPHA2,KDR,KIT,NRTN,PLXNA1,ATOH1,DRAXIN,CORO1A,ITGA5,LEF1,PRKCQ
GO:0042330	taxis	24	0.0411664	0.18513	0.532858	PIK3CD,PLAUR,KIF4A,ARHGEF16,FOXD3,RPS6KA1,NTN4,NEUROG2,CDK1,JAM3,COL9A1,RND1,TRPC4,EPHA2,KDR,KIT,NRTN,PLXNA1,ATOH1,DRAXIN,CORO1A,ITGA5,LEF1,PRKCQ
GO:0045321	leukocyte activation	19	0.0325901	0.185177	0.532858	RORA,MAP3K8,PIK3CD,TCF7,MYB,SWAP70,MICB,TRAF2,HELLS,IMPDH1,SELPLG,EXO1,KIT,BLM,CORO1A,LEF1,PRKCD,PRKCQ,RASGRP1
GO:0007015	actin filament organization	12	0.0205832	0.185311	0.532858	CDC42EP2,PCDH15,KISS1R,NPHS1,ARPC1B,SDC4,FHOD1,RND1,ADD2,BAIAP2L1,CORO1A,PRKCD
GO:0001667	ameboidal cell migration	10	0.0171527	0.185735	0.532858	SYNE2,FOXD3,PKN3,EPHA2,KDR,KLF4,KIT,NRTN,LEF1,CENPV
GO:0009064	glutamine family amino acid metabolic process	4	0.00686106	0.186138	0.532858	ARG2,PYCRL,PFAS,PHGDH
GO:1901879	regulation of protein depolymerization	4	0.00686106	0.186138	0.532858	CCNB1,AURKA,AURKB,ADD2
GO:0045744	negative regulation of G-protein coupled receptor protein signaling pathway	4	0.00686106	0.186138	0.532858	RGS3,AXIN2,RGS19,RGS14
GO:0001655	urogenital system development	13	0.0222985	0.186475	0.532858	ARG2,AR,PCSK5,FOXD3,NPHS1,LRP4,SIX4,HELLS,SDC4,PAX8,SDC1,CRLF1,GCNT4
GO:0071407	cellular response to organic cyclic compound	9	0.0154374	0.18747	0.532858	JUP,ALPL,CCNB1,CHEK1,RAD51,MGARP,BLM,AXIN2,BRCA1
GO:0043281	regulation of cysteine-type endopeptidase activity involved in apoptotic process	9	0.0154374	0.18747	0.532858	RPS6KA1,TNFAIP8,TRAF2,KLF4,DHCR24,BIRC5,BOK,LEF1,NLRP2
GO:0035019	somatic stem cell maintenance	3	0.0051458	0.187505	0.532858	TFAP2C,PAX8,HMGA2
GO:0051568	histone H3-K4 methylation	3	0.0051458	0.187505	0.532858	MYB,BRCA1,DNMT1
GO:0002456	T cell mediated immunity	3	0.0051458	0.187505	0.532858	MICB,TRAF2,CTSC
GO:0014032	neural crest cell development	3	0.0051458	0.187505	0.532858	FOXD3,NRTN,LEF1
GO:0045814	negative regulation of gene expression, epigenetic	3	0.0051458	0.187505	0.532858	EZH2,HELLS,SUV39H1
GO:0051647	nucleus localization	2	0.00343053	0.18789	0.532858	SYNE2,TACC3
GO:0051452	intracellular pH reduction	2	0.00343053	0.18789	0.532858	CLN6,RAB38
GO:0001913	T cell mediated cytotoxicity	2	0.00343053	0.18789	0.532858	MICB,CTSC
GO:0051851	modification by host of symbiont morphology or physiology	2	0.00343053	0.18789	0.532858	HMGA2,LEF1
GO:0002228	natural killer cell mediated immunity	2	0.00343053	0.18789	0.532858	TUBB4B,MICB
GO:0007398	ectoderm development	2	0.00343053	0.18789	0.532858	JUP,EDA
GO:0009395	phospholipid catabolic process	2	0.00343053	0.18789	0.532858	PLA2G4A,PRKCD
GO:0042267	natural killer cell mediated cytotoxicity	2	0.00343053	0.18789	0.532858	TUBB4B,MICB
GO:0047496	vesicle transport along microtubule	2	0.00343053	0.18789	0.532858	NDE1,RASGRP1
GO:0090189	regulation of branching involved in ureteric bud morphogenesis	2	0.00343053	0.18789	0.532858	SIX4,PAX8
GO:0045851	pH reduction	2	0.00343053	0.18789	0.532858	CLN6,RAB38
GO:0032488	Cdc42 protein signal transduction	2	0.00343053	0.18789	0.532858	ARHGEF16,ECT2
GO:0032489	regulation of Cdc42 protein signal transduction	2	0.00343053	0.18789	0.532858	ARHGEF16,ECT2
GO:0015800	acidic amino acid transport	2	0.00343053	0.18789	0.532858	PRKCD,SLC17A7
GO:0009164	nucleoside catabolic process	22	0.0377358	0.188194	0.533348	RANGAP1,PGAM5,CDC42EP2,RGS3,EZH2,ARHGEF19,ARHGEF16,NET1,NUDT1,DNA2,RND1,EPHA2,EPHA3,RAB38,SEPT4,BLM,AXIN2,ECT2,RASGRP1,RGS19,RACGAP1,RGS14
GO:0080090	regulation of primary metabolic process	179	0.307033	0.189583	0.536662	RANGAP1,RORA,PGAM5,CCNA2,PLAUR,JUP,GRB10,ZNF785,PTH1R,FAM132B,CDC42EP2,TCF7,RGS3,PARPBP,PCNA,ZNF114,ZNF486,EZH2,RASSF7,DAXX,YBX2,KISS1R,ZNF738,MYB,CDC6,AR,ZNF544,PTF1A,ARHGEF19,TPX2,ARHGEF16,TTF2,MYCN,RRM2,CLN6,POLA1,ZNF850,LIMD1,FOXD3,SSRP1,CCNB1,PHF19,CCNB2,RPS6KA1,DUSP9,LRP4,USP44,PASK,IQGAP3,ZIC1,ZIC3,NET1,RBL1,SIX4,TIMELESS,TFAP2C,EDA,TRAF2,MAPKAPK3,ZNF695,TEAD4,ASF1B,TRAF5,HELLS,SUV39H1,ARI…
GO:0051056	regulation of small GTPase mediated signal transduction	18	0.0308748	0.189628	0.536662	RANGAP1,CDC42EP2,EZH2,ARHGAP11B,ARHGAP11A,ARHGEF19,ARHGEF16,NET1,DEPDC1B,EPHA2,EPHA3,CDON,OBSCN,ARHGAP19,ECT2,FOXM1,RASGRP1,RACGAP1
GO:0048869	cellular developmental process	111	0.190395	0.191809	0.542454	XRCC2,RORA,PIK3CD,JUP,ADAMTS7,KIF4A,PTH1R,CDC42EP2,TCF7,PCDH15,WDR62,EZH2,YBX2,MYB,AR,EGFL7,CLMN,PTF1A,LIMD1,FOXD3,TRIP13,CCNB1,PHF19,RPS6KA1,NPHS1,LRP4,ZIC1,ZIC3,ASPM,SIX4,TACC3,WEE1,TFAP2C,EDA,TNFAIP2,NHS,AZI1,TEAD4,FAM5C,ASF1B,SUV39H1,NTN4,NEUROG2,PLK4,KIF24,E2F7,NDE1,PAX8,CDK1,HMGA2,SDC1,JAM3,PRDM13,COL9A1,CD9,GPSM2,ODF2,MEGF10,CHRNA3,F11R,APOLD1,RND1,DNAAF3,FBXO5,TRPC4,CDC20,EPHA2,EPHA3,KDR,…
GO:0002478	antigen processing and presentation of exogenous peptide antigen	9	0.0154374	0.192977	0.545376	KIF4A,KIF23,KIF22,KIF2C,KIF11,KIF15,KIF18A,CENPE,RACGAP1
GO:0007265	Ras protein signal transduction	18	0.0308748	0.193266	0.545811	RANGAP1,CCNA2,CDC42EP2,EZH2,ARHGEF19,ARHGEF16,IQGAP3,NET1,MAPKAPK3,CDK1,CDK2,EPHA2,EPHA3,DHCR24,MAPK13,ECT2,FOXM1,RASGRP1
GO:0033674	positive regulation of kinase activity	20	0.0343053	0.194391	0.547277	EZH2,DAXX,KISS1R,TPX2,IQGAP3,TRAF2,MAPKAPK3,SDC4,CDK1,DDX11,CHRNA3,CLSPN,KIT,MAPK10,TOM1L1,AXIN2,PRKCD,ECT2,PSRC1,CENPE
GO:0048762	mesenchymal cell differentiation	7	0.0120069	0.194491	0.547277	EZH2,FOXD3,HMGA2,EPHA3,NRTN,AXIN2,LEF1
GO:0007155	cell adhesion	36	0.0617496	0.195491	0.547277	RADIL,JUP,PCDH15,HAPLN3,NPHS1,KIAA1462,EDA,EFS,TPBG,DSG2,FREM1,CLDN6,SDC4,JAM3,CD9,SELPLG,MEGF10,F11R,RND1,EPHA2,EPHA3,KDR,KLF4,KIT,CDON,MFGE8,BRCA1,CORO1A,PLEKHA7,ITGA5,TROAP,BCAM,KIRREL2,LEF1,PRKCD,PRKCQ
GO:0007044	cell-substrate junction assembly	4	0.00686106	0.195755	0.547277	SDC4,EPHA3,KDR,ITGA5
GO:0061041	regulation of wound healing	4	0.00686106	0.195755	0.547277	PLAUR,ANXA2,PRKCD,PRKCQ
GO:0007264	small GTPase mediated signal transduction	29	0.0497427	0.195944	0.547277	RANGAP1,CCNA2,CDC42EP2,EZH2,ARHGAP11B,ARHGAP11A,ARHGEF19,ARHGEF16,IQGAP3,NET1,MAPKAPK3,CDK1,CDK2,DEPDC1B,RND1,EPHA2,EPHA3,DHCR24,RAB42,MAPK13,CDON,RAB38,OBSCN,ARHGAP19,ECT2,FOXM1,RASGRP1,RGS19,RACGAP1
GO:0048646	anatomical structure formation involved in morphogenesis	35	0.0600343	0.197937	0.547277	RORA,JUP,PCDH15,AR,EGFL7,FOXD3,NPHS1,SIX4,TFAP2C,EDA,TNFAIP2,TEAD4,KIF24,E2F7,PAX8,HMGA2,JAM3,CD9,ANXA2,APOLD1,DNAAF3,EPHA2,KDR,KLF4,SHROOM3,CDON,STIL,MFGE8,AXIN2,OBSCN,CASC5,ITGA5,LEF1,WLS,HS6ST1
GO:0022610	biological adhesion	36	0.0617496	0.198008	0.547277	RADIL,JUP,PCDH15,HAPLN3,NPHS1,KIAA1462,EDA,EFS,TPBG,DSG2,FREM1,CLDN6,SDC4,JAM3,CD9,SELPLG,MEGF10,F11R,RND1,EPHA2,EPHA3,KDR,KLF4,KIT,CDON,MFGE8,BRCA1,CORO1A,PLEKHA7,ITGA5,TROAP,BCAM,KIRREL2,LEF1,PRKCD,PRKCQ
GO:0046822	regulation of nucleocytoplasmic transport	9	0.0154374	0.198553	0.547277	RANGAP1,JUP,ZIC1,TACC3,EDA,CDK1,AXIN2,ECT2,TONSL
GO:0070227	lymphocyte apoptotic process	3	0.0051458	0.199596	0.547277	AURKB,SIVA1,PRKCQ
GO:0001906	cell killing	3	0.0051458	0.199596	0.547277	TUBB4B,MICB,CTSC
GO:1900076	regulation of cellular response to insulin stimulus	3	0.0051458	0.199596	0.547277	GRB10,PRKCD,PRKCQ
GO:0043392	negative regulation of DNA binding	3	0.0051458	0.199596	0.547277	HMGA2,NEK2,LEF1
GO:0048010	vascular endothelial growth factor receptor signaling pathway	3	0.0051458	0.199596	0.547277	GRB10,KDR,ITGA5
GO:0048645	organ formation	3	0.0051458	0.199596	0.547277	JUP,AR,PAX8
GO:0045861	negative regulation of proteolysis	3	0.0051458	0.199596	0.547277	USP44,MAD2L1,FBXO5
GO:0051351	positive regulation of ligase activity	6	0.0102916	0.200023	0.547277	CCNB1,PLK1,CDK1,FBXO5,CDC20,UBE2C
GO:0008643	carbohydrate transport	7	0.0120069	0.201074	0.547277	GRB10,HK2,NUP210,GCK,NUP37,PRKCD,SLC37A4
GO:0009154	purine ribonucleotide catabolic process	22	0.0377358	0.201285	0.547277	RANGAP1,PGAM5,CDC42EP2,RGS3,EZH2,ARHGEF19,ARHGEF16,NET1,NUDT1,DNA2,RND1,EPHA2,EPHA3,RAB38,SEPT4,BLM,AXIN2,ECT2,RASGRP1,RGS19,RACGAP1,RGS14
GO:1901658	glycosyl compound catabolic process	22	0.0377358	0.201285	0.547277	RANGAP1,PGAM5,CDC42EP2,RGS3,EZH2,ARHGEF19,ARHGEF16,NET1,NUDT1,DNA2,RND1,EPHA2,EPHA3,RAB38,SEPT4,BLM,AXIN2,ECT2,RASGRP1,RGS19,RACGAP1,RGS14
GO:0019882	antigen processing and presentation	10	0.0171527	0.201313	0.547277	KIF4A,MICB,KIF23,KIF22,KIF2C,KIF11,KIF15,KIF18A,CENPE,RACGAP1
GO:0010498	proteasomal protein catabolic process	15	0.025729	0.203616	0.547277	CCNB1,USP44,PLK3,PLK1,CDK1,CDK2,AURKA,AURKB,PTTG1,MAD2L1,FBXO5,CDC20,CCNF,UBE2C,BUB1B
GO:0009166	nucleotide catabolic process	24	0.0411664	0.203819	0.547277	RANGAP1,PGAM5,CDC42EP2,RGS3,EZH2,ARHGEF19,ARHGEF16,NET1,NUDT1,DNA2,UHRF1,RND1,EPHA2,EPHA3,RAB38,SEPT4,BLM,AXIN2,PPIF,ECT2,RASGRP1,RGS19,RACGAP1,RGS14
GO:0043405	regulation of MAP kinase activity	12	0.0205832	0.20393	0.547277	RGS3,EZH2,DAXX,DUSP9,IQGAP3,TRAF2,MAPKAPK3,CDK1,KIT,MAPK10,PRKCD,RGS14
GO:0019884	antigen processing and presentation of exogenous antigen	9	0.0154374	0.204196	0.547277	KIF4A,KIF23,KIF22,KIF2C,KIF11,KIF15,KIF18A,CENPE,RACGAP1
GO:0009261	ribonucleotide catabolic process	22	0.0377358	0.204626	0.547277	RANGAP1,PGAM5,CDC42EP2,RGS3,EZH2,ARHGEF19,ARHGEF16,NET1,NUDT1,DNA2,RND1,EPHA2,EPHA3,RAB38,SEPT4,BLM,AXIN2,ECT2,RASGRP1,RGS19,RACGAP1,RGS14
GO:0051445	regulation of meiotic cell cycle	2	0.00343053	0.205205	0.547277	FBXO5,CDC20
GO:0050819	negative regulation of coagulation	2	0.00343053	0.205205	0.547277	PLAUR,ANXA2
GO:0006949	syncytium formation	2	0.00343053	0.205205	0.547277	NPHS1,CDON
GO:0043277	apoptotic cell clearance	2	0.00343053	0.205205	0.547277	MEGF10,MFGE8
GO:0042994	cytoplasmic sequestering of transcription factor	2	0.00343053	0.205205	0.547277	TACC3,TONSL
GO:0090342	regulation of cell aging	2	0.00343053	0.205205	0.547277	HMGA2,FOXM1
GO:0018107	peptidyl-threonine phosphorylation	4	0.00686106	0.205521	0.547277	PLK1,CHEK1,PRKCD,GSG2
GO:0043467	regulation of generation of precursor metabolites and energy	4	0.00686106	0.205521	0.547277	GRB10,PASK,GCK,PPIF
GO:0009584	detection of visible light	4	0.00686106	0.205521	0.547277	LRAT,SDC4,SDC1,PRKCQ
GO:0016458	gene silencing	6	0.0102916	0.207398	0.547277	LIMD1,HELLS,SUV39H1,CDK2,CLP1,DNMT1
GO:0008360	regulation of cell shape	6	0.0102916	0.207398	0.547277	CDC42EP2,LIMD1,KDR,SHROOM3,KIT,CORO1A
GO:0032879	regulation of localization	56	0.0960549	0.207492	0.547277	RANGAP1,CDCA5,ACAA2,JUP,GRB10,SPAG5,FAM132B,ARHGEF39,SYNE2,KISS1R,AR,EGFL7,ARHGEF16,HK2,NUP210,CCNB1,NPHS1,PASK,ZIC1,SIX4,TACC3,EDA,TRAF2,DSG2,RSPO1,PAX8,CDK1,HMGA2,JAM3,EHD4,ANXA2,GCK,NUP37,CHRNA3,SIVA1,NEK2,HILPDA,EPHA2,KDR,CHRNB4,KLF4,KCNJ11,LDLRAP1,MFGE8,KCNS3,AXIN2,BRCA1,PPIF,CORO1A,BORA,LEF1,PRKCD,ECT2,NLRP2,TONSL,RACGAP1
GO:0010604	positive regulation of macromolecule metabolic process	79	0.135506	0.207637	0.547277	RORA,CCNA2,PCNA,EZH2,DAXX,KISS1R,MYB,AR,TPX2,CLN6,FOXD3,SSRP1,CCNB1,PHF19,RPS6KA1,PASK,IQGAP3,ZIC1,ZIC3,RBL1,SIX4,TFAP2C,TRAF2,MAPKAPK3,TEAD4,NEUROG2,DNA2,PLK3,PLK1,E2F1,E2F7,SDC4,PAX8,CDK1,HMGA2,CDK2,FHOD1,CRLF1,EHD4,GCK,DDX11,H2AFX,CHRNA3,UHRF1,CHEK1,CHEK2,FBXO5,CDC20,KDR,KLF4,CLSPN,TMEM161A,FANCI,TOP2A,RAD51,KIT,MAPK10,TOM1L1,CDON,SEPT4,TTK,ATOH1,DISC1,BLM,AXIN2,BRCA2,BRCA1,ITGA5,DNMT1,LEF1,UB…
GO:0044257	cellular protein catabolic process	24	0.0411664	0.210249	0.547277	ADAMTS7,CCNB1,USP43,USP44,PLK3,PLK1,CDK1,CDK2,AURKA,AURKB,PTTG1,ZNRF3,UHRF1,MAD2L1,CHEK2,FBXO5,CDC20,CCNF,TOM1L1,DISC1,DTL,USP1,UBE2C,BUB1B
GO:0014070	response to organic cyclic compound	22	0.0377358	0.211389	0.547277	JUP,KCNK1,ALPL,CCNB1,CDK1,SDC1,CHRNA5,CHRNA3,ALDOC,CHEK1,TK1,DHFR,CHRNB4,KCNJ11,RAD51,MGARP,DTYMK,BLM,AXIN2,BRCA1,PRKCD,TYMS
GO:0051492	regulation of stress fiber assembly	3	0.0051458	0.211865	0.547277	KISS1R,SDC4,FHOD1
GO:0034644	cellular response to UV	3	0.0051458	0.211865	0.547277	AURKB,CHEK1,TMEM161A
GO:0043604	amide biosynthetic process	3	0.0051458	0.211865	0.547277	ARG2,PCSK5,MRPS9
GO:0060350	endochondral bone morphogenesis	3	0.0051458	0.211865	0.547277	ALPL,COL9A1,AXIN2
GO:0015698	inorganic anion transport	3	0.0051458	0.211865	0.547277	SLC25A10,RACGAP1,SLC17A7
GO:0010038	response to metal ion	10	0.0171527	0.211999	0.547277	PCNA,CCNB1,CDK1,SDC1,TK1,DTYMK,CPOX,PPIF,ECT2,MTL5
GO:0032526	response to retinoic acid	5	0.00857633	0.212661	0.547277	MICB,FAM5C,EPHA3,KLF4,TMEM161A
GO:0006753	nucleoside phosphate metabolic process	37	0.0634648	0.213247	0.547277	RANGAP1,RORA,PGAM5,CDC42EP2,RGS3,EZH2,ARHGEF19,ARHGEF16,RRM2,RRM1,DCTPP1,NET1,NUDT1,DNA2,IMPDH1,GCK,UHRF1,RND1,TK1,TPI1,EPHA2,EPHA3,DHFR,NAPRT1,PFAS,RAB38,SEPT4,DTYMK,BLM,AXIN2,PPIF,ECT2,TYMS,RASGRP1,RGS19,RACGAP1,RGS14
GO:0000080	mitotic G1 phase	1	0.00171527	0.213258	0.547277	E2F1
GO:0070233	negative regulation of T cell apoptotic process	1	0.00171527	0.213258	0.547277	PRKCQ
GO:0035751	regulation of lysosomal lumen pH	1	0.00171527	0.213258	0.547277	CLN6
GO:0018119	peptidyl-cysteine S-nitrosylation	1	0.00171527	0.213258	0.547277	GAPDH
GO:0000730	DNA recombinase assembly	1	0.00171527	0.213258	0.547277	RAD51
GO:0035469	determination of pancreatic left/right asymmetry	1	0.00171527	0.213258	0.547277	ZIC3
GO:0071481	cellular response to X-ray	1	0.00171527	0.213258	0.547277	HMGA2
GO:0036149	phosphatidylinositol acyl-chain remodeling	1	0.00171527	0.213258	0.547277	PLA2G4A
GO:0051318	G1 phase	1	0.00171527	0.213258	0.547277	E2F1
GO:0071415	cellular response to purine-containing compound	1	0.00171527	0.213258	0.547277	CHEK1
GO:0071313	cellular response to caffeine	1	0.00171527	0.213258	0.547277	CHEK1
GO:0051973	positive regulation of telomerase activity	1	0.00171527	0.213258	0.547277	WRAP53
GO:0070934	CRD-mediated mRNA stabilization	1	0.00171527	0.213258	0.547277	IGF2BP1
GO:0017014	protein nitrosylation	1	0.00171527	0.213258	0.547277	GAPDH
GO:0001675	acrosome assembly	1	0.00171527	0.213258	0.547277	CASC5
GO:0019530	taurine metabolic process	1	0.00171527	0.213258	0.547277	PHGDH
GO:0033127	regulation of histone phosphorylation	1	0.00171527	0.213258	0.547277	CCNB1
GO:0002093	auditory receptor cell morphogenesis	1	0.00171527	0.213258	0.547277	PCDH15
GO:0032780	negative regulation of ATPase activity	1	0.00171527	0.213258	0.547277	PPIF
GO:0002327	immature B cell differentiation	1	0.00171527	0.213258	0.547277	KIT
GO:0072284	metanephric S-shaped body morphogenesis	1	0.00171527	0.213258	0.547277	PAX8
GO:0019896	axon transport of mitochondrion	1	0.00171527	0.213258	0.547277	MGARP
GO:0051182	coenzyme transport	1	0.00171527	0.213258	0.547277	SLC5A6
GO:0002726	positive regulation of T cell cytokine production	1	0.00171527	0.213258	0.547277	TRAF2
GO:0051156	glucose 6-phosphate metabolic process	1	0.00171527	0.213258	0.547277	HK2
GO:0033600	negative regulation of mammary gland epithelial cell proliferation	1	0.00171527	0.213258	0.547277	BRCA2
GO:0033601	positive regulation of mammary gland epithelial cell proliferation	1	0.00171527	0.213258	0.547277	IQGAP3
GO:0050901	leukocyte tethering or rolling	1	0.00171527	0.213258	0.547277	SELPLG
GO:0071731	response to nitric oxide	1	0.00171527	0.213258	0.547277	CDK2
GO:0050774	negative regulation of dendrite morphogenesis	1	0.00171527	0.213258	0.547277	CIT
GO:0033504	floor plate development	1	0.00171527	0.213258	0.547277	STIL
GO:0034114	regulation of heterotypic cell-cell adhesion	1	0.00171527	0.213258	0.547277	KLF4
GO:0003306	Wnt signaling pathway involved in heart development	1	0.00171527	0.213258	0.547277	JUP
GO:0034350	regulation of glial cell apoptotic process	1	0.00171527	0.213258	0.547277	PRKCD
GO:0034351	negative regulation of glial cell apoptotic process	1	0.00171527	0.213258	0.547277	PRKCD
GO:0019374	galactolipid metabolic process	1	0.00171527	0.213258	0.547277	GAL3ST1
GO:0021877	forebrain neuron fate commitment	1	0.00171527	0.213258	0.547277	TFAP2C
GO:0021861	forebrain radial glial cell differentiation	1	0.00171527	0.213258	0.547277	LEF1
GO:2000303	regulation of ceramide biosynthetic process	1	0.00171527	0.213258	0.547277	PRKCD
GO:2000341	regulation of chemokine (C-X-C motif) ligand 2 production	1	0.00171527	0.213258	0.547277	KLF4
GO:2000679	positive regulation of transcription regulatory region DNA binding	1	0.00171527	0.213258	0.547277	HMGA2
GO:0006685	sphingomyelin catabolic process	1	0.00171527	0.213258	0.547277	PRKCD
GO:0006681	galactosylceramide metabolic process	1	0.00171527	0.213258	0.547277	GAL3ST1
GO:0055129	L-proline biosynthetic process	1	0.00171527	0.213258	0.547277	PYCRL
GO:0006703	estrogen biosynthetic process	1	0.00171527	0.213258	0.547277	HSD17B8
GO:2000980	regulation of inner ear receptor cell differentiation	1	0.00171527	0.213258	0.547277	ATOH1
GO:2001053	regulation of mesenchymal cell apoptotic process	1	0.00171527	0.213258	0.547277	PAX8
GO:2001054	negative regulation of mesenchymal cell apoptotic process	1	0.00171527	0.213258	0.547277	PAX8
GO:0009204	deoxyribonucleoside triphosphate catabolic process	1	0.00171527	0.213258	0.547277	NUDT1
GO:0009133	nucleoside diphosphate biosynthetic process	1	0.00171527	0.213258	0.547277	DTYMK
GO:0060677	ureteric bud elongation	1	0.00171527	0.213258	0.547277	SIX4
GO:0060685	regulation of prostatic bud formation	1	0.00171527	0.213258	0.547277	AR
GO:0060789	hair follicle placode formation	1	0.00171527	0.213258	0.547277	EDA
GO:0060911	cardiac cell fate commitment	1	0.00171527	0.213258	0.547277	JUP
GO:0043129	surfactant homeostasis	1	0.00171527	0.213258	0.547277	KDR
GO:0060576	intestinal epithelial cell development	1	0.00171527	0.213258	0.547277	TYMS
GO:0060666	dichotomous subdivision of terminal units involved in salivary gland branching	1	0.00171527	0.213258	0.547277	PLXNA1
GO:0045003	double-strand break repair via synthesis-dependent strand annealing	1	0.00171527	0.213258	0.547277	RAD51
GO:0009996	negative regulation of cell fate specification	1	0.00171527	0.213258	0.547277	JUP
GO:0010107	potassium ion import	1	0.00171527	0.213258	0.547277	KCNJ11
GO:0009448	gamma-aminobutyric acid metabolic process	1	0.00171527	0.213258	0.547277	PHGDH
GO:0010940	positive regulation of necrotic cell death	1	0.00171527	0.213258	0.547277	PPIF
GO:0010919	regulation of inositol phosphate biosynthetic process	1	0.00171527	0.213258	0.547277	PTH1R
GO:0042511	positive regulation of tyrosine phosphorylation of Stat1 protein	1	0.00171527	0.213258	0.547277	KIT
GO:0097120	receptor localization to synapse	1	0.00171527	0.213258	0.547277	CEP112
GO:0097152	mesenchymal cell apoptotic process	1	0.00171527	0.213258	0.547277	PAX8
GO:0042118	endothelial cell activation	1	0.00171527	0.213258	0.547277	APOLD1
GO:0042228	interleukin-8 biosynthetic process	1	0.00171527	0.213258	0.547277	KLF4
GO:0048793	pronephros development	1	0.00171527	0.213258	0.547277	PAX8
GO:0048664	neuron fate determination	1	0.00171527	0.213258	0.547277	ATOH1
GO:0090232	positive regulation of spindle checkpoint	1	0.00171527	0.213258	0.547277	MAD2L1
GO:0090239	regulation of histone H4 acetylation	1	0.00171527	0.213258	0.547277	BRCA1
GO:0090153	regulation of sphingolipid biosynthetic process	1	0.00171527	0.213258	0.547277	PRKCD
GO:0048305	immunoglobulin secretion	1	0.00171527	0.213258	0.547277	TRAF2
GO:0048241	epinephrine transport	1	0.00171527	0.213258	0.547277	GCK
GO:0048242	epinephrine secretion	1	0.00171527	0.213258	0.547277	GCK
GO:0045605	negative regulation of epidermal cell differentiation	1	0.00171527	0.213258	0.547277	EZH2
GO:0045631	regulation of mechanoreceptor differentiation	1	0.00171527	0.213258	0.547277	ATOH1
GO:0032634	interleukin-5 production	1	0.00171527	0.213258	0.547277	LEF1
GO:0045624	positive regulation of T-helper cell differentiation	1	0.00171527	0.213258	0.547277	MYB
GO:0032674	regulation of interleukin-5 production	1	0.00171527	0.213258	0.547277	LEF1
GO:0032682	negative regulation of chemokine production	1	0.00171527	0.213258	0.547277	KLF4
GO:0045721	negative regulation of gluconeogenesis	1	0.00171527	0.213258	0.547277	GCK
GO:0032753	positive regulation of interleukin-4 production	1	0.00171527	0.213258	0.547277	PRKCQ
GO:0045945	positive regulation of transcription from RNA polymerase III promoter	1	0.00171527	0.213258	0.547277	AR
GO:0046060	dATP metabolic process	1	0.00171527	0.213258	0.547277	NUDT1
GO:0045086	positive regulation of interleukin-2 biosynthetic process	1	0.00171527	0.213258	0.547277	PRKCQ
GO:0046633	alpha-beta T cell proliferation	1	0.00171527	0.213258	0.547277	BLM
GO:0046640	regulation of alpha-beta T cell proliferation	1	0.00171527	0.213258	0.547277	BLM
GO:0031643	positive regulation of myelination	1	0.00171527	0.213258	0.547277	MYRF
GO:0046826	negative regulation of protein export from nucleus	1	0.00171527	0.213258	0.547277	RANGAP1
GO:0016246	RNA interference	1	0.00171527	0.213258	0.547277	CLP1
GO:0031340	positive regulation of vesicle fusion	1	0.00171527	0.213258	0.547277	ANXA2
GO:0015886	heme transport	1	0.00171527	0.213258	0.547277	FLVCR2
GO:0030952	establishment or maintenance of cytoskeleton polarity	1	0.00171527	0.213258	0.547277	KIF2C
GO:0022008	neurogenesis	52	0.0891938	0.214699	0.550364	XRCC2,RORA,KIF4A,TCF7,PCDH15,WDR62,EZH2,CLMN,PTF1A,FOXD3,RPS6KA1,ASPM,SIX4,TACC3,WEE1,TFAP2C,FAM5C,NTN4,NEUROG2,NDE1,CDK1,HMGA2,PRDM13,COL9A1,CD9,CHRNA3,RND1,TRPC4,CDC20,EPHA2,EPHA3,EFHD1,CDON,PHGDH,CIT,NRTN,PLXNA1,ATOH1,DISC1,DRAXIN,IGSF9,ITGA5,BOK,KIRREL3,LEF1,ECT2,PRKCQ,MYRF,NPTX1,HS6ST1,RACGAP1,RGS14
GO:0006511	ubiquitin-dependent protein catabolic process	22	0.0377358	0.21481	0.550364	CCNB1,USP43,USP44,PLK3,PLK1,CDK1,CDK2,AURKA,AURKB,PTTG1,ZNRF3,UHRF1,MAD2L1,FBXO5,CDC20,CCNF,TOM1L1,DISC1,DTL,USP1,UBE2C,BUB1B
GO:0019827	stem cell maintenance	6	0.0102916	0.214869	0.550364	PHF19,TFAP2C,PAX8,HMGA2,KLF4,KIT
GO:0009112	nucleobase metabolic process	4	0.00686106	0.215425	0.551091	IMPDH1,TK1,PFAS,TYMS
GO:0043255	regulation of carbohydrate biosynthetic process	4	0.00686106	0.215425	0.551091	GRB10,PTH1R,PASK,GCK
GO:0031325	positive regulation of cellular metabolic process	81	0.138937	0.219649	0.56154	RORA,CCNA2,GRB10,PTH1R,PCNA,EZH2,DAXX,KISS1R,MYB,AR,TPX2,CLN6,FOXD3,SSRP1,CCNB1,PHF19,RPS6KA1,PASK,IQGAP3,ZIC1,ZIC3,RBL1,SIX4,TFAP2C,TRAF2,MAPKAPK3,TEAD4,NEUROG2,DNA2,PLK3,PLK1,E2F1,E2F7,SDC4,PAX8,CDK1,HMGA2,CDK2,FHOD1,CRLF1,EHD4,GCK,DDX11,H2AFX,CHRNA3,UHRF1,CHEK1,CHEK2,FBXO5,CDC20,KDR,KLF4,CLSPN,TMEM161A,FANCI,TOP2A,RAD51,KIT,MAPK10,TOM1L1,CDON,SEPT4,TTK,ATOH1,DISC1,BLM,AXIN2,BRCA2,BRCA1,ITGA5,D…
GO:0051262	protein tetramerization	5	0.00857633	0.221191	0.563247	RRM2,RRM1,DCTPP1,ALDOC,TK1
GO:0001889	liver development	5	0.00857633	0.221191	0.563247	ZIC3,E2F7,TK1,LSR,FOXM1
GO:0035162	embryonic hemopoiesis	2	0.00343053	0.222682	0.563247	KDR,KIT
GO:0070231	T cell apoptotic process	2	0.00343053	0.222682	0.563247	SIVA1,PRKCQ
GO:0070265	necrotic cell death	2	0.00343053	0.222682	0.563247	PGAM5,PPIF
GO:0051898	negative regulation of protein kinase B signaling	2	0.00343053	0.222682	0.563247	EPHA2,KLF4
GO:0090004	positive regulation of establishment of protein localization to plasma membrane	2	0.00343053	0.222682	0.563247	ARHGEF16,EPHA2
GO:0003156	regulation of organ formation	2	0.00343053	0.222682	0.563247	JUP,AR
GO:2000107	negative regulation of leukocyte apoptotic process	2	0.00343053	0.222682	0.563247	AURKB,PRKCQ
GO:0007159	leukocyte cell-cell adhesion	2	0.00343053	0.222682	0.563247	SELPLG,ITGA5
GO:0007271	synaptic transmission, cholinergic	2	0.00343053	0.222682	0.563247	CHRNA3,CHRNB4
GO:0060968	regulation of gene silencing	2	0.00343053	0.222682	0.563247	LIMD1,CDK2
GO:0009148	pyrimidine nucleoside triphosphate biosynthetic process	2	0.00343053	0.222682	0.563247	DTYMK,TYMS
GO:0043367	CD4-positive, alpha-beta T cell differentiation	2	0.00343053	0.222682	0.563247	MYB,LEF1
GO:0048103	somatic stem cell division	2	0.00343053	0.222682	0.563247	ASPM,LEF1
GO:0048384	retinoic acid receptor signaling pathway	2	0.00343053	0.222682	0.563247	EZH2,PTF1A
GO:0030947	regulation of vascular endothelial growth factor receptor signaling pathway	2	0.00343053	0.222682	0.563247	GRB10,ITGA5
GO:0048608	reproductive structure development	11	0.0188679	0.223443	0.564818	TCF7,AR,TFAP2C,HMGA2,SDC1,KDR,FANCA,DHCR24,KIT,BRCA2,BOK
GO:0072528	pyrimidine-containing compound biosynthetic process	3	0.0051458	0.224292	0.565551	TK1,DTYMK,TYMS
GO:0060079	regulation of excitatory postsynaptic membrane potential	3	0.0051458	0.224292	0.565551	SLC29A1,CHRNA3,SLC17A7
GO:1901888	regulation of cell junction assembly	3	0.0051458	0.224292	0.565551	SDC4,EPHA3,KDR
GO:0048066	developmental pigmentation	3	0.0051458	0.224292	0.565551	FOXD3,KIT,LEF1
GO:0016055	Wnt signaling pathway	15	0.025729	0.224916	0.566772	JUP,GRB10,TCF7,LIMD1,LRP4,ASPM,EDA,RSPO1,SDC1,ZNRF3,DISC1,DRAXIN,AXIN2,LEF1,WLS
GO:0071482	cellular response to light stimulus	4	0.00686106	0.225457	0.567429	AURKB,CHEK1,TMEM161A,PRKCQ
GO:0021675	nerve development	4	0.00686106	0.225457	0.567429	FOXD3,KCNA2,NRTN,NPTX1
GO:0071214	cellular response to abiotic stimulus	9	0.0154374	0.227405	0.571975	NET1,HMGA2,AURKB,CHEK1,TMEM161A,RAD51,BLM,ECT2,PRKCQ
GO:0072001	renal system development	11	0.0188679	0.228676	0.574457	ARG2,PCSK5,FOXD3,NPHS1,LRP4,SIX4,SDC4,PAX8,SDC1,CRLF1,GCNT4
GO:0061458	reproductive system development	11	0.0188679	0.228676	0.574457	TCF7,AR,TFAP2C,HMGA2,SDC1,KDR,FANCA,DHCR24,KIT,BRCA2,BOK
GO:0061008	hepaticobiliary system development	5	0.00857633	0.229824	0.576626	ZIC3,E2F7,TK1,LSR,FOXM1
GO:0042471	ear morphogenesis	5	0.00857633	0.229824	0.576626	PCDH15,ZIC1,SIX4,PAX8,ATOH1
GO:0042445	hormone metabolic process	6	0.0102916	0.230079	0.576908	PCSK5,HSD17B8,LRAT,PAX8,AKR1B1,GCNT4
GO:0030900	forebrain development	14	0.0240137	0.23089	0.57858	WDR62,ASPM,TACC3,TFAP2C,NEUROG2,E2F1,NDE1,HMGA2,CDON,STIL,ATOH1,DISC1,DRAXIN,LEF1
GO:0070887	cellular response to chemical stimulus	71	0.121784	0.231032	0.57858	PTGS1,PIK3CD,JUP,ADAMTS7,GRB10,AHCY,SLC29A1,TCF7,ARHGEF16,ALPL,NUP210,PDE1A,PCSK5,CCNB1,RPS6KA1,IQGAP3,NET1,RBL1,TRAF2,MAPKAPK3,FAM5C,PLK3,E2F1,PAX8,CDK1,HMGA2,CDK2,JAM3,SELPLG,EHD4,ANXA2,GCK,EPOR,SMPD2,DDX11,NUP37,F11R,CGN,CHEK1,EPHA2,EPHA3,KDR,PLA2G4A,KLF4,TMEM161A,FANCC,RAD51,KIT,MGARP,CISH,MAPK13,DTYMK,BLM,AXIN2,OBSCN,BRCA1,PPIF,CORO1A,ITGA5,DNMT1,MCM7,TUBA1B,LEF1,MCM2,PRKCD,ECT2,PRKCQ,KPNA2,…
GO:0008544	epidermis development	9	0.0154374	0.233357	0.583414	PCDH15,EZH2,LRP4,TFAP2C,EDA,EPHA2,KLF4,ATOH1,SOX21
GO:0018210	peptidyl-threonine modification	4	0.00686106	0.235606	0.583414	PLK1,CHEK1,PRKCD,GSG2
GO:0022407	regulation of cell-cell adhesion	4	0.00686106	0.235606	0.583414	KLF4,LEF1,PRKCD,PRKCQ
GO:0007043	cell-cell junction assembly	4	0.00686106	0.235606	0.583414	JUP,CD9,F11R,ECT2
GO:0060349	bone morphogenesis	4	0.00686106	0.235606	0.583414	ALPL,FREM1,COL9A1,AXIN2
GO:0042089	cytokine biosynthetic process	4	0.00686106	0.235606	0.583414	PCSK5,IGF2BP1,KLF4,PRKCQ
GO:0019941	modification-dependent protein catabolic process	22	0.0377358	0.235871	0.583414	CCNB1,USP43,USP44,PLK3,PLK1,CDK1,CDK2,AURKA,AURKB,PTTG1,ZNRF3,UHRF1,MAD2L1,FBXO5,CDC20,CCNF,TOM1L1,DISC1,DTL,USP1,UBE2C,BUB1B
GO:0046649	lymphocyte activation	16	0.0274443	0.236002	0.583414	MAP3K8,PIK3CD,TCF7,MYB,SWAP70,MICB,TRAF2,HELLS,IMPDH1,EXO1,KIT,BLM,CORO1A,LEF1,PRKCD,PRKCQ
GO:0010033	response to organic substance	78	0.133791	0.236029	0.583414	XRCC3,PIK3CD,JUP,ADAMTS7,GRB10,SLC29A1,TCF7,KCNK1,PCNA,AR,ARHGEF16,ALPL,NUP210,PDE1A,PCSK5,CCNB1,RPS6KA1,MICB,IQGAP3,NET1,RBL1,TRAF2,MAPKAPK3,FAM5C,E2F1,PAX8,CDK1,SDC1,SELPLG,EHD4,GCK,EPOR,SMPD2,DDX11,CHRNA5,NUP37,CHRNA3,F11R,CGN,ALDOC,CHEK1,TK1,EPHA2,EPHA3,KDR,DHFR,CHRNB4,KLF4,TMEM161A,KCNJ11,DHCR24,RAD51,KIT,MGARP,CISH,MAPK13,DTYMK,CPOX,BLM,AXIN2,OBSCN,BRCA1,CORO1A,ITGA5,DNMT1,MCM7,TUBA1B,LEF1,…
GO:0005978	glycogen biosynthetic process	3	0.0051458	0.236857	0.583414	GRB10,PASK,GCK
GO:2001251	negative regulation of chromosome organization	3	0.0051458	0.236857	0.583414	ESPL1,BRCA1,DNMT1
GO:0009250	glucan biosynthetic process	3	0.0051458	0.236857	0.583414	GRB10,PASK,GCK
GO:0007498	mesoderm development	5	0.00857633	0.238553	0.583414	HMGA2,EPHA2,KLF4,LEF1,WLS
GO:2000116	regulation of cysteine-type endopeptidase activity	9	0.0154374	0.239365	0.583414	RPS6KA1,TNFAIP8,TRAF2,KLF4,DHCR24,BIRC5,BOK,LEF1,NLRP2
GO:0048002	antigen processing and presentation of peptide antigen	9	0.0154374	0.239365	0.583414	KIF4A,KIF23,KIF22,KIF2C,KIF11,KIF15,KIF18A,CENPE,RACGAP1
GO:0051603	proteolysis involved in cellular protein catabolic process	23	0.0394511	0.239984	0.583414	ADAMTS7,CCNB1,USP43,USP44,PLK3,PLK1,CDK1,CDK2,AURKA,AURKB,PTTG1,ZNRF3,UHRF1,MAD2L1,FBXO5,CDC20,CCNF,TOM1L1,DISC1,DTL,USP1,UBE2C,BUB1B
GO:0000002	mitochondrial genome maintenance	2	0.00343053	0.240268	0.583414	DNA2,MGME1
GO:0051702	interaction with symbiont	2	0.00343053	0.240268	0.583414	HMGA2,LEF1
GO:0002286	T cell activation involved in immune response	2	0.00343053	0.240268	0.583414	MYB,LEF1
GO:0002066	columnar/cuboidal epithelial cell development	2	0.00343053	0.240268	0.583414	SHROOM3,TYMS
GO:0009132	nucleoside diphosphate metabolic process	2	0.00343053	0.240268	0.583414	RRM2,DTYMK
GO:0060043	regulation of cardiac muscle cell proliferation	2	0.00343053	0.240268	0.583414	CCNB1,CDK1
GO:0042982	amyloid precursor protein metabolic process	2	0.00343053	0.240268	0.583414	DHCR24,LDLRAP1
GO:0042509	regulation of tyrosine phosphorylation of STAT protein	2	0.00343053	0.240268	0.583414	CRLF1,KIT
GO:0042491	auditory receptor cell differentiation	2	0.00343053	0.240268	0.583414	PCDH15,ATOH1
GO:0045604	regulation of epidermal cell differentiation	2	0.00343053	0.240268	0.583414	EZH2,ATOH1
GO:0019048	modulation by virus of host morphology or physiology	17	0.0291595	0.242065	0.583414	DAXX,POLA1,BUB1,MICB,RBL1,SUV39H1,CDC25C,DDX11,F11R,SIVA1,EPHA2,KDR,MFGE8,ITGA5,KPNA2,TYMS,MLF1IP
GO:0042113	B cell activation	7	0.0120069	0.24225	0.583414	PIK3CD,MYB,SWAP70,EXO1,KIT,LEF1,PRKCD
GO:0048011	neurotrophin TRK receptor signaling pathway	14	0.0240137	0.244797	0.583414	PIK3CD,ARHGEF16,PDE1A,PCSK5,RPS6KA1,NET1,MAPKAPK3,CDK1,SMPD2,KIT,MAPK13,OBSCN,PRKCD,ECT2
GO:0007369	gastrulation	6	0.0102916	0.245618	0.583414	JUP,HMGA2,EPHA2,KLF4,LEF1,WLS
GO:0001570	vasculogenesis	4	0.00686106	0.245861	0.583414	EGFL7,EPHA2,KDR,FOXM1
GO:0001942	hair follicle development	4	0.00686106	0.245861	0.583414	LRP4,TFAP2C,EDA,SOX21
GO:0072091	regulation of stem cell proliferation	4	0.00686106	0.245861	0.583414	ASPM,HMGA2,KDR,DISC1
GO:0022404	molting cycle process	4	0.00686106	0.245861	0.583414	LRP4,TFAP2C,EDA,SOX21
GO:0022405	hair cycle process	4	0.00686106	0.245861	0.583414	LRP4,TFAP2C,EDA,SOX21
GO:0042107	cytokine metabolic process	4	0.00686106	0.245861	0.583414	PCSK5,IGF2BP1,KLF4,PRKCQ
GO:0046823	negative regulation of nucleocytoplasmic transport	4	0.00686106	0.245861	0.583414	RANGAP1,TACC3,AXIN2,TONSL
GO:0043473	pigmentation	5	0.00857633	0.24737	0.583414	FOXD3,EDA,SHROOM3,KIT,LEF1
GO:0008154	actin polymerization or depolymerization	7	0.0120069	0.249363	0.583414	CDC42EP2,NPHS1,ARPC1B,ADD2,BAIAP2L1,CORO1A,PRKCD
GO:0001523	retinoid metabolic process	3	0.0051458	0.249538	0.583414	LRAT,SDC4,SDC1
GO:2001021	negative regulation of response to DNA damage stimulus	3	0.0051458	0.249538	0.583414	PARPBP,HMGA2,TMEM161A
GO:0015748	organophosphate ester transport	3	0.0051458	0.249538	0.583414	SLC25A19,PRKCD,SLC37A4
GO:0070266	necroptotic process	1	0.00171527	0.250117	0.583414	PGAM5
GO:0070365	hepatocyte differentiation	1	0.00171527	0.250117	0.583414	E2F7
GO:0051657	maintenance of organelle location	1	0.00171527	0.250117	0.583414	ASPM
GO:0071243	cellular response to arsenic-containing substance	1	0.00171527	0.250117	0.583414	PPIF
GO:0036072	direct ossification	1	0.00171527	0.250117	0.583414	AXIN2
GO:0035965	cardiolipin acyl-chain remodeling	1	0.00171527	0.250117	0.583414	PLA2G4A
GO:0051974	negative regulation of telomerase activity	1	0.00171527	0.250117	0.583414	PIF1
GO:0001845	phagolysosome assembly	1	0.00171527	0.250117	0.583414	CORO1A
GO:0001957	intramembranous ossification	1	0.00171527	0.250117	0.583414	AXIN2
GO:0090051	negative regulation of cell migration involved in sprouting angiogenesis	1	0.00171527	0.250117	0.583414	KLF4
GO:0072567	chemokine (C-X-C motif) ligand 2 production	1	0.00171527	0.250117	0.583414	KLF4
GO:0032930	positive regulation of superoxide anion generation	1	0.00171527	0.250117	0.583414	PRKCD
GO:0072235	metanephric distal tubule development	1	0.00171527	0.250117	0.583414	PAX8
GO:0002724	regulation of T cell cytokine production	1	0.00171527	0.250117	0.583414	TRAF2
GO:0051103	DNA ligation involved in DNA repair	1	0.00171527	0.250117	0.583414	LIG1
GO:0033604	negative regulation of catecholamine secretion	1	0.00171527	0.250117	0.583414	GCK
GO:0072049	comma-shaped body morphogenesis	1	0.00171527	0.250117	0.583414	PAX8
GO:0071910	determination of liver left/right asymmetry	1	0.00171527	0.250117	0.583414	ZIC3
GO:0002934	desmosome organization	1	0.00171527	0.250117	0.583414	JUP
GO:0034111	negative regulation of homotypic cell-cell adhesion	1	0.00171527	0.250117	0.583414	PRKCD
GO:0034086	maintenance of sister chromatid cohesion	1	0.00171527	0.250117	0.583414	DSCC1
GO:0034088	maintenance of mitotic sister chromatid cohesion	1	0.00171527	0.250117	0.583414	DSCC1
GO:0034656	nucleobase-containing small molecule catabolic process	1	0.00171527	0.250117	0.583414	NUDT1
GO:2000105	positive regulation of DNA-dependent DNA replication	1	0.00171527	0.250117	0.583414	E2F7
GO:0021604	cranial nerve structural organization	1	0.00171527	0.250117	0.583414	KCNA2
GO:0021631	optic nerve morphogenesis	1	0.00171527	0.250117	0.583414	KCNA2
GO:2000251	positive regulation of actin cytoskeleton reorganization	1	0.00171527	0.250117	0.583414	BAIAP2L1
GO:2000193	positive regulation of fatty acid transport	1	0.00171527	0.250117	0.583414	FAM132B
GO:0022027	interkinetic nuclear migration	1	0.00171527	0.250117	0.583414	TACC3
GO:0040016	embryonic cleavage	1	0.00171527	0.250117	0.583414	TOP2A
GO:0006590	thyroid hormone generation	1	0.00171527	0.250117	0.583414	PAX8
GO:0006189	'de novo' IMP biosynthetic process	1	0.00171527	0.250117	0.583414	PFAS
GO:0007097	nuclear migration	1	0.00171527	0.250117	0.583414	SYNE2
GO:0006817	phosphate ion transport	1	0.00171527	0.250117	0.583414	SLC17A7
GO:0038083	peptidyl-tyrosine autophosphorylation	1	0.00171527	0.250117	0.583414	KDR
GO:0007442	hindgut morphogenesis	1	0.00171527	0.250117	0.583414	TCF7
GO:0008090	retrograde axon cargo transport	1	0.00171527	0.250117	0.583414	MGARP
GO:0008063	Toll signaling pathway	1	0.00171527	0.250117	0.583414	PALM3
GO:0009048	dosage compensation by inactivation of X chromosome	1	0.00171527	0.250117	0.583414	BRCA1
GO:0061085	regulation of histone H3-K27 methylation	1	0.00171527	0.250117	0.583414	PHF19
GO:0043476	pigment accumulation	1	0.00171527	0.250117	0.583414	SHROOM3
GO:0043482	cellular pigment accumulation	1	0.00171527	0.250117	0.583414	SHROOM3
GO:0043372	positive regulation of CD4-positive, alpha-beta T cell differentiation	1	0.00171527	0.250117	0.583414	MYB
GO:0060575	intestinal epithelial cell differentiation	1	0.00171527	0.250117	0.583414	TYMS
GO:0060613	fat pad development	1	0.00171527	0.250117	0.583414	HMGA2
GO:0009912	auditory receptor cell fate commitment	1	0.00171527	0.250117	0.583414	ATOH1
GO:0060019	radial glial cell differentiation	1	0.00171527	0.250117	0.583414	LEF1
GO:0060013	righting reflex	1	0.00171527	0.250117	0.583414	PCDH15
GO:0044597	daunorubicin metabolic process	1	0.00171527	0.250117	0.583414	AKR1B1
GO:0044598	doxorubicin metabolic process	1	0.00171527	0.250117	0.583414	AKR1B1
GO:0060120	inner ear receptor cell fate commitment	1	0.00171527	0.250117	0.583414	ATOH1
GO:0044332	Wnt signaling pathway involved in dorsal/ventral axis specification	1	0.00171527	0.250117	0.583414	AXIN2
GO:0010992	ubiquitin homeostasis	1	0.00171527	0.250117	0.583414	UBE2C
GO:0097300	programmed necrotic cell death	1	0.00171527	0.250117	0.583414	PGAM5
GO:0010288	response to lead ion	1	0.00171527	0.250117	0.583414	CPOX
GO:1902337	regulation of apoptotic process involved in morphogenesis	1	0.00171527	0.250117	0.583414	PAX8
GO:0042541	hemoglobin biosynthetic process	1	0.00171527	0.250117	0.583414	KLF4
GO:0042510	regulation of tyrosine phosphorylation of Stat1 protein	1	0.00171527	0.250117	0.583414	KIT
GO:1901678	iron coordination entity transport	1	0.00171527	0.250117	0.583414	FLVCR2
GO:0030647	aminoglycoside antibiotic metabolic process	1	0.00171527	0.250117	0.583414	AKR1B1
GO:0048096	chromatin-mediated maintenance of transcription	1	0.00171527	0.250117	0.583414	CHEK1
GO:0090343	positive regulation of cell aging	1	0.00171527	0.250117	0.583414	HMGA2
GO:0090205	positive regulation of cholesterol metabolic process	1	0.00171527	0.250117	0.583414	LDLRAP1
GO:0048318	axial mesoderm development	1	0.00171527	0.250117	0.583414	EPHA2
GO:0048340	paraxial mesoderm morphogenesis	1	0.00171527	0.250117	0.583414	LEF1
GO:0048240	sperm capacitation	1	0.00171527	0.250117	0.583414	2014-09-04
GO:0048570	notochord morphogenesis	1	0.00171527	0.250117	0.583414	EPHA2
GO:0046037	GMP metabolic process	1	0.00171527	0.250117	0.583414	IMPDH1
GO:0045063	T-helper 1 cell differentiation	1	0.00171527	0.250117	0.583414	LEF1
GO:0045217	cell-cell junction maintenance	1	0.00171527	0.250117	0.583414	PLEKHA7
GO:0046629	gamma-delta T cell activation	1	0.00171527	0.250117	0.583414	MICB
GO:0031639	plasminogen activation	1	0.00171527	0.250117	0.583414	DHCR24
GO:0031017	exocrine pancreas development	1	0.00171527	0.250117	0.583414	PTF1A
GO:0061525	hindgut development	1	0.00171527	0.250117	0.583414	TCF7
GO:0046477	glycosylceramide catabolic process	1	0.00171527	0.250117	0.583414	PRKCD
GO:0030913	paranodal junction assembly	1	0.00171527	0.250117	0.583414	CD9
GO:0030854	positive regulation of granulocyte differentiation	1	0.00171527	0.250117	0.583414	LEF1
GO:0043632	modification-dependent macromolecule catabolic process	22	0.0377358	0.250395	0.583602	CCNB1,USP43,USP44,PLK3,PLK1,CDK1,CDK2,AURKA,AURKB,PTTG1,ZNRF3,UHRF1,MAD2L1,FBXO5,CDC20,CCNF,TOM1L1,DISC1,DTL,USP1,UBE2C,BUB1B
GO:0044003	modification by symbiont of host morphology or physiology	17	0.0291595	0.250486	0.583602	DAXX,POLA1,BUB1,MICB,RBL1,SUV39H1,CDC25C,DDX11,F11R,SIVA1,EPHA2,KDR,MFGE8,ITGA5,KPNA2,TYMS,MLF1IP
GO:1901136	carbohydrate derivative catabolic process	26	0.0445969	0.25071	0.583787	RANGAP1,PGAM5,CDC42EP2,RGS3,EZH2,ARHGEF19,ARHGEF16,NET1,NUDT1,DNA2,SDC4,SDC1,RND1,EPHA2,EPHA3,HMMR,RAB38,SEPT4,BLM,AXIN2,PRKCD,ECT2,RASGRP1,RGS19,RACGAP1,RGS14
GO:0071310	cellular response to organic substance	59	0.101201	0.251677	0.585703	PIK3CD,JUP,ADAMTS7,GRB10,SLC29A1,TCF7,ARHGEF16,ALPL,NUP210,PDE1A,PCSK5,CCNB1,RPS6KA1,IQGAP3,NET1,RBL1,TRAF2,MAPKAPK3,FAM5C,E2F1,PAX8,CDK1,SELPLG,EHD4,GCK,EPOR,SMPD2,DDX11,NUP37,F11R,CGN,CHEK1,EPHA3,KDR,KLF4,RAD51,KIT,MGARP,CISH,MAPK13,DTYMK,BLM,AXIN2,OBSCN,BRCA1,CORO1A,ITGA5,DNMT1,MCM7,TUBA1B,LEF1,MCM2,PRKCD,ECT2,PRKCQ,KPNA2,SHCBP1,PALM3,GAPDH
GO:0030036	actin cytoskeleton organization	20	0.0343053	0.253268	0.589066	CDC42EP2,PCDH15,KISS1R,ARHGEF19,NPHS1,CORO6,ARPC1B,SDC4,JAM3,FHOD1,RND1,ADD2,EPHA3,SHROOM3,KIT,BAIAP2L1,OBSCN,CORO1A,PRKCD,RACGAP1
GO:0051291	protein heterooligomerization	4	0.00686106	0.256213	0.593056	JUP,RRM2,RRM1,ALDOC
GO:0002065	columnar/cuboidal epithelial cell differentiation	4	0.00686106	0.256213	0.593056	FOXD3,SHROOM3,KIT,TYMS
GO:0006672	ceramide metabolic process	4	0.00686106	0.256213	0.593056	CLN6,SMPD2,GAL3ST1,PRKCD
GO:0060491	regulation of cell projection assembly	4	0.00686106	0.256213	0.593056	CDC42EP2,EPHA2,PPP1R16B,PRKCD
GO:0016571	histone methylation	5	0.00857633	0.256271	0.593056	EZH2,MYB,PHF19,BRCA1,DNMT1
GO:1901657	glycosyl compound metabolic process	28	0.0480274	0.256758	0.593056	RANGAP1,PGAM5,CDC42EP2,RGS3,EZH2,ARHGEF19,ARHGEF16,NET1,NUDT1,DNA2,IMPDH1,AKR1B1,UHRF1,RND1,TK1,EPHA2,EPHA3,RAB38,SEPT4,BLM,AXIN2,PPIF,ECT2,TYMS,RASGRP1,RGS19,RACGAP1,RGS14
GO:0016569	covalent chromatin modification	16	0.0274443	0.257802	0.593056	EZH2,MYB,CCNB1,PHF19,HELLS,HMGA2,CDK2,AURKB,UHRF1,CHEK1,ACTL6A,BRCA2,BRCA1,DNMT1,LEF1,GSG2
GO:0000165	MAPK cascade	23	0.0394511	0.257882	0.593056	RGS3,EZH2,DAXX,KISS1R,AR,RPS6KA1,NPHS1,DUSP9,IQGAP3,TRAF2,MAPKAPK3,CDK1,EPHA2,KDR,KLF4,KIT,MAPK10,MAPK13,CDON,NRTN,PRKCD,FOXM1,RGS14
GO:0086065	cell communication involved in cardiac conduction	2	0.00343053	0.257914	0.593056	JUP,DSG2
GO:0002042	cell migration involved in sprouting angiogenesis	2	0.00343053	0.257914	0.593056	KDR,KLF4
GO:0034605	cellular response to heat	2	0.00343053	0.257914	0.593056	MKI67,STAC
GO:0006541	glutamine metabolic process	2	0.00343053	0.257914	0.593056	PFAS,PHGDH
GO:0086004	regulation of cardiac muscle cell contraction	2	0.00343053	0.257914	0.593056	JUP,DSG2
GO:0086001	cardiac muscle cell action potential	2	0.00343053	0.257914	0.593056	JUP,DSG2
GO:0009147	pyrimidine nucleoside triphosphate metabolic process	2	0.00343053	0.257914	0.593056	DTYMK,TYMS
GO:0043043	peptide biosynthetic process	2	0.00343053	0.257914	0.593056	PCSK5,MRPS9
GO:0030318	melanocyte differentiation	2	0.00343053	0.257914	0.593056	FOXD3,KIT
GO:0046785	microtubule polymerization	2	0.00343053	0.257914	0.593056	FBXO5,PSRC1
GO:0015807	L-amino acid transport	2	0.00343053	0.257914	0.593056	SLC6A17,SLC17A7
GO:0046427	positive regulation of JAK-STAT cascade	2	0.00343053	0.257914	0.593056	CRLF1,KIT
GO:0038179	neurotrophin signaling pathway	14	0.0240137	0.259019	0.595259	PIK3CD,ARHGEF16,PDE1A,PCSK5,RPS6KA1,NET1,MAPKAPK3,CDK1,SMPD2,KIT,MAPK13,OBSCN,PRKCD,ECT2
GO:0055001	muscle cell development	6	0.0102916	0.26145	0.600164	CCNB1,CDK1,SDC1,MEGF10,OBSCN,LEF1
GO:0030217	T cell differentiation	6	0.0102916	0.26145	0.600164	PIK3CD,TCF7,MYB,KIT,BLM,LEF1
GO:0003073	regulation of systemic arterial blood pressure	3	0.0051458	0.262319	0.600454	AR,PCSK5,PLCB3
GO:0042177	negative regulation of protein catabolic process	3	0.0051458	0.262319	0.600454	USP44,MAD2L1,FBXO5
GO:0014033	neural crest cell differentiation	3	0.0051458	0.262319	0.600454	FOXD3,NRTN,LEF1
GO:0032231	regulation of actin filament bundle assembly	3	0.0051458	0.262319	0.600454	KISS1R,SDC4,FHOD1
GO:0046324	regulation of glucose import	3	0.0051458	0.262319	0.600454	GRB10,HK2,PRKCD
GO:0009117	nucleotide metabolic process	36	0.0617496	0.263202	0.602136	RANGAP1,RORA,PGAM5,CDC42EP2,RGS3,EZH2,ARHGEF19,ARHGEF16,RRM2,RRM1,NET1,NUDT1,DNA2,IMPDH1,GCK,UHRF1,RND1,TK1,TPI1,EPHA2,EPHA3,DHFR,NAPRT1,PFAS,RAB38,SEPT4,DTYMK,BLM,AXIN2,PPIF,ECT2,TYMS,RASGRP1,RGS19,RACGAP1,RGS14
GO:0048872	homeostasis of number of cells	9	0.0154374	0.26392	0.603437	PIK3CD,MYB,CCNB2,JAM3,SIVA1,GCNT4,FANCC,KIT,CORO1A
GO:0023014	signal transduction by phosphorylation	23	0.0394511	0.265189	0.605857	RGS3,EZH2,DAXX,KISS1R,AR,RPS6KA1,NPHS1,DUSP9,IQGAP3,TRAF2,MAPKAPK3,CDK1,EPHA2,KDR,KLF4,KIT,MAPK10,MAPK13,CDON,NRTN,PRKCD,FOXM1,RGS14
GO:0009205	purine ribonucleoside triphosphate metabolic process	22	0.0377358	0.265278	0.605857	RANGAP1,PGAM5,CDC42EP2,RGS3,EZH2,ARHGEF19,ARHGEF16,NET1,NUDT1,DNA2,RND1,EPHA2,EPHA3,RAB38,SEPT4,BLM,AXIN2,ECT2,RASGRP1,RGS19,RACGAP1,RGS14
GO:0021782	glial cell development	4	0.00686106	0.266649	0.60631	FOXD3,CD9,PHGDH,MYRF
GO:0006304	DNA modification	4	0.00686106	0.266649	0.60631	HELLS,UHRF1,BRCA1,DNMT1
GO:0007602	phototransduction	4	0.00686106	0.266649	0.60631	LRAT,SDC4,SDC1,PRKCQ
GO:0043244	regulation of protein complex disassembly	4	0.00686106	0.266649	0.60631	CCNB1,AURKA,AURKB,ADD2
GO:0046824	positive regulation of nucleocytoplasmic transport	4	0.00686106	0.266649	0.60631	JUP,ZIC1,EDA,ECT2
GO:0070201	regulation of establishment of protein localization	15	0.025729	0.270136	0.60631	RANGAP1,JUP,AR,ARHGEF16,ZIC1,TACC3,EDA,TRAF2,CDK1,EPHA2,LDLRAP1,AXIN2,ECT2,NLRP2,TONSL
GO:0042770	signal transduction in response to DNA damage	7	0.0120069	0.271068	0.60631	GTSE1,E2F7,CDK2,CHEK2,BRCA2,BRCA1,FOXM1
GO:0016567	protein ubiquitination	27	0.0463122	0.274022	0.60631	RUSC1,CDCA3,DAXX,ZNF738,CCNB1,USP44,TRAF2,PLK1,CDK1,CDK2,ZNRF3,UHRF1,MAD2L1,FBXO5,CDC20,FANCI,CCNF,CISH,SEPT4,SAE1,DISC1,DTL,BRCA1,UBE2C,PRKCQ,BUB1B,UBE2T
GO:0061136	regulation of proteasomal protein catabolic process	5	0.00857633	0.274293	0.60631	USP44,PLK3,PLK1,MAD2L1,FBXO5
GO:0046545	development of primary female sexual characteristics	5	0.00857633	0.274293	0.60631	DACH2,KDR,FANCA,KIT,BRCA2
GO:0006513	protein monoubiquitination	3	0.0051458	0.275178	0.60631	UHRF1,DTL,UBE2T
GO:0007045	cell-substrate adherens junction assembly	3	0.0051458	0.275178	0.60631	SDC4,EPHA3,KDR
GO:0043620	regulation of DNA-templated transcription in response to stress	3	0.0051458	0.275178	0.60631	RPS6KA1,CHEK1,RGS14
GO:0060078	regulation of postsynaptic membrane potential	3	0.0051458	0.275178	0.60631	SLC29A1,CHRNA3,SLC17A7
GO:0048041	focal adhesion assembly	3	0.0051458	0.275178	0.60631	SDC4,EPHA3,KDR
GO:0046323	glucose import	3	0.0051458	0.275178	0.60631	GRB10,HK2,PRKCD
GO:0070509	calcium ion import	2	0.00343053	0.275576	0.60631	GCK,TRPC4
GO:0000266	mitochondrial fission	2	0.00343053	0.275576	0.60631	MTFR2,MTFP1
GO:0070373	negative regulation of ERK1 and ERK2 cascade	2	0.00343053	0.275576	0.60631	KLF4,RGS14
GO:0051220	cytoplasmic sequestering of protein	2	0.00343053	0.275576	0.60631	TACC3,TONSL
GO:0003401	axis elongation	2	0.00343053	0.275576	0.60631	SIX4,TFAP2C
GO:0007616	long-term memory	2	0.00343053	0.275576	0.60631	RGS14,SLC17A7
GO:0007260	tyrosine phosphorylation of STAT protein	2	0.00343053	0.275576	0.60631	CRLF1,KIT
GO:0010823	negative regulation of mitochondrion organization	2	0.00343053	0.275576	0.60631	ACAA2,PPIF
GO:0033157	regulation of intracellular protein transport	9	0.0154374	0.276482	0.60631	RANGAP1,JUP,ZIC1,TACC3,EDA,CDK1,AXIN2,ECT2,TONSL
GO:0007154	cell communication	175	0.300172	0.27689	0.60631	RANGAP1,RORA,RADIL,CCNA2,ACAA2,PIK3CD,PLAUR,JUP,GRB10,SPAG5,ZWINT,ROR1,PTH1R,SLC29A1,CDC42EP2,TCF7,NDC80,KCNK1,KCNJ4,RGS3,PCNA,KCNAB3,EZH2,RASSF7,DAXX,GTSE1,KISS1R,ARHGAP11B,ARHGAP11A,AR,EGFL7,PTF1A,ARHGEF19,ARHGEF16,NUP210,PDE1A,LIMD1,PCSK5,FEN1,RPS6KA1,NPHS1,DUSP9,LRP4,MICB,PASK,IQGAP3,ZIC1,OIP5,ASPM,NET1,NUDT1,RBL1,SIX4,LRAT,TFAP2C,EDA,TRAF2,KCNA2,MAPKAPK3,TEAD4,TRAF5,NTN4,EFS,PLK3,DSG2,FREM1,…
GO:0051101	regulation of DNA binding	4	0.00686106	0.277162	0.60631	HMGA2,NEK2,LEF1,HJURP
GO:0043407	negative regulation of MAP kinase activity	4	0.00686106	0.277162	0.60631	RGS3,DUSP9,PRKCD,RGS14
GO:0070848	response to growth factor	27	0.0463122	0.277447	0.60631	PIK3CD,ADAMTS7,GRB10,ARHGEF16,PDE1A,PCSK5,RPS6KA1,NET1,RBL1,MAPKAPK3,CDK1,EHD4,SMPD2,F11R,CGN,EPHA2,KDR,KLF4,KIT,MAPK13,DTYMK,OBSCN,ITGA5,MCM7,PRKCD,ECT2,SHCBP1
GO:0000187	activation of MAPK activity	6	0.0102916	0.27754	0.60631	DAXX,IQGAP3,MAPKAPK3,CDK1,KIT,MAPK10
GO:0008277	regulation of G-protein coupled receptor protein signaling pathway	6	0.0102916	0.27754	0.60631	RGS3,GPSM2,AXIN2,PRKCQ,RGS19,RGS14
GO:0007266	Rho protein signal transduction	8	0.0137221	0.277887	0.60631	CDC42EP2,ARHGEF19,ARHGEF16,NET1,EPHA2,EPHA3,ECT2,RASGRP1
GO:0071345	cellular response to cytokine stimulus	16	0.0274443	0.280325	0.60631	ADAMTS7,TCF7,NUP210,TRAF2,SELPLG,EPOR,NUP37,KIT,CORO1A,TUBA1B,LEF1,MCM2,PRKCD,KPNA2,PALM3,GAPDH
GO:0071456	cellular response to hypoxia	5	0.00857633	0.283403	0.60631	SLC29A1,CCNB1,PLK3,E2F1,MGARP
GO:0044773	mitotic DNA damage checkpoint	5	0.00857633	0.283403	0.60631	CCNA2,GTSE1,CDK1,HMGA2,CDK2
GO:0042110	T cell activation	11	0.0188679	0.283411	0.60631	MAP3K8,PIK3CD,TCF7,MYB,MICB,TRAF2,KIT,BLM,CORO1A,LEF1,PRKCQ
GO:0009116	nucleoside metabolic process	27	0.0463122	0.284346	0.60631	RANGAP1,PGAM5,CDC42EP2,RGS3,EZH2,ARHGEF19,ARHGEF16,NET1,NUDT1,DNA2,IMPDH1,UHRF1,RND1,TK1,EPHA2,EPHA3,RAB38,SEPT4,BLM,AXIN2,PPIF,ECT2,TYMS,RASGRP1,RGS19,RACGAP1,RGS14
GO:0009144	purine nucleoside triphosphate metabolic process	22	0.0377358	0.284348	0.60631	RANGAP1,PGAM5,CDC42EP2,RGS3,EZH2,ARHGEF19,ARHGEF16,NET1,NUDT1,DNA2,RND1,EPHA2,EPHA3,RAB38,SEPT4,BLM,AXIN2,ECT2,RASGRP1,RGS19,RACGAP1,RGS14
GO:0000050	urea cycle	1	0.00171527	0.285252	0.60631	ARG2
GO:0070207	protein homotrimerization	1	0.00171527	0.285252	0.60631	TRAF2
GO:0035058	nonmotile primary cilium assembly	1	0.00171527	0.285252	0.60631	PCDH15
GO:0000712	resolution of meiotic recombination intermediates	1	0.00171527	0.285252	0.60631	TOP2A
GO:0035330	regulation of hippo signaling	1	0.00171527	0.285252	0.60631	LIMD1
GO:0036150	phosphatidylserine acyl-chain remodeling	1	0.00171527	0.285252	0.60631	PLA2G4A
GO:0036089	cleavage furrow formation	1	0.00171527	0.285252	0.60631	AURKB
GO:0051322	anaphase	1	0.00171527	0.285252	0.60631	USP44
GO:0051307	meiotic chromosome separation	1	0.00171527	0.285252	0.60631	TOP2A
GO:0051770	positive regulation of nitric-oxide synthase biosynthetic process	1	0.00171527	0.285252	0.60631	KDR
GO:0051938	L-glutamate import	1	0.00171527	0.285252	0.60631	SLC17A7
GO:0033148	positive regulation of intracellular estrogen receptor signaling pathway	1	0.00171527	0.285252	0.60631	AR
GO:0090073	positive regulation of protein homodimerization activity	1	0.00171527	0.285252	0.60631	TRAF2
GO:0019627	urea metabolic process	1	0.00171527	0.285252	0.60631	ARG2
GO:0032836	glomerular basement membrane development	1	0.00171527	0.285252	0.60631	NPHS1
GO:0032875	regulation of DNA endoreduplication	1	0.00171527	0.285252	0.60631	E2F7
GO:0072205	metanephric collecting duct development	1	0.00171527	0.285252	0.60631	PAX8
GO:1900119	positive regulation of execution phase of apoptosis	1	0.00171527	0.285252	0.60631	BOK
GO:0032928	regulation of superoxide anion generation	1	0.00171527	0.285252	0.60631	PRKCD
GO:0002369	T cell cytokine production	1	0.00171527	0.285252	0.60631	TRAF2
GO:0072182	regulation of nephron tubule epithelial cell differentiation	1	0.00171527	0.285252	0.60631	PAX8
GO:0051125	regulation of actin nucleation	1	0.00171527	0.285252	0.60631	CORO1A
GO:0072164	mesonephric tubule development	1	0.00171527	0.285252	0.60631	PAX8
GO:0072048	renal system pattern specification	1	0.00171527	0.285252	0.60631	PAX8
GO:0072050	S-shaped body morphogenesis	1	0.00171527	0.285252	0.60631	PAX8
GO:0072015	glomerular visceral epithelial cell development	1	0.00171527	0.285252	0.60631	NPHS1
GO:0071907	determination of digestive tract left/right asymmetry	1	0.00171527	0.285252	0.60631	ZIC3
GO:0002931	response to ischemia	1	0.00171527	0.285252	0.60631	PPIF
GO:0050706	regulation of interleukin-1 beta secretion	1	0.00171527	0.285252	0.60631	NLRP2
GO:0050716	positive regulation of interleukin-1 secretion	1	0.00171527	0.285252	0.60631	NLRP2
GO:0050718	positive regulation of interleukin-1 beta secretion	1	0.00171527	0.285252	0.60631	NLRP2
GO:0034244	negative regulation of transcription elongation from RNA polymerase II promoter	1	0.00171527	0.285252	0.60631	EZH2
GO:0003181	atrioventricular valve morphogenesis	1	0.00171527	0.285252	0.60631	JUP
GO:0003128	heart field specification	1	0.00171527	0.285252	0.60631	JUP
GO:0034770	histone H4-K20 methylation	1	0.00171527	0.285252	0.60631	BRCA1
GO:0034349	glial cell apoptotic process	1	0.00171527	0.285252	0.60631	PRKCD
GO:0034331	cell junction maintenance	1	0.00171527	0.285252	0.60631	PLEKHA7
GO:2000052	positive regulation of non-canonical Wnt signaling pathway	1	0.00171527	0.285252	0.60631	RSPO1
GO:0021932	hindbrain radial glia guided cell migration	1	0.00171527	0.285252	0.60631	LEF1
GO:0006561	proline biosynthetic process	1	0.00171527	0.285252	0.60631	PYCRL
GO:0006563	L-serine metabolic process	1	0.00171527	0.285252	0.60631	PHGDH
GO:0006525	arginine metabolic process	1	0.00171527	0.285252	0.60631	ARG2
GO:0006388	tRNA splicing, via endonucleolytic cleavage and ligation	1	0.00171527	0.285252	0.60631	CLP1
GO:0006346	methylation-dependent chromatin silencing	1	0.00171527	0.285252	0.60631	HELLS
GO:0006924	activation-induced cell death of T cells	1	0.00171527	0.285252	0.60631	SIVA1
GO:0006678	glucosylceramide metabolic process	1	0.00171527	0.285252	0.60631	PRKCD
GO:0055089	fatty acid homeostasis	1	0.00171527	0.285252	0.60631	POLD1
GO:2001214	positive regulation of vasculogenesis	1	0.00171527	0.285252	0.60631	KDR
GO:0007213	G-protein coupled acetylcholine receptor signaling pathway	1	0.00171527	0.285252	0.60631	CHRM2
GO:0007185	transmembrane receptor protein tyrosine phosphatase signaling pathway	1	0.00171527	0.285252	0.60631	PTN
GO:0007171	activation of transmembrane receptor protein tyrosine kinase activity	1	0.00171527	0.285252	0.60631	CHRNA3
GO:0008054	cyclin catabolic process	1	0.00171527	0.285252	0.60631	UBE2C
GO:0061004	pattern specification involved in kidney development	1	0.00171527	0.285252	0.60631	PAX8
GO:0043568	positive regulation of insulin-like growth factor receptor signaling pathway	1	0.00171527	0.285252	0.60631	AR
GO:0009120	deoxyribonucleoside metabolic process	1	0.00171527	0.285252	0.60631	TK1
GO:0060710	chorio-allantoic fusion	1	0.00171527	0.285252	0.60631	LEF1
GO:0043497	regulation of protein heterodimerization activity	1	0.00171527	0.285252	0.60631	CDON
GO:0060513	prostatic bud formation	1	0.00171527	0.285252	0.60631	AR
GO:0043097	pyrimidine nucleoside salvage	1	0.00171527	0.285252	0.60631	TK1
GO:0043092	L-amino acid import	1	0.00171527	0.285252	0.60631	SLC17A7
GO:0009820	alkaloid metabolic process	1	0.00171527	0.285252	0.60631	NAPRT1
GO:0060123	regulation of growth hormone secretion	1	0.00171527	0.285252	0.60631	HMGA2
GO:0044458	motile cilium assembly	1	0.00171527	0.285252	0.60631	DNAAF3
GO:0044320	cellular response to leptin stimulus	1	0.00171527	0.285252	0.60631	GCK
GO:0010454	negative regulation of cell fate commitment	1	0.00171527	0.285252	0.60631	JUP
GO:1901030	positive regulation of mitochondrial outer membrane permeabilization	1	0.00171527	0.285252	0.60631	SIVA1
GO:0042508	tyrosine phosphorylation of Stat1 protein	1	0.00171527	0.285252	0.60631	KIT
GO:0042506	tyrosine phosphorylation of Stat5 protein	1	0.00171527	0.285252	0.60631	KIT
GO:0042522	regulation of tyrosine phosphorylation of Stat5 protein	1	0.00171527	0.285252	0.60631	KIT
GO:0042572	retinol metabolic process	1	0.00171527	0.285252	0.60631	LRAT
GO:1901978	positive regulation of cell cycle checkpoint	1	0.00171527	0.285252	0.60631	MAD2L1
GO:0042346	positive regulation of NF-kappaB import into nucleus	1	0.00171527	0.285252	0.60631	EDA
GO:0042023	DNA endoreduplication	1	0.00171527	0.285252	0.60631	E2F7
GO:0030638	polyketide metabolic process	1	0.00171527	0.285252	0.60631	AKR1B1
GO:0048069	eye pigmentation	1	0.00171527	0.285252	0.60631	LEF1
GO:0030238	male sex determination	1	0.00171527	0.285252	0.60631	AR
GO:0090244	Wnt signaling pathway involved in somitogenesis	1	0.00171527	0.285252	0.60631	AXIN2
GO:0048875	chemical homeostasis within a tissue	1	0.00171527	0.285252	0.60631	KDR
GO:0014051	gamma-aminobutyric acid secretion	1	0.00171527	0.285252	0.60631	TRPC4
GO:0048484	enteric nervous system development	1	0.00171527	0.285252	0.60631	FOXD3
GO:0045683	negative regulation of epidermis development	1	0.00171527	0.285252	0.60631	EZH2
GO:0045606	positive regulation of epidermal cell differentiation	1	0.00171527	0.285252	0.60631	ATOH1
GO:0045622	regulation of T-helper cell differentiation	1	0.00171527	0.285252	0.60631	MYB
GO:0045821	positive regulation of glycolysis	1	0.00171527	0.285252	0.60631	GCK
GO:0045717	negative regulation of fatty acid biosynthetic process	1	0.00171527	0.285252	0.60631	BRCA1
GO:0016338	calcium-independent cell-cell adhesion	1	0.00171527	0.285252	0.60631	CLDN6
GO:0016255	attachment of GPI anchor to protein	1	0.00171527	0.285252	0.60631	PLAUR
GO:0031272	regulation of pseudopodium assembly	1	0.00171527	0.285252	0.60631	CDC42EP2
GO:0031274	positive regulation of pseudopodium assembly	1	0.00171527	0.285252	0.60631	CDC42EP2
GO:0031077	post-embryonic camera-type eye development	1	0.00171527	0.285252	0.60631	KLF4
GO:0015812	gamma-aminobutyric acid transport	1	0.00171527	0.285252	0.60631	TRPC4
GO:0015810	aspartate transport	1	0.00171527	0.285252	0.60631	PRKCD
GO:0015740	C4-dicarboxylate transport	1	0.00171527	0.285252	0.60631	PRKCD
GO:0030878	thyroid gland development	1	0.00171527	0.285252	0.60631	PAX8
GO:0043409	negative regulation of MAPK cascade	6	0.0102916	0.28567	0.60688	RGS3,DUSP9,KLF4,PRKCD,FOXM1,RGS14
GO:0051090	regulation of sequence-specific DNA binding transcription factor activity	13	0.0222985	0.28719	0.609788	JUP,AR,FOXD3,EDA,TRAF2,TRAF5,NEUROG2,SIVA1,KLF4,KIT,MAPK10,PRKCQ,FOXM1
GO:0016101	diterpenoid metabolic process	3	0.0051458	0.2881	0.611013	LRAT,SDC4,SDC1
GO:0008219	cell death	70	0.120069	0.288117	0.611013	XRCC2,PGAM5,H1F0,ACAA2,ESPL1,BCL2L12,TCF7,RASSF7,DAXX,PKM,AR,TPX2,ARHGEF16,THOC6,CLN6,HK2,BUB1,RPS6KA1,NET1,SIX4,TNFAIP8,TRAF2,TRAF5,HELLS,PLK3,DSG2,PLK1,E2F1,E2F2,PAX8,CDK1,HMGA2,CRLF1,TRAIP,SMPD2,AURKB,MAD2L1,SIVA1,LMNB1,ALDOC,CHEK2,EPHA2,KDR,KLF4,CLSPN,TMEM161A,TOP2A,DHCR24,KIT,BIRC5,MTFP1,SEPT4,STIL,ATOH1,AXIN2,OBSCN,BRCA2,BRCA1,PPIF,ITGA5,BOK,LEF1,PRKCD,ECT2,NLRP2,PRKCQ,BUB1B,MELK,GAPDH,PPP1…
GO:0009199	ribonucleoside triphosphate metabolic process	22	0.0377358	0.28822	0.611013	RANGAP1,PGAM5,CDC42EP2,RGS3,EZH2,ARHGEF19,ARHGEF16,NET1,NUDT1,DNA2,RND1,EPHA2,EPHA3,RAB38,SEPT4,BLM,AXIN2,ECT2,RASGRP1,RGS19,RACGAP1,RGS14
GO:0009653	anatomical structure morphogenesis	80	0.137221	0.290215	0.613009	RORA,LIG1,JUP,KIF4A,CDC42EP2,TCF7,PCDH15,TNNI1,EZH2,AR,EGFL7,PTF1A,ALPL,LIMD1,PCSK5,FOXD3,RPS6KA1,NPHS1,LRP4,ZIC1,ZIC3,SIX4,WEE1,TIMELESS,TFAP2C,EDA,TNFAIP2,KCNA2,TEAD4,NTN4,NEUROG2,FREM1,KIF24,E2F7,PAX8,CDK1,HMGA2,SDC1,JAM3,COL9A1,CD9,ANXA2,ZNRF3,CHRNA3,APOLD1,RND1,GCNT4,DNAAF3,TRPC4,EPHA2,EPHA3,KDR,KLF4,PLA2G3,SHROOM3,KIT,GMNN,CDON,CIT,STIL,NRTN,PLXNA1,ATOH1,DRAXIN,MFGE8,FRAS1,AXIN2,OBSCN,CASC5…
GO:0019637	organophosphate metabolic process	48	0.0823328	0.291232	0.613009	RANGAP1,RORA,PGAM5,PIK3CD,LPCAT2,PLAUR,PTH1R,CDC42EP2,RGS3,EZH2,ARHGEF19,ARHGEF16,RRM2,RRM1,HK2,DCTPP1,NET1,NUDT1,DNA2,IMPDH1,GCK,SMPD2,UHRF1,RND1,ALDOC,TK1,TPI1,EPHA2,EPHA3,PLA2G4A,DHFR,NAPRT1,PLA2G3,PFAS,RAB38,SEPT4,DTYMK,BLM,AXIN2,PPIF,PLCB3,PRKCD,ECT2,TYMS,RASGRP1,RGS19,RACGAP1,RGS14
GO:0071902	positive regulation of protein serine/threonine kinase activity	10	0.0171527	0.292468	0.613009	EZH2,DAXX,IQGAP3,TRAF2,MAPKAPK3,CDK1,KIT,MAPK10,PRKCD,PSRC1
GO:0016265	death	70	0.120069	0.292472	0.613009	XRCC2,PGAM5,H1F0,ACAA2,ESPL1,BCL2L12,TCF7,RASSF7,DAXX,PKM,AR,TPX2,ARHGEF16,THOC6,CLN6,HK2,BUB1,RPS6KA1,NET1,SIX4,TNFAIP8,TRAF2,TRAF5,HELLS,PLK3,DSG2,PLK1,E2F1,E2F2,PAX8,CDK1,HMGA2,CRLF1,TRAIP,SMPD2,AURKB,MAD2L1,SIVA1,LMNB1,ALDOC,CHEK2,EPHA2,KDR,KLF4,CLSPN,TMEM161A,TOP2A,DHCR24,KIT,BIRC5,MTFP1,SEPT4,STIL,ATOH1,AXIN2,OBSCN,BRCA2,BRCA1,PPIF,ITGA5,BOK,LEF1,PRKCD,ECT2,NLRP2,PRKCQ,BUB1B,MELK,GAPDH,PPP1…
GO:0009266	response to temperature stimulus	5	0.00857633	0.292569	0.613009	MKI67,MICB,IMPDH1,STAC,PRKCD
GO:0035315	hair cell differentiation	2	0.00343053	0.293215	0.613009	PCDH15,ATOH1
GO:0070228	regulation of lymphocyte apoptotic process	2	0.00343053	0.293215	0.613009	AURKB,PRKCQ
GO:0071277	cellular response to calcium ion	2	0.00343053	0.293215	0.613009	PPIF,ECT2
GO:0086036	regulation of cardiac muscle cell membrane potential	2	0.00343053	0.293215	0.613009	JUP,DSG2
GO:0001954	positive regulation of cell-matrix adhesion	2	0.00343053	0.293215	0.613009	SDC4,KDR
GO:0002204	somatic recombination of immunoglobulin genes involved in immune response	2	0.00343053	0.293215	0.613009	SWAP70,EXO1
GO:0002208	somatic diversification of immunoglobulins involved in immune response	2	0.00343053	0.293215	0.613009	SWAP70,EXO1
GO:0086003	cardiac muscle cell contraction	2	0.00343053	0.293215	0.613009	JUP,DSG2
GO:0055021	regulation of cardiac muscle tissue growth	2	0.00343053	0.293215	0.613009	CCNB1,CDK1
GO:0006730	one-carbon metabolic process	2	0.00343053	0.293215	0.613009	AHCY,DHFR
GO:0006760	folic acid-containing compound metabolic process	2	0.00343053	0.293215	0.613009	DHFR,TYMS
GO:0008089	anterograde axon cargo transport	2	0.00343053	0.293215	0.613009	KIF4A,MGARP
GO:0060761	negative regulation of response to cytokine stimulus	2	0.00343053	0.293215	0.613009	KLF4,PALM3
GO:0042246	tissue regeneration	2	0.00343053	0.293215	0.613009	CCNB1,ENO3
GO:0030593	neutrophil chemotaxis	2	0.00343053	0.293215	0.613009	PIK3CD,JAM3
GO:0048009	insulin-like growth factor receptor signaling pathway	2	0.00343053	0.293215	0.613009	GRB10,AR
GO:0045190	isotype switching	2	0.00343053	0.293215	0.613009	SWAP70,EXO1
GO:0031057	negative regulation of histone modification	2	0.00343053	0.293215	0.613009	BRCA1,DNMT1
GO:0031128	developmental induction	2	0.00343053	0.293215	0.613009	JUP,AR
GO:0046471	phosphatidylglycerol metabolic process	2	0.00343053	0.293215	0.613009	PLA2G4A,PLA2G3
GO:0051216	cartilage development	7	0.0120069	0.29325	0.613009	ADAMTS7,PTH1R,FOXD3,HMGA2,COL9A1,AXIN2,TYMS
GO:0007160	cell-matrix adhesion	7	0.0120069	0.29325	0.613009	EDA,FREM1,SDC4,JAM3,EPHA3,KDR,BCAM
GO:0001764	neuron migration	6	0.0102916	0.293851	0.613946	ASPM,NEUROG2,NDE1,ATOH1,DISC1,KIRREL3
GO:0055086	nucleobase-containing small molecule metabolic process	37	0.0634648	0.297325	0.620885	RANGAP1,RORA,PGAM5,CDC42EP2,RGS3,EZH2,ARHGEF19,ARHGEF16,RRM2,RRM1,DCTPP1,NET1,NUDT1,DNA2,IMPDH1,GCK,UHRF1,RND1,TK1,TPI1,EPHA2,EPHA3,DHFR,NAPRT1,PFAS,RAB38,SEPT4,DTYMK,BLM,AXIN2,PPIF,ECT2,TYMS,RASGRP1,RGS19,RACGAP1,RGS14
GO:0034097	response to cytokine	19	0.0325901	0.29799	0.621631	ADAMTS7,TCF7,NUP210,TRAF2,MAPKAPK3,SELPLG,EPOR,NUP37,KLF4,KIT,CORO1A,TUBA1B,LEF1,MCM2,PRKCD,KPNA2,TYMS,PALM3,GAPDH
GO:0097190	apoptotic signaling pathway	19	0.0325901	0.29799	0.621631	ACAA2,DAXX,AR,ARHGEF16,NET1,TRAF2,E2F1,SMPD2,SIVA1,CHEK2,EPHA2,TMEM161A,SEPT4,OBSCN,BRCA2,BRCA1,PPIF,BOK,ECT2
GO:0051091	positive regulation of sequence-specific DNA binding transcription factor activity	8	0.0137221	0.298462	0.622296	JUP,AR,EDA,TRAF2,TRAF5,NEUROG2,KIT,PRKCQ
GO:0043603	cellular amide metabolic process	7	0.0120069	0.300735	0.625468	ARG2,PCSK5,SMPD2,NAPRT1,PRKCD,MRPS9,SLC5A6
GO:0001658	branching involved in ureteric bud morphogenesis	3	0.0051458	0.301065	0.625468	FOXD3,SIX4,PAX8
GO:0002377	immunoglobulin production	3	0.0051458	0.301065	0.625468	SWAP70,TRAF2,EXO1
GO:0019362	pyridine nucleotide metabolic process	3	0.0051458	0.301065	0.625468	GCK,TPI1,NAPRT1
GO:0060443	mammary gland morphogenesis	3	0.0051458	0.301065	0.625468	AR,TFAP2C,EPHA2
GO:0048663	neuron fate commitment	3	0.0051458	0.301065	0.625468	PTF1A,TFAP2C,ATOH1
GO:0046496	nicotinamide nucleotide metabolic process	3	0.0051458	0.301065	0.625468	GCK,TPI1,NAPRT1
GO:0036294	cellular response to decreased oxygen levels	5	0.00857633	0.301786	0.626323	SLC29A1,CCNB1,PLK3,E2F1,MGARP
GO:0051092	positive regulation of NF-kappaB transcription factor activity	5	0.00857633	0.301786	0.626323	AR,EDA,TRAF2,TRAF5,PRKCQ
GO:0071705	nitrogen compound transport	23	0.0394511	0.306729	0.6343	SLC29A1,SLC29A2,THOC6,NUP210,PASK,FLVCR2,SLC6A17,SLC7A3,SLC1A5,PAX8,HMGA2,GCK,NUP37,CHRNA3,IGF2BP1,TRPC4,KCNJ11,DDX39A,KCNS3,SLC25A19,PRKCD,SLC17A7,SLC5A6
GO:0002062	chondrocyte differentiation	4	0.00686106	0.309054	0.6343	ADAMTS7,PTH1R,HMGA2,AXIN2
GO:0002440	production of molecular mediator of immune response	4	0.00686106	0.309054	0.6343	SWAP70,TRAF2,EXO1,KIT
GO:0009583	detection of light stimulus	4	0.00686106	0.309054	0.6343	LRAT,SDC4,SDC1,PRKCQ
GO:0001775	cell activation	24	0.0411664	0.309354	0.6343	RORA,MAP3K8,PIK3CD,TCF7,MYB,SWAP70,RPS6KA1,MICB,TRAF2,HELLS,IMPDH1,CD9,SELPLG,EXO1,MEGF10,APOLD1,PLA2G4A,KIT,BLM,CORO1A,LEF1,PRKCD,PRKCQ,RASGRP1
GO:0097193	intrinsic apoptotic signaling pathway	10	0.0171527	0.310737	0.6343	E2F1,SIVA1,CHEK2,EPHA2,TMEM161A,SEPT4,BRCA2,BRCA1,PPIF,BOK
GO:0000188	inactivation of MAPK activity	2	0.00343053	0.310792	0.6343	RGS3,DUSP9
GO:0051453	regulation of intracellular pH	2	0.00343053	0.310792	0.6343	CLN6,RAB38
GO:0002367	cytokine production involved in immune response	2	0.00343053	0.310792	0.6343	TRAF2,KIT
GO:0002381	immunoglobulin production involved in immunoglobulin mediated immune response	2	0.00343053	0.310792	0.6343	SWAP70,EXO1
GO:0050906	detection of stimulus involved in sensory perception	2	0.00343053	0.310792	0.6343	PCDH15,KIT
GO:0002824	positive regulation of adaptive immune response based on somatic recombination of immune receptors built from immunoglobulin superfamily domains	2	0.00343053	0.310792	0.6343	TRAF2,PRKCQ
GO:0007205	protein kinase C-activating G-protein coupled receptor signaling pathway	2	0.00343053	0.310792	0.6343	CISH,PRKD3
GO:0043550	regulation of lipid kinase activity	2	0.00343053	0.310792	0.6343	RBL1,KIT
GO:0045168	cell-cell signaling involved in cell fate commitment	2	0.00343053	0.310792	0.6343	JUP,AR
GO:0090316	positive regulation of intracellular protein transport	5	0.00857633	0.311048	0.6343	JUP,ZIC1,EDA,CDK1,ECT2
GO:0046660	female sex differentiation	5	0.00857633	0.311048	0.6343	DACH2,KDR,FANCA,KIT,BRCA2
GO:0035239	tube morphogenesis	13	0.0222985	0.313395	0.6343	AR,FOXD3,ZIC3,SIX4,TIMELESS,TFAP2C,EDA,PAX8,EPHA2,KDR,SHROOM3,STIL,LEF1
GO:0071363	cellular response to growth factor stimulus	26	0.0445969	0.314036	0.6343	PIK3CD,ADAMTS7,GRB10,ARHGEF16,PDE1A,PCSK5,RPS6KA1,NET1,RBL1,MAPKAPK3,CDK1,EHD4,SMPD2,F11R,CGN,KDR,KLF4,KIT,MAPK13,DTYMK,OBSCN,ITGA5,MCM7,PRKCD,ECT2,SHCBP1
GO:0006027	glycosaminoglycan catabolic process	3	0.0051458	0.314059	0.6343	SDC4,SDC1,HMMR
GO:0010863	positive regulation of phospholipase C activity	3	0.0051458	0.314059	0.6343	PDE1A,KIT,PRKCD
GO:0015908	fatty acid transport	3	0.0051458	0.314059	0.6343	FAM132B,KISS1R,PLA2G4A
GO:0046209	nitric oxide metabolic process	3	0.0051458	0.314059	0.6343	RORA,ARG2,DHFR
GO:0046470	phosphatidylcholine metabolic process	3	0.0051458	0.314059	0.6343	LPCAT2,PLA2G4A,PLA2G3
GO:0048518	positive regulation of biological process	134	0.229846	0.314251	0.6343	XRCC2,RORA,MAP3K8,CCNA2,PIK3CD,ESPL1,JUP,GRB10,PTH1R,FAM132B,CDC42EP2,ARHGEF39,SYNE2,PCNA,EZH2,DAXX,GTSE1,KISS1R,MYB,CDC6,AR,EGFL7,TPX2,ARHGEF16,CLN6,LIMD1,FOXD3,SSRP1,CCNB1,PHF19,RPS6KA1,NPHS1,MICB,PASK,IQGAP3,ZIC1,ZIC3,ASPM,NET1,RBL1,SIX4,TFAP2C,EDA,TRAF2,MAPKAPK3,TEAD4,FAM5C,TRAF5,NEUROG2,DNA2,PLK4,PLK3,PLK1,E2F1,KIF23,E2F7,SDC4,RSPO1,PAX8,CDK1,NUSAP1,HMGA2,CDK2,FHOD1,CRLF1,EHD4,ANXA2,GCK,AURK…
GO:0044238	primary metabolic process	333	0.571184	0.315958	0.6343	XRCC3,XRCC2,RUSC1,PTGS1,RANGAP1,RORA,PGAM5,MAP3K8,CCNA2,CDCA5,CDCA3,H1F0,ACAA2,LIG1,PIK3CD,ESPL1,LPCAT2,PLAUR,NCAPD2,JUP,ADAMTS7,GRB10,ZNF785,AHCY,PTH1R,MYBL2,FAM132B,SLC29A1,CDC42EP2,SLC29A2,NCAPG2,ARG2,TUBB4B,RECQL4,TCF7,MKI67,EME1,RGS3,PARPBP,PCNA,ZNF114,ZNF486,EZH2,RASSF7,DAXX,YBX2,PKM,KISS1R,ZNF738,MYB,CDC6,AR,ZNF544,PTF1A,ARHGEF19,TPX2,ARHGEF16,TTF2,MYCN,FANCD2,RRM2,RRM1,THOC6,NCAPH2,CLN6,H…
GO:0016337	cell-cell adhesion	15	0.025729	0.318206	0.6343	JUP,PCDH15,DSG2,CLDN6,JAM3,SELPLG,MEGF10,KLF4,KIT,PLEKHA7,ITGA5,KIRREL2,LEF1,PRKCD,PRKCQ
GO:0035313	wound healing, spreading of epidermal cells	1	0.00171527	0.318743	0.6343	ITGA5
GO:0000183	chromatin silencing at rDNA	1	0.00171527	0.318743	0.6343	SUV39H1
GO:0000394	RNA splicing, via endonucleolytic cleavage and ligation	1	0.00171527	0.318743	0.6343	CLP1
GO:0035520	monoubiquitinated protein deubiquitination	1	0.00171527	0.318743	0.6343	USP1
GO:0035414	negative regulation of catenin import into nucleus	1	0.00171527	0.318743	0.6343	AXIN2
GO:0051593	response to folic acid	1	0.00171527	0.318743	0.6343	TYMS
GO:0016446	somatic hypermutation of immunoglobulin genes	1	0.00171527	0.318743	0.6343	EXO1
GO:0071236	cellular response to antibiotic	1	0.00171527	0.318743	0.6343	PLA2G4A
GO:0036092	phosphatidylinositol-3-phosphate biosynthetic process	1	0.00171527	0.318743	0.6343	PIK3CD
GO:0071371	cellular response to gonadotropin stimulus	1	0.00171527	0.318743	0.6343	PAX8
GO:0035855	megakaryocyte development	1	0.00171527	0.318743	0.6343	KIT
GO:0001991	regulation of systemic arterial blood pressure by circulatory renin-angiotensin	1	0.00171527	0.318743	0.6343	PCSK5
GO:0033145	positive regulation of intracellular steroid hormone receptor signaling pathway	1	0.00171527	0.318743	0.6343	AR
GO:0002070	epithelial cell maturation	1	0.00171527	0.318743	0.6343	TYMS
GO:0032785	negative regulation of DNA-templated transcription, elongation	1	0.00171527	0.318743	0.6343	EZH2
GO:0032958	inositol phosphate biosynthetic process	1	0.00171527	0.318743	0.6343	PTH1R
GO:0072282	metanephric nephron tubule morphogenesis	1	0.00171527	0.318743	0.6343	PAX8
GO:0072310	glomerular epithelial cell development	1	0.00171527	0.318743	0.6343	NPHS1
GO:0072173	metanephric tubule morphogenesis	1	0.00171527	0.318743	0.6343	PAX8
GO:0072163	mesonephric epithelium development	1	0.00171527	0.318743	0.6343	PAX8
GO:0002566	somatic diversification of immune receptors via somatic mutation	1	0.00171527	0.318743	0.6343	EXO1
GO:0071941	nitrogen cycle metabolic process	1	0.00171527	0.318743	0.6343	ARG2
[truncated: 2,048 more rows]
